# Supplementary material for: A core of differentially methylated CpG loci in gMDSCs isolated from neonatal and adult sources
Source: Clin Epigenetics. 2022 Feb 21;14:27. doi: 10.1186/s13148-022-01247-1 (PMC8862379; doi:10.1186/s13148-022-01247-1)
Supplement: Supplementary file 1 — Additional file 1: Table S1. gMDSC deconvolution. [file 13148_2022_1247_MOESM1_ESM.csv]

	Type	Bas	Bmem	Bnv	CD4mem	CD4nv	CD8mem	CD8nv	Eos	Mono	Neu	NK	Treg
1	cord blood	0	2.8	0.32	1.1	0	0	0.16	0	1.43	93.48	0	0.31
2	cord blood	0	2.69	0.77	0	0.13	0	0	0	0	94.88	0	1.82
3	cord blood	0	2.04	1.3	0.15	0.1	0	0.15	0	0.57	94.5	0	0.92
4	cord blood	0.11	1.93	0.73	0.2	0	0	0	0	1.24	95.67	0	0
5	cord blood	0	2.16	0.62	0	0	0	0	0	0	97.3	0	0.08
6	cord blood	0	3.57	1.01	0	0.08	0	0	0	0.34	95.08	0	0.68
7	adult maternal	0	0	0	0	0	0	0	0	0	97.89	0	0
8	adult glioma	0	0	0	0	0	0	0	0	0	98.58	0	0
9	adult HNC	0	0	0	0	0	0	0	0	0.1	97.21	0.51	0.81
10	adult HNC	0	0	0	0	0	0	0	0	0	97.95	0	0
11	adult HNC	0	0	0	0	0	1.18	0	0	0	96.36	0	0
12	adult HNC	0	0	0	0	0	0.45	0	0	0	96.9	0	0.05
13	adult HNC	0	0	0	0	0	0.36	0	0	0	96.81	0	0.71
14	adult HNC	1.77	0.69	0	0	0	1.24	0	0	0.66	92.55	0	2.01
