# Supplementary material for: A core of differentially methylated CpG loci in gMDSCs isolated from neonatal and adult sources
Source: Clin Epigenetics. 2022 Feb 21;14:27. doi: 10.1186/s13148-022-01247-1 (PMC8862379; doi:10.1186/s13148-022-01247-1)
Supplement: Supplementary file 2 — Additional file 2: Table S2. CpGs meeting criteria in adult blood samples. [file 13148_2022_1247_MOESM2_ESM.csv]

	chr	pos	strand	Name	AddressA	AddressB	ProbeSeqA	ProbeSeqB	Type	NextBase	Color	Probe_rs	Probe_maf	CpG_rs	CpG_maf	SBE_rs	SBE_maf	Islands_Name	Relation_to_Island	Forward_Sequence	SourceSeq	UCSC_RefGene_Name	UCSC_RefGene_Accession	UCSC_RefGene_Group	Phantom4_Enhancers	Phantom5_Enhancers	DMR	X450k_Enhancer	HMM_Island	Regulatory_Feature_Name	Regulatory_Feature_Group	GencodeBasicV12_NAME	GencodeBasicV12_Accession	GencodeBasicV12_Group	GencodeCompV12_NAME	GencodeCompV12_Accession	GencodeCompV12_Group	DNase_Hypersensitivity_NAME	DNase_Hypersensitivity_Evidence_Count	OpenChromatin_NAME	OpenChromatin_Evidence_Count	TFBS_NAME	TFBS_Evidence_Count	Methyl27_Loci	Methyl450_Loci	Random_Loci	gMDSC Mean Methylation	Neu Mean Methylation	Delta Beta
1	chr10	15210264	-	cg04895321	58702578	90600301	AACAAAAATAAACAAAACTAACCAAAAACACACAACAAATAACAATAACA	GACGAAAATAAACGAAACTAACCGAAAACGCGCGACAAATAACAATAACG	I	T	Red	NA	NA	NA	NA	NA	NA	chr10:15209824-15210714	Island	GGCCAGGCCGCCGGCGGGGATGGGCGAGGCTGGCCGGGGGCGCGCGGCAAGTGACAGTAG[CG]TCTCCCCGCCCGGGCCCCAGCCTCCCCGCCCACCCCGGGCCTCGCCTCCCCGCGCACTGC	CGCTACTGTCACTTGCCGCGCGCCCCCGGCCAGCCTCGCCCATCCCCGCC	NMT2	NM_004808	Body	NA	NA	NA	NA	10:15249734-15251280	NA	NA	NMT2	ENST00000441445.1	5'UTR	NMT2	ENST00000441445.1	5'UTR	chr10:15209725-15210775	3	NA	NA	NA	NA	NA	TRUE	NA	0.0396035740382521	0.450136312227701	0.410532738189448
2	chr10	75187383	+	cg26094470	88661903	NA	TACTCACTATAAAACACTCCCTAATAAACTTTCAAACTCCAAAATTCTCC	NA	II	NA	NA	NA	NA	NA	NA	NA	NA	NA	OpenSea	ATACAGGATCATTTCTGAATGTCTCCCTATTAGCCCCCAACAAGTCACCTCTTACAGTGC[CG]GAGAACCTTGGAGTCTGAAAGCCCACTAGGGAGTGCTCTACAGTGAGCACAGAATCGAAA	GCTCACTGTAGAGCACTCCCTAGTGGGCTTTCAGACTCCAAGGTTCTCCG	MSS51	NM_001024593	Body	NA	NA	NA	NA	NA	NA	NA	MSS51	ENST00000299432.2	ExonBnd	MSS51	ENST00000487126.1	ExonBnd	NA	NA	NA	NA	NA	NA	NA	TRUE	NA	0.515408038109074	0.920689627074246	0.405281588965172
3	chr3	182756201	+	cg20721090	32712122	NA	ATTAATAATTAATCAAAACTCTAATCTCTATAACTCCAACCACACTAACC	NA	II	NA	NA	NA	NA	NA	NA	NA	NA	NA	OpenSea	TCTGGAAGATTGGACAGGAATGCATGGCTCCATGCTGAGTGAGTCTCAGAAGCGGTGAGG[CG]GCCAGTGTGGTTGGAGCCACAGAGACCAGAGCTTTGATCAATTATTAACAATAACAAGTT	CGGCCAGTGTGGTTGGAGCCACAGAGACCAGAGCTTTGATCAATTATTAA	MCCC1;MCCC1;MCCC1;MCCC1	NR_120640;NR_120639;NM_001293273;NM_020166	Body;Body;Body;Body	NA	NA	NA	NA	NA	NA	NA	MCCC1	ENST00000489909.1	TSS1500	MCCC1;MCCC1;MCCC1	ENST00000489909.1;ENST00000497830.1;ENST00000495767.1	TSS1500;3'UTR;3'UTR	chr3:182756020-182756295	3	NA	NA	NA	NA	NA	NA	NA	0.629456406930617	0.908084171064939	0.278627764134322
4	chr10	75788741	-	cg16996613	97691835	NA	AAAACCCCTAAAATAATTAAAACTACAACTAAATACCACCATACCCAACC	NA	II	NA	NA	NA	NA	NA	NA	NA	NA	NA	OpenSea	CAGCATTTTGGGAGGCCCCTGGAGTAGTTGGGACTACAGCTAGGTGCCACCATGCCCAGC[CG]ATTTTTGTATTTTGAGTAGAGATGGGGTTTCACCATGTTGGCTAGGTTGGTCTCAAACTC	CGGCTGGGCATGGTGGCACCTAGCTGTAGTCCCAACTACTCCAGGGGCCT	VCL;VCL	NM_003373;NM_014000	Body;Body	NA	NA	NA	NA	NA	NA	NA	RP11-417O11.6;VCL;VCL;VCL	ENST00000426210.1;ENST00000478896.1;ENST00000415462.2;ENST00000537043.1	5'UTR;5'UTR;5'UTR;5'UTR	RP11-417O11.6;VCL;VCL;VCL	ENST00000426210.1;ENST00000478896.1;ENST00000415462.2;ENST00000537043.1	5'UTR;5'UTR;5'UTR;5'UTR	NA	NA	NA	NA	chr10:75788538-75789601	6	NA	NA	NA	0.394794870013865	0.784876786855268	0.390081916841403
5	chr11	101981167	-	cg12697442	47801876	67622853	AACAACACAAACAAACACTTCTCCTAACTTTAATTTTAACATTTAAAACA	GACGACGCGAACGAACGCTTCTCCTAACTTTAATTTTAACGTTTAAAACG	I	A	Red	NA	NA	NA	NA	NA	NA	chr11:101980632-101982330	Island	AGGCGGGGCCGCGGCGGCGCGGGCGGGCGCTTCTCCTAACTTTAGTTTTGGCGTTTGAGG[CG]AGTTTCTGTCTCAGTCGGGCGCAGCCGCCGCCAGGGAAAAGAAAGGGAGGAAGGAAGGAA	CGCCTCAAACGCCAAAACTAAAGTTAGGAGAAGCGCCCGCCCGCGCCGCC	YAP1;YAP1	NM_001130145;NM_006106	TSS200;TSS200	high-CpG:101485946-101486878	NA	NA	NA	11:101485843-101487952	NA	NA	YAP1;YAP1;YAP1	ENST00000531439.1;ENST00000526343.1;ENST00000445250.2	TSS1500;TSS200;TSS200	YAP1;YAP1;YAP1	ENST00000531439.1;ENST00000526343.1;ENST00000445250.2	TSS1500;TSS200;TSS200	chr11:101980440-101982455	3	NA	NA	NA	NA	NA	TRUE	NA	0.479664743967603	0.0962317090029616	-0.383433034964641
6	chr8	101716015	-	cg15709375	41810981	NA	ATTTTATATATATATTACTATACAAAATCTAACAAAACRCAATAACTCAC	NA	II	NA	NA	NA	NA	NA	NA	NA	NA	NA	OpenSea	TGTGACAGGTCATTTTATATATATATTACTATACAAAATCTGGCAGGGCGCAGTGGCTCA[CG]CCTGTAATTTCAAGACTTTGGGAGGCCGAGGTGGGCGGATCACTTGAGGTCAGAAGTTCC	TTTTATATATATATTACTATACAAAATCTGGCAGGGCGCAGTGGCTCACG	PABPC1	NM_002568	3'UTR	NA	NA	NA	NA	NA	NA	NA	PABPC1;PABPC1;PABPC1	ENST00000347137.5;ENST00000519004.1;ENST00000522387.1	3'UTR;3'UTR;3'UTR	PABPC1;PABPC1;PABPC1;PABPC1;PABPC1;PABPC1	ENST00000520868.1;ENST00000519004.1;ENST00000522387.1;ENST00000523636.1;ENST00000517990.1;ENST00000518293.1	3'UTR;3'UTR;3'UTR;3'UTR;3'UTR;3'UTR	NA	NA	NA	NA	NA	NA	NA	TRUE	NA	0.665613582484036	0.865112471357172	0.199498888873135
7	chr5	178157801	-	cg08616760	48789297	41708287	ACAAAAAAACACCTACATTCAAAAAAATATAATTCCATACATTTAAAACA	ACGAAAAAACACCTACATTCGAAAAAATATAATTCCATACGTTTAAAACG	I	A	Red	rs71611460	0.226238	NA	NA	NA	NA	chr5:178157189-178157826	Island	GAAATGGAGTCCACGAGAGGACACCTGCATTCGGGGAAGTGTAGTTCCATGCGTTTGAGG[CG]GGGTCCCGGCTGAGCTGTTACGCGCCCACATGCCACAAGAGGGCCCCTGTGAGCTGGAGG	ACGAGAGGACACCTGCATTCGGGGAAGTGTAGTTCCATGCGTTTGAGGCG	ZNF354A	NM_005649	TSS200	NA	NA	NA	NA	5:178089808-178090569	5:178157287-178158428	Promoter_Associated	ZNF354A;RP11-281O15.3	ENST00000335815.2;ENST00000367003.4	TSS200;5'UTR	ZNF354A;ZNF354A;ZNF354A;RP11-281O15.3	ENST00000520331.1;ENST00000518048.1;ENST00000335815.2;ENST00000367003.4	TSS1500;TSS200;TSS200;5'UTR	chr5:178157585-178157935	3	NA	NA	NA	NA	NA	TRUE	NA	0.384965050115703	0.0974220362972673	-0.287543013818435
8	chr5	112196019	+	cg20290033	85773334	NA	TTTAACAAATCCRCCTAAAAAAAATTACTTAATACCATTTTTCCAACAAC	NA	II	NA	NA	NA	NA	NA	NA	NA	NA	chr5:112196849-112197247	N_Shore	ACAGAAATAATGAAAAGGTTTGAAATATTGCAAAAATTACCAAATGTGACACAAAGTATA[CG]CTGCTGGAAAAATGGCACCAAGCAACTTCTTTCAGGCGGATTTGCCAAAAACCTTCCATT	CGCTGCTGGAAAAATGGCACCAAGCAACTTCTTTCAGGCGGATTTGCCAA	SRP19;SRP19;SRP19;SRP19;SRP19	NM_003135;NM_001204196;NM_001204194;NM_001204193;NM_001204199	TSS1500;TSS1500;TSS1500;TSS1500;TSS1500	NA	NA	NA	NA	NA	NA	NA	SRP19;SRP19;SRP19	ENST00000505459.1;ENST00000282999.3;ENST00000515463.1	TSS1500;TSS1500;TSS1500	SRP19;SRP19;SRP19;SRP19;SRP19;SRP19;SRP19	ENST00000503445.1;ENST00000505459.1;ENST00000506997.1;ENST00000282999.3;ENST00000515463.1;ENST00000515755.1;ENST00000445150.2	TSS1500;TSS1500;TSS1500;TSS1500;TSS1500;TSS1500;TSS1500	NA	NA	NA	NA	chr5:112195575-112200586	6	NA	NA	NA	0.750764730204852	0.94800171653658	0.197236986331728
9	chr17	78151814	-	cg10846936	27713533	NA	AAACTTCAACATTCTTTTACRAAAAACCACAATCAATAACACCCTAACTC	NA	II	NA	NA	rs12947971	0.011382	NA	NA	NA	NA	chr17:78155252-78155455	N_Shelf	ACTGGGGGTCAAGACTTCAGCATTCTTTTGCGGGGGGCCACAATCAGTGACACCCTGACT[CG]CAAGCCTCAATCACCTGTTCCAGTGAGAAACAGGACTGAGATCAGAAGGAATGAGGCAGA	GACTTCAGCATTCTTTTGCGGGGGGCCACAATCAGTGACACCCTGACTCG	CARD14;CARD14;CARD14	NR_047566;NM_024110;NM_001257970	Body;TSS1500;TSS1500	NA	NA	NA	NA	NA	NA	NA	CARD14;CARD14;CARD14	ENST00000573882.1;ENST00000344227.2;ENST00000570421.1	5'UTR;TSS1500;TSS1500	CARD14;CARD14;CARD14;CARD14;CARD14;CARD14;CARD14	ENST00000576785.1;ENST00000573489.1;ENST00000573882.1;ENST00000575465.1;ENST00000571427.1;ENST00000344227.2;ENST00000570421.1	5'UTR;5'UTR;5'UTR;5'UTR;5'UTR;TSS1500;TSS1500	chr17:78151805-78152335	3	NA	NA	NA	NA	NA	NA	NA	0.492834296732606	0.805583966483724	0.312749669751118
10	chr8	126726035	+	cg16239035	99609387	NA	TTTCCTAACCTCCCTTTTTATAACTAATATTTAAAAATTTTCTTCCCAAC	NA	II	NA	NA	NA	NA	NA	NA	NA	NA	NA	OpenSea	CCTGTTCACTTGTGTGTTAATGACATTGTTAGTGGGATGGAGGAGACCTGCTGAGCACAA[CG]TTGGGAAGAAAATCTTCAAACACCAGTTACAAAAAGGGAGGCCAGGAAAAGTCATTTGTA	CGTTGGGAAGAAAATCTTCAAACACCAGTTACAAAAAGGGAGGCCAGGAA				NA	NA	NA	NA	NA	NA	NA	NA	NA	NA	NA	NA	NA	chr8:126725980-126726270	3	NA	NA	NA	NA	NA	NA	NA	0.503291719502433	0.768718492144172	0.26542677264174
11	chr16	3014186	-	cg07140290	90721521	93686255	CAAAACAAACAAAAATCAACCCATTAAAAACCTAAACAAAAAAAACACCA	CGAAACGAACAAAAATCAACCCGTTAAAAACCTAAACGAAAAAAACGCCG	I	A	Red	NA	NA	NA	NA	NA	NA	chr16:3013651-3015131	Island	CACGGAGGGATGCGAGGCGGGCAGGAGTCAGCCCGTTGGAGACCTGGGCGAGGGAGACGC[CG]AGAGCTAGGCTCAGTGGGAGGGGGCGGGCGTAGAGGCTGAGGCACCGCCCAGAGCTCGCT	CGGCGTCTCCCTCGCCCAGGTCTCCAACGGGCTGACTCCTGCCCGCCTCG	KREMEN2;KREMEN2;KREMEN2;KREMEN2	NM_024507;NM_001253726;NM_001253725;NM_172229	TSS200;TSS200;TSS200;TSS200	NA	NA	NA	NA	16:2953609-2955342	NA	NA	KREMEN2;KREMEN2;KREMEN2;KREMEN2;KREMEN2;KREMEN2	ENST00000575769.1;ENST00000303746.5;ENST00000303746.5;ENST00000572045.1;ENST00000575885.1;ENST00000319500.6	TSS1500;5'UTR;1stExon;TSS200;TSS200;TSS200	KREMEN2;KREMEN2;KREMEN2;KREMEN2;KREMEN2;KREMEN2	ENST00000575769.1;ENST00000303746.5;ENST00000303746.5;ENST00000572045.1;ENST00000575885.1;ENST00000319500.6	TSS1500;5'UTR;1stExon;TSS200;TSS200;TSS200	chr16:3012585-3014375	3	NA	NA	NA	NA	NA	NA	NA	0.335018990988062	0.0797038362735554	-0.255315154714507
12	chr1	237946534	-	cg00299070	29654262	NA	ATCACAATAAACCCATTAATTTAATCTTATTAAACTTCAATTTCCTCATC	NA	II	NA	NA	NA	NA	NA	NA	NA	NA	chr1:237947187-237947448	N_Shore	TTAATAATTAAGTCACAATGGGCCCATTAATTTAGTCTTGTTGAACTTCAATTTCCTCAT[CG]GTAAAATTAGGGTTAACAAAAAGTACCTGCCTTACATATGAACATTAAATCAGATATTGT	TCACAATGGGCCCATTAATTTAGTCTTGTTGAACTTCAATTTCCTCATCG	RYR2	NM_001035	Body	NA	NA	NA	NA	NA	NA	NA	RYR2	ENST00000540213.1	3'UTR	RYR2	ENST00000540213.1	3'UTR	NA	NA	NA	NA	NA	NA	NA	TRUE	NA	0.711561567649227	0.918389951326561	0.206828383677333
13	chr19	41188655	+	cg26933384	86661821	NA	AAACCRAAAATCCRTAAAATCTATCCTATAAATATCAACCRATAAACTCC	NA	II	NA	NA	NA	NA	NA	NA	NA	NA	chr19:41190249-41190460	N_Shore	GACAGGCCCCCTGGCGTCCACCCCCACAGGCCTCCTACCTTGGTTTTGTCGTCCACCACT[CG]GAGCCCATCGGCTGACACCCACAGGACAGACTTCACGGACTTTCGGCCCATCTGGAGGGA	CGGAGCCCATCGGCTGACACCCACAGGACAGACTTCACGGACTTTCGGCC	NUMBL	NM_004756	Body	NA	NA	NA	NA	NA	NA	NA	NA	NA	NA	NA	NA	NA	chr19:41188385-41188935	3	NA	NA	NA	NA	NA	TRUE	NA	0.507731133838894	0.855933452920538	0.348202319081644
14	chr14	105886081	-	cg11113759	20704884	53711166	AAAACTCAAAAACACCAAAAAAAACTATCCAAAAAAAAACACACAAACCA	AAAACTCGAAAACGCCGAAAAAAACTATCCGAAAAAAAACGCGCGAACCG	I	C	Grn	rs79473379	0.012979	NA	NA	NA	NA	NA	OpenSea	CGGCGCGCGGGGAGGACTCGGGGGCGCCGAGAGGAACTGTCCGGGAAGGGGCGCGCGGGC[CG]CGGGCGGCGCGGGGTCGGTAACGGCCCGTGCGGTGGGCGGCGGCGCCCGAGGCCCCTCCC	AGGACTCGGGGGCGCCGAGAGGAACTGTCCGGGAAGGGGCGCGCGGGCCG	MTA1	NM_004689	TSS200	high-CpG:104957059-104957420	NA	NA	NA	14:104957059-104958204	NA	NA	MTA1;MTA1;MTA1;MTA1;RP11-521B24.3	ENST00000414153.2;ENST00000331320.7;ENST00000406191.1;ENST00000405646.1;ENST00000551271.1	TSS200;TSS200;TSS200;TSS200;TSS200	MTA1;MTA1;MTA1;MTA1;MTA1;MTA1;RP11-521B24.3	ENST00000438610.1;ENST00000551236.1;ENST00000414153.2;ENST00000331320.7;ENST00000406191.1;ENST00000405646.1;ENST00000551271.1	TSS1500;TSS1500;TSS200;TSS200;TSS200;TSS200;TSS200	chr14:105885825-105886435	3	NA	NA	NA	NA	NA	TRUE	NA	0.322178872223603	0.107145109811729	-0.215033762411874
15	chr11	65264681	-	cg23566411	34632189	NA	TTCTACCCCRAAAATTCTAAACTAATAAAACCTAATAACATACAAACRAC	NA	II	NA	NA	NA	NA	NA	NA	NA	NA	chr11:65264957-65265398	N_Shore	CCTGAGACCACTTCTGCCCCGAGAATTCTAGACTAGTAAGACCTGGTGACATACAAACGA[CG]AAGATATTTTACAATAATGCCATGGCCCTTGATAGCTACACGAGGTTTGTGTTCTGATTT	CGTCGTTTGTATGTCACCAGGTCTTACTAGTCTAGAATTCTCGGGGCAGA	MALAT1	NR_002819	TSS1500	NA	NA	RDMR	NA	NA	11:65264667-65265382	Promoter_Associated	MALAT1	ENST00000534336.1	TSS1500	MALAT1	ENST00000534336.1	TSS1500	NA	NA	chr11:65264323-65265666	6	chr11:65263607-65276593	6	NA	TRUE	NA	0.25545900886558	0.0577854092942601	-0.19767359957132
16	chr3	42699215	-	cg04634182	86723428	NA	ACTACCCCTTAAATTCTATAACCAAAAACTAAACAATAAACAATAAACCC	NA	II	NA	NA	NA	NA	NA	NA	NA	NA	chr3:42700092-42700355	N_Shore	TTCCCTCAGGTGCTACCCCTTGGATTCTGTAGCCAGAGACTGGGCAGTGAGCAGTGAGCC[CG]GCTTCTGTTCTTGAGGTGTTTGGGGCTGGGCAAGCTTGCTTTTATTGGTATGTGTGAGTG	CGGGCTCACTGCTCACTGCCCAGTCTCTGGCTACAGAATCCAAGGGGTAG	ZBTB47	NM_145166	5'UTR	NA	NA	NA	NA	NA	NA	NA	ZBTB47;ZBTB47;ZBTB47	ENST00000505904.1;ENST00000232974.6;ENST00000457842.3	TSS1500;5'UTR;5'UTR	ZBTB47;ZBTB47;ZBTB47	ENST00000505904.1;ENST00000232974.6;ENST00000457842.3	TSS1500;5'UTR;5'UTR	NA	NA	chr3:42692779-42709889	6	NA	NA	NA	TRUE	NA	0.496748596557492	0.922658377108746	0.425909780551254
17	chr3	125396819	+	cg10041901	87787350	NA	AAATTATATCAAATACTACACCATTTAATATAAAACAACCTCTACCTCCC	NA	II	NA	NA	NA	NA	NA	NA	NA	NA	NA	OpenSea	TTCACCCACACCGGGGCATAGGGAATGGCGGGAGGCTGAGGCAGGAGAATTGCTTGAACC[CG]GGAGGTAGAGGTTGCCTTATATCAAATGGTGTAGTATTTGATATAACCTATGCACATCAT	CGGGAGGTAGAGGTTGCCTTATATCAAATGGTGTAGTATTTGATATAACC				NA	NA	NA	NA	NA	NA	NA	NA	NA	NA	NA	NA	NA	chr3:125396605-125396835	3	NA	NA	NA	NA	NA	NA	NA	0.528040955105006	0.868426501356996	0.34038554625199
18	chr3	50685355	+	cg13629798	54608931	NA	ATTATTAAAAATCTTCAAATCCTTAATCTTCACCTAATCRTAATCTACCC	NA	II	NA	NA	NA	NA	NA	NA	NA	NA	NA	OpenSea	CTTAGTGCCCACCATCCTGTCTGTCCCCAGGAGGAGATGACCAGTGCCTTGGCCACTATG[CG]GGTAGACTACGACCAGGTGAAGATCAAGGACCTGAAGACCTCTAACAACCGGCTCCTCAA	CGGGTAGACTACGACCAGGTGAAGATCAAGGACCTGAAGACCTCTAACAA	MAPKAPK3;MAPKAPK3;MAPKAPK3	NM_004635;NM_001243926;NM_001243925	Body;Body;Body	NA	NA	NA	NA	NA	NA	NA	NA	NA	NA	NA	NA	NA	chr3:50685225-50685475	3	NA	NA	NA	NA	NA	NA	NA	0.596140723296529	0.89565737258697	0.299516649290442
19	chr17	64720790	+	cg04955246	34659175	NA	AAATAAATATACTAACATCCTTTACTCCAACAATACAAACACRACCCAAC	NA	II	NA	NA	rs79784347	0.016667	NA	NA	NA	NA	NA	OpenSea	TTTCATCCTCTGCATTCAGAATTTTCCATTTGCTCAGGCCCCCAGCAGGGCGTCTGGCCA[CG]TTGGGCCGTGTTTGTATTGCTGGAGTAAAGGATGCCAGCACACTTACTCTTCTGCTTCCT	AGTAAGTGTGCTGGCATCCTTTACTCCAGCAATACAAACACGGCCCAACG	PRKCA	NM_002737	Body	NA	NA	NA	TRUE	NA	NA	NA	NA	NA	NA	NA	NA	NA	chr17:64720640-64721510	3	NA	NA	NA	NA	NA	TRUE	NA	0.600177485693508	0.855350371021704	0.255172885328196
20	chr17	42295711	+	cg25858983	95768472	42775855	AATATAAACCTACCCCCTTCTACTCTAAACAATTAAAAAATCATTAATCA	AATATAAACCTACCCCCTTCTACTCTAAACGATTAAAAAATCGTTAATCG	I	T	Red	NA	NA	NA	NA	NA	NA	chr17:42295861-42299719	N_Shore	AAAGCCACCTCACCCTTTGGAAGACATACCAGTTCCCACTCAGGAAGGCTGAGAGGTGAA[CG]ACTAACGACTTTCTAACCGCCCAGAGTAGAAGGGGGCAGGTCCACACTCTGAGAGACTCA	CGACTAACGACTTTCTAACCGCCCAGAGTAGAAGGGGGCAGGTCCACACT	UBTF;UBTF;UBTF	NM_001076684;NM_014233;NM_001076683	5'UTR;TSS200;5'UTR	NA	NA	NA	NA	NA	17:42294752-42297183	Promoter_Associated	UBTF;UBTF;UBTF;UBTF;UBTF;UBTF;UBTF;UBTF;UBTF;UBTF	ENST00000537550.1;ENST00000526094.1;ENST00000537550.1;ENST00000526094.1;ENST00000533177.1;ENST00000436088.1;ENST00000393606.3;ENST00000527034.1;ENST00000343638.5;ENST00000302904.4	3'UTR;1stExon;1stExon;5'UTR;5'UTR;5'UTR;5'UTR;5'UTR;5'UTR;5'UTR	UBTF;UBTF;UBTF;UBTF;UBTF;UBTF;UBTF;UBTF;UBTF;UBTF	ENST00000537550.1;ENST00000526094.1;ENST00000537550.1;ENST00000526094.1;ENST00000533177.1;ENST00000436088.1;ENST00000393606.3;ENST00000527034.1;ENST00000343638.5;ENST00000302904.4	3'UTR;1stExon;1stExon;5'UTR;5'UTR;5'UTR;5'UTR;5'UTR;5'UTR;5'UTR	chr17:42295445-42295755	3	NA	NA	NA	NA	NA	TRUE	NA	0.451612047179886	0.0821316025162983	-0.369480444663588
21	chr5	12322	+	cg17267260	65723171	NA	ACTTCRAAAATACTACRAAAATAAAACAAAATACTCCTCAACACAAACCC	NA	II	NA	NA	NA	NA	NA	NA	NA	NA	NA	OpenSea	CCTAGGTCTCTGCTGAGCAGAACGCAGCTCCGCCCTCGCGGTGCCCTGGGCCCGCCCGCC[CG]GGTCTGTGCTGAGGAGTACTCTGCTCCACCTTCGCAGTACCCCCGAAGTCTGTGCAGAGG	CTTCGGGGGTACTGCGAAGGTGGAGCAGAGTACTCCTCAGCACAGACCCG				NA	NA	NA	NA	5:65155-66233	NA	NA	NA	NA	NA	NA	NA	NA	NA	NA	NA	NA	chr5:12283-13638	6	NA	TRUE	NA	0.379437087594282	0.822272195468166	0.442835107873883
22	chr7	97763485	+	cg08933542	71737105	NA	TATTTCATTTAACTATCACAATACCTCTAAAATAATACRACCAACTCCAC	NA	II	NA	NA	rs11761896	0.228035	NA	NA	NA	NA	NA	OpenSea	CAGTCTGGCCTGCCACTGTCCCACCTGGGTTCATGGGCATATCAGTTTCTTCATCTGTGA[CG]TGGAGCTGGTCGTATTACCTCAGAGGTATTGTGACAGCCAAATGAAATAATGCTGTATTT	CGTGGAGCTGGTCGTATTACCTCAGAGGTATTGTGACAGCCAAATGAAAT	LMTK2	NM_014916	Body	NA	chr7:97763424-97763424	NA	NA	NA	NA	NA	LMTK2	ENST00000493372.1	5'UTR	LMTK2	ENST00000493372.1	5'UTR	chr7:97762940-97763590	3	NA	NA	NA	NA	NA	NA	NA	0.350849973698069	0.125280540471371	-0.225569433226699
23	chr3	108308533	-	cg14787155	47610946	9667826	AAAATTTCAACCTAAAATCCCATAAAAACAAAAAATCTCACAATTTCTCA	GAAATTTCGACCTAAAATCCCGTAAAAACGAAAAATCTCGCGATTTCTCG	I	A	Red	rs9810998	0.014976	NA	NA	NA	NA	chr3:108308227-108308604	Island	CTGAGAGGCCGCGAGGTTTCGGCCTGAGATCCCGTGAAGGCGAGAAATCTCGCGATTTCT[CG]GGAGAGGAATCGGTTAGGAGAAGGGGGATTCCTCACTCAGCTGTGCGCTCTGATTTCGTG	GAGGTTTCGGCCTGAGATCCCGTGAAGGCGAGAAATCTCGCGATTTCTCG	DZIP3;DZIP3;CIP2A	NM_014648;NM_014648;NM_020890	1stExon;5'UTR;TSS200	high-CpG:109791062-109791239	NA	NA	NA	3:109790598-109791476	3:108307498-108309243	Promoter_Associated	DZIP3;KIAA1524;KIAA1524;DZIP3;DZIP3;DZIP3	ENST00000393969.2;ENST00000487834.1;ENST00000295746.7;ENST00000361582.3;ENST00000393969.2;ENST00000361582.3	1stExon;TSS200;TSS1500;1stExon;5'UTR;5'UTR	DZIP3;DZIP3;DZIP3;DZIP3;KIAA1524;KIAA1524;KIAA1524;KIAA1524;DZIP3;DZIP3;DZIP3	ENST00000479138.1;ENST00000393969.2;ENST00000495008.1;ENST00000486815.1;ENST00000461666.1;ENST00000487834.1;ENST00000295746.7;ENST00000468953.1;ENST00000361582.3;ENST00000393969.2;ENST00000361582.3	TSS1500;1stExon;TSS200;TSS200;TSS1500;TSS200;TSS1500;TSS1500;1stExon;5'UTR;5'UTR	chr3:108307540-108308635	3	NA	NA	NA	NA	NA	TRUE	NA	0.376908733434495	0.0846138861207913	-0.292294847313704
24	chr10	122614164	-	cg13789938	23619853	NA	TTCTCATTAATAATATATAAAAAATCTAATTTATCCAAATCCTCACCAAC	NA	II	NA	NA	NA	NA	NA	NA	NA	NA	chr10:122610678-122611052	S_Shelf	CCAAATTAACATTCTCATTAGTAGTGTATGAGGAGTCTAATTTGTCCAAATCCTCACCAA[CG]CTTGCTGTTCTCTGTTCTTTTGATTATAACCATCCTAATGGGTATGAATTGATTCTCATT	TCTCATTAGTAGTGTATGAGGAGTCTAATTTGTCCAAATCCTCACCAACG	WDR11	NM_018117	Body	NA	NA	NA	NA	NA	NA	NA	NA	NA	NA	WDR11	ENST00000470052.1	5'UTR	NA	NA	NA	NA	chr10:122609970-122614379	6	NA	TRUE	NA	0.628812557237266	0.866197338786324	0.237384781549058
25	chr10	80932954	-	cg11542209	80736863	NA	TAAAAAACTCCTAAAAAATAACACTAACCTAAAACAAACTTATCCAACCC	NA	II	NA	NA	NA	NA	NA	NA	NA	NA	NA	OpenSea	GGGCTCTGGGCTGAGGAACTCCTGGGAGGTGGCACTGGCCTAGGGCAAGCTTGTCCAACC[CG]TGACCCATGGGCCACACGTGGCTCAGGACGACTTTGAATGTGGCCCAACATAAATTCGTA	CGGGTTGGACAAGCTTGCCCTAGGCCAGTGCCACCTCCCAGGAGTTCCTC	ZMIZ1	NM_020338	5'UTR	NA	NA	NA	TRUE	NA	NA	NA	ZMIZ1	ENST00000334512.5	5'UTR	ZMIZ1	ENST00000334512.5	5'UTR	NA	NA	chr10:80932499-80932963	4	NA	NA	NA	NA	NA	0.670629446382644	0.864659197465154	0.194029751082511
26	chr14	95624293	+	cg02719245	63767522	NA	AAATAAATATTTATTATTTCCCCAAATACRAAAACCCCTACACCACTAAC	NA	II	NA	NA	NA	NA	NA	NA	NA	NA	chr14:95623080-95624220	S_Shore	TCCCTCTGAGCACCTCCCTCCCCTTTTTAAAGTACCTTCCCACTCGCCTGCGTTTCCTCG[CG]TTAGTGGTGCAGGGGCCTCCGCATTTGGGGAAATAACAAACACCCACTTCCGCCCCCCAC	AGTGGGTGTTTGTTATTTCCCCAAATGCGGAGGCCCCTGCACCACTAACG	DICER1-AS1;DICER1	NR_015415;NM_177438	Body;TSS1500	NA	NA	NA	NA	14:94692834-94694115	NA	NA	DICER1;DICER1-AS1;DICER1;DICER1;DICER1-AS1;DICER1-AS1;DICER1-AS1	ENST00000343455.3;ENST00000554631.1;ENST00000526495.1;ENST00000526495.1;ENST00000554631.1;ENST00000439819.1;ENST00000435343.1	TSS1500;1stExon;1stExon;5'UTR;5'UTR;5'UTR;5'UTR	DICER1;DICER1;DICER1-AS1;DICER1;DICER1;DICER1;DICER1-AS1;DICER1-AS1;DICER1-AS1	ENST00000529720.1;ENST00000343455.3;ENST00000554631.1;ENST00000529206.1;ENST00000526495.1;ENST00000526495.1;ENST00000554631.1;ENST00000439819.1;ENST00000435343.1	TSS1500;TSS1500;1stExon;TSS1500;1stExon;5'UTR;5'UTR;5'UTR;5'UTR	chr14:95624120-95624735	3	NA	NA	NA	NA	TRUE	TRUE	NA	0.632444863451569	0.271577340298202	-0.360867523153366
27	chr4	82392459	+	cg04534345	64759111	NA	ATCTTAAATTATAATCRCRTCCATCATTTTTTTCATCCCTTCTTTCCTTC	NA	II	NA	NA	NA	NA	NA	NA	NA	NA	chr4:82392610-82393426	N_Shore	CTACACACACACGCACACAAAACTGGTCAAGAAGTGGAAGAATCAACCTAGGTATGCACA[CG]AAGGAAAGAAGGGATGAAAAAAATGATGGACGCGATTACAACTCAAGACAAATCCTCAAA	TCTTGAGTTGTAATCGCGTCCATCATTTTTTTCATCCCTTCTTTCCTTCG	RASGEF1B;RASGEF1B;RASGEF1B	NM_001300735;NM_001300736;NM_152545	5'UTR;5'UTR;5'UTR	NA	NA	NA	NA	NA	NA	NA	RASGEF1B;RASGEF1B;RASGEF1B;RASGEF1B	ENST00000436139.2;ENST00000335927.7;ENST00000264400.2;ENST00000509081.1	5'UTR;5'UTR;5'UTR;TSS200	RASGEF1B;RASGEF1B;RASGEF1B;RASGEF1B;RASGEF1B;RASGEF1B;RP11-689K5.3	ENST00000507538.1;ENST00000436139.2;ENST00000335927.7;ENST00000264400.2;ENST00000509081.1;ENST00000504863.1;ENST00000512716.1	3'UTR;5'UTR;5'UTR;5'UTR;TSS200;5'UTR;3'UTR	chr4:82391565-82393335	3	NA	NA	NA	NA	NA	NA	NA	0.571698763417564	0.10457182308299	-0.467126940334574
28	chr2	107502793	-	cg14209299	14632967	20707206	CACACCACAAAACTTAAAAACTACAAAAAACAAATACACAACAAAAATCA	CACGCCGCGAAACTTAAAAACTACAAAAAACGAATACGCGACGAAAATCG	I	T	Red	NA	NA	NA	NA	NA	NA	chr2:107502353-107504216	Island	GGGTCCCCGACTCACGCCGCGGAACTTGGGGGCTGCAGAAGGCGAGTGCGCGGCGGGAGT[CG]TCCTGCCGCAGGCTCGAGTCCTCCTCCTGCCACCGTGGGGTCTCGGAGCTGCCCCGCGCT	CACGCCGCGGAACTTGGGGGCTGCAGAAGGCGAGTGCGCGGCGGGAGTCG	ST6GAL2;ST6GAL2;ST6GAL2	NM_001142351;NM_001142352;NM_032528	TSS200;5'UTR;5'UTR	NA	NA	DMR	NA	2:106868786-106870648	NA	NA	ST6GAL2;ST6GAL2;ST6GAL2;ST6GAL2	ENST00000409382.3;ENST00000409382.3;ENST00000361686.4;ENST00000409087.3	1stExon;5'UTR;5'UTR;5'UTR	ST6GAL2;ST6GAL2;ST6GAL2;ST6GAL2;ST6GAL2	ENST00000409382.3;ENST00000419159.2;ENST00000409382.3;ENST00000361686.4;ENST00000409087.3	1stExon;TSS1500;5'UTR;5'UTR;5'UTR	chr2:107501760-107504335	3	NA	NA	NA	NA	NA	TRUE	NA	0.468507661484738	0.255821117681713	-0.212686543803025
29	chr12	14968227	+	cg15476885	78689292	NA	AAATCCTACTTAACATCCATACCTAATTCAAATACACTAACCACACATCC	NA	II	NA	NA	NA	NA	NA	NA	NA	NA	NA	OpenSea	TTTCTACTTTTGTCCCAGTGGATCATCTTGCCCTTGATGTATCCAGGGCCCCACCACGTA[CG]GATGTGTGGCCAGTGTATCTGAACTAGGTATGGATGTTAAGTAGGATTTTAATAGATGTT	CGGATGTGTGGCCAGTGTATCTGAACTAGGTATGGATGTTAAGTAGGATT	SMCO3;C12orf60	NM_001013698;NM_175874	TSS1500;5'UTR	NA	NA	NA	NA	NA	NA	NA	C12orf69;C12orf60;C12orf60	ENST00000316048.2;ENST00000330828.2;ENST00000527783.1	TSS1500;5'UTR;5'UTR	C12orf69;C12orf60;C12orf60;C12orf60	ENST00000316048.2;ENST00000330828.2;ENST00000533472.1;ENST00000527783.1	TSS1500;5'UTR;5'UTR;5'UTR	NA	NA	NA	NA	NA	NA	NA	TRUE	NA	0.453965752216774	0.711002202582727	0.257036450365953
30	chr8	109304631	-	cg12811575	31756596	NA	TTTTTCTCTTCTAATTAATTCRACAAATAAATTATTTAACACTCCTTAAC	NA	II	NA	NA	NA	NA	NA	NA	NA	NA	NA	OpenSea	GTTTTTTCTTCTTTTTCTCTTCTAGTTGATTCGGCAGGTGAGTTGTTTGACACTCCTTAG[CG]AATTTCGACTTCCATGGCCACCGTCCTGCTCATACTAGCTAGTTTTAAGCAATGACAGTC	CGCTAAGGAGTGTCAAACAACTCACCTGCCGAATCAACTAGAAGAGAAAA				low-CpG:109373794-109373840	NA	NA	NA	NA	8:109304603-109304736	Unclassified_Cell_type_specific	NA	NA	NA	EIF3E	ENST00000518634.1	3'UTR	NA	NA	NA	NA	NA	NA	NA	TRUE	NA	0.840584270644286	0.5544833842898	-0.286100886354486
31	chr3	153572883	-	cg04348643	64769205	NA	CTACRACATCCATTTACTATAACAATCTAAATTTTCTAAAACTCAACCAC	NA	II	NA	NA	NA	NA	NA	NA	NA	NA	NA	OpenSea	GCCCGAGGTGACTACGACATCCATTTACTATGACAGTCTAAATTTTCTAGGACTCAACCA[CG]GTATTTCAGATAACATCTTTACTATATCTATTACAAATCTGTAAATCCTGAAGTGAACTT	TACGACATCCATTTACTATGACAGTCTAAATTTTCTAGGACTCAACCACG				NA	NA	NA	TRUE	NA	NA	NA	NA	NA	NA	RP11-23D24.2	ENST00000488210.1	3'UTR	NA	NA	NA	NA	NA	NA	NA	TRUE	NA	0.522471381154928	0.810740365900561	0.288268984745632
32	chr2	11123476	+	cg11241151	64743267	NA	CTATCTTAAAACRAAAAAACATCTAAACCACCAACTAACRTAAAACATCC	NA	II	NA	NA	rs10495577	0.341653	NA	NA	NA	NA	NA	OpenSea	GCAGGCGCTGTGTTCTCGCCTCCCCGAGCTCCTCCATCCTGCTTCCCACTACGCTCTGCA[CG]GATGCTCCACGCCAGCTGGTGGCTTAGATGTTTTCTCGTTTCAAGACAGGGAGACAGACG	CGGATGCTCCACGCCAGCTGGTGGCTTAGATGTTTTCTCGTTTCAAGACA				NA	NA	NA	TRUE	2:11040927-11041068	NA	NA	NA	NA	NA	NA	NA	NA	chr2:11123125-11123755	3	NA	NA	NA	NA	NA	TRUE	NA	0.43460692877709	0.781774376109418	0.347167447332328
33	chr7	56809605	+	cg06112082	26775977	93791874	TAACTAAAAATACAAATAACTACATATATATCAACTCACTACAACCTCCA	TAACTAAAAATACAAATAACTACATATATATCGACTCACTACAACCTCCG	I	T	Red	NA	NA	NA	NA	NA	NA	NA	OpenSea	GTGCCTGTAATCCCAGCTACTCGAGAGGCTGAGACAGGAGAATCACTTGAACCCAGTAGA[CG]GAGGTTGCAGTGAGCCGACATACATGCAGTCACCTGTATTCCCAGCTACTTGGGAGGCTG	CGGAGGTTGCAGTGAGCCGACATACATGCAGTCACCTGTATTCCCAGCTA				NA	NA	NA	NA	NA	NA	NA	NA	NA	NA	NA	NA	NA	NA	NA	NA	NA	NA	NA	NA	TRUE	NA	0.370426029755387	0.567051217194064	0.196625187438677
34	chr7	140714351	-	cg05145314	19804546	NA	TTAACTCRAAAACRCATTTCRCAAATATTTTTCTTAAATATCACCTTACC	NA	II	NA	NA	NA	NA	NA	NA	NA	NA	chr7:140714478-140714943	N_Shore	TCAACCGATGTTTGACTCGGGAGCGCATTTCGCAAATATTTTTCTTAAATATCACCTTAC[CG]TATTTTTCTTAAGGTGGTTACAAAATTAATCTGCAGCCCACCACCCAAAGCTACAGTGCC	CGGTAAGGTGATATTTAAGAAAAATATTTGCGAAATGCGCTCCCGAGTCA	MRPS33;MRPS33;MRPS33	NM_016071;NM_053035;NM_016071	5'UTR;5'UTR;1stExon	NA	NA	NA	NA	NA	7:140713760-140715380	Promoter_Associated	MRPS33;MRPS33;MRPS33;MRPS33;MRPS33;MRPS33;MRPS33	ENST00000467334.1;ENST00000393008.3;ENST00000544013.1;ENST00000324787.5;ENST00000469351.1;ENST00000496958.1;ENST00000393008.3	5'UTR;5'UTR;5'UTR;5'UTR;5'UTR;TSS200;1stExon	MRPS33;MRPS33;MRPS33;MRPS33;MRPS33;MRPS33;MRPS33;MRPS33;MRPS33;MRPS33;MRPS33;MRPS33	ENST00000484502.1;ENST00000496641.1;ENST00000485202.1;ENST00000467334.1;ENST00000393008.3;ENST00000544013.1;ENST00000324787.5;ENST00000469351.1;ENST00000496958.1;ENST00000484502.1;ENST00000485202.1;ENST00000393008.3	3'UTR;3'UTR;3'UTR;5'UTR;5'UTR;5'UTR;5'UTR;5'UTR;TSS200;1stExon;1stExon;1stExon	NA	NA	chr7:140714065-140715281	6	chr7:140711610-140715442	6	NA	NA	NA	0.26246956812187	0.0477657712991741	-0.214703796822696
35	chr11	78285989	+	cg23243312	93700300	48799990	CATTCTTTCAACAATAATCTCTACAACCTTAAAACATTAACTCCACCCCA	CGTTCTTTCAACGATAATCTCTACAACCTTAAAACATTAACTCCGCCCCG	I	T	Red	NA	NA	NA	NA	NA	NA	chr11:78285405-78285995	Island	GCGTACTTGTGACCCAGGCTTAGGGAGGCGTGCGGGAGGGGGCGGGGTCAGGAGCCGAGA[CG]GGGCGGAGCTAATGCCCTAAGGTTGTAGAGATTATCGCTGAAAGAACGTGGGAGCACATC	CGGGGCGGAGCTAATGCCCTAAGGTTGTAGAGATTATCGCTGAAAGAACG	NARS2;NARS2	NM_024678;NM_001243251	TSS200;TSS200	NA	NA	NA	NA	11:77963054-77963777	11:78284912-78286552	Promoter_Associated	NARS2;NARS2	ENST00000528850.1;ENST00000281038.5	TSS1500;TSS200	NARS2;NARS2;NARS2;NARS2	ENST00000528850.1;ENST00000529880.1;ENST00000281038.5;ENST00000529571.1	TSS1500;TSS1500;TSS200;TSS200	chr11:78285805-78286050	3	NA	NA	NA	NA	NA	NA	NA	0.442640081603215	0.178512894374683	-0.264127187228532
36	chr7	135662318	+	cg16789051	36680246	18610229	ACAAAAACATCCTAATCCCATCAAAAATACTCTCACTCTTCCTCCATTCA	ACAAAAACGTCCTAATCCCATCGAAAATACTCTCACTCTTCCTCCATTCG	I	C	Grn	NA	NA	NA	NA	NA	NA	chr7:135661841-135662272	S_Shore	GGCGACAAGTGGGCGGGACTGGGAGGCAGAATGAAGGAGGCCCGGGGGAGGTCAAGACAG[CG]AATGGAGGAAGAGTGAGAGTACTTTCGATGGGATTAGGACGCTTCTGCACCACCATTAAT	GCAGAAGCGTCCTAATCCCATCGAAAGTACTCTCACTCTTCCTCCATTCG	MTPN;LUZP6	NM_145808;NM_001128619	TSS200;TSS200	NA	NA	NA	NA	NA	7:135661136-135662674	Promoter_Associated	MTPN;MTPN	ENST00000393085.3;ENST00000435723.1	TSS1500;TSS1500	MTPN;MTPN	ENST00000393085.3;ENST00000435723.1	TSS1500;TSS1500	NA	NA	chr7:135660978-135662542	6	chr7:135659989-135662940	6	NA	NA	NA	0.331397623989129	0.0709164342779559	-0.260481189711173
37	chr1	57432416	+	cg04797274	6621931	NA	TACAATAATAATTAATAATAATCTAATTTATTTAATCTTCACAACAACCC	NA	II	NA	NA	NA	NA	NA	NA	NA	NA	NA	OpenSea	CCTCTCTGGGCCTAAGTTCCTTCATCAATAAAACAGGGATAATAATAATACCAACCTCAC[CG]GGTTGTTGTGAAGATTAAATAAATTAGATTATTATTAATTATTATTGTAATTATAATTAA	CGGGTTGTTGTGAAGATTAAATAAATTAGATTATTATTAATTATTATTGT	C8B;C8B;C8B	NM_001278544;NM_001278543;NM_000066	TSS1500;TSS1500;TSS1500	NA	NA	NA	NA	NA	NA	NA	C8B;C8B;C8B;C8B;RP5-1103B4.3	ENST00000371237.4;ENST00000535057.1;ENST00000543257.1;ENST00000494324.1;ENST00000417420.1	TSS1500;TSS1500;TSS1500;TSS1500;5'UTR	C8B;C8B;C8B;C8B;RP5-1103B4.3	ENST00000371237.4;ENST00000535057.1;ENST00000543257.1;ENST00000494324.1;ENST00000417420.1	TSS1500;TSS1500;TSS1500;TSS1500;5'UTR	NA	NA	NA	NA	chr1:57431122-57432477	6	NA	NA	NA	0.444180034881324	0.821372436862873	0.377192401981549
38	chr5	73553751	+	cg09693811	56632271	NA	AATAACTACAAATTCAAAACTATAATCAACAATTACCTAATTACTCTTAC	NA	II	NA	NA	NA	NA	NA	NA	NA	NA	NA	OpenSea	AACCATCAGGGTTGTAACTCCTGGCTGCAGCACCCGGAAGGGAGGGAGCAAAAGGAGCCA[CG]CAAGAGTAATTAGGCAATTGCTGACCACAGCTCTGAACCTGCAGTCACTGATAAACACAA	CGCAAGAGTAATTAGGCAATTGCTGACCACAGCTCTGAACCTGCAGTCAC				NA	NA	NA	TRUE	NA	NA	NA	NA	NA	NA	NA	NA	NA	chr5:73553465-73554295	3	NA	NA	NA	NA	NA	TRUE	NA	0.318538640390813	0.0775742323411587	-0.240964408049655
39	chr2	68693636	+	cg26431750	92803480	NA	AAAAACCAAAATACATAACAAAAACTTACTCTTAACTCACCCRTTTTTAC	NA	II	NA	NA	NA	NA	NA	NA	NA	NA	chr2:68694047-68695097	N_Shore	CTGCAGTCTGTGTTCAACAGAGGTCTTCTTCTTGAGGGTTAGGAGAAGTAAGAAAGCAAA[CG]TAAAAACGGGTGAGTCAAGAGCAAGTTTTTGCCATGCACCTTGGCCCCTCCCACCACCAA	GGGGCCAAGGTGCATGGCAAAAACTTGCTCTTGACTCACCCGTTTTTACG	FBXO48;APLF	NM_001024680;NM_173545	5'UTR;TSS1500	NA	NA	NA	NA	NA	2:68693384-68695326	Promoter_Associated	FBXO48;APLF	ENST00000377957.2;ENST00000303795.4	5'UTR;TSS1500	FBXO48;APLF;APLF;APLF	ENST00000377957.2;ENST00000303795.4;ENST00000529851.1;ENST00000445692.1	5'UTR;TSS1500;TSS1500;TSS1500	chr2:68693405-68693870	3	NA	NA	NA	NA	NA	NA	NA	0.304170361636668	0.0679798118110171	-0.236190549825651
40	chr15	44120022	+	cg16494108	41675966	NA	TTTCCCAAAAACAATATAAATCCAAATTAAAACCAAATACAATAACTCAC	NA	II	NA	NA	NA	NA	NA	NA	NA	NA	chr15:44119074-44119277	S_Shore	CTCGATCTCCTGACCTCGCGATCTGCCCGATTGGGCCTCCCAAAGTGCTGGGATTACAGG[CG]TGAGCCACTGCACCTGGCCTCAATTTGGATTTATATTGTCTTTGGGAAATGGGAATTATT	TTCCCAAAGACAATATAAATCCAAATTGAGGCCAGGTGCAGTGGCTCACG	WDR76;WDR76	NM_001167941;NM_024908	5'UTR;Body	NA	NA	RDMR	NA	NA	NA	NA	WDR76	ENST00000381246.2	5'UTR	WDR76;WDR76	ENST00000381246.2;ENST00000452115.1	5'UTR;5'UTR	NA	NA	NA	NA	chr15:44118305-44120568	6	NA	TRUE	NA	0.403224232845979	0.61964125311873	0.216417020272751
41	chr16	76769105	-	cg02889828	17741534	NA	TTCAAACACCAAAATTTTCTATATTTACTATCTCAAAATTAAAACCATCC	NA	II	NA	NA	NA	NA	NA	NA	NA	NA	NA	OpenSea	TTCTGCTCCTATTCAGGCACCAGAGTTTTCTGTGTTTACTGTCTCAAAATTAGAACCATC[CG]CCCAACAAAAAACAAGAAATTTTGGCTTCGAGATCCAGTTTGGACCGTAAAAAATAATCA	TCAGGCACCAGAGTTTTCTGTGTTTACTGTCTCAAAATTAGAACCATCCG				NA	NA	NA	NA	NA	NA	NA	CTD-2336H13.2	ENST00000567777.1	TSS1500	CTD-2336H13.2	ENST00000567777.1	TSS1500	NA	NA	NA	NA	NA	NA	NA	NA	NA	0.63357582163334	0.89587888086777	0.26230305923443
42	chr12	57607029	+	cg08699270	13653108	NA	AATTCAACAAAAATTATTAAAACRTTCACRTCCCCAAAACRAAACTACCC	NA	II	NA	NA	NA	NA	NA	NA	NA	NA	chr12:57609976-57611168	N_Shelf	CCTCCAGCCTCCCCTCCCCTGGGGACGCCAAGGAGGTGGGCCACACCCAGGAAGGGAAAG[CG]GGCAGCCCCGTTTTGGGGACGTGAACGTTTTAATAATTTTTGCTGAATTCCTTTACAACT	CGGGCAGCCCCGTTTTGGGGACGTGAACGTTTTAATAATTTTTGCTGAAT	LRP1	NM_002332	3'UTR	NA	NA	NA	NA	NA	12:57606820-57607831	Unclassified	LRP1	ENST00000243077.3	3'UTR	LRP1;LRP1	ENST00000243077.3;ENST00000556356.1	3'UTR;5'UTR	chr12:57606605-57607055	3	NA	NA	NA	NA	NA	TRUE	NA	0.337092453881336	0.709753955454504	0.372661501573168
43	chr10	128113825	+	cg06947608	35715146	NA	CAACCCATCTCTTTATAACCTAAAACAATCAAAAAACCCTCAATCACCCC	NA	II	NA	NA	NA	NA	NA	NA	NA	NA	NA	OpenSea	CACTGAAGTTACGTCAGAGCTTCCATAGAAATGGATTCTTTTCTCTGGTGAGGAATGGGG[CG]GGGTGACTGAGGGCCCTCTGACTGCTCCAGGTCACAAAGAGATGGGCTGATTGTTCCACA	AGCCCATCTCTTTGTGACCTGGAGCAGTCAGAGGGCCCTCAGTCACCCCG	C10orf90	NM_001004298	3'UTR	NA	NA	NA	NA	NA	NA	NA	C10orf90;C10orf90	ENST00000356858.2;ENST00000284694.7	3'UTR;3'UTR	C10orf90;C10orf90	ENST00000424927.1;ENST00000284694.7	3'UTR;3'UTR	chr10:128113680-128113890	3	NA	NA	NA	NA	NA	TRUE	NA	0.34975895986889	0.801288144209824	0.451529184340934
44	chr6	31772251	-	cg08035151	39721261	NA	TTTTATAAACTTAAACAAATAATATAACTAATCTAAACCTCAATTTCCTC	NA	II	NA	NA	NA	NA	NA	NA	NA	NA	chr6:31774475-31774862	N_Shelf	TCACTTACTAGTTTTGTAGACTTGAACAAGTGGTATAGCTGATCTAAGCCTCAGTTTCCT[CG]TGTAAAACAGCAATAGTATATATTACTTAGCAGTGTTTGAGAAATCAATCAATAAATGTA	CGAGGAAACTGAGGCTTAGATCAGCTATACCACTTGTTCAAGTCTACAAA	LSM2	NM_021177	Body	NA	NA	NA	NA	NA	NA	NA	2	ENST00000491421.1	3'UTR	LSM2;LSM2;LSM2;LSM2;LSM2;LSM2	ENST00000475835.1;ENST00000491421.1;ENST00000493387.1;ENST00000470083.1;ENST00000470086.1;ENST00000477182.1	3'UTR;3'UTR;3'UTR;3'UTR;3'UTR;3'UTR	NA	NA	NA	NA	NA	NA	NA	TRUE	NA	0.62116514756489	0.851800256669972	0.230635109105082
45	chr2	107502677	+	cg20483857	15650977	53654234	AAATCCCAACTCTAACAAACACCAACATAAATATAAAAACACATAACACA	AAATCCCAACTCTAACGAACGCCAACGTAAATATAAAAACGCGTAACGCG	I	C	Grn	rs78213415	0.054113	NA	NA	NA	NA	chr2:107502353-107504216	Island	CGGCACTGGAGTCCAAGGCGTGCGTGTCACATTTTATTCCCCGGCAGCCGCTCGGGTGCG[CG]CGCTACGCGCTCCCACACTCACGCTGGCGCCCGCTAGAGCTGGGACCCTGGCCGGGGTCC	GGGTCCCAGCTCTAGCGGGCGCCAGCGTGAGTGTGGGAGCGCGTAGCGCG	ST6GAL2;ST6GAL2;ST6GAL2	NM_001142351;NM_001142352;NM_032528	TSS200;5'UTR;5'UTR	NA	NA	DMR	NA	2:106868786-106870648	NA	NA	ST6GAL2;ST6GAL2;ST6GAL2;ST6GAL2	ENST00000409382.3;ENST00000409382.3;ENST00000361686.4;ENST00000409087.3	1stExon;5'UTR;5'UTR;5'UTR	ST6GAL2;ST6GAL2;ST6GAL2;ST6GAL2;ST6GAL2	ENST00000409382.3;ENST00000419159.2;ENST00000409382.3;ENST00000361686.4;ENST00000409087.3	1stExon;TSS1500;5'UTR;5'UTR;5'UTR	chr2:107501760-107504335	3	NA	NA	NA	NA	NA	TRUE	NA	0.553221558915677	0.319784070313561	-0.233437488602116
46	chr10	127506329	+	cg04754212	9716442	NA	ACACAAACTTTAAAACCAAACTAATTAAATATAAATCCCAACTCTACCAC	NA	II	NA	NA	NA	NA	NA	NA	NA	NA	NA	OpenSea	GCTTAGGAAGAAGCTGAGGTGTACAGAGGATGACACTCATCCAAAGTCTCAGAATTGCTA[CG]TGGCAGAGCTGGGATTCACACCCAACCAGTCTGGCTCCAAAGTCTGTGCTTTTAACCCCC	CGTGGCAGAGCTGGGATTCACACCCAACCAGTCTGGCTCCAAAGTCTGTG	UROS	NM_000375	5'UTR	NA	NA	NA	NA	NA	NA	NA	UROS;UROS;UROS;UROS	ENST00000368774.1;ENST00000368778.3;ENST00000368797.4;ENST00000368786.1	5'UTR;5'UTR;5'UTR;TSS1500	UROS;UROS;UROS;UROS;UROS	ENST00000368774.1;ENST00000368778.3;ENST00000368797.4;ENST00000420761.1;ENST00000368786.1	5'UTR;5'UTR;5'UTR;5'UTR;TSS1500	NA	NA	NA	NA	chr10:127502400-127506440	6	NA	NA	NA	0.559444059199428	0.747302114564645	0.187858055365217
47	chr3	14220407	+	cg04894169	32716976	NA	ACCATTTTTCCTAAATCTAAAAAAAACAACCTAATACAAAAAACTCCTTC	NA	II	NA	NA	rs3731055	0.06529600000000001	NA	NA	NA	NA	chr3:14219715-14220408	Island	GCAGGGTTTGAAACATGGCGGACGACGTAGACCAGGTAAGTGTATTTTAAGGAGGTCGCT[CG]AAGGAGCTTCTTGTACTAGGCTGCTTTTTCCAGACTCAGGAAAAATGGCCAGTCGTGCCT	CCATTTTTCCTGAGTCTGGAAAAAGCAGCCTAGTACAAGAAGCTCCTTCG	XPC;XPC;XPC;LSM3	NR_027299;NM_001145769;NM_004628;NM_014463	TSS1500;TSS1500;TSS1500;Body	NA	NA	NA	NA	NA	3:14219212-14221098	Promoter_Associated	XPC;XPC	ENST00000285021.7;ENST00000449060.2	TSS200;TSS1500	XPC;XPC;XPC;XPC	ENST00000285021.7;ENST00000449060.2;ENST00000476581.2;ENST00000511155.1	TSS200;TSS1500;TSS1500;TSS1500	NA	NA	chr3:14219043-14220702	6	chr3:14217587-14221769	6	NA	TRUE	NA	0.662654210858833	0.380313716579148	-0.282340494279686
48	chr6	151772946	-	cg00510787	15790989	NA	CCRTTCAATTCCTCAAACTCAAAATTATTTTATCRATTTCTACAATTACC	NA	II	NA	NA	NA	NA	NA	NA	NA	NA	chr6:151773043-151774070	N_Shore	TTGGGAGTATGCCGTTCAATTCCTCAAACTCAAAATTATTTTATCGATTTCTACAGTTAC[CG]CGGTGCACTGGCTCAAAAAAAGGGTTCATTAATTGAGTGCTTTTTACTCCCAGCTAAGCT	CGTTCAATTCCTCAAACTCAAAATTATTTTATCGATTTCTACAGTTACCG	ARMT1;RMND1	NM_024573;NM_017909	TSS1500;5'UTR	NA	NA	NA	NA	NA	6:151772562-151774471	Promoter_Associated	RMND1;C6orf211;C6orf211;C6orf211	ENST00000367303.4;ENST00000367294.3;ENST00000545879.1;ENST00000483931.1	5'UTR;TSS1500;TSS1500;TSS1500	RMND1;C6orf211;C6orf211;C6orf211;C6orf211;RMND1	ENST00000367303.4;ENST00000367294.3;ENST00000545879.1;ENST00000494826.1;ENST00000483931.1;ENST00000444024.1	5'UTR;TSS1500;TSS1500;TSS1500;TSS1500;5'UTR	NA	NA	chr6:151772855-151774211	6	chr6:151771834-151774874	6	TRUE	TRUE	NA	0.304669837493273	0.0524873783141839	-0.252182459179089
49	chr5	111497064	-	cg26214747	98780247	12748972	ACCAATCACCATTTAAAACACATCACATTTCACTTTTCATTATTAAATCA	ACCAATCGCCATTTAAAACGCATCGCATTTCACTTTTCATTATTAAATCG	I	A	Red	NA	NA	NA	NA	NA	NA	chr5:111496407-111497040	S_Shore	CGTTCGTGCAAGACCAGTCGCCATTTAAAACGCATCGCATTTCACTTTTCATTATTAAGT[CG]GATTTTAAATCGTGAGAAAATTTCTCTGAAATGTATTGTCCGTTTTTAGGCTGTAATCGG	ACCAGTCGCCATTTAAAACGCATCGCATTTCACTTTTCATTATTAAGTCG	EPB41L4A-AS1;SNORA13	NR_015370;NR_002922	Body;TSS200	NA	NA	NA	NA	NA	5:111495336-111497207	Promoter_Associated	EPB41L4A-AS1;SNORA13;EPB41L4A	ENST00000413221.2;ENST00000458790.1;ENST00000507810.1	5'UTR;TSS200;3'UTR	EPB41L4A-AS1;EPB41L4A-AS1;EPB41L4A-AS1;EPB41L4A-AS1;SNORA13;EPB41L4A	ENST00000413221.2;ENST00000427306.2;ENST00000442823.2;ENST00000508590.1;ENST00000458790.1;ENST00000507810.1	5'UTR;5'UTR;5'UTR;5'UTR;TSS200;3'UTR	NA	NA	chr5:111496059-111497758	6	chr5:111495613-111506959	6	NA	TRUE	NA	0.432409248111785	0.0699503194375039	-0.362458928674281
50	chr11	73498860	+	cg21287517	37680133	60766529	CAACAATATCCCACCAAAACTCACTCAACTTCCACATCATTTTAATTCCA	CAACAATATCCCACCGAAACTCACTCAACTTCCACATCATTTTAATTCCG	I	A	Red	NA	NA	NA	NA	NA	NA	chr11:73498947-73499265	N_Shore	GACAACCTGAGTGAGGGTGGAAAGCAGGAGAATTTCTAGACTCTGAATTTCAGAAGCTTC[CG]GAACTAAAATGATGTGGAAGTTGAGTGAGTCTCGGTGGGATATTGCTGCTGCACCTGGTC	CAGCAATATCCCACCGAGACTCACTCAACTTCCACATCATTTTAGTTCCG	MRPL48	NM_016055	TSS200	NA	NA	RDMR	NA	NA	11:73498639-73499504	Promoter_Associated	MRPL48;MRPL48;MRPL48;MRPL48;MRPL48;MRPL48	ENST00000535529.1;ENST00000411840.2;ENST00000398483.3;ENST00000542303.1;ENST00000310614.7;ENST00000310614.7	TSS200;TSS200;TSS200;TSS200;5'UTR;1stExon	MRPL48;MRPL48;MRPL48;MRPL48;MRPL48;MRPL48;MRPL48;MRPL48;MRPL48;MRPL48;MRPL48;MRPL48	ENST00000535529.1;ENST00000540162.1;ENST00000544140.1;ENST00000544819.1;ENST00000497094.2;ENST00000411840.2;ENST00000535277.1;ENST00000542303.1;ENST00000537007.1;ENST00000543058.1;ENST00000310614.7;ENST00000310614.7	TSS200;TSS200;TSS200;TSS200;TSS200;TSS200;TSS200;TSS200;TSS200;TSS200;5'UTR;1stExon	chr11:73498705-73499355	3	NA	NA	NA	NA	NA	NA	NA	0.271298122344636	0.0726104177115699	-0.198687704633066
51	chr20	39307538	-	cg22865640	6681281	NA	TTCTATTTTAATTCATTATTATATTACCAACACCTAACACAAAACCTAAC	NA	II	NA	NA	NA	NA	NA	NA	NA	NA	chr20:39311378-39312435	N_Shelf	AACTCCGTTGTTTCTGTTTTGGTTCATTGTTATATTGCCAGCACCTAGCACAGGGCCTGA[CG]TATGAAGGACAAATAATTTGTTCAACGATCCAATGAATGGTTTTAGGTGGTAGGACTAGA	CGTCAGGCCCTGTGCTAGGTGCTGGCAATATAACAATGAACCAAAACAGA				NA	NA	NA	NA	NA	NA	NA	NA	NA	NA	NA	NA	NA	NA	NA	NA	NA	NA	NA	NA	TRUE	NA	0.489653943522871	0.692303882435541	0.202649938912669
52	chr17	27047427	+	cg17195329	71611979	86745890	AAAAATATCCTACAAATTTTACACATACCCCATCACAAAACCACACTACA	AAAAATATCCTACGAATTTTACACATACCCCATCGCAAAACCACGCTACG	I	A	Red	rs74987159	0.052516	NA	NA	NA	NA	chr17:27046856-27047273	S_Shore	GCTTTAACCATTTTCCTTCTGGTTCATGTTCAACCGGGCTACATTACCCGCCCCTCTCTC[CG]CAGCGTGGTTTTGCGATGGGGTATGTGTAAAATTCGTAGGACATTTTCTGGAAAGTATCA	CGCAGCGTGGTTTTGCGATGGGGTATGTGTAAAATTCGTAGGACATTTTC	RPL23A;SNORD42B	NM_000984;NR_000013	Body;TSS200	NA	NA	NA	NA	17:24070998-24071570	NA	NA	RPL23A;RPL23A;SNORD42B;RPL23A	ENST00000473896.1;ENST00000394938.3;ENST00000458893.1;ENST00000394935.3	TSS1500;1stExon;TSS200;ExonBnd	RPL23A;RPL23A;SNORD42B;RPL23A;RPL23A;RPL23A	ENST00000473896.1;ENST00000394938.3;ENST00000458893.1;ENST00000472628.1;ENST00000394935.3;ENST00000496182.1	TSS1500;1stExon;TSS200;TSS200;ExonBnd;5'UTR	NA	NA	NA	NA	chr17:27043602-27056554	6	NA	TRUE	NA	0.283760507872356	0.0446263429547859	-0.23913416491757
53	chr17	45978994	+	cg25024143	65802527	NA	TAAACCAATACAATCCAATCCTACTCCTAACCAAAAACTTCAAAACRCAC	NA	II	NA	NA	NA	NA	NA	NA	NA	NA	NA	OpenSea	TGCATATCAGTTGAGAGAAGCATTGAAATGCAGTAGTACCTGGTGTGTGGTGATGAGAGG[CG]TGCGCTTTGAAGTTTTTGGCCAGGAGCAGGACTGGACTGCACTGGCCCACATGTGAGGTG	GGGCCAGTGCAGTCCAGTCCTGCTCCTGGCCAAAAACTTCAAAGCGCACG	SP2	NM_003110	Body	NA	NA	NA	TRUE	NA	NA	NA	SP2;AC003665.1;AC003665.1;AC003665.1	ENST00000322172.8;ENST00000451140.1;ENST00000433001.1;ENST00000411573.1	5'UTR;3'UTR;3'UTR;3'UTR	SP2;AC003665.1;AC003665.1;AC003665.1	ENST00000322172.8;ENST00000451140.1;ENST00000433001.1;ENST00000411573.1	5'UTR;3'UTR;3'UTR;3'UTR	NA	NA	NA	NA	NA	NA	NA	TRUE	NA	0.697064938430718	0.900134099337431	0.203069160906713
54	chr19	14142353	-	cg07979357	15609274	NA	AAAAACTCTAAACACATTCRAATCTTCCCAAACTCCAATAATAAAAATTC	NA	II	NA	NA	NA	NA	NA	NA	NA	NA	chr19:14142398-14142977	N_Shore	GGCCCCCCTAGGAGAGCTCTGGGCACATTCGAATCTTCCCAAACTCCAATAATAAAAATT[CG]AAGACTTTGGCAGAGAGTGTGTGTGTGTGTGTATGGTTGTTGGGCGTAGGACAGGTTTCG	AGAGCTCTGGGCACATTCGAATCTTCCCAAACTCCAATAATAAAAATTCG	IL27RA;IL27RA	NM_004843;NM_004843	5'UTR;1stExon	NA	NA	NA	NA	NA	19:14141765-14143437	Promoter_Associated	IL27RA;IL27RA	ENST00000263379.1;ENST00000263379.1	5'UTR;1stExon	IL27RA;IL27RA	ENST00000263379.1;ENST00000263379.1	5'UTR;1stExon	NA	NA	chr19:14141446-14143485	6	chr19:14141810-14143645	6	TRUE	TRUE	NA	0.358653865393948	0.107793684942923	-0.250860180451026
55	chr18	52989025	-	cg16936887	17627233	NA	RAATTCTTTTTTCTCCTCAATACCACTCTAACAACTTTTATTTCAAACTC	NA	II	NA	NA	NA	NA	NA	NA	NA	NA	NA	OpenSea	TACATGGTCTCGGATTCTTTTTTCTCCTCAGTACCACTCTAACAACTTTTATTTCAAACT[CG]CTGTCCCTTTTTTCACAACAATTCCTTCAGTTGCATTTTCCCATATGGCCGGGCCAAGCG	GATTCTTTTTTCTCCTCAGTACCACTCTAACAACTTTTATTTCAAACTCG	TCF4;TCF4;TCF4;TCF4;TCF4;TCF4;TCF4;TCF4;TCF4;TCF4;TCF4;TCF4;TCF4;TCF4;TCF4	NM_001243235;NM_001243234;NM_001243235;NM_001243234;NM_001243233;NM_001306208;NM_001243232;NM_001243231;NM_001306207;NM_001243227;NM_001243228;NM_001083962;NM_003199;NM_001243230;NM_001243226	1stExon;1stExon;5'UTR;5'UTR;Body;Body;Body;Body;Body;Body;Body;Body;Body;Body;Body	NA	NA	DMR	NA	NA	NA	NA	TCF4;TCF4;TCF4;TCF4	ENST00000457482.2;ENST00000457482.2;ENST00000570287.1;ENST00000563760.1	1stExon;5'UTR;TSS200;3'UTR	TCF4;TCF4;TCF4;TCF4;TCF4;TCF4	ENST00000457482.2;ENST00000457482.2;ENST00000570287.1;ENST00000562680.1;ENST00000563760.1;ENST00000563686.1	1stExon;5'UTR;TSS200;3'UTR;3'UTR;3'UTR	chr18:52988980-52989255	3	NA	NA	NA	NA	NA	NA	NA	0.230886598716235	0.0452700317772671	-0.185616566938968
56	chr4	106395483	-	cg00970764	9764292	NA	CTCACTACCACTCRTTAATTCATACATTTATTCATACCTTCATTTATCCC	NA	II	NA	NA	NA	NA	NA	NA	NA	NA	chr4:106394551-106395322	S_Shore	CCCCTGAAGAGCTCACTGCCACTCGTTAATTCATACATTTATTCATGCCTTCATTTATCC[CG]TCAAGAATTACTATCATGATTTTTTAGTATAGTGATGTAATATTGAGTGATTACTCTGTG	CGGGATAAATGAAGGCATGAATAAATGTATGAATTAACGAGTGGCAGTGA	PPA2;PPA2;PPA2;PPA2	NM_176869;NM_176867;NM_176866;NM_006903	TSS1500;TSS1500;TSS1500;TSS1500	NA	NA	NA	NA	NA	4:106395080-106395714	Promoter_Associated	PPA2;PPA2;PPA2;PPA2;PPA2	ENST00000310267.7;ENST00000432483.2;ENST00000509426.1;ENST00000348706.5;ENST00000341695.5	TSS1500;TSS1500;TSS1500;TSS1500;TSS1500	PPA2;PPA2;PPA2;PPA2;PPA2;PPA2;PPA2;PPA2;PPA2;PPA2;PPA2	ENST00000502596.1;ENST00000310267.7;ENST00000509031.1;ENST00000502610.1;ENST00000508518.1;ENST00000354147.3;ENST00000510015.1;ENST00000457404.2;ENST00000348706.5;ENST00000351450.6;ENST00000341695.5	TSS1500;TSS1500;TSS1500;TSS1500;TSS1500;TSS1500;TSS1500;TSS1500;TSS1500;TSS1500;TSS1500	chr4:106395100-106395555	3	NA	NA	NA	NA	NA	NA	NA	0.278231878850439	0.0876682500665338	-0.190563628783905
57	chr22	50523933	+	cg19349372	69784265	36801531	CAAAACAATAATTTACACAACCAACACAAAACATTTCTACAATCCACCCA	CGAAACAATAATTTACACAACCAACACGAAACATTTCTACGATCCACCCG	I	A	Red	NA	NA	NA	NA	NA	NA	NA	OpenSea	AACTTGAGCTGAAGGCAGGGGAAGGAGAGCTGCTTCCTGAATATCAATGAGGGGAGGAAT[CG]GGTGGATCGTAGAAATGTTTCGTGTTGGTTGTGTAAACCACTGCCTCGGAGCTGTCAGAA	CGGGTGGATCGTAGAAATGTTTCGTGTTGGTTGTGTAAACCACTGCCTCG	MLC1;MLC1;MLC1	NM_015166;NM_139202;NM_015166	5'UTR;TSS200;1stExon	NA	NA	CDMR	TRUE	22:48865787-48866194	22:50523479-50524198	Promoter_Associated_Cell_type_specific	MLC1;MLC1;MLC1;MLC1;MLC1;MLC1;MLC1	ENST00000311597.5;ENST00000395876.2;ENST00000311597.5;ENST00000538737.1;ENST00000535444.1;ENST00000431262.2;ENST00000450140.2	5'UTR;TSS200;1stExon;TSS200;TSS200;TSS200;TSS1500	MLC1;MLC1;MLC1;MLC1;MLC1;MLC1;MLC1;MLC1	ENST00000311597.5;ENST00000395876.2;ENST00000311597.5;ENST00000442311.1;ENST00000538737.1;ENST00000535444.1;ENST00000431262.2;ENST00000450140.2	5'UTR;TSS200;1stExon;TSS200;TSS200;TSS200;TSS200;TSS1500	chr22:50523565-50524770	3	NA	NA	NA	NA	NA	NA	NA	0.33953335587524	0.0455472236735091	-0.293986132201731
58	chr8	95286745	+	cg22140793	12628125	NA	TTCTTTAAAAAACCTCCTCCTTTCACACTCAAAACTTCTATATAACAACC	NA	II	NA	NA	rs115866468	0.022364	NA	NA	NA	NA	NA	OpenSea	TCAACCTTGGTCCAATCAACTGAAGCCTGGAAGGCAGAGCCTGGAACTGTAGCACAAATA[CG]GCTGCCACACAGAAGCCTTGAGTGTGAAAGGAGGAGGCTCTCTAAAGAAAGGGATTGCTG	CGGCTGCCACACAGAAGCCTTGAGTGTGAAAGGAGGAGGCTCTCTAAAGA				NA	NA	NA	TRUE	NA	NA	NA	NA	NA	NA	NA	NA	NA	chr8:95286320-95286795	3	NA	NA	NA	NA	NA	TRUE	NA	0.55768399202977	0.914963632564496	0.357279640534726
59	chr5	133588404	-	cg05179142	80665165	NA	CAACAAACCTAATTTTTTATTCTTTATTTATTCTACAACCTCTACCTCCC	NA	II	NA	NA	NA	NA	NA	NA	NA	NA	NA	OpenSea	ATGAGATTTCACAGCAAACCTAATTTTTTATTCTTTGTTTATTCTGCAACCTCTGCCTCC[CG]CGTTCAAGTGGGAAATCATGAGAATGAACTCTCCATGAAAGGAAGATTAGAGAACCTGCT	CGGGAGGCAGAGGTTGCAGAATAAACAAAGAATAAAAAATTAGGTTTGCT				NA	NA	NA	NA	NA	NA	NA	CDKL3	ENST00000518409.1	3'UTR	CDKL3;CDKL3	ENST00000520515.1;ENST00000518409.1	3'UTR;3'UTR	NA	NA	chr5:133588375-133588744	5	NA	NA	NA	NA	NA	0.662671018743051	0.86414978348666	0.201478764743609
60	chr21	45196239	-	cg17373656	81743484	67771100	AAAAAACACAACAACTCCTCAACCCAAATAAACACTAAAATCACATAACA	AAAAAACGCGACGACTCCTCAACCCAAATAAACGCTAAAATCACGTAACG	I	C	Grn	rs59649299	0.039337	NA	NA	NA	NA	chr21:45195887-45196755	Island	GGGGACTCGGCGAGGGGACGCGGCGGCTCCTCAGCCCAAGTAGGCGCTGGGGTCACGTGA[CG]CGCGGGCGGAACCAAGGGGCGGGGAGGAGGCACTTTGGCTTCGGAGTCCCCTGCGGGGTC	AGGGGACGCGGCGGCTCCTCAGCCCAAGTAGGCGCTGGGGTCACGTGACG	CSTB;CSTB	NM_000100;NM_000100	5'UTR;1stExon	NA	NA	NA	NA	21:44020007-44021119	21:45195284-45196916	Promoter_Associated	CSTB;CSTB	ENST00000291568.5;ENST00000291568.5	1stExon;5'UTR	CSTB;CSTB;CSTB	ENST00000291568.5;ENST00000291568.5;ENST00000480147.1	1stExon;5'UTR;TSS200	chr21:45195500-45196635	3	NA	NA	NA	NA	NA	TRUE	NA	0.562682132928129	0.340864204662488	-0.221817928265641
61	chr5	54604293	+	cg19079372	83762240	NA	TTCATATCATTTTTTCTAAACCTTTTCACCTTTTACTCAACTAATCATTC	NA	II	NA	NA	NA	NA	NA	NA	NA	NA	chr5:54603209-54603904	S_Shore	TCTTCGCGGTTGTCTCCTGCATCAGCACAACACCTGGCACATAGTCGTTAATAAACAAAA[CG]AATGATTAGTTGAGTAAAAGGTGAAAAGGTTTAGAAAAAATGATATGAATTGATTTGGAG	CGAATGATTAGTTGAGTAAAAGGTGAAAAGGTTTAGAAAAAATGATATGA	DHX29;MTREX	NM_019030;NM_015360	TSS1500;Body	NA	NA	NA	NA	NA	5:54602778-54604767	Promoter_Associated	DHX29;SKIV2L2	ENST00000251636.5;ENST00000504388.1	TSS1500;5'UTR	DHX29;DHX29;DHX29;SKIV2L2;SKIV2L2;SKIV2L2	ENST00000508346.1;ENST00000504778.1;ENST00000251636.5;ENST00000504388.1;ENST00000503165.1;ENST00000504997.1	TSS1500;TSS1500;TSS1500;5'UTR;5'UTR;5'UTR	chr5:54603940-54604555	3	NA	NA	NA	NA	NA	NA	NA	0.222355480123437	0.0326440712190461	-0.189711408904391
62	chr19	2480717	+	cg23375538	3790532	NA	CATCTTTTATAAAAAAAACAATTCAAACCATAACAAACATAAACCACCAC	NA	II	NA	NA	rs1548710	0.051917	NA	NA	NA	NA	chr19:2478865-2479244	S_Shore	TGGTTTTTTTTCCCCAATTTTTAAAAGATCATTCATTTAAAAATTTTAGATTTAGCTGGG[CG]TGGTGGCTTATGCCTGTTATGGTTTGAATTGTCTTCCCCACAAAAGATGTGGAAGGCTGG	ATCTTTTGTGGGGAAGACAATTCAAACCATAACAGGCATAAGCCACCACG				NA	NA	NA	NA	NA	NA	NA	NA	NA	NA	NA	NA	NA	NA	NA	NA	NA	chr19:2474072-2480850	6	NA	TRUE	NA	0.642038294120625	0.877626202623068	0.235587908502442
63	chr12	25843046	-	cg15818631	43743125	NA	AAAAACCTCTCCTCCAATTCAAAAACTAATCAATACAAAAACATAACAAC	NA	II	NA	NA	NA	NA	NA	NA	NA	NA	NA	OpenSea	TTCTGCACCCAGGGGGCCTCTCCTCCAGTTCAGGAACTGATCAGTGCAGAGGCATGGCAG[CG]TGTGGTTTACCTCCCCTTAGGGACGGACTTAGCCAGGAGCAGTGAGGATTTCAGGAGCAG	CGCTGCCATGCCTCTGCACTGATCAGTTCCTGAACTGGAGGAGAGGCCCC				NA	NA	NA	NA	NA	NA	NA	NA	NA	NA	NA	NA	NA	chr12:25842965-25843555	3	NA	NA	NA	NA	NA	NA	NA	0.591569709988139	0.853282162182315	0.261712452194176
64	chr19	47291626	-	cg00782174	93764529	NA	AATAACRAAAATCTACAAAAAACTAAATTCTAATAACRCAAATCCCRAAC	NA	II	NA	NA	NA	NA	NA	NA	NA	NA	chr19:47290585-47291983	Island	GAGTGCCCCCAGATGGCGGAGGTCTGCAGGAGGCTAGGTTCTGGTGGCGCAGATCCCGGA[CG]CCTGGATCCGGGAGGCGGGGACCCGGGCTGCCTGGGTCTTGGACACTGAGGGCTGGGATG	ATGGCGGAGGTCTGCAGGAGGCTAGGTTCTGGTGGCGCAGATCCCGGACG	SLC1A5;SLC1A5;SLC1A5	NM_005628;NM_005628;NM_001145144	1stExon;5'UTR;TSS1500	NA	NA	NA	NA	19:51982478-51984031	19:47290411-47292342	Promoter_Associated	SLC1A5;SLC1A5;SLC1A5;SLC1A5;SLC1A5	ENST00000542575.1;ENST00000306894.4;ENST00000412532.1;ENST00000542575.1;ENST00000306894.4	1stExon;1stExon;TSS1500;5'UTR;5'UTR	SLC1A5;SLC1A5;SLC1A5;SLC1A5;SLC1A5	ENST00000542575.1;ENST00000306894.4;ENST00000412532.1;ENST00000542575.1;ENST00000306894.4	1stExon;1stExon;TSS1500;5'UTR;5'UTR	chr19:47290485-47291775	3	NA	NA	NA	NA	TRUE	TRUE	NA	0.477965908788706	0.171048411821971	-0.306917496966735
65	chr11	85338252	-	cg21787323	35781832	NA	AACAAAACACACATTAAAAAACCCCCTTATATTTACTAATCAAAAATTCC	NA	II	NA	NA	NA	NA	NA	NA	NA	NA	chr11:85339343-85339629	N_Shore	CAGTTTTCTGTGGCAGAACACACATTGAAAGGCCCCCTTATATTTACTGATCAGAAGTTC[CG]GATCTCACCCCCTCAGTAACTCAGAATCCAGCTTGCTGTCCCTTTCATTTTTTTCTTCTG	GCAGAACACACATTGAAAGGCCCCCTTATATTTACTGATCAGAAGTTCCG	TMEM126B;DLG2	NM_018480;NM_001142699	TSS1500;5'UTR	NA	NA	NA	NA	NA	11:85338235-85340321	Promoter_Associated	TMEM126B;TMEM126B;TMEM126B;DLG2;DLG2	ENST00000358867.6;ENST00000534341.1;ENST00000393375.1;ENST00000472545.2;ENST00000376104.2	TSS1500;TSS1500;TSS1500;3'UTR;5'UTR	TMEM126B;TMEM126B;TMEM126B;TMEM126B;TMEM126B;TMEM126B;TMEM126B;TMEM126B;TMEM126B;DLG2;DLG2;DLG2	ENST00000358867.6;ENST00000531718.1;ENST00000528361.1;ENST00000534341.1;ENST00000526822.1;ENST00000529197.1;ENST00000393375.1;ENST00000530901.1;ENST00000531274.1;ENST00000472545.2;ENST00000526147.1;ENST00000376104.2	TSS1500;TSS1500;TSS1500;TSS1500;TSS1500;TSS1500;TSS1500;TSS1500;TSS1500;3'UTR;3'UTR;5'UTR	NA	NA	chr11:85337945-85340290	6	NA	NA	NA	TRUE	NA	0.438246276195662	0.643654753101581	0.205408476905919
66	chr3	128719999	+	cg00112465	72793218	92700595	AATTAACACAAAATCCAAAACCCAAAAAAACCTTAAAAATAACAACCTCA	AATTAACGCGAAATCCGAAACCCAAAAAAACCTTAAAAATAACGACCTCG	I	T	Red	rs150764581	0.014976	NA	NA	NA	NA	chr3:128719865-128721245	Island	CTTCCGGGAAGAGGGGGAAGAGTGACGCTTGGGTGTGGGGGCACATCCCCAGCAACCGGA[CG]AGGCCGCCACCCCCAAGGCCCTCCTGGGCTTCGGATCCCGCGCCAACCCCTCGCCCAGGT	CGAGGCCGCCACCCCCAAGGCCCTCCTGGGCTTCGGATCCCGCGCCAACC	EFCC1	NM_024768	TSS1500	NA	NA	NA	NA	3:130202503-130203890	NA	NA	CCDC48;RP11-723O4.8;RP11-723O4.8;KIAA1257	ENST00000480450.1;ENST00000503572.1;ENST00000503572.1;ENST00000510149.1	TSS1500;3'UTR;1stExon;3'UTR	CCDC48;RP11-723O4.8;RP11-723O4.8;KIAA1257	ENST00000480450.1;ENST00000503572.1;ENST00000503572.1;ENST00000510149.1	TSS1500;3'UTR;1stExon;3'UTR	chr3:128719425-128721495	3	NA	NA	NA	NA	NA	TRUE	NA	0.412717574683028	0.107906873518171	-0.304810701164857
67	chr3	42246902	-	cg10506618	25643100	NA	ATTAACTAAAATCATAACAAATAACCAATCAATATTTTCCATCTAACTCC	NA	II	NA	NA	rs73831719	0.051717	NA	NA	NA	NA	chr3:42243930-42244371	S_Shelf	CCCTAGAGACTGTTGGCTGAGATCATAGCAGATAGCCAATCAGTGTTTTCCATCTGGCTC[CG]TTACCTGTTGAATTAATCTTGCCATCTGCTTATTGTGAAAGCCAAAAAGCTAAGTGTTTA	CGGAGCCAGATGGAAAACACTGATTGGCTATCTGCTATGATCTCAGCCAA	TRAK1;TRAK1	NM_001042646;NM_014965	Body;Body	NA	NA	NA	TRUE	NA	NA	NA	TRAK1	ENST00000487159.1	5'UTR	TRAK1	ENST00000487159.1	5'UTR	chr3:42246785-42247055	3	NA	NA	NA	NA	NA	TRUE	NA	0.288399241000873	0.647908640056124	0.359509399055252
68	chr1	226374410	+	cg25746764	21621906	28693988	ATCAATAAACAAAAATCAAAAATCAACAAAAAATCAATACATAACTACCA	ATCGATAAACGAAAATCAAAAATCAACAAAAAATCGATACGTAACTACCG	I	T	Red	NA	NA	NA	NA	NA	NA	chr1:226374035-226374760	Island	TCGCTCTGCGTTCAGCACCGCCGCCATCTCCGGCTGCTGCACCTCCTCAGCGGGGACAGA[CG]GCAGCCACGTATCGACTTCCTGCTGACCTCTGACCTCCGCTTACCGACACCGGAACTTCC	CGGCAGCCACGTATCGACTTCCTGCTGACCTCTGACCTCCGCTTACCGAC	ACBD3;ACBD3	NM_022735;NM_022735	5'UTR;1stExon	high-CpG:224440902-224441083	NA	NA	NA	1:224440659-224441471	1:226373527-226375296	Promoter_Associated	ACBD3;ACBD3	ENST00000366812.5;ENST00000366812.5	1stExon;5'UTR	ACBD3;ACBD3	ENST00000366812.5;ENST00000366812.5	1stExon;5'UTR	chr1:226374340-226374815	3	NA	NA	NA	NA	NA	TRUE	NA	0.491213601688428	0.247436224251351	-0.243777377437077
69	chr17	57233385	-	cg16764909	85646879	NA	CTAACTTCATCTTAACCATACTTCTATTTAATTAACACTTCRCAAAATAC	NA	II	NA	NA	NA	NA	NA	NA	NA	NA	chr17:57231855-57232655	S_Shore	AAGTGCTCGGCCTGGCTTCATCTTAACCATACTTCTATTTAATTAACACTTCGCAAGATA[CG]TTTTGGAGCAAAGCATCTGCCTTCCTTTTGAACATTTCTTTACATATTTGCTGCTCAATG	CGTATCTTGCGAAGTGTTAATTAAATAGAAGTATGGTTAAGATGAAGCCA	SKA2;SKA2;PRR11	NM_182620;NM_001100595;NM_018304	TSS1500;TSS1500;5'UTR	NA	NA	NA	NA	NA	17:57232097-57233543	Promoter_Associated	SKA2;PRR11	ENST00000437036.1;ENST00000262293.3	TSS1500;5'UTR	SKA2;PRR11	ENST00000437036.1;ENST00000262293.3	TSS1500;5'UTR	chr17:57233320-57233510	3	NA	NA	NA	NA	NA	NA	NA	0.362071794957823	0.0631698607462369	-0.298901934211586
70	chr1	205291974	-	cg08712572	40620538	NA	CACTAATAATAAATTATAAAATTTAACTTAAAACRAAATCTCCCTCTATC	NA	II	NA	NA	NA	NA	NA	NA	NA	NA	chr1:205290232-205291035	S_Shore	GGTGCCAGGAGCACTGGTGGTAGGTTATGAGGTTTGACTTGAGACGGAGTCTCCCTCTGT[CG]CCCAGGCTGGAGTGCAGTGGTGCGATCTCTGCTCACTGCAAGCTCCGCCTCCCGGGTTCA	ACTGGTGGTAGGTTATGAGGTTTGACTTGAGACGGAGTCTCCCTCTGTCG	NUAK2	NM_030952	TSS1500	NA	NA	NA	NA	NA	NA	NA	NUAK2	ENST00000367157.3	TSS1500	NUAK2	ENST00000367157.3	TSS1500	NA	NA	NA	NA	NA	NA	NA	TRUE	NA	0.671457950124051	0.881152961114816	0.209695010990766
71	chr6	10640838	-	cg05339240	48798964	NA	CTACCATTTCAATACTCAATATTAATCTCTACTATCAACAAATTAAACAC	NA	II	NA	NA	NA	NA	NA	NA	NA	NA	NA	OpenSea	CCCTTAGAAAACTGCCATTTCAGTGCTCAGTGTTGGTCTCTGCTGTCAGCAGATTAGGCA[CG]CAGTGACACTGGCCCGGTCAGCCTTGGTAATGGAAAGTCCATACTATCAAGCTCATACAT	TGCCATTTCAGTGCTCAGTGTTGGTCTCTGCTGTCAGCAGATTAGGCACG				NA	NA	NA	NA	NA	NA	NA	NA	NA	NA	NA	NA	NA	chr6:10640740-10640970	3	NA	NA	NA	NA	NA	NA	NA	0.920961344893873	0.698047233937881	-0.222914110955993
72	chr18	74535946	+	cg12162759	93709546	NA	TCAACRACAATCAAAATATAACCCACCRACTCCCATAAAAAATCCTAAAC	NA	II	NA	NA	NA	NA	NA	NA	NA	NA	chr18:74533809-74535905	S_Shore	AACTGGAGCGGCGCTCCGCGTTTGGAAAGGGTTTTGAAGGGGGTTCTAAGGGGGAGTGGG[CG]CCTAGGACTCCCTATGGGAGTCGGTGGGTTATACCTTGACTGCCGTTGATTTTTATTTAA	CAACGGCAGTCAAGGTATAACCCACCGACTCCCATAGGGAGTCCTAGGCG	ZNF236	NM_007345	TSS200	NA	NA	NA	NA	18:72664622-72664958	NA	NA	ZNF236	ENST00000320610.8	TSS200	ZNF236	ENST00000320610.8	TSS200	chr18:74535200-74535955	3	NA	NA	NA	NA	NA	TRUE	NA	0.686606363201738	0.826554755177399	0.139948391975661
73	chr2	223532694	+	cg03458099	1775498	NA	AAAATACATTAATCATAAAAATAAATATTCTCTCTCTCTCTCACRCRTAC	NA	II	NA	NA	NA	NA	NA	NA	NA	NA	chr2:223536122-223536565	N_Shelf	CTCAGTGTTGTGTGTTTGTGTGTGTGTGTGTGTGTGTGTGTGTGTGTGTGTGTCTGTGCG[CG]CACGCGTGAGAGAGAGAGAGAATACTTACTTTTATGATTAATGCATCTTATGAAAATCAG	AGATGCATTAATCATAAAAGTAAGTATTCTCTCTCTCTCTCACGCGTGCG				NA	NA	NA	NA	NA	NA	NA	NA	NA	NA	NA	NA	NA	NA	NA	NA	NA	NA	NA	NA	TRUE	NA	0.579298709132317	0.824963866292683	0.245665157160367
74	chr2	39715532	-	cg09493654	5717543	NA	AAAAAATCACTATATAATACCCAAAACTAATAAACTCAAACAATCCTCCC	NA	II	NA	NA	NA	NA	NA	NA	NA	NA	NA	OpenSea	CCTCTGCTCCTGGGAGGTCACTATATGATGCCCAGAACTAGTGGGCTCAAGCAATCCTCC[CG]CCTCAGCCTCCCAAGTAGCTGGGTCTATAGGCACACACCACCACACCCAGCTATTTTTTA	CGGGAGGATTGCTTGAGCCCACTAGTTCTGGGCATCATATAGTGACCTCC	MAP4K3-DT	NR_037875	Body	NA	NA	NA	NA	NA	NA	NA	AC007246.3	ENST00000449569.1	5'UTR	AC007246.3;AC007246.3;AC007246.3;AC007246.3;AC007246.3	ENST00000426083.1;ENST00000443038.1;ENST00000422128.1;ENST00000449569.1;ENST00000446698.1	5'UTR;5'UTR;5'UTR;5'UTR;5'UTR	NA	NA	NA	NA	chr2:39715494-39715997	6	NA	NA	NA	0.529619192520646	0.782358883936987	0.252739691416342
75	chr14	55072950	+	cg18499294	96699876	NA	ATAAAACAAACCCATAACAAAAAAATAACATTACAAAAATAAACRCACAC	NA	II	NA	NA	NA	NA	NA	NA	NA	NA	NA	OpenSea	TTACTTCTGGGCTGTGTGTGTGTGTGTGTGTGTGTGTGTGTGCGTGCACGTGCACGTGCA[CG]TGTGCGCTCATTTCTGCAATGCTACTTCCTTGCCATGGGCCTGCCTCATCTGGTTTCCAA	TGAGGCAGGCCCATGGCAAGGAAGTAGCATTGCAGAAATGAGCGCACACG	SAMD4A;SAMD4A	NM_001161576;NM_015589	Body;Body	NA	NA	NA	TRUE	NA	NA	NA	SAMD4A	ENST00000555112.1	5'UTR	SAMD4A	ENST00000555112.1	5'UTR	NA	NA	chr14:55072884-55074060	5	NA	NA	NA	TRUE	NA	0.524072032057827	0.780910996159624	0.256838964101797
76	chr16	29973300	-	cg02218809	17635575	87767594	AATATCCCTTTAATACACCCCCACCCTAACAATAAACTACAAAACTAACA	AATATCCCTTTAATACGCCCCCACCCTAACGATAAACTACGAAACTAACG	I	C	Grn	NA	NA	NA	NA	NA	NA	chr16:29973023-29973570	Island	GCTCCTTCCTTGGGTGTCCCTTTGGTACGCCCCCACCCTGGCGGTGAGCTGCGAGGCTGG[CG]CCCGCGTGGCCACTGCGCATGCGGACCCGGCCGCGGGGCGGGGCCGCGCGAGGAGGAGGG	GGTGTCCCTTTGGTACGCCCCCACCCTGGCGGTGAGCTGCGAGGCTGGCG	TMEM219;TMEM219	NM_001083613;NM_194280	TSS200;TSS200	NA	NA	NA	NA	16:29880525-29881365	16:29972478-29974211	Promoter_Associated	TMEM219;TMEM219;TMEM219;TMEM219	ENST00000566848.1;ENST00000561899.1;ENST00000279396.6;ENST00000414689.2	TSS1500;TSS1500;TSS200;5'UTR	TMEM219;TMEM219;TMEM219;TMEM219;TMEM219;TMEM219;TMEM219;TMEM219	ENST00000566848.1;ENST00000561899.1;ENST00000575829.1;ENST00000570255.1;ENST00000279396.6;ENST00000569445.2;ENST00000569481.1;ENST00000414689.2	TSS1500;TSS1500;TSS1500;TSS1500;TSS200;TSS1500;TSS1500;5'UTR	chr16:29972925-29973755	3	NA	NA	NA	NA	NA	TRUE	NA	0.767289737453846	0.443565381005791	-0.323724356448055
77	chr6	10383669	+	cg21040775	48638852	16753940	TTTACTTCATCAACAAAACCCAAAATACTCAATCCCCAAAAAAAACACCA	TTTACTTCGTCAACAAAACCCAAAATACTCAATCCCCGAAAAAAACGCCG	I	A	Red	NA	NA	NA	NA	NA	NA	chr6:10383525-10384114	Island	CCTCCCCAGAGTTGCCTAACTCCTAGGCCCTGAAAGTGCCAGAACAAAGGCCGACTCCCC[CG]GCGCCTCCCTCGGGGACTGAGCACCCTGGGCCCTGCTGACGAAGCAAACCCCAGACTCAG	CGGCGCCTCCCTCGGGGACTGAGCACCCTGGGCCCTGCTGACGAAGCAAA				NA	chr6:10383571-10383571	DMR	NA	6:10491512-10492100	NA	NA	NA	NA	NA	NA	NA	NA	chr6:10383485-10384055	3	NA	NA	NA	NA	NA	TRUE	NA	0.336208472065194	0.0924353738541176	-0.243773098211077
78	chr13	45770307	+	cg24498885	77718325	NA	AAACACAACTCTAAAAACATTATACCTTAATTTTCTAATTCRATTTCAAC	NA	II	NA	NA	NA	NA	NA	NA	NA	NA	NA	OpenSea	AAATTATATTCTTATAGTGATCTTGAAGTTAACATTTATGTATTATTGAGATCAAAAGTT[CG]TTGAAATCGAACTAGAAAACTAAGGCATAATGTTTTTAGAGCTGTGTTTTTGCTTAGAGA	CGTTGAAATCGAACTAGAAAACTAAGGCATAATGTTTTTAGAGCTGTGTT	KCTD4;GTF2F2	NM_198404;NM_004128	5'UTR;Body	NA	NA	NA	TRUE	NA	NA	NA	KCTD4;KCTD4	ENST00000405872.1;ENST00000379108.1	5'UTR;TSS1500	KCTD4;KCTD4	ENST00000405872.1;ENST00000379108.1	5'UTR;TSS1500	NA	NA	NA	NA	NA	NA	NA	TRUE	NA	0.867443686618724	0.643723340705505	-0.223720345913218
79	chr19	47921095	-	cg21722128	70775196	23611131	TAAACACATCAAAATAAATCTCAACAACATATCACACTCCACTCACCACA	TAAACGCATCAAAATAAATCTCAACAACATATCACACTCCACTCGCCACG	I	T	Red	NA	NA	NA	NA	NA	NA	chr19:47922251-47922777	N_Shore	ACAGTTGGCAGATAAGCGCATCAGAGTAAGTCTCAACAACATGTCACACTCCACTCGCCA[CG]TGAATCTACCACACATGTAGACACAGCCATACACACCAACCCACGTGCACACTCATGTGT	CGTGGCGAGTGGAGTGTGACATGTTGTTGAGACTTACTCTGATGCGCTTA	MEIS3;MEIS3;MEIS3	NM_001009813;NM_020160;NM_001301059	Body;Body;Body	NA	NA	NA	NA	NA	19:47920221-47921231	Unclassified_Cell_type_specific	MEIS3;MEIS3;MEIS3	ENST00000561204.1;ENST00000559688.1;ENST00000561096.1	5'UTR;5'UTR;TSS200	MEIS3;MEIS3;MEIS3;MEIS3;MEIS3;MEIS3;MEIS3	ENST00000557833.1;ENST00000561204.1;ENST00000559688.1;ENST00000561040.1;ENST00000559338.1;ENST00000561040.1;ENST00000561096.1	3'UTR;5'UTR;5'UTR;3'UTR;TSS1500;1stExon;TSS200	chr19:47920125-47921715	3	NA	NA	NA	NA	NA	NA	NA	0.325513464605281	0.0705737306206864	-0.254939733984595
80	chr3	20251471	+	cg14182339	39709859	NA	TCTCCACACTATTATCTATAAATTTACAAATTTACATTTCCACCAACAAC	NA	II	NA	NA	NA	NA	NA	NA	NA	NA	NA	OpenSea	AGAAGGCAGCTCTCCTCCAAAGACCAGCCTATGGTAAATTTAAAGGCTTGAATCCTCTTA[CG]CTGTTGGTGGAAATGTAAATTTGTAAATTTATAGACAACAGTGTGGAGACTCCTCAAAAA	CGCTGTTGGTGGAAATGTAAATTTGTAAATTTATAGACAACAGTGTGGAG				NA	NA	NA	NA	NA	NA	NA	NA	NA	NA	NA	NA	NA	NA	NA	NA	NA	NA	NA	NA	NA	NA	0.683953558802257	0.903733463895627	0.21977990509337
81	chr8	48175416	+	cg14423468	3802205	NA	CCRACACTACACATCAACACTCCAACCATTAAATACTTTTAAAACTAACC	NA	II	NA	NA	NA	NA	NA	NA	NA	NA	chr8:48173260-48174091	S_Shore	ACCTTGGAGGCTGGCTTCCACAGTATTTCCCAGGAATTTATTTTTTGTTTCTGTCTCCCT[CG]GTCAGTCTCAAAAGTACTTAATGGTTGGAGTGTTGATGTGTAGTGCCGGCTAGCATGCTC	CGGTCAGTCTCAAAAGTACTTAATGGTTGGAGTGTTGATGTGTAGTGCCG	SPIDR	NM_001080394	Body	NA	NA	NA	NA	NA	NA	NA	KIAA0146;KIAA0146	ENST00000518074.1;ENST00000541342.1	5'UTR;5'UTR	KIAA0146;KIAA0146;KIAA0146;KIAA0146;KIAA0146	ENST00000518074.1;ENST00000541342.1;ENST00000522900.1;ENST00000521550.1;ENST00000524006.1	5'UTR;5'UTR;5'UTR;5'UTR;5'UTR	NA	NA	NA	NA	NA	NA	NA	TRUE	NA	0.70042886568343	0.904174820442093	0.203745954758663
82	chr4	16228062	+	cg13184723	99620499	9787266	AACAACAAAAACAATTTATTATACTCAAAACATAACAAACATCAACAACA	AACGACGAAAACAATTTATTATACTCGAAACATAACGAACGTCGACGACG	I	C	Grn	NA	NA	NA	NA	NA	NA	chr4:16227525-16229145	Island	CGCGGCCGTCCCGCTGCGGGCCGTCCACGCCGCCACCGCCGCCTTCTCCCGGAGCGGCCG[CG]TCGCCGACGCCCGCCATGTTCCGAGCACAACAAACTGTCCCCGCCGCCTCCCTCCAGCCT	GGCGGCGGGGACAGTTTGTTGTGCTCGGAACATGGCGGGCGTCGGCGACG	TAPT1-AS1;TAPT1;TAPT1-AS1	NR_027696;NM_153365;NR_027697	TSS1500;1stExon;TSS1500	high-CpG:15836825-15837330	NA	NA	NA	4:15836648-15838421	4:16227480-16228215	Promoter_Associated	RP11-783N5.1;RP11-783N5.1;RP11-783N5.1;TAPT1;TAPT1;TAPT1;TAPT1	ENST00000573308.1;ENST00000573950.1;ENST00000570786.1;ENST00000399920.3;ENST00000542770.1;ENST00000405303.2;ENST00000399920.3	TSS1500;TSS1500;TSS1500;1stExon;1stExon;1stExon;5'UTR	RP11-783N5.1;RP11-783N5.1;RP11-783N5.1;TAPT1;TAPT1;TAPT1;TAPT1;TAPT1;TAPT1;TAPT1;TAPT1;TAPT1	ENST00000573308.1;ENST00000573950.1;ENST00000570786.1;ENST00000510868.1;ENST00000505317.1;ENST00000505603.1;ENST00000542770.1;ENST00000405303.2;ENST00000511156.1;ENST00000513359.1;ENST00000505317.1;ENST00000399920.3	TSS1500;TSS1500;TSS1500;TSS1500;1stExon;1stExon;1stExon;1stExon;TSS1500;3'UTR;3'UTR;5'UTR	chr4:16227985-16229495	3	NA	NA	NA	NA	NA	TRUE	NA	0.502714323787508	0.237541977266035	-0.265172346521474
83	chr12	12849096	+	cg06928346	28700185	77667941	TTTTAACACACAAAAATTTCAAAACTTTCCACCTAATAAAAAACAATCCA	TTTTAACGCGCAAAAATTTCAAAACTTTCCGCCTAATAAAAAACGATCCG	I	A	Red	NA	NA	NA	NA	NA	NA	chr12:12849067-12849270	Island	GTGGTGTTGTGTACGTGAATCCATCAGATCAACGCGACGGACACTCCCCAAGGGCCAAAT[CG]GACCGCCTCTCACTAGGCGGAAAGTTTTGAAACTTTTGCGCGCTAAAAATGATGAGCCAG	CGGACCGCCTCTCACTAGGCGGAAAGTTTTGAAACTTTTGCGCGCTAAAA	GPR19;GPR19	NM_006143;NM_006143	1stExon;5'UTR	NA	NA	CDMR	TRUE	12:12740229-12740497	12:12848817-12850273	Promoter_Associated	GPR19;GPR19;GPR19	ENST00000332427.2;ENST00000332427.2;ENST00000537507.1	1stExon;5'UTR;3'UTR	GPR19;GPR19;GPR19;GPR19;GPR19;GPR19;GPR19	ENST00000545876.1;ENST00000332427.2;ENST00000540796.1;ENST00000332427.2;ENST00000540796.1;ENST00000545876.1;ENST00000537507.1	1stExon;1stExon;1stExon;5'UTR;5'UTR;3'UTR;3'UTR	chr12:12849060-12849275	3	NA	NA	NA	NA	NA	TRUE	NA	0.529349447654125	0.262541709778785	-0.26680773787534
84	chr5	159436034	-	cg15946310	32670175	45767591	CATAACCCAAAATAACAACCATCTCTCAAATATCACACCATACAATAACA	CGTAACCCAAAATAACAACCATCTCTCAAATATCACGCCGTACAATAACG	I	T	Red	NA	NA	NA	NA	NA	NA	NA	OpenSea	GCGGAGTCTTGCCGTAACCCAAGATGGCAACCATCTCTCAAATGTCACGCCGTACAATGA[CG]TCACACAGCGACTATGCCTTTCCTCCCTGAGAGTTTCGCTACATTTCCCAGGATGCTTTG	CGTAACCCAAGATGGCAACCATCTCTCAAATGTCACGCCGTACAATGACG	TTC1	NM_003314	TSS200	NA	NA	NA	NA	5:159368551-159368914	5:159435869-159436548	Promoter_Associated_Cell_type_specific	TTC1	ENST00000231238.4	TSS200	TTC1	ENST00000522793.1	TSS200	chr5:159435980-159436295	3	NA	NA	NA	NA	NA	TRUE	NA	0.312036814763064	0.092800582229253	-0.219236232533812
85	chr16	69155473	-	cg24088279	97752457	NA	ATAATAACAACAACAACTAATAATAACACCTAATACAACCTCCACCTCCC	NA	II	NA	NA	NA	NA	NA	NA	NA	NA	NA	OpenSea	AGAGATTTAGGGTAATAACAACAACAACTAATAATGACACCTAATGCAACCTCCACCTCC[CG]GGTTCAATCGATTCTCCTGCCTCAGCCTCCCGAGTAGCTGGGAATACAGGCACCCACCAC	CGGGAGGTGGAGGTTGCATTAGGTGTCATTATTAGTTGTTGTTGTTATTA	CHTF8;CHTF8;CHTF8	NR_033227;NM_001040146;NM_001039690	Body;5'UTR;5'UTR	NA	NA	NA	NA	NA	NA	NA	RP11-123C5.4;CHTF8;CHTF8;CHTF8;CHTF8;CHTF8;CHTF8;CHTF8;CHTF8;CHTF8	ENST00000574807.1;ENST00000519534.1;ENST00000518041.1;ENST00000306585.6;ENST00000398235.2;ENST00000520529.1;ENST00000523421.1;ENST00000448552.2;ENST00000522091.1;ENST00000519520.1	TSS1500;TSS1500;TSS200;5'UTR;5'UTR;5'UTR;5'UTR;5'UTR;5'UTR;5'UTR	RP11-123C5.4;CHTF8;CHTF8;CHTF8;CHTF8;CHTF8;CHTF8;CHTF8;CHTF8;CHTF8	ENST00000574807.1;ENST00000519534.1;ENST00000518041.1;ENST00000306585.6;ENST00000398235.2;ENST00000520529.1;ENST00000523421.1;ENST00000448552.2;ENST00000522091.1;ENST00000519520.1	TSS1500;TSS1500;TSS200;5'UTR;5'UTR;5'UTR;5'UTR;5'UTR;5'UTR;5'UTR	NA	NA	NA	NA	NA	NA	NA	NA	NA	0.652646106549208	0.86241598757239	0.209769881023181
86	chr7	129425183	-	cg01894183	27719539	NA	ATTTAACTAAATAATTCRAACCCCAAACCAAACAAAACRCTCTTATTTCC	NA	II	NA	NA	NA	NA	NA	NA	NA	NA	chr7:129425486-129425859	N_Shore	CCCCAAGCAGAATTTAGCTGAATAATTCGGACCCCAAACCAAACAAAACGCTCTTATTTC[CG]TTTGGGGATTCTTCGGAGTTGGGATTTTTCTGTCTCAAATTAGAATAATCTGCATTATTA	CGGAAATAAGAGCGTTTTGTTTGGTTTGGGGTCCGAATTATTCAGCTAAA				NA	NA	NA	NA	NA	7:129424936-129426326	Unclassified	RP11-738B7.1	ENST00000496217.1	TSS200	RP11-738B7.1	ENST00000496217.1	TSS200	chr7:129424365-129425215	3	NA	NA	NA	NA	NA	NA	NA	0.280537644996058	0.0768485815518401	-0.203689063444218
87	chr17	74533976	-	cg00958884	51659114	88623507	CAATACCAACAAAATAAAAACTACACAAAATAAAAACAACACAACTACCA	CAATACCGACAAAATAAAAACTACGCGAAATAAAAACGACGCGACTACCG	I	C	Grn	NA	NA	NA	NA	NA	NA	chr17:74533281-74534566	Island	GTGGGTAAGAGCCAATGCCGGCAAGGTGAAGGCTGCGCGGGGTGGGGGCGACGCGACTGC[CG]CCCGCCCACCCGCAGGCCACGGCGGAGTTGCACCGCGGGGCGGGGCTCGGGTAGGTGTGG	CAATGCCGGCAAGGTGAAGGCTGCGCGGGGTGGGGGCGACGCGACTGCCG	CYGB	NM_134268	TSS200	NA	NA	NA	TRUE	17:72044879-72046161	NA	NA	CYGB;PRCD;PRCD	ENST00000293230.4;ENST00000465808.1;ENST00000397633.3	TSS200;TSS200;5'UTR	CYGB;PRCD;PRCD	ENST00000293230.4;ENST00000465808.1;ENST00000397633.3	TSS200;TSS200;5'UTR	chr17:74533425-74534215	3	NA	NA	NA	NA	NA	TRUE	NA	0.542010680404225	0.185640681850304	-0.356369998553921
88	chr9	79638896	+	cg14028015	48770548	76791505	ATTTACCTCACTAATACAAAAAAAAATTCCACAACAAAAACTAAATACCA	ATTTACCTCACTAATACAAAAAAAAATTCCACGACAAAAACTAAATACCG	I	A	Red	NA	NA	NA	NA	NA	NA	chr9:79637814-79638169	S_Shore	GGGCTGGCTCAAGGGTCAGCCTCTCCAGAAAGAGAGGAAGCTGTGGGCCATGAAGCTTCC[CG]GCACCCAGCCCCTGCCGTGGAACCCCCTCCTGCATCAGTGAGGTAAACACAGTGGTTTGG	CGGCACCCAGCCCCTGCCGTGGAACCCCCTCCTGCATCAGTGAGGTAAAC				NA	NA	NA	NA	NA	NA	NA	NA	NA	NA	NA	NA	NA	chr9:79638525-79639115	3	NA	NA	NA	NA	NA	TRUE	NA	0.3798641260176	0.162200521751182	-0.217663604266417
89	chr7	27779582	+	cg02805448	30751843	NA	AAACTAACTCTCTCCTTACTTCRTCCTTACTATTTTCRTTCAACTTAATC	NA	II	NA	NA	NA	NA	NA	NA	NA	NA	chr7:27779566-27780601	Island	TTCGTATGTCAAAATAATAACATAAAATCAGAATGTAAATCCAGACGCATTGTTTTGCTG[CG]ATTAAGTTGAACGAAAATAGCAAGGACGAAGTAAGGAGAGAGCCAGCCTACCCGCGGGAT	GGCTGGCTCTCTCCTTACTTCGTCCTTGCTATTTTCGTTCAACTTAATCG	TAX1BP1;TAX1BP1;TAX1BP1;TAX1BP1	NM_006024;NM_001079864;NM_001206902;NM_001206901	TSS200;TSS200;TSS200;5'UTR	NA	NA	NA	NA	NA	7:27779013-27780839	Promoter_Associated	AC004549.6;TAX1BP1;TAX1BP1;TAX1BP1;TAX1BP1;TAX1BP1	ENST00000441955.1;ENST00000396319.2;ENST00000265393.6;ENST00000409980.1;ENST00000433216.2;ENST00000543117.1	3'UTR;TSS1500;TSS200;TSS200;TSS200;5'UTR	AC004549.6;TAX1BP1;TAX1BP1;TAX1BP1;TAX1BP1;TAX1BP1;TAX1BP1;TAX1BP1;TAX1BP1	ENST00000441955.1;ENST00000490455.1;ENST00000396319.2;ENST00000265393.6;ENST00000409980.1;ENST00000433216.2;ENST00000418691.1;ENST00000543117.1;ENST00000422800.1	3'UTR;TSS1500;TSS1500;TSS200;TSS200;TSS200;5'UTR;5'UTR;5'UTR	chr7:27779120-27780575	3	NA	NA	NA	NA	NA	NA	NA	0.28099611959908	0.0742657228733428	-0.206730396725737
90	chr6	26217110	-	cg17879791	84628933	NA	CRTCAAAAAACAATTTTAACCAATCAAATTACRCCTTTCACAATTCTACC	NA	II	NA	NA	NA	NA	NA	NA	NA	NA	chr6:26217211-26217521	N_Shore	ATTGGTTGGCTCGTCAAAGAACAATTTTAACCAATCAAATTGCGCCTTTCACAATTCTAC[CG]ATGACTATAACTAGCTTCTTATTCCTCCATCGAGCCCATTCTTTTTCTTTATTCAGTGGA	CGGTAGAATTGTGAAAGGCGCAATTTGATTGGTTAAAATTGTTCTTTGAC	H2AC8;H2BC8	NM_021052;NM_003518	TSS200;TSS1500	NA	NA	NA	NA	NA	6:26216810-26217724	Unclassified	HIST1H2AE;HIST1H2BG	ENST00000303910.2;ENST00000244601.3	TSS200;TSS1500	HIST1H2AE;HIST1H2BG	ENST00000303910.2;ENST00000244601.3	TSS200;TSS1500	chr6:26216725-26217615	3	NA	NA	NA	NA	NA	NA	NA	0.320230568230613	0.0408076880465999	-0.279422880184014
91	chr12	122665500	-	cg09813341	9709424	NA	AACTCATAAATATTTATTTTATTCTTTAAAAACCAAACATAATAACTCAC	NA	II	NA	NA	NA	NA	NA	NA	NA	NA	chr12:122667648-122668038	N_Shelf	ATATCACTATGGACTCATAGATATTTATTTTATTCTTTGAGAGCCAGGCATGGTGGCTCA[CG]CCTGTGATCTCAGCACTTTGGGAGGCTGAGGTGGGTGGATCACTTGAGGTCAGGAATTCG	ACTCATAGATATTTATTTTATTCTTTGAGAGCCAGGCATGGTGGCTCACG	LRRC43	NM_152759	5'UTR	NA	NA	NA	NA	NA	NA	NA	NA	NA	NA	LRRC43	ENST00000537729.1	5'UTR	NA	NA	chr12:122665064-122665560	4	chr12:122665054-122665640	4	NA	TRUE	NA	0.48749494463911	0.798715137048858	0.311220192409748
92	chr11	72145770	+	cg07405088	14766924	27691136	AAATCTTAAAATTCTAATCTTTAACTCTAATCACCACACCCCTTCACCCA	AAATCTTAAAATTCTAATCTTTAACTCTAATCGCCACGCCCCTTCACCCG	I	A	Red	NA	NA	NA	NA	NA	NA	chr11:72145155-72145636	S_Shore	GGATTGCGTCACAATGACTGCGGGATTATAGAAGCCCGGGGCATATTGGGAAATAGAGTT[CG]GGTGAAGGGGCGTGGCGATTAGAGTTAAAGATTAGAATCCCAAGACTTCTTTCCTAGTTT	CGGGTGAAGGGGCGTGGCGATTAGAGTTAAAGATTAGAATCCCAAGACTT	CLPB;CLPB;CLPB;CLPB	NM_001258393;NM_001258392;NM_030813;NM_001258394	TSS200;TSS200;TSS200;TSS200	NA	NA	NA	NA	11:71822804-71823419	11:72144635-72145975	Promoter_Associated	CLPB;CLPB;CLPB;CLPB;CLPB;CLPB	ENST00000340729.5;ENST00000437826.2;ENST00000538039.1;ENST00000445069.2;ENST00000543042.1;ENST00000294053.3	TSS200;TSS1500;TSS200;TSS200;TSS200;TSS200	CLPB;CLPB;CLPB;CLPB;CLPB;CLPB;CLPB;CLPB;CLPB	ENST00000542555.1;ENST00000340729.5;ENST00000535990.1;ENST00000538039.1;ENST00000445069.2;ENST00000540471.1;ENST00000543042.1;ENST00000294053.3;ENST00000535477.1	TSS1500;TSS200;TSS1500;TSS200;TSS200;TSS200;TSS200;TSS200;TSS1500	chr11:72145520-72145795	3	NA	NA	NA	NA	NA	NA	NA	0.377765630636424	0.133867369593362	-0.243898261043062
93	chr5	150632526	+	cg18701481	80623968	NA	CCTATCTCTCTAACRTAAATATCAAAACCTTCCCTCTCTAAAACRTAAAC	NA	II	NA	NA	NA	NA	NA	NA	NA	NA	NA	OpenSea	TTCCGTTCCAGCCGCCTTCAGCCCCGCCGCGCTCAGTTCCGCCCCTTTCTCTTCCAACTC[CG]CCTACGCCCCAGAGAGGGAAGGCCTTGACACCTACGCTAGAGAGACAGGCTCCAATGAAA	CGCCTACGCCCCAGAGAGGGAAGGCCTTGACACCTACGCTAGAGAGACAG	GM2A;GM2A	NM_000405;NM_001167607	TSS200;TSS200	NA	NA	NA	NA	5:150612439-150612889	5:150631619-150633369	Promoter_Associated	GM2A;GM2A	ENST00000357164.3;ENST00000357164.3	5'UTR;1stExon	GM2A;GM2A	ENST00000357164.3;ENST00000357164.3	5'UTR;1stExon	chr5:150632180-150632715	3	NA	NA	NA	NA	NA	TRUE	NA	0.493585945221764	0.247716865687687	-0.245869079534077
94	chr14	95877009	-	cg26175287	81677189	NA	CAAAACCTTAACTCTAACATCCATAACCTAAAAAAACRATACCAACAACC	NA	II	NA	NA	NA	NA	NA	NA	NA	NA	NA	OpenSea	AAGGACAGTTGCAAAGCCTTGGCTCTGACATCCATAACCTGAGGAGACGATGCCAGCAAC[CG]CCTATATCTAGACTTCTCAGGAGGAGAGAAAAGTAAAGTCTCTGACTGGTTTAAGCCAAA	AAAGCCTTGGCTCTGACATCCATAACCTGAGGAGACGATGCCAGCAACCG	SYNE3	NR_026779	TSS1500	NA	NA	NA	NA	NA	NA	NA	LINC00341;LINC00341	ENST00000541579.1;ENST00000464767.1	TSS1500;TSS1500	LINC00341;LINC00341	ENST00000541579.1;ENST00000464767.1	TSS1500;TSS1500	NA	NA	NA	NA	NA	NA	NA	TRUE	NA	0.30247940206499	0.55361080250424	0.25113140043925
95	chr17	27433837	+	cg13315166	63699267	NA	CTACTTACTAATAAACCAAACAATCATCCAAAAACRAACAAAACCTAAAC	NA	II	NA	NA	NA	NA	NA	NA	NA	NA	NA	OpenSea	GGGCCCAGGTGCCATCGGTGGGGCTCCCAAAGCACTAATAATTCTCATGCACCCTCAGTG[CG]CCCAGGCCCTGCTCGCTCCTGGATGATTGTCTGGCTCACCAGCAAGCAGACACCCCCAGC	CGCCCAGGCCCTGCTCGCTCCTGGATGATTGTCTGGCTCACCAGCAAGCA	MYO18A;MYO18A	NM_203318;NM_078471	Body;Body	NA	NA	NA	NA	NA	NA	NA	NA	NA	NA	MYO18A;MYO18A	ENST00000530254.1;ENST00000532143.1	3'UTR;3'UTR	NA	NA	chr17:27433598-27434585	6	NA	NA	NA	NA	NA	0.671839069527353	0.874978242204176	0.203139172676824
96	chr3	14989128	+	cg23887349	75758320	78655925	TTATTTTTATCAATAAAAAATCAAAATTCATAACCCCAATACCACCACCA	TTATTTTTATCAATAAAAAATCAAAATTCGTAACCCCGATACCGCCGCCG	I	C	Grn	NA	NA	NA	NA	NA	NA	chr3:14988612-14989036	S_Shore	CTGGCGCTGGGAAGAGGAAGAAGAACATTCGCCCTCCTCCTACCAGCGCGCGGGCGGCGG[CG]GCGGCGGCACCGGGGTCACGAACTCTGACCTTTCACTGACAAAAACAATAACAAACCCCC	TTGTTTTTGTCAGTGAAAGGTCAGAGTTCGTGACCCCGGTGCCGCCGCCG	FGD5-AS1;FGD5-AS1;FGD5-AS1;FGD5-AS1;FGD5-AS1;NR2C2;NR2C2;NR2C2;NR2C2	NR_046255;NR_046251;NR_046254;NR_046253;NR_046252;NM_001291694;NM_003298;NM_001291694;NM_003298	Body;Body;TSS200;TSS200;TSS200;1stExon;1stExon;5'UTR;5'UTR	high-CpG:14963593-14964878	NA	NA	NA	3:14963617-14965407	3:14988841-14990264	Promoter_Associated	FGD5-AS1;FGD5-AS1;FGD5-AS1;FGD5-AS1;NR2C2;NR2C2;FGD5-AS1;NR2C2	ENST00000417835.1;ENST00000426200.1;ENST00000440079.1;ENST00000424349.1;ENST00000323373.6;ENST00000425241.1;ENST00000430166.1;ENST00000425241.1	3'UTR;3'UTR;TSS200;TSS200;TSS200;1stExon;3'UTR;5'UTR	FGD5-AS1;FGD5-AS1;NR2C2;NR2C2;FGD5-AS1;FGD5-AS1;NR2C2;NR2C2;FGD5-AS1;NR2C2	ENST00000417835.1;ENST00000426200.1;ENST00000475707.1;ENST00000435454.1;ENST00000440079.1;ENST00000424349.1;ENST00000323373.6;ENST00000413118.1;ENST00000430166.1;ENST00000413118.1	3'UTR;3'UTR;TSS1500;TSS200;TSS200;TSS200;TSS200;1stExon;3'UTR;5'UTR	chr3:14988285-14989150	3	NA	NA	NA	NA	NA	NA	NA	0.36537391154255	0.143650415513774	-0.221723496028777
97	chr2	233376536	-	cg08933613	76762239	NA	TATTTCAACAAATACAATCTAAATATACCCRCAAATAAACAAAATACTCC	NA	II	NA	NA	NA	NA	NA	NA	NA	NA	NA	OpenSea	CTCCAGCAATTTATTTCAGCAAATGCAATCTGGGTGTGCCCGCAGGTGGGCAGGATGCTC[CG]TTGCTGCCAGAGTCACAGAGCCCAGCTTTATTGTCAGGCTGACAGGCATGATTCCCCAGC	CGGAGCATCCTGCCCACCTGCGGGCACACCCAGATTGCATTTGCTGAAAT				NA	NA	NA	NA	NA	NA	NA	NA	NA	NA	NA	NA	NA	chr2:233376300-233376575	3	NA	NA	NA	NA	NA	NA	NA	0.499871169178362	0.738677717240114	0.238806548061752
98	chr13	93854554	+	cg01624030	38621905	NA	TATATATCCATATACTTATAATTAAAAAAAACCTTAACCTCTCAAAATAC	NA	II	NA	NA	NA	NA	NA	NA	NA	NA	NA	OpenSea	TTAAGAGTGATTAAAATTTAATTTATTAAAACCTGCCAGAATTAGGGTACAGTCAATAGT[CG]TATCCTGAGAGGTCAAGGCCTTTCCCAATTACAAGCACATGGACACACAGATGCACTGAT	GTGTGTCCATGTGCTTGTAATTGGGAAAGGCCTTGACCTCTCAGGATACG				NA	NA	NA	NA	NA	NA	NA	NA	NA	NA	NA	NA	NA	chr13:93854405-93854755	3	NA	NA	NA	NA	NA	NA	NA	0.656061045002954	0.888533989569708	0.232472944566754
99	chr9	20623705	+	cg27041724	50810916	NA	CAAAATCACATCCATCTTTCACTTTCAAATCAATCRTCTAAATCTTATCC	NA	II	NA	NA	NA	NA	NA	NA	NA	NA	chr9:20620728-20621862	S_Shore	CGGAGAGGAGTATCAACTACTGGCTTCCTTTACAGACGCAGATAACCTTTAAAAAGGAAA[CG]GATAAGATCTAGACGATTGATTTGAAAGTGAAAGATGGATGTGACTTTGGTTCGTTAAAA	CGGATAAGATCTAGACGATTGATTTGAAAGTGAAAGATGGATGTGACTTT	MLLT3	NM_004529	TSS1500	NA	NA	RDMR	NA	NA	9:20623526-20623823	Promoter_Associated	MLLT3;MLLT3;MLLT3	ENST00000475957.1;ENST00000355930.6;ENST00000380338.4	TSS1500;TSS1500;TSS1500	MLLT3;MLLT3;MLLT3	ENST00000475957.1;ENST00000355930.6;ENST00000380338.4	TSS1500;TSS1500;TSS1500	chr9:20622745-20624470	3	NA	NA	NA	NA	NA	NA	NA	0.255470669789603	0.0445979902052467	-0.210872679584356
100	chr15	65243255	+	cg03564277	41700985	NA	TAAATAATAATCATCTTCTATTCAAATAACTCCACACRCTAAAATCCCAC	NA	II	NA	NA	NA	NA	NA	NA	NA	NA	NA	OpenSea	GCCCCGAGTGCCCCCAGGAGGTGCACAGCCATGTAACCGGAGGGGCCAGACCTTCAGGCA[CG]TGGGACCTCAGCGTGTGGAGCCACCTGAACAGAAGATGACCATCATTTAAGGGCTTTTTA	CGTGGGACCTCAGCGTGTGGAGCCACCTGAACAGAAGATGACCATCATTT	ANKDD1A	NM_182703	Body	NA	NA	NA	NA	NA	NA	NA	NA	NA	NA	ANKDD1A	ENST00000487867.1	3'UTR	chr15:65243100-65243475	3	NA	NA	NA	NA	NA	NA	NA	0.40159351748421	0.207384527138873	-0.194208990345337
101	chr12	56652928	+	cg02269157	2634493	NA	TAAATTATATCAATTTTTCAATCTCCACTTTTCRTCTTCCTCCTTTTTCC	NA	II	NA	NA	NA	NA	NA	NA	NA	NA	chr12:56651692-56652527	S_Shore	GAGAGGCCAGAGAGCCGTCAATTAGAGAAGAAATGAATGGAGGTCATCTCAACCCAGAAA[CG]GAAAAAGGAGGAAGACGAAAAGTGGAGATTGAAAAATTGATACAATTTATAAAAGGTGAT	CGGAAAAAGGAGGAAGACGAAAAGTGGAGATTGAAAAATTGATACAATTT	ANKRD52	NM_173595	TSS1500	NA	NA	NA	NA	NA	NA	NA	ANKRD52;ANKRD52	ENST00000417002.2;ENST00000267116.7	TSS1500;TSS1500	ANKRD52;ANKRD52	ENST00000417002.2;ENST00000267116.7	TSS1500;TSS1500	chr12:56652365-56653015	3	NA	NA	NA	NA	NA	NA	NA	0.436008320460421	0.160531515838878	-0.275476804621543
102	chr14	49544264	+	cg19454599	38651154	NA	CCTTTTCATTACCATATTTTTACTTAAACATTTCTCTCTCTCTTTCTCCC	NA	II	NA	NA	rs74048461	0.030551	NA	NA	NA	NA	NA	OpenSea	AAGCTGGGCCTACAAAAGAAAAAGAGAGAGAGAGAGAGAGAGAGAGCAAGAAGGAAGGGA[CG]GGAGAAAGAGAGAGAGAAATGCCCAAGTAAAAATATGGCAATGAAAAGGGGACATAATTA	CGGGAGAAAGAGAGAGAGAAATGCCCAAGTAAAAATATGGCAATGAAAAG				NA	NA	NA	NA	NA	NA	NA	RP11-816J8.1	ENST00000557062.1	TSS200	RP11-816J8.1	ENST00000557062.1	TSS200	NA	NA	NA	NA	NA	NA	NA	NA	NA	0.597937133305506	0.806727159912945	0.208790026607439
103	chr7	65971710	+	cg19311253	18653116	NA	ACCCAATTTCTAATAAAAATCCTAAAATTAAACCAAATACAATAACTCAC	NA	II	NA	NA	NA	NA	NA	NA	NA	NA	chr7:65970022-65971421	S_Shore	CTCGATCTCCTGACCTCGTGATCCGCCCGCCTCGGCCTCCCAAAGTGCTGGGGTTACAGG[CG]TGAGCCACTGCACCTGGCCTAATTTTAGGATTTTTATTAGAAACTGGGTTTCACCGTGTT	CCCAGTTTCTAATAAAAATCCTAAAATTAGGCCAGGTGCAGTGGCTCACG				NA	NA	NA	NA	NA	NA	NA	NA	NA	NA	NA	NA	NA	NA	NA	NA	NA	NA	NA	NA	TRUE	NA	0.602697333146331	0.797680614463823	0.194983281317492
104	chr14	58858888	+	cg18175611	65716841	NA	TACAACATCAATATAAAAAAATTCTAATTCCACTAAACRCRATAACTCAC	NA	II	NA	NA	NA	NA	NA	NA	NA	NA	chr14:58862541-58863209	N_Shelf	GGTCTCGAACTCCCGACCTTGAACACCCACCTCAGCCTCCCAAAGTGCTGGGATTAGAGG[CG]TGAGCCACCGCGCTCAGTGGAACTAGAACTCTTCTACATTGATGTTGCAAAATGGTATAA	GCAACATCAATGTAGAAGAGTTCTAGTTCCACTGAGCGCGGTGGCTCACG				NA	NA	NA	NA	NA	NA	NA	RP11-517O13.3	ENST00000556390.1	3'UTR	RP11-517O13.3	ENST00000556390.1	3'UTR	NA	NA	NA	NA	NA	NA	NA	TRUE	NA	0.594609251585931	0.856738861656394	0.262129610070463
105	chr16	71659894	-	cg05236660	90633303	82642276	TCACCAAAAAATTACTTCAAAACAAAAAAATACAACTATAAATCACCCCA	TCACCAAAAAATTACTTCGAAACAAAAAAATACGACTATAAATCGCCCCG	I	C	Grn	rs78152844	0.413538	NA	NA	NA	NA	chr16:71659829-71660747	Island	CACCTCGTGGGGTCACCAAGGGGTTACTTCGGGGCAGAAAGGTGCGGCTGTGGGTCGCCC[CG]CCCGGGTTTCCAGCAGCAGCACCCCAGCCCCCACCCAGCACACAGGCACCCCTCCCGCCC	TCACCAAGGGGTTACTTCGGGGCAGAAAGGTGCGGCTGTGGGTCGCCCCG	MARVELD3;MARVELD3;MARVELD3	NM_052858;NM_001017967;NM_001271329	TSS200;TSS200;TSS200	NA	NA	NA	NA	NA	16:71659780-71660973	Unclassified_Cell_type_specific	SNORA70D;MARVELD3;MARVELD3;MARVELD3	ENST00000562763.1;ENST00000565261.1;ENST00000268485.3;ENST00000299952.4	3'UTR;TSS200;TSS200;TSS200	SNORA70D;MARVELD3;MARVELD3;MARVELD3;MARVELD3	ENST00000562763.1;ENST00000567566.1;ENST00000565261.1;ENST00000268485.3;ENST00000299952.4	3'UTR;TSS200;TSS200;TSS200;TSS200	NA	NA	chr16:71659667-71661191	6	chr16:71658982-71661195	6	NA	NA	NA	0.685390324294163	0.317493519519672	-0.367896804774491
106	chr8	127134031	-	cg13743913	73678585	NA	CTCTCTATATTACCCAAACTTATATAATACTTCTACCTCAACCTCCTAAC	NA	II	NA	NA	NA	NA	NA	NA	NA	NA	NA	OpenSea	TTGCTCAGGGTCTCTCTATGTTGCCCAGGCTTATGTGATACTTCTGCCTCAGCCTCCTAA[CG]TTCTGGGATTACAGGCATGAGCTGCTGCACCAGTCCTATATTCTTAATGACAGTCTGTAG	TCTCTATGTTGCCCAGGCTTATGTGATACTTCTGCCTCAGCCTCCTAACG				NA	NA	NA	NA	NA	NA	NA	NA	NA	NA	NA	NA	NA	NA	NA	chr8:127133328-127134084	5	NA	NA	NA	NA	NA	0.563761433605929	0.718471667729643	0.154710234123714
107	chr3	182041573	+	cg06600444	55626527	NA	TAAAATAAAAAATCCAAAAATAACTTTTCTAAAAAAACAACATTTAAACC	NA	II	NA	NA	NA	NA	NA	NA	NA	NA	NA	OpenSea	GGCCTGCACACTTGCTGCCCTCTTCCCCACTGTGGCATTTCTCCTCGCTTCATCAGGTCT[CG]GCCCAAATGTTGTCTCCTCAGAAAAGCCATCCCTGGACCCCTTACCTTAAATAGCGCCCT	CGGCCCAAATGTTGTCTCCTCAGAAAAGCCATCCCTGGACCCCTTACCTT				NA	NA	NA	TRUE	NA	NA	NA	NA	NA	NA	NA	NA	NA	NA	NA	NA	NA	NA	NA	NA	TRUE	NA	0.441263358632886	0.902740980467356	0.46147762183447
108	chr2	200329863	-	cg27352019	12810939	40780983	CTCTCTCTCTCTCTCTCTTTCTCATTCAAAAACAACATTTTCAAAAACCA	CTCTCTCTCTCTCTCTCTTTCTCATTCAAAAACAACGTTTTCAAAAACCG	I	A	Red	NA	NA	NA	NA	NA	NA	chr2:200320502-200329681	S_Shore	GACTTTCTCAGTCTCTCTCTCTCTCTCTCTTTCTCATTCAGAGGCAACGTTTTCAAAAAC[CG]GCAATTGCGTGTGCGTTTGGGGTGTGCAAGTGTGAGTGTAGATGTGTGAAAGTTATTTGT	CTCTCTCTCTCTCTCTCTTTCTCATTCAGAGGCAACGTTTTCAAAAACCG	SATB2;SATB2	NM_001172517;NM_015265	TSS200;5'UTR	NA	NA	RDMR	NA	NA	NA	NA	SATB2;SATB2;AC017096.1	ENST00000260926.5;ENST00000457245.1;ENST00000441234.1	TSS200;5'UTR;5'UTR	SATB2;SATB2;SATB2;SATB2;AC017096.1	ENST00000463386.1;ENST00000260926.5;ENST00000457245.1;ENST00000463386.1;ENST00000441234.1	1stExon;TSS200;5'UTR;3'UTR;5'UTR	chr2:200329500-200330275	3	NA	NA	NA	NA	NA	NA	NA	0.320020828765991	0.0858125864063551	-0.234208242359636
109	chr17	77435263	-	cg19391924	23790890	13674968	AAAAATAAAACCAAAAAAAACACACAACAAACTATCAACAAATCTAACCA	AAAAATAAAACCGAAAAAAACGCGCAACAAACTATCGACAAATCTAACCG	I	T	Red	NA	NA	NA	NA	NA	NA	NA	OpenSea	GTGATAAATAGCAGGAATAAAACCGAGAGAGGCGCGCAGCAAGCTGTCGGCAGGTCTGGC[CG]TAAATCCCAGCTCTGATGGGGCCGAGATGAGCTGGGGGCTTTATGGAGGGGAAGAGAGGC	CGGCCAGACCTGCCGACAGCTTGCTGCGCGCCTCTCTCGGTTTTATTCCT	RBFOX3	NM_001082575	5'UTR	NA	NA	NA	NA	17:74946794-74946940	NA	NA	RBFOX3;RBFOX3	ENST00000415831.1;ENST00000453134.2	5'UTR;5'UTR	RBFOX3;RBFOX3	ENST00000415831.1;ENST00000453134.2	5'UTR;5'UTR	chr17:77435065-77435395	3	NA	NA	NA	NA	NA	TRUE	NA	0.907949234165959	0.726487695700041	-0.181461538465918
110	chr1	204330069	+	cg15695045	12665181	NA	TTTATAAAATCAATATTTTTATTACACTTACCCATTATCACAAAAAATCC	NA	II	NA	NA	NA	NA	NA	NA	NA	NA	NA	OpenSea	AAGATTGCTTTCTGCCTCAGTTTCCCTTTATCCACATCTCTCTCAGTTTTCCTCTATCCA[CG]GATTCTCTGTGACAATGGGCAAGTGTAATAAAAACACTGATTTCATAAACAGGATCAGAA	CGGATTCTCTGTGACAATGGGCAAGTGTAATAAAAACACTGATTTCATAA	PLEKHA6	NM_014935	TSS1500	NA	NA	NA	NA	NA	NA	NA	PLEKHA6	ENST00000272203.2	TSS1500	PLEKHA6;PLEKHA6	ENST00000272203.2;ENST00000564627.1	TSS1500;3'UTR	NA	NA	chr1:204328391-204330678	6	chr1:204328270-204330070	6	NA	TRUE	NA	0.29973305078759	0.702073549762447	0.402340498974857
111	chr10	5617743	-	cg10410412	78606342	NA	AACCCCCCACAAAATAAAAACTTTATTATAACCCCAAAACAAAACCTAAC	NA	II	NA	NA	NA	NA	NA	NA	NA	NA	NA	OpenSea	TCACAGAAACCAGCCCCCCACAAGGTGAGGGCTTTATTGTGACCCCAAAGCAGGACCTGG[CG]GAGAGAAGCTGTGGCTCCGAGGGAGGCTCTTGACAGGCACTAATGGGCTCGCCAGAGCCA	CGCCAGGTCCTGCTTTGGGGTCACAATAAAGCCCTCACCTTGTGGGGGGC				NA	NA	NA	TRUE	NA	NA	NA	NA	NA	NA	NA	NA	NA	chr10:5617725-5617935	3	NA	NA	NA	NA	NA	TRUE	NA	0.530407885408504	0.864433285126669	0.334025399718165
112	chr8	110237716	+	cg02956042	9602559	NA	TATTAAAAAAATCAAAACTACATAAACTATAAACCATCTAAAACCTCRAC	NA	II	NA	NA	NA	NA	NA	NA	NA	NA	NA	OpenSea	ATAAAGGTGATATAAGGGAGACAGGACTGAATGACAATGGTGTTTAAGTTGTGGCTGAAA[CG]TCGAGGTCCCAGATGGTCCACAGTTCATGCAGCTTTGATCCTTTTAACAAGTGCTTCTGT	CGTCGAGGTCCCAGATGGTCCACAGTTCATGCAGCTTTGATCCTTTTAAC				NA	NA	NA	NA	NA	NA	NA	NA	NA	NA	NA	NA	NA	chr8:110237500-110237750	3	NA	NA	NA	NA	NA	NA	NA	0.687516861819983	0.890361047864657	0.202844186044674
113	chr9	107509623	-	cg10839108	2731135	NA	AAAAAATCAAACTCAAATACACRTCTATCACAACATCTAAAACTTAACTC	NA	II	NA	NA	NA	NA	NA	NA	NA	NA	chr9:107509906-107510768	N_Shore	CATTCATTGCAGAGAGGTCAGGCTCAAATACACGTCTATCACAACATCTAAAACTTAACT[CG]GAAAAAACCTCCACGATTTTAAATACAAAGCACTGCACATGCACGCACTCAACACCTCTC	AGAGGTCAGGCTCAAATACACGTCTATCACAACATCTAAAACTTAACTCG	NIPSNAP3A	NM_015469	TSS1500	NA	NA	NA	NA	NA	9:107509449-107511002	Promoter_Associated	NIPSNAP3A	ENST00000374767.4	TSS1500	NIPSNAP3A	ENST00000374767.4	TSS1500	NA	NA	chr9:107508915-107512090	6	chr9:107507985-107512139	6	NA	NA	NA	0.238554733724081	0.0570707362684131	-0.181483997455668
114	chr17	42579652	+	cg19170156	92713573	NA	ACAACTACAATTTAAATCRAAATAAATCTCAAAACTCAAATTTTTATCCC	NA	II	NA	NA	NA	NA	NA	NA	NA	NA	chr17:42580377-42581046	N_Shore	TAAACTGCCTTCTGAAACACATCTAGAGTGCTTTCGTACTGCTTTGAGTAGGATCTGCAG[CG]GGATAAAAACTTGAGTTCTGAGATTCATCCCGACCCAAATTGCAGTTGCCAGGATATGCG	CGGGATAAAAACTTGAGTTCTGAGATTCATCCCGACCCAAATTGCAGTTG	GPATCH8	NM_001002909	Body	NA	NA	NA	NA	NA	17:42579623-42579693	Promoter_Associated_Cell_type_specific	GPATCH8	ENST00000434000.1	5'UTR	GPATCH8	ENST00000434000.1	5'UTR	chr17:42579320-42579755	3	NA	NA	NA	NA	NA	TRUE	NA	0.415337497981665	0.589328066791416	0.173990568809751
115	chr7	139528855	+	cg05711445	33637885	NA	AAAAAACAAACTTCCCCATATTTACTAAAAAACAAAATAATTATAACCAC	NA	II	NA	NA	NA	NA	NA	NA	NA	NA	NA	OpenSea	TATAGATAGACATTTTGGAGAAGAGTCTCTCTTTGAAGACTTCCTCTCAGAGTACAAGTC[CG]TGGTTACAACCATTTTGTTTCTCAGCAAACATGGGGAAGTTTGCTTTTCTTCTCTGAGGA	AAAAGCAAACTTCCCCATGTTTGCTGAGAAACAAAATGGTTGTAACCACG	TBXAS1;TBXAS1;TBXAS1;TBXAS1;TBXAS1;TBXAS1	NM_030984;NM_001061;NM_001130966;NM_001166253;NM_001166254;NR_029394	TSS200;TSS200;5'UTR;TSS200;5'UTR;TSS200	NA	NA	NA	NA	NA	NA	NA	TBXAS1;TBXAS1;TBXAS1;TBXAS1;TBXAS1;TBXAS1;TBXAS1;TBXAS1;TBXAS1	ENST00000411653.1;ENST00000462275.1;ENST00000539806.1;ENST00000416849.2;ENST00000448866.1;ENST00000455353.1;ENST00000263552.6;ENST00000425687.1;ENST00000336425.5	TSS1500;TSS1500;TSS1500;TSS200;TSS200;TSS200;5'UTR;5'UTR;5'UTR	TBXAS1;TBXAS1;TBXAS1;TBXAS1;TBXAS1;TBXAS1;TBXAS1;TBXAS1;TBXAS1;TBXAS1;TBXAS1;TBXAS1;TBXAS1;TBXAS1	ENST00000411653.1;ENST00000476637.1;ENST00000462275.1;ENST00000414041.1;ENST00000539806.1;ENST00000416849.2;ENST00000448866.1;ENST00000422328.1;ENST00000492560.2;ENST00000455353.1;ENST00000263552.6;ENST00000425687.1;ENST00000438104.1;ENST00000336425.5	TSS1500;TSS1500;TSS1500;TSS1500;TSS1500;TSS200;TSS200;TSS200;TSS200;TSS200;5'UTR;5'UTR;5'UTR;5'UTR	chr7:139528840-139529135	3	NA	NA	NA	NA	NA	TRUE	NA	0.353013977454099	0.125378875216896	-0.227635102237203
116	chr8	142234483	-	cg07437919	12752210	NA	ACACATCCTAATTAAACTTTCTAAAACTTTATAAATTTATAAATTTATAC	NA	II	NA	NA	NA	NA	NA	NA	NA	NA	chr8:142236388-142236589	N_Shore	GATTTCTGGACACACATCCTGGTTGGGCTTTCTGGAGCTTTATGAATTTGTAGATTTATA[CG]TTTCACCAAGTTTAGAAAACATCCCGTTCATCCCGTTACGTCTTACTTCAAAGCTGTGAG	CACATCCTGGTTGGGCTTTCTGGAGCTTTATGAATTTGTAGATTTATACG	SLC45A4	NM_001080431	Body	NA	NA	NA	NA	NA	NA	NA	NA	NA	NA	SLC45A4	ENST00000520137.1	5'UTR	NA	NA	NA	NA	NA	NA	NA	TRUE	NA	0.25520808982475	0.508346634075191	0.253138544250441
117	chr7	5391111	-	cg10211530	27754288	NA	AAAACCCRAACCAAACCTAAAATCTCTAAATAAACAAAAAACRTAAATAC	NA	II	NA	NA	rs184782070	0.01258	NA	NA	NA	NA	chr7:5391323-5391572	N_Shore	CGTGCCCAAAGAGAGCCCGAACCAAGCCTGGGGTCTCTGGGTGGGCAGAAAACGTGAGTG[CG]GGGGTGGGGGGAACTCGGGGGAGGGGGAGGAGGGCAGGGAGGAGGGCAAGTGGAGAGAAA	GAGCCCGAACCAAGCCTGGGGTCTCTGGGTGGGCAGAAAACGTGAGTGCG	TNRC18	NM_001080495	Body	NA	NA	NA	NA	7:5357557-5357655	NA	NA	NA	NA	NA	NA	NA	NA	NA	NA	chr7:5387655-5392950	6	NA	NA	NA	TRUE	NA	0.561559938368967	0.837236107291075	0.275676168922107
118	chr1	154529936	+	cg20324858	96707105	NA	CTACCCCCATTTATTCTAAACAATAACAATTACATTTCTCCCCTATAAAC	NA	II	NA	NA	NA	NA	NA	NA	NA	NA	chr1:154530681-154530903	N_Shore	GGGATGTCTGAGGGTAGACCAGGCAGGAGACATGTAAGGTGTATGCCTAGGATGGAATGA[CG]CTCACAGGGGAGAAATGCAACTGTTACTGCTTAGAATAAATGGGGGTAGCCCTCGCACAT	CGCTCACAGGGGAGAAATGCAACTGTTACTGCTTAGAATAAATGGGGGTA	UBE2Q1	NM_017582	Body	NA	NA	RDMR	NA	NA	NA	NA	UBE2Q1	ENST00000497453.1	3'UTR	UBE2Q1	ENST00000497453.1	3'UTR	chr1:154529620-154530135	3	NA	NA	NA	NA	NA	TRUE	NA	0.450505036809964	0.601270626710452	0.150765589900488
119	chr6	16467598	-	cg26393261	8650249	94787904	ATACAACAATATAACCAAAAATTAACATAAAACATAATTATTCTATCACA	ATACAACGATATAACCGAAAATTAACATAAAACGTAATTATTCTATCACG	I	A	Red	NA	NA	NA	NA	NA	NA	NA	OpenSea	TGTATGAAGAGGATGCAGCGATGTGGCCGGGAGTTAGCATGAAGCGTGGTTATTCTATCA[CG]GAGATATGCTCCTCATCCACAAACCAGAGGGACGCACGGTCCAATCACCAGTGTCAGGTT	ATGCAGCGATGTGGCCGGGAGTTAGCATGAAGCGTGGTTATTCTATCACG	ATXN1;ATXN1	NM_001128164;NM_000332	5'UTR;5'UTR	NA	NA	NA	TRUE	NA	NA	NA	ATXN1;ATXN1	ENST00000244769.3;ENST00000436367.1	5'UTR;5'UTR	ATXN1;ATXN1;ATXN1	ENST00000244769.3;ENST00000450222.1;ENST00000483591.1	5'UTR;5'UTR;3'UTR	NA	NA	NA	NA	NA	NA	NA	TRUE	NA	0.432724173257227	0.810766481678078	0.378042308420851
120	chr5	11720546	-	cg03088446	57732984	NA	AAAATTCATATCTAACACAAAACAAAAACCTACCTCTCCTAAATTTTAAC	NA	II	NA	NA	NA	NA	NA	NA	NA	NA	NA	OpenSea	AGTTTGTAACTGAGATTCATATCTGGCACAAGACAGAGACCTGCCTCTCCTAAATTTTGA[CG]CTTTATCCTAAGCTCTTCTCAGTTGTACAACAGTTATTGAACAAAAGTTTGGTTCTTCTT	AGATTCATATCTGGCACAAGACAGAGACCTGCCTCTCCTAAATTTTGACG	CTNND2;CTNND2;CTNND2	NR_109988;NM_001332;NM_001288717	Body;Body;5'UTR	NA	NA	NA	NA	NA	NA	NA	CTNND2	ENST00000458100.2	5'UTR	CTNND2;CTNND2;CTNND2	ENST00000458100.2;ENST00000511278.1;ENST00000509868.1	5'UTR;3'UTR;3'UTR	NA	NA	NA	NA	chr5:11719779-11720670	6	NA	NA	NA	0.536355526238953	0.81102815718445	0.274672630945497
121	chr1	207494716	+	cg22048546	5770107	18673181	AACCTACCTTCTAAAAACCTAAATATCTCCTCACTACATAAACACAAACA	AACCTACCTTCTAAAAACCTAAATATCTCCTCGCTACGTAAACACAAACG	I	A	Red	NA	NA	NA	NA	NA	NA	chr1:207494543-207495364	Island	ACGTGCGGGCAGCAAGGCCTGCGATACTTGAGCACCCCTCCCCCTCTCCCGTTTACACCC[CG]TTTGTGTTTACGTAGCGAGGAGATATTTAGGTTTCTAGAAGGCAGGTCATCGCAGGCCCC	GACCTGCCTTCTAGAAACCTAAATATCTCCTCGCTACGTAAACACAAACG	CD55;CD55	NM_001114752;NM_000574	TSS200;TSS200	NA	NA	NA	NA	1:205560836-205562107	1:207494101-207495648	Promoter_Associated	CD55;CD55;CD55;CD55;CD55;CD55;CD55	ENST00000391921.4;ENST00000367067.4;ENST00000536840.1;ENST00000314754.8;ENST00000367065.5;ENST00000367064.3;ENST00000367063.2	TSS1500;TSS1500;TSS1500;TSS1500;TSS1500;TSS200;TSS200	CD55;CD55;CD55;CD55;CD55;CD55;CD55;CD55;CD55	ENST00000391921.4;ENST00000367067.4;ENST00000488171.1;ENST00000314754.8;ENST00000367065.5;ENST00000482390.2;ENST00000343420.6;ENST00000367064.3;ENST00000367063.2	TSS1500;TSS1500;TSS1500;TSS1500;TSS1500;TSS1500;TSS1500;TSS200;TSS200	chr1:207494200-207495170	3	NA	NA	NA	NA	NA	TRUE	NA	0.344149296926169	0.107728126361401	-0.236421170564768
122	chr5	38819991	+	cg06444855	4618431	NA	AAAATCCATTTTCATCCTATAACAAATAAATATCCAATTTTCACAACACC	NA	II	NA	NA	NA	NA	NA	NA	NA	NA	NA	OpenSea	TTCATTTTCAACAAAGGTGCCAAGAACACACATTGGGGAAAGGATGGTCTCTTCAGTAAA[CG]GTGTTGTGAAAACTGGATATTTACTTGCCATAGGATGAAAATGGACTCTTATTTCACACC	CGGTGTTGTGAAAACTGGATATTTACTTGCCATAGGATGAAAATGGACTC	OSMR-AS1	NR_109951	Body	NA	NA	NA	NA	NA	NA	NA	AC091435.2;AC091435.1	ENST00000431698.1;ENST00000381778.3	TSS1500;3'UTR	AC091435.2;AC091435.1;CTD-2127H9.1	ENST00000431698.1;ENST00000381778.3;ENST00000513480.1	TSS1500;3'UTR;3'UTR	NA	NA	NA	NA	NA	NA	NA	NA	NA	0.50830907817271	0.692668963038924	0.184359884866214
123	chr2	33359550	-	cg08357990	11737231	NA	AAATTAACTCTTTAATCTATCRTACCCTCRATATTACTCTTTATCTACCC	NA	II	NA	NA	rs77548335	0.015375	NA	NA	NA	NA	NA	OpenSea	TCTGCCTGTCAGGGTTGGCTCTTTAATCTGTCGTGCCCTCGGTATTGCTCTTTGTCTGCC[CG]TGAATAAAGTGCAGCATTGTGGTTAGTAATCCCACTCCAGTGACTCGACTTCAAATGTGG	CGGGCAGACAAAGAGCAATACCGAGGGCACGACAGATTAAAGAGCCAACC	LTBP1;LTBP1;LTBP1;LTBP1;LTBP1	NM_001166265;NM_000627;NM_206943;NM_001166264;NM_001166266	TSS200;TSS200;Body;TSS200;TSS200	NA	NA	NA	TRUE	NA	2:33359167-33360132	Unclassified_Cell_type_specific	LTBP1;LTBP1;LTBP1;LTBP1	ENST00000418533.2;ENST00000402934.1;ENST00000404525.1;ENST00000407925.1	TSS200;TSS200;TSS200;TSS200	LTBP1;LTBP1;LTBP1;LTBP1;LTBP1	ENST00000418533.2;ENST00000432635.1;ENST00000402934.1;ENST00000404525.1;ENST00000407925.1	TSS200;1stExon;TSS200;TSS200;TSS200	chr2:33359245-33360230	3	NA	NA	NA	NA	NA	TRUE	NA	0.366868070873023	0.120997913799142	-0.245870157073881
124	chr12	109120582	+	cg22933161	40673593	NA	TAAACAATAATAACTAACRCACAATCTCCTCAATAAAATAAATAACCAAC	NA	II	NA	NA	NA	NA	NA	NA	NA	NA	chr12:109124224-109125964	N_Shelf	CTAACTGACCAAATACTATCAGGGTCGGCCTGTATGCATTTGGTGTGACTAAATCGTGTT[CG]CTGGCCATCTACCCTACTGAGGAGACTGTGCGCCAGTCATTACTGTTCATCGGGGGAAAG	CGCTGGCCATCTACCCTACTGAGGAGACTGTGCGCCAGTCATTACTGTTC	CORO1C	NM_014325	5'UTR	NA	NA	NA	NA	NA	NA	NA	CORO1C;CORO1C;CORO1C	ENST00000541050.1;ENST00000261401.3;ENST00000549384.1	5'UTR;5'UTR;3'UTR	CORO1C;CORO1C;CORO1C;CORO1C;CORO1C;CORO1C;CORO1C;CORO1C;CORO1C	ENST00000552871.1;ENST00000551059.1;ENST00000546571.1;ENST00000551044.1;ENST00000541050.1;ENST00000551550.1;ENST00000550542.1;ENST00000261401.3;ENST00000549384.1	5'UTR;3'UTR;5'UTR;5'UTR;5'UTR;5'UTR;5'UTR;5'UTR;3'UTR	NA	NA	NA	NA	NA	NA	NA	TRUE	NA	0.533893636136252	0.825437048443042	0.29154341230679
125	chr16	89949827	+	cg04764687	16673125	47718100	TCTCTATATTTCCACACTAACCCCTTCCTTTATTCCCTAATACCACAACA	TCTCTATATTTCCACGCTAACCCCTTCCTTTATTCCCTAATACCACAACG	I	T	Red	NA	NA	NA	NA	NA	NA	chr16:89945514-89946323	S_Shelf	TGACGATCTTGAGGATGACCCTGTGGTGAACGGGGAGAGGTCTGGCTGTGCGCTCACAGA[CG]CTGTGGCACCAGGGAACAAAGGAAGGGGTCAGCGTGGAAACACAGAGAGCAAGACGGATG	CGCTGTGGCACCAGGGAACAAAGGAAGGGGTCAGCGTGGAAACACAGAGA	TCF25	NM_014972	Body	NA	NA	NA	NA	16:88477168-88477752	16:89949770-89950003	Gene_Associated_Cell_type_specific	TCF25	ENST00000563406.1	5'UTR	TCF25;TCF25;TCF25;TCF25;TCF25;TCF25	ENST00000566751.1;ENST00000562256.1;ENST00000565404.1;ENST00000561585.1;ENST00000563406.1;ENST00000564652.1	TSS1500;TSS1500;1stExon;5'UTR;5'UTR;3'UTR	NA	NA	chr16:89949782-89951007	6	chr16:89949611-89950949	4	NA	TRUE	NA	0.528501601616619	0.73096056455204	0.202458962935422
126	chr7	1553203	-	cg20697025	85643931	37616822	TAACAAATATCAAAACCATAAATCAACAATTATAAAAACATCAATACCCA	TAACGAATATCAAAACCGTAAATCAACAATTATAAAAACGTCGATACCCG	I	T	Red	rs73270232	0.052516	NA	NA	NA	NA	NA	OpenSea	TCCTCAGCGCGGTGACGAGTGTCAAAGCCGTGAGTCAGCAGTTATGAGGGCGTCGATGCC[CG]TGGGGCAGCTCGGAGCCCATCAACGCACCAGTGGAGGTTTTGTTCTCTGCTAAACAACAA	CGGGCATCGACGCCCTCATAACTGCTGACTCACGGCTTTGACACTCGTCA				NA	NA	NA	NA	7:1519426-1520170	7:1552276-1553238	Unclassified_Cell_type_specific	NA	NA	NA	NA	NA	NA	chr7:1552940-1553335	3	NA	NA	NA	NA	NA	TRUE	NA	0.284126737703908	0.0683369874256177	-0.21578975027829
127	chr19	38084804	+	cg04016767	66782172	NA	TATAAAATTCCTATTTTCTTTCTAACCTCAAATTTCTTCCTTTCCRAAAC	NA	II	NA	NA	NA	NA	NA	NA	NA	NA	chr19:38085148-38085811	N_Shore	AAGGACCAGTCACTAGCATGGCTGGTTCTTCCTTAGGAAGATGTTGCTGGAGGTAGAAAA[CG]TTTCGGAAAGGAAGAAATTTGAGGTTAGAAAGAAAACAGGAACTTCACACAAGACTTTCA	CGTTTCGGAAAGGAAGAAATTTGAGGTTAGAAAGAAAACAGGAACTTCAC	ZNF571;ZNF571;ZNF540;ZNF540;ZNF540	NM_016536;NM_001290314;NM_001172226;NM_001172225;NM_152606	5'UTR;5'UTR;TSS1500;TSS1500;5'UTR	NA	NA	NA	NA	NA	19:38084713-38086275	Promoter_Associated	ZNF571;ZNF571;ZNF571;ZNF540	ENST00000358744.3;ENST00000328550.2;ENST00000451802.1;ENST00000316433.3	5'UTR;5'UTR;5'UTR;TSS1500	ZNF571;ZNF571;ZNF571;ZNF540	ENST00000358744.3;ENST00000328550.2;ENST00000451802.1;ENST00000316433.3	5'UTR;5'UTR;5'UTR;TSS1500	chr19:38084585-38085855	3	NA	NA	NA	NA	NA	NA	NA	0.213730802333464	0.034171455499558	-0.179559346833906
128	chr4	140222144	-	cg09717333	48761281	61725890	TAAACAACATTCACCAAATTACCAATACAACAACCAAACCCATTTCATCA	TAAACAACATTCACCAAATTACCGATACGACAACCAAACCCATTTCATCG	I	A	Red	rs6841039	0.064097	NA	NA	NA	NA	chr4:140222426-140223335	N_Shore	CCAGGCTGATCTTAAGCAACATTCACCAAATTACCGATACGACAGCCAGGCCCATTTCAT[CG]GTCAAGCTCTTTCACGATTTCCAGACTCTGTTAAGCCCCTTTCTCCCCAGGGCTGTTAAC	TAAGCAACATTCACCAAATTACCGATACGACAGCCAGGCCCATTTCATCG	NAA15	NM_057175	TSS1500	NA	NA	NA	NA	4:140441568-140441696	4:140221960-140223948	Promoter_Associated	NDUFC1;NDUFC1;NDUFC1;NDUFC1;NDUFC1;NAA15;NAA15;NAA15;NDUFC1;NDUFC1	ENST00000507764.1;ENST00000505036.1;ENST00000544855.1;ENST00000394223.1;ENST00000394228.1;ENST00000296543.4;ENST00000544077.1;ENST00000398947.1;ENST00000544855.1;ENST00000505036.1	3'UTR;5'UTR;5'UTR;5'UTR;5'UTR;TSS1500;TSS1500;TSS1500;1stExon;1stExon	NDUFC1;NDUFC1;NDUFC1;NDUFC1;NDUFC1;NDUFC1;NAA15;NAA15;NAA15;NAA15;NDUFC1;NDUFC1;NDUFC1;NDUFC1;NDUFC1	ENST00000513022.1;ENST00000507764.1;ENST00000505036.1;ENST00000544855.1;ENST00000394223.1;ENST00000394228.1;ENST00000296543.4;ENST00000544077.1;ENST00000398947.1;ENST00000482087.1;ENST00000544855.1;ENST00000505036.1;ENST00000513022.1;ENST00000503453.1;ENST00000394225.2	3'UTR;3'UTR;5'UTR;5'UTR;5'UTR;5'UTR;TSS1500;TSS1500;TSS1500;TSS1500;1stExon;1stExon;1stExon;3'UTR;3'UTR	chr4:140221765-140222290	3	NA	NA	NA	NA	NA	TRUE	NA	0.28528229929095	0.0808651066134559	-0.204417192677494
129	chr20	58509559	-	cg06710769	61751132	42635262	ACTCACATTCTAAAATAAAAACTATTCCACATACACTAAAATACAACTCA	ACTCGCGTTCTAAAATAAAAACTATTCCACGTACACTAAAATACAACTCG	I	A	Red	NA	NA	NA	NA	NA	NA	chr20:58507755-58509517	S_Shore	TGTTTTCCCCGTGCTCGCGTTCTGAGATGGAAACTGTTCCACGTGCACTGAGATGCAGCT[CG]GTCTTTCTAACAGCTTCGTAATTATTTAATCATGTGGATTAACTTCATCCGAGGAATTCA	GCTCGCGTTCTGAGATGGAAACTGTTCCACGTGCACTGAGATGCAGCTCG				NA	NA	NA	NA	NA	20:58508070-58510031	Unclassified	FAM217B;SYCP2	ENST00000358293.3;ENST00000357552.2	5'UTR;TSS1500	SYCP2;FAM217B;SYCP2	ENST00000446834.1;ENST00000358293.3;ENST00000425931.1	TSS1500;5'UTR;TSS1500	chr20:58508345-58509595	3	NA	NA	NA	NA	NA	TRUE	NA	0.185178621578226	0.392961747729388	0.207783126151163
130	chr6	29477026	+	cg19371599	26640834	NA	AACACCTTAACCAATCAAAATAATATACTAACACAATTACTAATTCTCAC	NA	II	NA	NA	NA	NA	NA	NA	NA	NA	NA	OpenSea	AAGGTGACCCAGGGAAGCAGAATTGTTCTCCTCCTCAGGCAGATAGCTCCTGGGGACTGG[CG]TGAGAATTAGCAACTGTGCCAGCACATCACTTTGATTGGTCAAGGTGCCCCTTGCTGCCT	GCACCTTGACCAATCAAAGTGATGTGCTGGCACAGTTGCTAATTCTCACG				NA	chr6:29477023-29477023	NA	NA	NA	NA	NA	XXbac-BPG13B8.10	ENST00000436804.1	5'UTR	XXbac-BPG13B8.10	ENST00000436804.1	5'UTR	NA	NA	NA	NA	chr6:29476975-29477501	6	NA	NA	NA	0.68837256674926	0.920594811649239	0.232222244899979
131	chr18	56532433	-	cg14269096	15693139	NA	CTTACTAAAATAAAAACACTTAATTAATACAATCTCTCTCTCTCTTTCTC	NA	II	NA	NA	NA	NA	NA	NA	NA	NA	chr18:56530395-56531288	S_Shore	AAAAAATGTGCCTTGCTAGGGTGGGGACACTTGGTTGATGCAGTCTCTCTCTCTCTTTCT[CG]GTGTTTATAACAAAACAAAACCAAAATGAACTGAGGGGTTTGTAATGGTAGTTTGTTTGT	TTGCTAGGGTGGGGACACTTGGTTGATGCAGTCTCTCTCTCTCTTTCTCG	ZNF532	NM_018181	5'UTR	NA	NA	RDMR	TRUE	NA	18:56532121-56532700	Unclassified_Cell_type_specific	ZNF532	ENST00000336078.4	5'UTR	ZNF532	ENST00000336078.4	5'UTR	chr18:56529800-56532815	3	NA	NA	NA	NA	NA	TRUE	NA	0.477973062404552	0.793527748422291	0.315554686017738
132	chr19	3556718	+	cg14034476	78709143	NA	CCCCTATTTATCTACCCCATAAACTAAATTTTCACCCCTCTAACTATTCC	NA	II	NA	NA	NA	NA	NA	NA	NA	NA	chr19:3556962-3558293	N_Shore	CAGGAGTGACACCACAGAGGGGCCACTGGGTAGTCAGACAGACGGGGGAGGCTCAGGCCA[CG]GAACAGCCAGAGGGGTGAAAACTCAGCTCATGGGGCAGACAAACAGGGGAGACTTAGGTC	CGGAACAGCCAGAGGGGTGAAAACTCAGCTCATGGGGCAGACAAACAGGG	MFSD12;MFSD12;MFSD12	NM_001042680;NM_021731;NM_174983	Body;Body;Body	NA	NA	NA	TRUE	NA	NA	NA	NA	NA	NA	NA	NA	NA	chr19:3556385-3557455	3	NA	NA	NA	NA	NA	TRUE	NA	0.369060198895763	0.561749186252778	0.192688987357016
133	chr3	152552215	+	cg17509172	3611117	NA	TTTCTTAATTACCCAAATACTAATAAACCCACRTCATTAATAACATCAAC	NA	II	NA	NA	NA	NA	NA	NA	NA	NA	chr3:152552602-152553712	N_Shore	CTGAAGCAATGTGCAATATGGACTAGTAATATCTTCACAAGACTATTTTGGAAATTCTCA[CG]TTGATGTTATTAATGACGTGGGTTTATTAGCATTTGGGTAATTAAGAAAAAACAGTACTA	TTCTTAATTACCCAAATGCTAATAAACCCACGTCATTAATAACATCAACG	P2RY1	NM_002563	TSS1500	NA	NA	NA	NA	NA	NA	NA	P2RY1	ENST00000305097.3	TSS1500	P2RY1	ENST00000305097.3	TSS1500	chr3:152552065-152552290	3	NA	NA	NA	NA	NA	NA	NA	0.328651062907931	0.135973576793757	-0.192677486114174
134	chr6	29405902	+	cg00239066	17614281	NA	TAAAATATTTTCAAAACATACCAACCATTATAACAAACCCCAACTCCAAC	NA	II	NA	NA	NA	NA	NA	NA	NA	NA	NA	OpenSea	TTTATGTAAACCCTGAACTTCTAGTTATATAAATTAATAAGTAAATTTATTACTTAAACC[CG]TTGGAGTTGGGGCTTGTTATAATGGTTGGTATGTCTTGAAAACATTCTATTTGACACACA	AGAATGTTTTCAAGACATACCAACCATTATAACAAGCCCCAACTCCAACG				NA	NA	NA	NA	NA	NA	NA	OR10C1;OR11A1;OR12D3	ENST00000444197.2;ENST00000377149.1;ENST00000377143.1	TSS1500;5'UTR;5'UTR	OR10C1;OR11A1;OR12D3	ENST00000444197.2;ENST00000377149.1;ENST00000377143.1	TSS1500;5'UTR;5'UTR	NA	NA	NA	NA	NA	NA	NA	NA	NA	0.643217477576464	0.896223025309748	0.253005547733284
135	chr9	86323362	+	cg21465162	96698314	NA	CCCTCCAAATATCAAACRCTAAACATATTAAAATAACAAAATACCTCRCC	NA	II	NA	NA	NA	NA	NA	NA	NA	NA	chr9:86322017-86323215	S_Shore	CCCTTGCCTCTCTGTCTACTCTGCGTTCCCCGCTGGGAGGAGGGTCTGGTGATAAAATAG[CG]GCGAGGTATTTTGTTATTTTAATATGCTTAGCGTTTGATATTTGGAGGGGTCGTATTGCC	CGGCGAGGTATTTTGTTATTTTAATATGCTTAGCGTTTGATATTTGGAGG	UBQLN1;UBQLN1	NM_013438;NM_053067	TSS200;TSS200	NA	NA	NA	NA	NA	9:86322052-86323829	Promoter_Associated	UBQLN1;RP11-522I20.3;UBQLN1;RP11-522I20.3;RP11-522I20.3	ENST00000257468.7;ENST00000531661.1;ENST00000376395.4;ENST00000524818.1;ENST00000531661.1	TSS1500;1stExon;TSS1500;5'UTR;5'UTR	UBQLN1;UBQLN1;RP11-522I20.3;UBQLN1;RP11-522I20.3;RP11-522I20.3	ENST00000529923.1;ENST00000257468.7;ENST00000531661.1;ENST00000376395.4;ENST00000524818.1;ENST00000531661.1	TSS1500;TSS1500;1stExon;TSS1500;5'UTR;5'UTR	NA	NA	chr9:86320961-86323914	6	chr9:86321424-86324318	6	NA	NA	NA	0.547420462601455	0.149070632604717	-0.398349829996738
136	chr3	194856863	+	cg18521725	41791571	NA	TACATTTCTACTCTAACRTATAAAACTCTCTCCAACAAAATAATATTATC	NA	II	NA	NA	NA	NA	NA	NA	NA	NA	NA	OpenSea	GCCTTTAATTACACACTGATCACAGCATCACCAGGGCCGTCACCATGCTGGGAGGAAAAG[CG]ATAACATCATTTTGCTGGAGAGAGCCCCACACGTCAGAGCAGAAATGCAGCCTTTGCCAA	GCATTTCTGCTCTGACGTGTGGGGCTCTCTCCAGCAAAATGATGTTATCG	XXYLT1;XXYLT1	NM_001308069;NM_152531	Body;Body	NA	NA	NA	NA	NA	NA	NA	NA	NA	NA	XXYLT1;XXYLT1;XXYLT1	ENST00000473200.1;ENST00000418940.1;ENST00000491138.1	3'UTR;3'UTR;3'UTR	chr3:194856700-194856950	3	NA	NA	NA	NA	NA	NA	NA	0.631324373862597	0.825013202224433	0.193688828361836
137	chr17	74113667	-	cg00904580	17722286	NA	CTTATTTTTTCCCATTTTCATTATCATATAAACCAAACATAATAACTCAC	NA	II	NA	NA	NA	NA	NA	NA	NA	NA	chr17:74117508-74118380	N_Shelf	AAAATCTTTTTCTTATTTTTTCCCATTTTCATTATCATGTGGGCCAGGCATGGTGGCTCA[CG]CTTATAATCCCAGCACTTTGGGAGGCCATTTCGGGTGGATTCCCTGAGTTTAGGAGTTTG	TTATTTTTTCCCATTTTCATTATCATGTGGGCCAGGCATGGTGGCTCACG				NA	NA	NA	NA	NA	NA	NA	NA	NA	NA	NA	NA	NA	NA	NA	NA	NA	NA	NA	NA	TRUE	NA	0.585512229169433	0.879972721559182	0.29446049238975
138	chr7	120629703	-	cg17343432	51608575	NA	ACCAAATAAAACTAAACTAATCATAATCTATCRCCCAATATTCCCTTATC	NA	II	NA	NA	NA	NA	NA	NA	NA	NA	NA	OpenSea	CGTGGACAGGGGCCAAGTGAAGCTGAACTGGTCATGGTCTGTCGCCCAGTGTTCCCTTGT[CG]TCGGCGATTTTGCCCCCGACCCTTCTTGGTGGGCTTAGTGGTGGCAATCTGTCTCTTCTA	CCAAGTGAAGCTGAACTGGTCATGGTCTGTCGCCCAGTGTTCCCTTGTCG	CPED1;CPED1	NM_001105533;NM_024913	1stExon;Body	NA	NA	NA	NA	NA	NA	NA	C7orf58;C7orf58;C7orf58;C7orf58	ENST00000495036.1;ENST00000450913.2;ENST00000340646.5;ENST00000495036.1	1stExon;1stExon;1stExon;5'UTR	C7orf58;C7orf58;C7orf58;C7orf58;C7orf58;C7orf58	ENST00000428526.1;ENST00000495036.1;ENST00000520801.1;ENST00000450913.2;ENST00000340646.5;ENST00000495036.1	1stExon;1stExon;TSS200;1stExon;1stExon;5'UTR	NA	NA	NA	NA	chr7:120626486-120635885	6	NA	NA	NA	0.183483735585385	0.392511629710211	0.209027894124826
139	chr15	59280078	-	cg04009254	95745484	99650345	AAATTAAACATTCTAAACCCACACCAACTTAACTAAACCAAATCCAAACA	AAATTAAACATTCTAAACCCACGCCGACTTAACTAAACCGAATCCAAACG	I	C	Grn	NA	NA	NA	NA	NA	NA	chr15:59279741-59280720	Island	TCTTGTGGGACCAAATTAGGCATTCTGAACCCACGCCGGCTTAGCTGGGCCGAGTCCAGG[CG]CTGCCGCACGTACAGTTTTGGTGGCGGTGACAGACACTGTTCTTGACTCTAGGGGCCTAT	CGCCTGGACTCGGCCCAGCTAAGCCGGCGTGGGTTCAGAATGCCTAATTT	RNF111;RNF111	NM_017610;NM_017610	5'UTR;1stExon	high-CpG:57067141-57067700	NA	NA	NA	15:57067034-57067981	15:59279251-59281230	Promoter_Associated	RNF111;RNF111;RNF111;RNF111;RNF111;RNF111	ENST00000557998.1;ENST00000348370.4;ENST00000434298.1;ENST00000559209.1;ENST00000348370.4;ENST00000434298.1	TSS1500;1stExon;1stExon;TSS200;5'UTR;5'UTR	RNF111;RNF111;RNF111;RNF111;RNF111;RNF111;RNF111;RNF111;RNF111	ENST00000557998.1;ENST00000348370.4;ENST00000434298.1;ENST00000559160.1;ENST00000559209.1;ENST00000348370.4;ENST00000434298.1;ENST00000559160.1;ENST00000559757.1	TSS1500;1stExon;1stExon;1stExon;TSS200;5'UTR;5'UTR;5'UTR;5'UTR	chr15:59279980-59280870	3	NA	NA	NA	NA	NA	TRUE	NA	0.387221345888107	0.101286513672591	-0.285934832215516
140	chr1	11000722	+	cg19081470	91722154	NA	TACCATTAAATAAAAAACTAAACTAAAATCCAAACACATTCTACATCTCC	NA	II	NA	NA	NA	NA	NA	NA	NA	NA	NA	OpenSea	CCCTGCCTCTGCCAGTCTCCCCTGCTGTTCCCAGCATGGTCCTCCCTGGCCCTGGGCATT[CG]GAGATGTAGAATGTGCTTGGATCCCAGCTCAGCCTCCCATCCAATGGTAGTTAAGAACCT	CGGAGATGTAGAATGTGCTTGGATCCCAGCTCAGCCTCCCATCCAATGGT				NA	NA	NA	TRUE	NA	1:10999890-11000778	Unclassified_Cell_type_specific	NA	NA	NA	NA	NA	NA	chr1:11000565-11001115	3	NA	NA	NA	NA	NA	TRUE	NA	0.689051241723835	0.927469855907915	0.23841861418408
141	chr22	45022475	+	cg06797253	52727580	NA	CTTATATCTTCTACATTAATCCCCCATACTTATCCTAACTAAATATCCCC	NA	II	NA	NA	NA	NA	NA	NA	NA	NA	NA	OpenSea	GTTAGGATTAGGGTTAGGGTTAGGGTTATGGTTAGGGTTACCTTTACGGTTAGGGTGAGA[CG]GGGACATCCAGTCAGGATAAGCATGGGGGACCAATGCAGAAGATACAAGTTTCCTGGATG	CGGGGACATCCAGTCAGGATAAGCATGGGGGACCAATGCAGAAGATACAA				NA	NA	CDMR	NA	NA	22:45021792-45022669	Unclassified	LINC00229	ENST00000443783.1	TSS1500	LINC00229	ENST00000443783.1	TSS1500	chr22:45022420-45022595	3	NA	NA	NA	NA	NA	TRUE	NA	0.519916794016444	0.695094370567384	0.17517757655094
142	chr10	98829493	+	cg18193259	18684896	24774145	AAATATCTTTTAACTACCACAACCTCCCACATACACACACCAATCATACA	AAATATCTTTTAACTACCACAACCTCCCACGTACACACACCAATCATACG	I	A	Red	NA	NA	NA	NA	NA	NA	NA	OpenSea	ATGTGCAGAAACCCAGAGACAGGAAGGAACAAGGCAGGCTGGGGGAATCTCATGTGGTTT[CG]TATGACTGGTGTGTGTACGTGGGAGGTTGTGGTAGTTAAAAGACATCCACAAATTCTTTG	GGATGTCTTTTAACTACCACAACCTCCCACGTACACACACCAGTCATACG	SLIT1	NM_003061	Body	NA	NA	NA	NA	NA	NA	NA	ARHGAP19;SLIT1	ENST00000453547.2;ENST00000497714.1	3'UTR;3'UTR	ARHGAP19;SLIT1	ENST00000453547.2;ENST00000497714.1	3'UTR;3'UTR	chr10:98829440-98829630	3	NA	NA	NA	NA	NA	TRUE	TRUE	0.285160086967193	0.0982468987225336	-0.186913188244659
143	chr8	59161271	-	cg05555527	36725125	NA	CTCAAACACAAAACTATAAAAACTCACRATAACTACTTCAATAAACAACC	NA	II	NA	NA	NA	NA	NA	NA	NA	NA	NA	OpenSea	GGGCCTTGGGTCTCAAGCACAGAGCTGTGAAGGCTCACGGTGGCTGCTTCAGTGGGCAGC[CG]CCCAAGCAGGCACTGGGTCACAGGAGTTTGTGCATACTCCCGCTCTGTGAATTCTGGTGA	TCAAGCACAGAGCTGTGAAGGCTCACGGTGGCTGCTTCAGTGGGCAGCCG				NA	NA	NA	NA	NA	NA	NA	NA	NA	NA	NA	NA	NA	NA	NA	NA	NA	chr8:59160989-59162257	6	NA	NA	NA	0.695433960933296	0.937945542447159	0.242511581513863
144	chr2	198365596	+	cg01077566	31732206	NA	TAACCAATATTCCAAATTTAATTCCCRATTCCTTACRTCTATTAAAAATC	NA	II	NA	NA	NA	NA	NA	NA	NA	NA	chr2:198363689-198365405	S_Shore	CTTGGAATAAACTAAGGTTGACCTTAAAGCTGGTCTGGTTGCTCACCGGAGGAGCGACAA[CG]ACCCCTAACAGACGTAAGGAATCGGGAATTAAACTTGGAATATTGGTTAGTACATTCAAA	CGACCCCTAACAGACGTAAGGAATCGGGAATTAAACTTGGAATATTGGTT	HSPD1;HSPE1;HSPD1;HSPE1-MOB4	NM_002156;NM_002157;NM_199440;NM_001202485	TSS1500;Body;TSS1500;Body	NA	NA	NA	NA	NA	NA	NA	HSPD1;HSPD1;HSPD1;HSPD1;HSPE1;HSPE1	ENST00000536745.1;ENST00000388968.3;ENST00000544407.1;ENST00000345042.2;ENST00000465573.1;ENST00000465573.1	TSS1500;TSS1500;TSS1500;TSS1500;1stExon;5'UTR	HSPD1;HSPD1;HSPD1;HSPD1;HSPD1;HSPD1;HSPD1;HSPD1;HSPE1;HSPD1;HSPD1;HSPE1;HSPE1;HSPD1;HSPE1;HSPE1;HSPE1	ENST00000461097.1;ENST00000440114.1;ENST00000536745.1;ENST00000418022.1;ENST00000428204.1;ENST00000476746.1;ENST00000388968.3;ENST00000544407.1;ENST00000473395.1;ENST00000430176.1;ENST00000452200.1;ENST00000495200.1;ENST00000495200.1;ENST00000345042.2;ENST00000465573.1;ENST00000465573.1;ENST00000463841.1	TSS1500;TSS1500;TSS1500;TSS1500;TSS1500;TSS1500;TSS1500;TSS1500;5'UTR;TSS1500;TSS1500;1stExon;5'UTR;TSS1500;1stExon;5'UTR;TSS200	chr2:198365225-198365970	3	NA	NA	NA	NA	NA	NA	NA	0.28010212109917	0.0663526676202887	-0.213749453478881
145	chr3	41143414	-	cg04415694	6751326	NA	AATCATCCCTATTCTTTCCTAAATATAAAACAAAAACACCAATACRCCAC	NA	II	NA	NA	rs75801947	0.054113	NA	NA	NA	NA	NA	OpenSea	TTCCAGAGCACAGTCATCCCTGTTCTTTCCTAAATATGAGGCAGAAACACCAATACGCCA[CG]CCATTGCTGACCTCCGCACCTGTGCCCACGCTGCACAGGGAAGGTGTGAGCCTTCCCTTT	GTCATCCCTGTTCTTTCCTAAATATGAGGCAGAAACACCAATACGCCACG				NA	NA	NA	TRUE	NA	NA	NA	NA	NA	NA	NA	NA	NA	NA	NA	NA	NA	chr3:41142995-41144215	6	NA	NA	NA	0.633176207312039	0.865688593333628	0.23251238602159
146	chr17	43870537	+	cg09422970	63803577	NA	RAAACACAAAACAATACTAAAATCTTTTAATATTACTAAACCRCRCTACC	NA	II	NA	NA	NA	NA	NA	NA	NA	NA	NA	OpenSea	ATAGGTCCCTCTCTGCCTCCGCGTGTGGATTTGTGACTCAACGGCTTATCAAGGGCTACG[CG]GCAGCGCGGCTTAGTAACATTAAAAGATTCCAGCACTGCCCTGTGTTCCGCCTCCGGTCC	CGGCAGCGCGGCTTAGTAACATTAAAAGATTCCAGCACTGCCCTGTGTTC	CRHR1;CRHR1;LINC02210-CRHR1;LINC02210-CRHR1;CRHR1;CRHR1;CRHR1;CRHR1	NM_001303020;NM_001303018;NM_001256299;NM_001303016;NM_004382;NM_001145146;NM_001145148;NM_001145147	5'UTR;5'UTR;5'UTR;5'UTR;Body;Body;Body;Body	NA	NA	NA	NA	NA	NA	NA	CRHR1;CRHR1	ENST00000293493.7;ENST00000339069.5	5'UTR;5'UTR	CRHR1;CRHR1	ENST00000293493.7;ENST00000339069.5	5'UTR;5'UTR	chr17:43870440-43870650	3	NA	NA	NA	NA	NA	NA	NA	0.577971116649856	0.828594948546083	0.250623831896227
147	chr21	35190738	+	cg23459207	90658909	NA	ATACAAAAATACCTTATAAACTTCCTTATAAACCCTAAAATAAATTTCAC	NA	II	NA	NA	NA	NA	NA	NA	NA	NA	NA	OpenSea	GCAAGACATGTGGTGGTTTGGAGAAGTTCAAGGTCAGAAGGGTTGGTTCCCCAAGTCTTA[CG]TGAAACTCATTTCAGGGCCCATAAGGAAGTCTACAAGGTATTTTTGTATTTATCTGCTTG	CGTGAAACTCATTTCAGGGCCCATAAGGAAGTCTACAAGGTATTTTTGTA	ITSN1;ITSN1	NM_001001132;NM_003024	Body;Body	NA	NA	NA	NA	NA	NA	NA	NA	NA	NA	ITSN1;ITSN1;ITSN1;ITSN1	ENST00000487427.1;ENST00000428240.1;ENST00000437126.1;ENST00000487427.1	1stExon;TSS200;1stExon;5'UTR	NA	NA	chr21:35190068-35190745	4	chr21:35189544-35190894	6	NA	NA	NA	0.257766336532041	0.0945395048124279	-0.163226831719613
148	chr4	109089614	-	cg15906479	83783228	NA	CCRTTTTAAATCTTCTTATTTTCTTCCCTTTCRCTTCRATTTTTCTTCTC	NA	II	NA	NA	NA	NA	NA	NA	NA	NA	chr4:109087747-109090407	Island	GCTGGAGATGTCCGTTTTAGATCTTCTTATTTTCTTCCCTTTCGCTTCGGTTTTTCTTCT[CG]AGGCTCATTTAATCTGCTAGAGAAGGAGGAGGAGCAGAAGATGGGGGCCGAGGAGGAGGG	CGTTTTAGATCTTCTTATTTTCTTCCCTTTCGCTTCGGTTTTTCTTCTCG	LEF1-AS1;LEF1;LEF1;LEF1;LEF1;LEF1;LEF1	NR_029374;NM_001130714;NM_001130713;NM_016269;NM_001130714;NM_001130713;NM_016269	Body;1stExon;1stExon;1stExon;5'UTR;5'UTR;5'UTR	high-CpG:109308668-109309603	NA	NA	NA	NA	NA	NA	RP11-558N14.1;LEF1;LEF1;LEF1;LEF1	ENST00000436413.1;ENST00000379951.2;ENST00000379951.2;ENST00000438313.2;ENST00000265165.1	5'UTR;1stExon;5'UTR;TSS1500;TSS200	RP11-558N14.1;LEF1;LEF1;LEF1;LEF1;LEF1;LEF1	ENST00000436413.1;ENST00000379951.2;ENST00000379951.2;ENST00000504775.1;ENST00000506680.1;ENST00000438313.2;ENST00000265165.1	5'UTR;1stExon;5'UTR;TSS1500;TSS1500;TSS1500;TSS200	chr4:109087305-109090795	3	NA	NA	NA	NA	NA	NA	NA	0.307929927054929	0.0910355139517751	-0.216894413103154
149	chr15	35262789	+	cg11062168	35770874	NA	CCAACTTCAAATAATTATTCTCCTAAATCCRAATAACTAAAACTACAAAC	NA	II	NA	NA	rs116244993	0.015974	NA	NA	NA	NA	chr15:35261686-35262124	S_Shore	CTAACATGGTGAAAACCCATCTCTACTAAAAAACAAAATTTAGCCGGGCGTGGTGGCGCG[CG]CCTGTAGTTCCAGCTACTCGGATTCAGGAGAATAATCACTTGAAGCTGGGAGGCGGAGGT	CAGCTTCAAGTGATTATTCTCCTGAATCCGAGTAGCTGGAACTACAGGCG	AQR	NM_014691	TSS1500	NA	NA	NA	NA	NA	NA	NA	AQR	ENST00000156471.5	TSS1500	AQR;AQR	ENST00000543879.2;ENST00000156471.5	TSS1500;TSS1500	NA	NA	NA	NA	NA	NA	NA	TRUE	NA	0.524606640242559	0.782128735977363	0.257522095734804
150	chr7	100729412	-	cg21186955	55602270	NA	CRATACTACCCCAAATCTAACAAAAAACAAATATAAAACCAAACRAATAC	NA	II	NA	NA	NA	NA	NA	NA	NA	NA	chr7:100732088-100732424	N_Shelf	TCCACCACCCGCGATGCTGCCCCAGGTCTAGCAGAAGACAGGTGTAAGGCCAGGCGGGTG[CG]GTGGCTCATGCCTGTAATCCTAATGCTTTGGGAAGGCCGAGACGGGAGGATAGCCTGAGG	CGCACCCGCCTGGCCTTACACCTGTCTTCTGCTAGACCTGGGGCAGCATC	TRIM56	NM_030961	5'UTR	NA	NA	NA	NA	NA	7:100728189-100729483	Promoter_Associated	TRIM56	ENST00000306085.6	5'UTR	TRIM56;TRIM56;TRIM56	ENST00000467847.1;ENST00000306085.6;ENST00000412507.1	TSS1500;5'UTR;5'UTR	chr7:100728300-100729455	3	NA	NA	NA	NA	NA	TRUE	NA	0.258776849593387	0.427132840129027	0.168355990535639
151	chr4	146403942	+	cg25185518	69789989	44606276	TATTCAACCACAAACTCACAAATACACATACAATAAAACAATCAACTCCA	TATTCAACCGCGAACTCACGAATACACATACAATAAAACAATCGACTCCG	I	A	Red	NA	NA	NA	NA	NA	NA	chr4:146402870-146403983	Island	TTTCCCCCTCTTCCGCCTACACCCGCTGCGTCTCCTGGTGTCTCGTTCCTTTCCCTTTAC[CG]GAGTCGATTGCCTCACTGCATGTGTATTCGTGAGTTCGCGGTTGAACAACTGTTCCTTTA	CGGAGTCGATTGCCTCACTGCATGTGTATTCGTGAGTTCGCGGTTGAACA	SMAD1;SMAD1	NM_001003688;NM_005900	TSS200;5'UTR	NA	NA	NA	NA	4:146622170-146623433	NA	NA	SMAD1;SMAD1;SMAD1;SMAD1;SMAD1	ENST00000515527.1;ENST00000394092.2;ENST00000515385.1;ENST00000302085.4;ENST00000515527.1	1stExon;TSS200;TSS200;5'UTR;5'UTR	SMAD1;SMAD1;SMAD1;SMAD1;SMAD1;SMAD1;SMAD1;SMAD1;SMAD1;SMAD1;SMAD1;SMAD1	ENST00000515527.1;ENST00000507367.1;ENST00000394092.2;ENST00000515385.1;ENST00000514168.1;ENST00000514778.1;ENST00000507594.1;ENST00000514831.1;ENST00000302085.4;ENST00000512019.1;ENST00000503324.1;ENST00000515527.1	1stExon;TSS200;TSS200;TSS200;TSS200;5'UTR;5'UTR;5'UTR;5'UTR;5'UTR;5'UTR;5'UTR	chr4:146403365-146404275	3	NA	NA	NA	NA	NA	TRUE	NA	0.329711807468153	0.0796030045611103	-0.250108802907042
152	chr7	100841533	+	cg17868694	84610498	89742454	CATAATCATCATAATAAAAAATACACACAAAACCCTATATTCAATCCCCA	CGTAATCATCATAATAAAAAATACGCACGAAACCCTATATTCAATCCCCG	I	A	Red	NA	NA	NA	NA	NA	NA	chr7:100845050-100845726	N_Shelf	CGTGCCTCAGCGCCAGGCGCACGAAGCCTTTGCGCTTCTGGAGCGTAAGGCAGTGCTCCC[CG]GGGACTGAATACAGGGCCTCGTGCGCACCCCCCACCATGATGACCACGGCCTGCCCGAGC	CGTGGTCATCATGGTGGGGGGTGCGCACGAGGCCCTGTATTCAGTCCCCG	MOGAT3	NM_178176	Body	NA	NA	NA	NA	7:100628181-100628302	NA	NA	NA	NA	NA	NA	NA	NA	NA	NA	chr7:100841070-100842217	6	NA	NA	NA	TRUE	NA	0.806513930921652	0.615655700593104	-0.190858230328548
153	chr8	32188749	-	cg07799643	20686523	NA	CATTTTCTTCAACAAAAAACTTCTTCTTCTAACTAAACACAACRACTCAC	NA	II	NA	NA	NA	NA	NA	NA	NA	NA	NA	OpenSea	TTTCCAGTTTTCATTTTCTTCAACAGAAAGCTTCTTCTTCTGGCTGGACACAGCGGCTCA[CG]CCTGTAATCCCAGCACTTTGGAAGGCTGAGGGGGATGTAATCCCAGCACTTTGGAAGGCT	ATTTTCTTCAACAGAAAGCTTCTTCTTCTGGCTGGACACAGCGGCTCACG	NRG1	NM_013962	Body	NA	NA	NA	NA	NA	NA	NA	NA	NA	NA	NA	NA	NA	NA	NA	NA	NA	chr8:32188624-32190034	6	NA	NA	NA	0.693516780619149	0.876240117803043	0.182723337183894
154	chr11	47681300	-	cg23836814	9787908	NA	TAAAAATACCTCATTATAAACAAACCTAACATACAACAATAAAACTAACC	NA	II	NA	NA	rs115350026	0.011582	NA	NA	NA	NA	NA	OpenSea	TTATTTCTATGTGGGAATACCTCATTGTGAGCAAACCTGACATACAGCAGTAGGACTGAC[CG]TCACTAGAAAGCTTTGACACAACACTTTTTTTTATTATAGCACACTGCCAAAATGTGTTT	CGGTCAGTCCTACTGCTGTATGTCAGGTTTGCTCACAATGAGGTATTCCC	AGBL2	NM_024783	3'UTR	NA	NA	NA	NA	NA	NA	NA	AGBL2;AGBL2	ENST00000528609.1;ENST00000298861.4	3'UTR;3'UTR	AGBL2;AGBL2	ENST00000528609.1;ENST00000357610.3	3'UTR;3'UTR	NA	NA	NA	NA	NA	NA	NA	TRUE	NA	0.480084425293164	0.883694556532713	0.403610131239549
155	chr9	96623032	-	cg14396892	3682862	NA	ACCAACCCTAAACTAAAATCTAAAAACCAATATAAACACTCCTAAAACCC	NA	II	NA	NA	NA	NA	NA	NA	NA	NA	chr9:96623110-96623481	N_Shore	GCAGTGCTGAGGCCAACCCTGGGCTGGGGTCTGAGGACCAGTGTGGACACTCCTGGAGCC[CG]GCACCCTCCTGGCCATTAGCCGTGAAGCCCAGGCTGTCCCTCTTGGGTGGGCACCCTGGT	CGGGCTCCAGGAGTGTCCACACTGGTCCTCAGACCCCAGCCCAGGGTTGG				NA	NA	NA	NA	NA	NA	NA	NA	NA	NA	NA	NA	NA	chr9:96622785-96623395	3	NA	NA	NA	NA	NA	TRUE	NA	0.197560033711652	0.347892124993653	0.150332091282001
156	chr16	69140892	-	cg06961098	91724850	39716185	CAAAAACTTAATAAAAAAACATACATCCTTAACTAAAAATTCTCCTTCCA	CGAAAACTTAATAAAAAAACGTACGTCCTTAACTAAAAATTCTCCTTCCG	I	T	Red	NA	NA	NA	NA	NA	NA	chr16:69139628-69141900	Island	CCCTCAAAGTTTCGGAGGCTTGATGGAGAAGCGTGCGTCCTTGACTGGGGGTTCTCCTTC[CG]TAGTCCTGGGAGCCGGACTTGAGAGCGCCCCCAACCTTGTGCCCTTGAAAGCCGAGTGCG	CGGAAGGAGAACCCCCAGTCAAGGACGCACGCTTCTCCATCAAGCCTCCG	HAS3;HAS3	NM_138612;NM_005329	5'UTR;TSS1500	NA	NA	NA	NA	16:67697069-67699387	NA	NA	HAS3;HAS3;HAS3	ENST00000569188.1;ENST00000306560.1;ENST00000219322.3	5'UTR;TSS1500;5'UTR	HAS3;HAS3;HAS3;HAS3	ENST00000566118.1;ENST00000569188.1;ENST00000306560.1;ENST00000219322.3	5'UTR;5'UTR;TSS1500;5'UTR	chr16:69140305-69141155	3	NA	NA	NA	NA	NA	TRUE	NA	0.447847888445224	0.185380977314498	-0.262466911130726
157	chr17	63535567	-	cg11096905	96794443	NA	AACTAACTCCTTACAACCCCTAATCAAAACRCTACCTAATAAAAAAAATC	NA	II	NA	NA	NA	NA	NA	NA	NA	NA	chr17:63532955-63533933	S_Shore	ATTCTCACACAGGCTGGCTCCTTGCAGCCCCTGATCAAAGCGCTGCCTGATGGAGAAAGT[CG]ATTTGCACACCCCAGGACAAAATCATCTAATTTACAAGCTTGGGCGATAGAACTTTTCTT	CGACTTTCTCCATCAGGCAGCGCTTTGATCAGGGGCTGCAAGGAGCCAGC	AXIN2	NM_004655	Body	NA	NA	CDMR	NA	NA	NA	NA	NA	NA	NA	NA	NA	NA	NA	NA	chr17:63532803-63535772	6	chr17:63523262-63541584	6	NA	TRUE	NA	0.604324027859942	0.7151780951781	0.110854067318158
158	chr12	75784144	+	cg02981828	34752180	NA	AAATTAAAACATTTCTACTTCTTCTCTCATCAACACAATTCAAACAACCC	NA	II	NA	NA	NA	NA	NA	NA	NA	NA	chr12:75784799-75785241	N_Shore	AAAAGAGTTCGTTCTTACTGTGAATGCCACAATTAGTGAAAAAGATGAATCTTGATATTC[CG]GGCTGTCTGAATTGTGCTGATGAGAGAAGAAGTAGAAATGTTTTAACCTTTGAAGAGTTT	CGGGCTGTCTGAATTGTGCTGATGAGAGAAGAAGTAGAAATGTTTTAACC	GLIPR1L2;GLIPR1L2;GLIPR1L2;CAPS2;CAPS2;CAPS2	NM_001270396;NM_152436;NR_072995;NM_001286548;NM_001286549;NM_001286548	TSS1500;TSS1500;TSS1500;ExonBnd;5'UTR;5'UTR	NA	NA	NA	NA	NA	NA	NA	GLIPR1L2;GLIPR1L2;GLIPR1L2;GLIPR1L2;GLIPR1L2;GLIPR1L2;CAPS2	ENST00000550916.1;ENST00000378689.2;ENST00000378692.3;ENST00000320460.4;ENST00000547164.1;ENST00000441218.1;ENST00000442339.2	TSS1500;TSS1500;TSS1500;TSS1500;TSS1500;TSS1500;5'UTR	GLIPR1L2;GLIPR1L2;GLIPR1L2;GLIPR1L2;GLIPR1L2;GLIPR1L2;CAPS2;CAPS2;CAPS2;CAPS2;CAPS2;CAPS2;CAPS2;CAPS2	ENST00000550916.1;ENST00000378689.2;ENST00000378692.3;ENST00000320460.4;ENST00000547164.1;ENST00000441218.1;ENST00000328705.3;ENST00000548035.1;ENST00000442339.2;ENST00000551829.1;ENST00000486196.1;ENST00000436898.1;ENST00000548958.1;ENST00000547320.1	TSS1500;TSS1500;TSS1500;TSS1500;TSS1500;TSS1500;ExonBnd;3'UTR;5'UTR;5'UTR;3'UTR;5'UTR;3'UTR;3'UTR	NA	NA	chr12:75783640-75784263	6	chr12:75783955-75785885	6	NA	NA	NA	0.585005334030741	0.745222722830286	0.160217388799545
159	chr2	162101063	-	cg23987493	12773935	NA	AATATAAAACTAATATTTACTCTTTTTCCRCCCRTAATTTTCTTTCTTCC	NA	II	NA	NA	NA	NA	NA	NA	NA	NA	chr2:162101439-162101650	N_Shore	GGAAGTGGTTAGGTGTGGAGCTAATATTTACTCTTTTTCCGCCCGTAATTTTCTTTCTTC[CG]TTCTCCTTCCGCAAGGAACGTCTTGGGGCTTCTCGAACATCTCTCAGCATTTACTGTACG	CGGAAGAAAGAAAATTACGGGCGGAAAAAGAGTAAATATTAGCTCCACAC	LINC01806;LINC01806;LOC101929512	NR_110164;NR_110163;NR_110593	TSS200;TSS200;Body	NA	NA	RDMR	NA	NA	2:162100747-162101462	Promoter_Associated	AC009299.3;AC009299.2;AC009299.2	ENST00000439050.1;ENST00000421122.1;ENST00000445372.1	TSS200;3'UTR;3'UTR	AC009299.3;AC009299.3;AC009299.2;AC009299.2	ENST00000436506.1;ENST00000439050.1;ENST00000421122.1;ENST00000445372.1	TSS1500;TSS200;3'UTR;3'UTR	NA	NA	chr2:162100423-162102254	6	chr2:162099374-162105918	6	NA	NA	NA	0.427810646719456	0.0952504692672503	-0.332560177452206
160	chr17	37411834	-	cg18529251	74677937	NA	TACTTTCAAACAAATAAAATATTTATCCTAAACTAAACRCAATAACTCAC	NA	II	NA	NA	rs113341041	0.023163	NA	NA	NA	NA	NA	OpenSea	GCCTCTTATGGTACTTTCAGGCAGGTAGAATGTTTATCCTGGGCTGGGCGCAGTGGCTCA[CG]CCTGTAATCCTAGCATGTTGGGAGGCTGAGGTGGGCAGATCACCTGAGGTTGGGAGTTTG	ACTTTCAGGCAGGTAGAATGTTTATCCTGGGCTGGGCGCAGTGGCTCACG	FBXL20	NR_026953	TSS1500	NA	NA	NA	NA	NA	NA	NA	FBXL20	ENST00000264658.5	3'UTR	FBXL20	ENST00000264658.5	3'UTR	NA	NA	NA	NA	NA	NA	NA	TRUE	NA	0.467901979229988	0.666885028715039	0.19898304948505
161	chr13	76244804	+	cg09415720	24689274	NA	CCTTTACATTTAATCACCACTAACTTATTAATTCACCCAAAACAACTTCC	NA	II	NA	NA	rs77045408	0.012979	NA	NA	NA	NA	NA	OpenSea	TAAAAGATAAGAAATGCTACATTTGTATAGGGCACTCACCATGAATGGAGCTTGCAGGAC[CG]GAAGTTGCTCTGGGTGAATCAATAAGTCAGTGGTGACTAAATGTAAAGGCCTAGGACATT	CTTTACATTTAGTCACCACTGACTTATTGATTCACCCAGAGCAACTTCCG	LMO7	NM_005358	Body	NA	NA	NA	TRUE	NA	NA	NA	RP11-29G8.3	ENST00000563635.1	5'UTR	RP11-29G8.3;LMO7	ENST00000563635.1;ENST00000533305.1	5'UTR;5'UTR	chr13:76244720-76244950	3	NA	NA	NA	NA	NA	TRUE	NA	0.684252927729801	0.89246804394091	0.208215116211108
162	chr1	225117817	-	cg11804724	15732987	2648189	AACTCTCAACACAAAATTCTTCTTAATTACTCTCCCTCAAACAAACCACA	AACTCTCAACGCGAAATTCTTCTTAATTACTCTCCCTCAAACAAACCGCG	I	T	Red	rs78999641	0.033946	NA	NA	NA	NA	chr1:225117220-225117781	S_Shore	CCCGACCGCAGGAGCTCTCAACGCGAGGTTCTTCTTAGTTGCTCTCCCTCAGGCAGGCCG[CG]TTCCCTTCTAGTCCTATATTTCTGAAGTTTTTTAAAATTTTCCATTTATAAACGAATAAT	CGCGGCCTGCCTGAGGGAGAGCAACTAAGAAGAACCTCGCGTTGAGAGCT	DNAH14;DNAH14;DNAH14	NM_144989;NM_001145154;NM_001373	5'UTR;5'UTR;5'UTR	NA	NA	DMR	NA	NA	1:225117266-225117851	Unclassified_Cell_type_specific	DNAH14;DNAH14;DNAH14;DNAH14;DNAH14	ENST00000430092.1;ENST00000366850.3;ENST00000400952.3;ENST00000366849.1;ENST00000498360.1	5'UTR;5'UTR;5'UTR;5'UTR;5'UTR	DNAH14;DNAH14;DNAH14;DNAH14;DNAH14	ENST00000413949.2;ENST00000366850.3;ENST00000400952.3;ENST00000366849.1;ENST00000498360.1	5'UTR;5'UTR;5'UTR;5'UTR;5'UTR	chr1:225117585-225117835	3	NA	NA	NA	NA	NA	TRUE	NA	0.309589381850963	0.097115846988271	-0.212473534862692
163	chr16	86714999	-	cg00622128	83619576	NA	CTTCTAATTTTATCTAAAAACRAATATTCCAAACCCCAAACCACCAACCC	NA	II	NA	NA	NA	NA	NA	NA	NA	NA	chr16:86714998-86715325	Island	TAATAAAAAAACTTCTGATTTTATCTGAAAACGGATGTTCCAAACCCCAAACCACCAACC[CG]GGCTTGCTCGAAGGCCCCTTCCCTGGTCGGTGCTGGCGCCGGGTGCTGGGTGCAGACTGG	TTCTGATTTTATCTGAAAACGGATGTTCCAAACCCCAAACCACCAACCCG				NA	NA	NA	TRUE	16:85272500-85273135	NA	NA	NA	NA	NA	NA	NA	NA	chr16:86714305-86715155	3	NA	NA	NA	NA	NA	TRUE	NA	0.501807566925331	0.744227725078718	0.242420158153387
164	chr8	87179989	+	cg18407168	79734592	NA	CACTTCRTCTAACTAATTATTATCATTTTTAAACAAAATCTCACTCTATC	NA	II	NA	NA	rs9969529	0.361022	NA	NA	NA	NA	NA	OpenSea	TAAACCTAGGAGACAGAGGTTGCAGTGAGTCGAGATCACGCCACTGCACTCCAGCCTGGG[CG]ACAGAGTGAGACTTTGTCTAAAAATGATAATAATTAGCCAGACGAAGTGTAGCGTGCCTG	ACTTCGTCTGGCTAATTATTATCATTTTTAGACAAAGTCTCACTCTGTCG				NA	NA	NA	NA	NA	NA	NA	NA	NA	NA	NA	NA	NA	chr8:87179960-87180150	3	NA	NA	NA	NA	NA	NA	NA	0.53782844435792	0.731876951586429	0.194048507228509
165	chr2	10093493	-	cg10162971	35686205	NA	ATTAATTATAACTTAACAATACATCAATCAATCAATCCATAACACCAACC	NA	II	NA	NA	NA	NA	NA	NA	NA	NA	chr2:10090907-10092456	S_Shore	GCTATTACGCTATTAATTATAGCTTAGCAGTACATCAGTCAATCAGTCCATGGCACCAGC[CG]TTCAGTAGCTGTTGTACTCTGGTCCTGATGGCTCAGGGAATGCCACTTTGTATATTTCTT	CGGCTGGTGCCATGGACTGATTGACTGATGTACTGCTAAGCTATAATTAA	GRHL1	NM_198182	Body	NA	NA	CDMR	NA	NA	2:10093380-10093518	Unclassified_Cell_type_specific	GRHL1	ENST00000324883.5	5'UTR	GRHL1;GRHL1	ENST00000324883.5;ENST00000497403.1	5'UTR;5'UTR	NA	NA	chr2:10093105-10094020	5	NA	NA	NA	TRUE	NA	0.487946182204072	0.915468860256901	0.427522678052829
166	chr11	45687277	+	cg10817615	75628880	71741969	TAAAAACAAACTCCAAAACCTAACTACAAAATAAATATCCAAAACACTCA	TAAAAACGAACTCCGAAACCTAACTACGAAATAAATATCCAAAACGCTCG	I	C	Grn	NA	NA	NA	NA	NA	NA	chr11:45686160-45687495	Island	CCCCTTCTCCTCCCCACCCCTTCGGCGCGCGCCTTCCCGCCCCCCGCGCCGCCCCAGCCG[CG]AGCGCCCTGGACACCCACTCCGCAGCCAGGCTCCGGAGCCCGCCCCCACCCACCCGCCGG	TGGGGGCGGGCTCCGGAGCCTGGCTGCGGAGTGGGTGTCCAGGGCGCTCG	CHST1	NM_003654	TSS200	NA	NA	DMR	NA	11:45642751-45644048	11:45685748-45687604	Unclassified_Cell_type_specific	CHST1	ENST00000308064.2	TSS200	CHST1;CHST1	ENST00000531322.1;ENST00000308064.2	TSS200;TSS200	chr11:45685265-45688475	3	NA	NA	NA	NA	NA	TRUE	NA	0.684890799380242	0.429746181894297	-0.255144617485945
167	chr14	24020746	+	cg00898988	16715153	89621537	AACCACAACCAAATAACATTAATTATTTTCCTTCACTTCCCTCACCACCA	AACCGCAACCAAATAACATTAATTATTTTCCTTCACTTCCCTCACCGCCG	I	T	Red	NA	NA	NA	NA	NA	NA	chr14:24020571-24021142	Island	TCCAGCGCTCGCTCCGGGGCGTCAGGGACGGAGACGGAAAAAAATAAATAAATAAATTCA[CG]GCGGTGAGGGAAGTGAAGGAAAATAATCAATGCTATTTGGCTGCGGCTGAAGTGTTTCCC	CGGCGGTGAGGGAAGTGAAGGAAAATAATCAATGCTATTTGGCTGCGGCT	ZFHX2;ZFHX2;THTPA;THTPA	NM_033400;NM_033400;NR_046051;NR_046052	1stExon;5'UTR;Body;Body	NA	NA	NA	NA	NA	14:24020087-24021480	Promoter_Associated	ZFHX2;ZFHX2;ZFHX2;ZFHX2;ZFHX2;RP11-66N24.4;RP11-66N24.4	ENST00000543520.1;ENST00000560206.1;ENST00000419474.2;ENST00000543520.1;ENST00000560206.1;ENST00000556354.1;ENST00000553985.1	1stExon;1stExon;TSS200;5'UTR;5'UTR;5'UTR;5'UTR	ZFHX2;ZFHX2;ZFHX2;ZFHX2;ZFHX2;ZFHX2;RP11-66N24.4;RP11-66N24.4	ENST00000543520.1;ENST00000560206.1;ENST00000419474.2;ENST00000543520.1;ENST00000560206.1;ENST00000412565.1;ENST00000556354.1;ENST00000553985.1	1stExon;1stExon;TSS200;5'UTR;5'UTR;5'UTR;5'UTR;5'UTR	chr14:24020045-24021115	3	NA	NA	NA	NA	NA	NA	NA	0.221872586585669	0.0371258750054328	-0.184746711580236
168	chr4	10463590	-	cg00292701	5669391	NA	ACCAAAAAAAATACATTTAAAAACTCATTACAACCTAACAAAATTACAAC	NA	II	NA	NA	NA	NA	NA	NA	NA	NA	chr4:10462832-10463689	Island	TGCAGATCAGAACCAGAGAGGGTGCATTTAGAAACTCATTGCAACCTGACAAAGTTGCAG[CG]TTGTAGCGCGGGGTCAGCAACAGGAATTCGGGTTGGGTGGAGTCGGACTCAGGGAGTGGT	CGCTGCAACTTTGTCAGGTTGCAATGAGTTTCTAAATGCACCCTCTCTGG				NA	NA	NA	NA	4:10071955-10072915	4:10462512-10463643	Unclassified_Cell_type_specific	NA	NA	NA	NA	NA	NA	NA	NA	chr4:10462542-10464035	6	chr4:10457547-10464003	6	NA	TRUE	NA	0.356535638984243	0.1662121237935	-0.190323515190742
169	chr6	29400397	+	cg26754552	82661859	NA	AAAATATTAAAACRCTACATAACCATTTCAACRTCATTTTATAACATCAC	NA	II	NA	NA	NA	NA	NA	NA	NA	NA	NA	OpenSea	TTTATATAGATCATCAAAATCTTGCCAATGCTGAGCCTGATTTAAGGAGAAGGAAGGTGG[CG]TGATGTTACAAAATGACGTTGAAATGGTTATGTAGCGTTTCAATATCCTTCCTGACCAAA	GGATATTGAAACGCTACATAACCATTTCAACGTCATTTTGTAACATCACG				NA	NA	NA	NA	NA	NA	NA	OR5V1;OR11A1;OR12D3	ENST00000377154.1;ENST00000377149.1;ENST00000377143.1	TSS1500;5'UTR;5'UTR	OR5V1;OR11A1;OR12D3	ENST00000377154.1;ENST00000377149.1;ENST00000377143.1	TSS1500;5'UTR;5'UTR	NA	NA	NA	NA	NA	NA	NA	NA	NA	0.795105277883166	0.626388706795961	-0.168716571087205
170	chr5	140013652	+	cg08830139	4806110	NA	AAATACATCCACTTTTAAAAAAATTAATACTACCAAACACAATAACTCAC	NA	II	NA	NA	NA	NA	NA	NA	NA	NA	chr5:140011482-140012739	S_Shore	CTTGAACTCCTGACCTTGTGATCCACCCGCCTCGGCCTCCCAAAGTGCTGGGATTACAGG[CG]TGAGCCACTGTGCCTGGCAGTACTAACTTTCTTAAAAGTGGATGTATTTAACAGAGACAC	AATACATCCACTTTTAAGAAAGTTAGTACTGCCAGGCACAGTGGCTCACG	CD14;CD14	NM_000591;NM_001040021	TSS1500;TSS1500	NA	NA	NA	NA	NA	NA	NA	CD14	ENST00000302014.6	TSS1500	CD14;CD14;CD14;CD14	ENST00000498971.2;ENST00000519715.1;ENST00000512545.1;ENST00000302014.6	TSS1500;TSS1500;TSS1500;TSS1500	NA	NA	NA	NA	NA	NA	NA	TRUE	NA	0.540649466296124	0.78928190813972	0.248632441843596
171	chr18	66389447	+	cg13552692	35724264	NA	CTTTCTTTACTACATTCCAATCAAAATAAATTTCTCCTTAAACAATCCCC	NA	II	NA	NA	NA	NA	NA	NA	NA	NA	NA	OpenSea	GCTGTTGAGGGAGGGGAATGTTTGCACTCATCCCGCATCCTTTTTTGGCTGCTATCTTTG[CG]GGGATTGTTCAAGGAGAAATCCATCCTGACTGGAATGTAGTAAAGAAAGGACAGTCATTC	CGGGGATTGTTCAAGGAGAAATCCATCCTGACTGGAATGTAGTAAAGAAA	CCDC102B	NM_001093729	5'UTR	NA	NA	NA	NA	NA	18:66388995-66389733	Unclassified_Cell_type_specific	NA	NA	NA	NA	NA	NA	chr18:66389405-66389735	3	NA	NA	NA	NA	NA	NA	NA	0.311263704504619	0.466564393539244	0.155300689034624
172	chr5	110702850	-	cg05797914	95782495	NA	TAATTTACCTAATATCTTAATCCATTTTCTATTACTATAAACAAAATACC	NA	II	NA	NA	NA	NA	NA	NA	NA	NA	NA	OpenSea	TGCTGTCAATTTAGTTTACCTGGTGTCTTAGTCCATTTTCTGTTGCTATAAACAGAATAC[CG]CATTCTAGATAATAAACAGAAATGTATTTGACTCATAGTTCTGGAAGGGGGTCATCCCAT	AGTTTACCTGGTGTCTTAGTCCATTTTCTGTTGCTATAAACAGAATACCG	CAMK4	NM_001744	Body	NA	NA	NA	NA	NA	NA	NA	NA	NA	NA	CAMK4;CAMK4;CAMK4	ENST00000509408.1;ENST00000502916.1;ENST00000505763.1	5'UTR;5'UTR;5'UTR	NA	NA	chr5:110702696-110703498	4	chr5:110702607-110703485	6	NA	NA	NA	0.806649874539079	0.530545004036494	-0.276104870502585
173	chr7	154882550	-	cg20567337	24794951	NA	TTTACACATCACCTAATATAAAAAACCCTACCCACAACTACTAAAACCCC	NA	II	NA	NA	NA	NA	NA	NA	NA	NA	NA	OpenSea	ATTACAAGGCCTTTACACATCACCTAATGTGAAGGGCCCTGCCCACAGCTGCTGAGACCC[CG]GAAGCCACCTAATTTGAGGCTTCCTCCCCCACAACTCACTGAGTGAGTCATATTTTGTGC	CGGGGTCTCAGCAGCTGTGGGCAGGGCCCTTCACATTAGGTGATGTGTAA				NA	chr7:154882474-154882474	NA	NA	NA	NA	NA	NA	NA	NA	NA	NA	NA	chr7:154882365-154882815	3	NA	NA	NA	NA	NA	NA	NA	0.587350132333149	0.713003915944388	0.12565378361124
174	chr8	144661051	+	cg15537850	99716463	NA	ACCTTCATAACCACAAAAAATCTTTTAATACCAACCRACAATAAACATAC	NA	II	NA	NA	NA	NA	NA	NA	NA	NA	chr8:144659745-144660635	S_Shore	ACGCAAATGTCGCTTGGAAAGAGCTTGGCACCCAGGAAAGGGCGGCGTGGGGCAGGGGGG[CG]CATGCCCACTGTCGGCTGGCACCAAAAGACCTTTTGTGGCTATGAAGGCCCAGTGTCCCT	CCTTCATAGCCACAAAAGGTCTTTTGGTGCCAGCCGACAGTGGGCATGCG	NAPRT	NM_145201	TSS1500	NA	NA	NA	NA	NA	NA	NA	RP11-661A12.7;NAPRT1;NAPRT1;NAPRT1	ENST00000529247.1;ENST00000276844.7;ENST00000435154.3;ENST00000449291.2	TSS1500;TSS1500;TSS1500;TSS1500	NAPRT1;RP11-661A12.7;NAPRT1;NAPRT1;NAPRT1;NAPRT1;NAPRT1;NAPRT1;NAPRT1;NAPRT1;NAPRT1	ENST00000488096.1;ENST00000529247.1;ENST00000532645.1;ENST00000480946.2;ENST00000525583.1;ENST00000462059.1;ENST00000276844.7;ENST00000340490.3;ENST00000435154.3;ENST00000449291.2;ENST00000491904.1	TSS1500;TSS1500;TSS1500;TSS1500;TSS1500;TSS1500;TSS1500;TSS1500;TSS1500;TSS1500;TSS1500	NA	NA	chr8:144646640-144666378	6	chr8:144659047-144672870	6	TRUE	TRUE	NA	0.602306040547937	0.759316891418926	0.157010850870989
175	chr19	52002032	+	cg10012825	54629108	NA	ATCACATAAACAAAAATTTATAATACACAACAAAATCTATCCCCAAAATC	NA	II	NA	NA	NA	NA	NA	NA	NA	NA	NA	OpenSea	ACCTCTGAGATCTTCCAGGTGCACAAACCAAGGCTCAGGACAGCCTGGACAGACCCTGGT[CG]ATTCTGGGGACAGACTCTGCTGTGCATTATAAATTTTTGCCCATGTGACTATAGTATGTA	TCACATGGGCAAAAATTTATAATGCACAGCAGAGTCTGTCCCCAGAATCG	SIGLEC12;SIGLEC12	NM_033329;NM_053003	Body;Body	NA	NA	NA	NA	NA	NA	NA	NA	NA	NA	NA	NA	NA	chr19:52001885-52002295	3	NA	NA	NA	NA	NA	NA	NA	0.339967787639301	0.482242682243202	0.142274894603902
176	chr5	140760983	+	cg14223503	87810882	NA	ACATTTAAACAAAATACAAAACTATCCTAACAAAATCCTTAAAAATACTC	NA	II	NA	NA	NA	NA	NA	NA	NA	NA	chr5:140762401-140762768	N_Shore	AGAGGGTAGCCTCGGATCCATCAATAATTTAGTTTTACTCTATCAACATCAGTGGAGAGA[CG]AGTACCTCTAAGGATCCTGTCAGGACAGTCCTGCATTTTGCTCAAATGCTGTCTAGAGAT	CATTTGAGCAAAATGCAGGACTGTCCTGACAGGATCCTTAGAGGTACTCG	PCDHGA7;PCDHGA7;PCDHGA1;PCDHGA2;PCDHGA3;PCDHGB1;PCDHGA4;PCDHGB2;PCDHGA5;PCDHGB3;PCDHGA6	NM_018920;NM_032087;NM_018912;NM_018915;NM_018916;NM_018922;NM_018917;NM_018923;NM_018918;NM_018924;NM_018919	TSS1500;TSS1500;Body;Body;Body;Body;Body;Body;Body;Body;Body	NA	NA	NA	NA	NA	NA	NA	PCDHGA7	ENST00000518325.1	TSS1500	PCDHGA7	ENST00000518325.1	TSS1500	chr5:140760845-140761075	3	NA	NA	NA	NA	NA	NA	NA	0.831872029454992	0.64469283928822	-0.187179190166772
177	chr6	150070997	-	cg02043083	11760560	NA	ATATAAAAAATAATCTCACTCTTAAAAAAACTACTAAACACCRTCRTCRC	NA	II	NA	NA	NA	NA	NA	NA	NA	NA	chr6:150070513-150071285	Island	GGGCGGTGACGGTGTGGGAGGTGGTCTCACTCTTGGGAAAACTGCTGGGCACCGTCGTCG[CG]CTGAAGGTGGTTCTGTACCTGCTCCGAGTGTGCTTAGCGATGGCCTGGAAATCCGGCGGC	CGCGACGACGGTGCCCAGCAGTTTTCCCAAGAGTGAGACCACCTCCCACA	PCMT1	NM_005389	1stExon	NA	NA	NA	NA	6:150111993-150113407	6:150070521-150071898	Promoter_Associated	PCMT1;PCMT1;NUP43;PCMT1;PCMT1;PCMT1;PCMT1	ENST00000367384.2;ENST00000367378.1;ENST00000463048.2;ENST00000367380.5;ENST00000367380.5;ENST00000544496.1;ENST00000544496.1	1stExon;1stExon;TSS200;5'UTR;1stExon;5'UTR;1stExon	PCMT1;PCMT1;NUP43;PCMT1;PCMT1;PCMT1;PCMT1;PCMT1;PCMT1;PCMT1	ENST00000367384.2;ENST00000484601.1;ENST00000463048.2;ENST00000367380.5;ENST00000367380.5;ENST00000460828.1;ENST00000544496.1;ENST00000544496.1;ENST00000486585.1;ENST00000495487.1	1stExon;1stExon;TSS200;5'UTR;1stExon;1stExon;5'UTR;1stExon;1stExon;TSS200	NA	NA	chr6:150070058-150071826	6	chr6:150069881-150072243	6	TRUE	TRUE	NA	0.454535359522591	0.240466915529257	-0.214068443993333
178	chr7	120629502	+	cg23565569	33600836	NA	TCCCTACTTAAAAATTTTCCAAAAAATTATACCAAAAAATCATAAATCCC	NA	II	NA	NA	NA	NA	NA	NA	NA	NA	NA	OpenSea	CAGGTCATCCACTTTTGACTGTCATCCATGGAAGAGCTCTTATTAAAAGCCTCAGACTTT[CG]GGACCTATGATTCTTTGGCACAACCTTTTGGAAAATTCTTAAGCAGGGATGAAGCAAACT	CGGGACCTATGATTCTTTGGCACAACCTTTTGGAAAATTCTTAAGCAGGG	CPED1;CPED1;CPED1	NM_024913;NM_001105533;NM_001105533	5'UTR;5'UTR;1stExon	NA	NA	NA	NA	NA	NA	NA	C7orf58;C7orf58;C7orf58;C7orf58;C7orf58	ENST00000310396.5;ENST00000495036.1;ENST00000450913.2;ENST00000340646.5;ENST00000495036.1	5'UTR;1stExon;TSS200;TSS200;5'UTR	C7orf58;C7orf58;C7orf58;C7orf58;C7orf58;C7orf58;C7orf58;C7orf58	ENST00000520801.1;ENST00000310396.5;ENST00000428526.1;ENST00000428526.1;ENST00000495036.1;ENST00000450913.2;ENST00000340646.5;ENST00000495036.1	TSS1500;5'UTR;5'UTR;1stExon;1stExon;TSS200;TSS200;5'UTR	NA	NA	NA	NA	chr7:120626486-120635885	6	NA	NA	NA	0.21613820567669	0.408485284973633	0.192347079296942
179	chr5	178977236	+	cg25418748	60656158	NA	CACCATTTCCTCTTTTAAATTTTCATTTCATAATCTATATTTTCCACTTC	NA	II	NA	NA	NA	NA	NA	NA	NA	NA	chr5:178977298-178978291	N_Shore	CTGTGCGTTTCCTTAGTCGCCCTTTCGGGGCTTGTTCTAATGAGTGCTACAGAAAAATGA[CG]AAGTGGAAAATATAGACCATGAAATGAAAATTTAAAAGAGGAAATGGTGTCACAAAGACA	ACCATTTCCTCTTTTAAATTTTCATTTCATGGTCTATATTTTCCACTTCG	RUFY1	NM_025158	TSS1500	NA	NA	NA	NA	NA	5:178976852-178978484	Promoter_Associated	RUFY1;RUFY1	ENST00000319449.4;ENST00000377001.2	TSS1500;TSS1500	RUFY1;RUFY1;RUFY1;RUFY1	ENST00000319449.4;ENST00000377001.2;ENST00000393448.2;ENST00000502984.1	TSS1500;TSS1500;TSS1500;TSS1500	chr5:178976800-178978450	3	NA	NA	NA	NA	TRUE	TRUE	NA	0.256789167525834	0.04792303922643	-0.208866128299404
180	chr11	76751369	+	cg04058752	90699325	25617972	CAAACCCAAAAAAAAACTACAACAACACAAAATACTTACTCCAACTATCA	CGAACCCGAAAAAAAACTACGACGACACGAAATACTTACTCCAACTATCG	I	C	Grn	NA	NA	NA	NA	NA	NA	chr11:76750692-76751778	Island	GCAGCCACCCGGCCGCCACCTGTTCTCCGGCCAGCTCATGGAGGGCTCCGTGCCCATCCG[CG]ACAGCTGGAGCAAGTACTTCGTGCCGCCGCAGCTCTTCCCCGGGTCCGCTTACCCGGTGT	CGGACCCGGGGAAGAGCTGCGGCGGCACGAAGTACTTGCTCCAGCTGTCG	B3GNT6	NM_138706	Body	NA	NA	NA	TRUE	11:76427783-76429718	11:76749729-76751380	Unclassified	NA	NA	NA	NA	NA	NA	chr11:76751160-76751455	3	NA	NA	NA	NA	NA	TRUE	NA	0.598854156603413	0.433317025253963	-0.165537131349449
181	chr11	66849820	+	cg07655487	91655238	NA	AAACTCCTAAAAAATATCACCTCTTAACATTATAAAAACAACAACCCTTC	NA	II	NA	NA	NA	NA	NA	NA	NA	NA	NA	OpenSea	CCCGTGTGGGGCACTGGGAAACATTTCGGAGCTGTGAACTCCTCCTCGTCCTCCCAACAG[CG]AAGGGCTGCTGCCTCCACAATGCCAAGAGGTGACACCTCTCAGGAGCTTCTGTCTGGCCC	AGCTCCTGAGAGGTGTCACCTCTTGGCATTGTGGAGGCAGCAGCCCTTCG				NA	NA	NA	TRUE	NA	11:66848920-66849864	Unclassified	NA	NA	NA	NA	NA	NA	chr11:66848985-66849955	3	NA	NA	NA	NA	NA	TRUE	NA	0.247242807723828	0.372467928880991	0.125225121157163
182	chr10	1256339	-	cg18093771	63635879	3751484	TACATCTATTCCCAAAAAAATTTCTAAACAAAAAAACAAATATAACCACA	TACGTCTATTCCCAAAAAAATTTCTAAACGAAAAAACAAATATAACCACG	I	A	Red	NA	NA	NA	NA	NA	NA	chr10:1252141-1252505	S_Shelf	CTCAAACAGAACTGCGTCTATTCCCAGAGAAATTTCTAAACGAAGAAGCAAATATGACCA[CG]GGTTCCCGGCCTCGTGTGGGATGAGACTCGTGCTGTCTAGGAGAGAAAATCTGTAGGTTT	TGCGTCTATTCCCAGAGAAATTTCTAAACGAAGAAGCAAATATGACCACG	ADARB2	NM_018702	Body	NA	NA	NA	NA	10:1246339-1246370	NA	NA	NA	NA	NA	NA	NA	NA	chr10:1256265-1256575	3	NA	NA	NA	NA	NA	TRUE	NA	0.685457500881524	0.92359198255305	0.238134481671526
183	chr20	22904868	+	cg19048658	2602234	NA	TAAAAATCAACTACTCATAAAACAACTCACTTACCTAATAAAAAACTCAC	NA	II	NA	NA	NA	NA	NA	NA	NA	NA	NA	OpenSea	TGGAACACATTACCAGCCCACCCTTGCCGTGCCAAGCCCTCCTTCCCAGACTGCAGCTGC[CG]TGAGTCTCTCATCAGGCAAGTGAGCTGTTTCATGAGTAGCTGACTCCCAAAAGTTGGCTG	GGGAGTCAGCTACTCATGAAACAGCTCACTTGCCTGATGAGAGACTCACG				NA	chr20:22904759-22904759	NA	NA	NA	NA	NA	NA	NA	NA	NA	NA	NA	chr20:22904740-22904950	3	NA	NA	NA	NA	NA	NA	NA	0.770241981807671	0.965434399414203	0.195192417606532
184	chr5	448790	+	cg17500228	5698924	81639207	TTACCAAAATACACTATAAACAACTAAAAAAAACCACACCAATTCACACA	TTACCAAAATACGCTATAAACAACTAAAAAAAACCGCGCCAATTCACACG	I	T	Red	NA	NA	NA	NA	NA	NA	NA	OpenSea	GCTCACCCTTCACAGTGGCTGTGCTGCATCATCTGTGACGCTGCTCGGCTCCTGAGGCCA[CG]TGTGAATTGGCGCGGTTCTCCCCAGCTGCCCACAGCGCACCTTGGTAATCCGTGTCCCGT	TTACCAAGGTGCGCTGTGGGCAGCTGGGGAGAACCGCGCCAATTCACACG	EXOC3	NM_007277	Body	NA	chr5:448605-448605	NA	NA	5:501790-502009	NA	NA	NA	NA	NA	NA	NA	NA	NA	NA	NA	NA	NA	NA	NA	TRUE	NA	0.328659048465566	0.145070596469448	-0.183588451996118
185	chr1	172501547	+	cg17809276	92692928	45717589	AAAAACCTTTCACTTTTTCTTCTCTTCAACAAAAATTTCACCACTTACCA	AAAAACCTTTCGCTTTTTCTTCTCTTCAACAAAAATTTCGCCGCTTACCG	I	A	Red	NA	NA	NA	NA	NA	NA	chr1:172501910-172502545	N_Shore	AACCCAAAGTTCGAAACCAACAGAACGAAAAGCAACGAAGCACACTTAAAGTGAGGAACC[CG]GCAAGCGGCGAAATTCTTGCTGAAGAGAAGAAAAAGCGAAAGGTTTTCCGCTGCAACCAA	CGGCAAGCGGCGAAATTCTTGCTGAAGAGAAGAAAAAGCGAAAGGTTTTC	SUCO;SUCO	NM_016227;NM_014283	TSS1500;TSS1500	NA	NA	NA	NA	1:170767915-170769691	1:172501402-172502836	Promoter_Associated	C1orf9;C1orf9;C1orf9	ENST00000263688.3;ENST00000367723.3;ENST00000367723.3	TSS1500;5'UTR;1stExon	C1orf9;C1orf9;C1orf9	ENST00000263688.3;ENST00000367723.3;ENST00000367723.3	TSS1500;5'UTR;1stExon	chr1:172501105-172501810	3	NA	NA	NA	NA	NA	TRUE	NA	0.342395098124086	0.141820429085869	-0.200574669038217
186	chr7	158197288	+	cg04713531	36785557	NA	AAAAACCRAAAACTACAAACCCTAACTTATATTTCTAACACAAAACTCCC	NA	II	NA	NA	NA	NA	NA	NA	NA	NA	chr7:158198545-158198907	N_Shore	TGCTGGCTGCATTCCTTAAATCCCTGTTTGGTTATATCCACCCCAACAACACCAGTCACT[CG]GGAGTCCTGTGCCAGAAACACAAGCCAGGGCCTGCAGTCCTCGGCCTCCAGCTCCCCAGC	CGGGAGTCCTGTGCCAGAAACACAAGCCAGGGCCTGCAGTCCTCGGCCTC	PTPRN2;PTPRN2;PTPRN2	NM_002847;NM_130842;NM_130843	Body;Body;Body	NA	NA	RDMR	NA	NA	NA	NA	NA	NA	NA	NA	NA	NA	chr7:158197065-158197515	3	NA	NA	NA	NA	NA	TRUE	NA	0.733046577683224	0.855941921239949	0.122895343556725
187	chr16	57023022	-	cg07839457	87731899	NA	ATAAACTATTTTTCCCRAATCAACCAACCAAAAATTCRATAAATAAAAAC	NA	II	NA	NA	NA	NA	NA	NA	NA	NA	chr16:57023190-57023768	N_Shore	GAGATAAATTGGTAGACTGTTTTTCCCGGGTCAGCCAGCCAGGGGTTCGGTGAATAGGAG[CG]AACGCTGCTGCCATTCCCTTCTCCCCTAGTTCATCCTGGAGGCTCTCCGCTCTCCCCCTG	CGCTCCTATTCACCGAACCCCTGGCTGGCTGACCCGGGAAAAACAGTCTA	NLRC5	NM_032206	TSS1500	NA	NA	NA	TRUE	NA	16:57022646-57024641	Promoter_Associated	NLRC5;NLRC5	ENST00000327982.4;ENST00000543141.1	TSS1500;TSS1500	NLRC5;NLRC5;NLRC5;NLRC5	ENST00000539881.1;ENST00000327982.4;ENST00000543141.1;ENST00000535658.1	TSS1500;TSS1500;TSS1500;TSS1500	chr16:57022945-57023210	3	NA	NA	NA	NA	NA	TRUE	NA	0.523517506017874	0.644416772457827	0.120899266439953
188	chr17	9992019	+	cg27374674	17754205	NA	ATTTTTTATCTACATTACATTTTCCCTCCCTTCCAACATAAAAAACAACC	NA	II	NA	NA	NA	NA	NA	NA	NA	NA	NA	OpenSea	AGGGAAATAAATCATCCCAATTATACAGGGCGAGCTGCCATGCTGTCTCTATTTCTGGAG[CG]GTTGCTTCCCATGCTGGAAGGGAGGGAAAATGCAATGTAGACAAAAAACCCAGGGAAGGG	TTTTTTGTCTACATTGCATTTTCCCTCCCTTCCAGCATGGGAAGCAACCG	GAS7	NM_201433	Body	NA	NA	NA	NA	NA	NA	NA	GAS7	ENST00000540214.1	5'UTR	GAS7	ENST00000540214.1	5'UTR	chr17:9991840-9992070	3	NA	NA	NA	NA	NA	NA	NA	0.683775826859144	0.934786957517146	0.251011130658002
189	chr6	74063982	+	cg01652244	73652221	14798843	AAACTTTATCACCCCTAAACCTCAACCAACATAATTAAACCTAATTTACA	AAACTTTATCGCCCCTAAACCTCGACCGACGTAATTAAACCTAATTTACG	I	C	Grn	NA	NA	NA	NA	NA	NA	chr6:74063519-74064471	Island	ATGTCTACGTGCCGGGAGAGTTCCCATCTTATGACCCTCACAACCAAGACCACTCTCCAG[CG]CAAACCAGGCCTAATCACGCCGGCCGAGGCTCAGGGGCGATAAAGCCTCGCACCTGGTGG	AGGCTTTATCGCCCCTGAGCCTCGGCCGGCGTGATTAGGCCTGGTTTGCG	DPPA5	NM_001025290	TSS200	NA	NA	NA	NA	6:74119872-74121192	NA	NA	DPPA5;DPPA5	ENST00000370370.3;ENST00000370370.3	1stExon;5'UTR	DPPA5;DPPA5	ENST00000370370.3;ENST00000370370.3	1stExon;5'UTR	chr6:74063785-74064275	3	NA	NA	NA	NA	NA	TRUE	NA	0.927976046086127	0.720219823933301	-0.207756222152826
190	chr22	40859630	-	cg13454493	60679164	NA	CTCCTAAAACTTTTTTAAAAACACCTCTTCCAAACTCAAAATATCCTAAC	NA	II	NA	NA	NA	NA	NA	NA	NA	NA	NA	OpenSea	ACTGAGTCCTCCTCCTAAAACTTTTTTAAAAACACCTCTTCCAAACTCAAAATATCCTAA[CG]AGGACCACCACCCAGCAAAAAAAGCTTTCCAGATGCTCTACGCTTAACAAATGTTTACCA	TCCTAAAACTTTTTTAAAAACACCTCTTCCAAACTCAAAATATCCTAACG	MRTFA;MRTFA;MRTFA;MRTFA	NM_001282660;NM_001282662;NM_020831;NM_001282661	TSS200;5'UTR;5'UTR;5'UTR	NA	NA	NA	NA	NA	22:40859194-40859678	Promoter_Associated_Cell_type_specific	MKL1;MKL1;MKL1;MKL1;MKL1	ENST00000407029.1;ENST00000402630.1;ENST00000499213.3;ENST00000355630.3;ENST00000402042.1	TSS200;TSS1500;5'UTR;5'UTR;5'UTR	MKL1;MKL1;MKL1;MKL1;MKL1	ENST00000407029.1;ENST00000402630.1;ENST00000499213.3;ENST00000355630.3;ENST00000402042.1	TSS200;TSS1500;5'UTR;5'UTR;5'UTR	NA	NA	chr22:40858011-40860081	6	chr22:40857887-40860155	6	NA	NA	NA	0.251417011323199	0.045090831658638	-0.206326179664562
191	chr19	3831859	-	cg23380496	53653299	NA	TACTATAAAAACTAAACRTAACTATAACTACCATAAAAACTAAACTACCC	NA	II	NA	NA	NA	NA	NA	NA	NA	NA	chr19:3831363-3831807	S_Shore	CTATGGGCGCCTGCTGTGGGGGCTGAGCGTGGCTGTGACTGCCATGGGGGCTGGGCTGCC[CG]CAGGCTTCTTGGGTCCCTAGGGGACAGGGACAGGCCCTCTGCAGAGCCAACCCCCACCCC	CGGGCAGCCCAGCCCCCATGGCAGTCACAGCCACGCTCAGCCCCCACAGC	ZFR2	NM_015174	Body	NA	NA	NA	NA	NA	19:3831628-3831920	Unclassified_Cell_type_specific	ZFR2	ENST00000262961.3	ExonBnd	ZFR2	ENST00000262961.3	ExonBnd	chr19:3831685-3831875	3	NA	NA	NA	NA	NA	TRUE	NA	0.579647113971286	0.835663506856285	0.256016392885
192	chr22	50625926	-	cg25392995	94685860	NA	TTTCTACAACCCCCAAATCTAACCAATTTAAAACCTAAACTTTCTAAACC	NA	II	NA	NA	NA	NA	NA	NA	NA	NA	chr22:50623164-50625226	S_Shore	CAAGTTTGTCATTTCTGCAACCCCCAGGTCTGACCAGTTTGGAACCTGGGCTTTCTGAGC[CG]GTCTAGTGGGTTGGTTGAGAGATGGGGGTTTTTCTGGTAACTGCATTTGGTGCTAGCCAG	CGGCTCAGAAAGCCCAGGTTCCAAACTGGTCAGACCTGGGGGTTGCAGAA	TRABD	NM_025204	5'UTR	NA	chr22:50625511-50625511	NA	NA	NA	22:50624936-50626087	Promoter_Associated_Cell_type_specific	TRABD;TRABD	ENST00000380909.4;ENST00000303434.4	5'UTR;5'UTR	TRABD;TRABD;TRABD	ENST00000380909.4;ENST00000303434.4;ENST00000463233.1	5'UTR;5'UTR;5'UTR	chr22:50625645-50626055	3	NA	NA	NA	NA	NA	TRUE	NA	0.645671264571852	0.485920030349884	-0.159751234221968
193	chr2	152146453	+	cg17375798	72804898	NA	TTCAAATATACTTCTACTTTCCTCCRCAAAACCACCCCTTTTTAAAAATC	NA	II	NA	NA	NA	NA	NA	NA	NA	NA	chr2:152145869-152146319	S_Shore	ACTAAACATGGTTGTCTCCAATGATTAGTCACTAACAGAAAAAAAAACTAATTTCACTTT[CG]ATTTTTAAAAAGGGGTGGTTTTGCGGAGGAAAGCAGAAGTATACCTGAAGTTTCCGTACA	TCAGGTATACTTCTGCTTTCCTCCGCAAAACCACCCCTTTTTAAAAATCG	NMI	NM_004688	TSS200	NA	NA	NA	NA	NA	2:152145712-152147152	Promoter_Associated_Cell_type_specific	NMI;NMI	ENST00000243346.5;ENST00000243346.5	1stExon;5'UTR	NMI;NMI;NMI;NMI	ENST00000243346.5;ENST00000491771.1;ENST00000414946.1;ENST00000243346.5	1stExon;TSS200;TSS200;5'UTR	chr2:152145800-152147055	3	NA	NA	NA	NA	NA	NA	NA	0.239877065562232	0.0583460198801649	-0.181531045682067
194	chr9	115111295	+	cg12834462	77809201	NA	ACAAAAAACACTCCTCTCCTTCAAAAAATTCCCAAAATTTTAAAAAATCC	NA	II	NA	NA	NA	NA	NA	NA	NA	NA	NA	OpenSea	CATTTAAAATGGTGTTGTGGTATAAGAAATATATTTAGTCTTTGTCCCTGGTTCCTGTCA[CG]GACTTCCTAAAACCCTGGGAATTTCCTGAAGGAGAGGAGTGTCTTTTGTTATTTATCATG	CGGACTTCCTAAAACCCTGGGAATTTCCTGAAGGAGAGGAGTGTCTTTTG	MIR3134	NR_036085	Body	NA	NA	NA	TRUE	NA	NA	NA	NA	NA	NA	NA	NA	NA	chr9:115110960-115111575	3	NA	NA	NA	NA	NA	NA	NA	0.378101765791826	0.533297680624579	0.155195914832753
195	chr5	155105708	+	cg24569257	17731155	NA	AAACTTCATCCTAACAAAATTCCTAACTAATTCATAAACACATTAAACCC	NA	II	NA	NA	NA	NA	NA	NA	NA	NA	chr5:155107504-155108934	N_Shore	GCATCACACTAAAAAGTCTGAAGACACTGGCTTAGGAGAGACACATAAAGAAACCCCTCT[CG]GGCTTAATGTGCCTATGAATCAGCCAGGAATCTTGTTAGGATGAAGTTTCTAATTCAATT	CGGGCTTAATGTGCCTATGAATCAGCCAGGAATCTTGTTAGGATGAAGTT				NA	NA	RDMR	NA	NA	NA	NA	NA	NA	NA	NA	NA	NA	NA	NA	NA	NA	chr5:155105256-155107029	6	NA	TRUE	NA	0.419373247781922	0.505300417862289	0.0859271700803677
196	chr17	80828253	-	cg04134755	3730949	NA	RCRCRTACCTATAAACCTCAAAAACTAAAACCCTTTATAACTACAATCTC	NA	II	NA	NA	rs36018199	0.010583	NA	NA	NA	NA	chr17:80827970-80828316	Island	GCTGGGCCTTCGCGCGTGCCTATGAGCCTCAGGAGCTGAAGCCCTTTGTGACTGCAATCT[CG]AGGTAGGCCCATTCGTCGAGGTACATCGGATGCGCCGTGCCCCCTGACGGCGCCGTGTGT	CGCGTGCCTATGAGCCTCAGGAGCTGAAGCCCTTTGTGACTGCAATCTCG	TBCD	NM_005993	Body	NA	NA	NA	NA	17:78421241-78421973	NA	NA	TBCD;TBCD	ENST00000355528.4;ENST00000269368.8	ExonBnd;3'UTR	TBCD;TBCD;TBCD;TBCD;TBCD	ENST00000355528.4;ENST00000576160.1;ENST00000571712.1;ENST00000576996.1;ENST00000269368.8	ExonBnd;5'UTR;5'UTR;5'UTR;3'UTR	chr17:80828045-80828410	3	NA	NA	NA	NA	NA	TRUE	NA	0.707261696359837	0.91162946522518	0.204367768865343
197	chr14	94405342	+	cg04517524	1702336	33684255	CACATAAAAAACAAACAAAACCAAATAATTCACACTCCTTAAAAACAACA	CGCATAAAAAACGAACGAAACCGAATAATTCGCGCTCCTTAAAAACAACG	I	T	Red	NA	NA	NA	NA	NA	NA	chr14:94405235-94406170	Island	GTGCTCTGCTGCCTCCAAAGCTGGCCCCACTTCCCCCGAAGGGTGTTAATCACTAGTCCA[CG]CTGCTCCCAAGGAGCGCGAACCACCCGGCCCCGCCCGCCTCCCATGCGCGCGCGCGTCCC	CGCTGCTCCCAAGGAGCGCGAACCACCCGGCCCCGCCCGCCTCCCATGCG	ASB2	NM_016150	Body	NA	NA	NA	NA	14:93474744-93475921	NA	NA	RP11-131H24.4	ENST00000557646.1	TSS1500	ASB2;RP11-131H24.4	ENST00000553883.1;ENST00000557646.1	3'UTR;TSS1500	chr14:94405225-94405495	3	NA	NA	NA	NA	NA	TRUE	NA	0.68940238235106	0.343479306072398	-0.345923076278662
198	chr19	11660848	-	cg22565389	45702125	NA	CRCTCTATAATACTACAAAATCCAACATAAAACCRAATATCCCCAACAAC	NA	II	NA	NA	NA	NA	NA	NA	NA	NA	chr19:11660299-11660521	S_Shore	AGGGGACCCTCCGCTCTGTAGTGCTACAGGGTCCAACATAGAGCCGGGTGTCCCCAACAG[CG]CCCAAAGGACGCACTGAGCAACGCTATTCCAGCTGTCCCCCCACTCCCTCACAAGTGGGT	GCTCTGTAGTGCTACAGGGTCCAACATAGAGCCGGGTGTCCCCAACAGCG	CNN1	NM_001299	3'UTR	NA	NA	NA	NA	NA	NA	NA	CNN1	ENST00000252456.1	3'UTR	CNN1	ENST00000252456.1	3'UTR	NA	NA	chr19:11660139-11661212	6	NA	NA	NA	TRUE	NA	0.681775948777099	0.898204567146634	0.216428618369536
199	chr17	7588787	-	cg08691422	2611459	NA	CCCRACAAAAATAAACACATAATATATAATTCCCCCCTTTTTTTTAAAAC	NA	II	NA	NA	rs17883687	0.019968	NA	NA	NA	NA	chr17:7589290-7589503	N_Shore	AAGGACAGAAGCCCGACAAAAATGAGCACATAATGTATGATTCCCCCCTTTTTTTTGAGA[CG]GAGTTTCGTTCTTGTCGCCCAGGCTGGAGTGTAGTGGCACGATCTTGGCTCACTGCAACC	CCGACAAAAATGAGCACATAATGTATGATTCCCCCCTTTTTTTTGAGACG	TP53;WRAP53;TP53;TP53;TP53	NM_000546;NM_001143990;NM_001126113;NM_001126112;NM_001126114	5'UTR;TSS1500;5'UTR;5'UTR;5'UTR	NA	NA	NA	NA	NA	NA	NA	WRAP53;WRAP53;RP11-199F11.2;TP53;TP53;TP53;TP53	ENST00000431639.2;ENST00000316024.5;ENST00000571370.1;ENST00000396473.4;ENST00000455263.2;ENST00000445888.2;ENST00000269305.4	TSS1500;TSS1500;1stExon;5'UTR;5'UTR;5'UTR;5'UTR	WRAP53;WRAP53;RP11-199F11.2;TP53;TP53;TP53;TP53;TP53;TP53;TP53	ENST00000431639.2;ENST00000316024.5;ENST00000571370.1;ENST00000505014.1;ENST00000509690.1;ENST00000514944.1;ENST00000396473.4;ENST00000455263.2;ENST00000445888.2;ENST00000269305.4	TSS1500;TSS1500;1stExon;3'UTR;5'UTR;5'UTR;5'UTR;5'UTR;5'UTR;5'UTR	chr17:7588500-7588795	3	NA	NA	NA	NA	NA	TRUE	NA	0.649770441859239	0.868552205843186	0.218781763983947
200	chr17	73033009	-	cg24709951	41747902	94717426	TCTTCTTATTAACTCAAACAATTTTAAAAAAAATAAACTCCACCCCTCCA	TCTTCTTATTAACTCAAACAATTTTAAAAAAAATAAACTCCGCCCCTCCG	I	C	Grn	NA	NA	NA	NA	NA	NA	chr17:73030676-73031160	S_Shore	ATCTCTGCCCAGTCTTCTTGTTGACTCAAGCAGTTTTGGGGGGAGTAGACTCCGCCCCTC[CG]CTGCCTTTCATCTTCAACCCGGCCTTACTCCTACCAATCAGGAGCCATGCACCCAGGCTC	CGGAGGGGCGGAGTCTACTCCCCCCAAAACTGCTTGAGTCAACAAGAAGA				NA	chr17:73032786-73032786	CDMR	NA	NA	17:73032585-73033249	Promoter_Associated_Cell_type_specific	NA	NA	NA	NA	NA	NA	chr17:73032740-73033115	3	NA	NA	NA	NA	NA	TRUE	NA	0.519259502269698	0.656449600025322	0.137190097755624
201	chr7	77851190	+	cg11682605	31767885	NA	CACACACCACAATACCCAACTAATATTCTTATTTTTTAAACAAAAAAATC	NA	II	NA	NA	NA	NA	NA	NA	NA	NA	NA	OpenSea	CAACACAAGGAGACCTTGTCTCTATATTGCCTAGGCTGGTCTTGAACTCTTGGCCTTAAA[CG]ATCCTTTTGTTTAAAAAATAAGAACATTAGCTGGGCATTGTGGTGTGTGCTTATAGTCCT	CGATCCTTTTGTTTAAAAAATAAGAACATTAGCTGGGCATTGTGGTGTGT	MAGI2	NM_012301	Body	NA	NA	NA	TRUE	NA	NA	NA	NA	NA	NA	MAGI2;MAGI2	ENST00000519748.1;ENST00000520379.1	3'UTR;3'UTR	NA	NA	NA	NA	NA	NA	NA	TRUE	NA	0.642032803918836	0.89982945596037	0.257796652041534
202	chr10	105677453	-	cg04902826	53704896	37766135	AATCAAACATCTAAATAAAACACAAAAATAAAAATACAATACATTTAACA	AATCAAACATCTAAATAAAACACAAAAATAAAAATACAATACGTTTAACG	I	T	Red	NA	NA	NA	NA	NA	NA	chr10:105677555-105678040	N_Shore	TCTGCATCACTGAGTCAAGCATCTAGATGGGACACAGAAATGAGGATGCAATGCGTTTAA[CG]TGGGTCAAAGTGGCACGGCCCTGACGCTGCTCCCAGGTGGGCGTCCAGGACTCCAGGAGG	AGTCAAGCATCTAGATGGGACACAGAAATGAGGATGCAATGCGTTTAACG	STN1	NM_024928	5'UTR	NA	NA	NA	NA	NA	10:105677214-105678677	Promoter_Associated	OBFC1;OBFC1;OBFC1	ENST00000224950.3;ENST00000369764.1;ENST00000466828.1	5'UTR;TSS200;3'UTR	OBFC1;OBFC1;OBFC1	ENST00000224950.3;ENST00000369764.1;ENST00000466828.1	5'UTR;TSS200;3'UTR	chr10:105677380-105677835	3	NA	NA	NA	NA	NA	TRUE	NA	0.274290555467971	0.0671786428303837	-0.207111912637587
203	chr9	35906148	-	cg02258201	61799552	NA	AACRACCTAACCTCACCCTTAACCAACAATTACAAATCCAAACAAACTTC	NA	II	NA	NA	NA	NA	NA	NA	NA	NA	NA	OpenSea	TCAGAGTTAACAGCGGCCTGGCCTCACCCTTGGCCAGCAGTTGCAAGTCCAAACAGGCTT[CG]CCCACATTCCCTGGCTGCTCTCCAGCCCGCAGCAGAGACAACAAAGTTCAGTGACTGAGA	GCGGCCTGGCCTCACCCTTGGCCAGCAGTTGCAAGTCCAAACAGGCTTCG	HRCT1	NM_001039792	TSS200	NA	NA	NA	NA	NA	NA	NA	HRCT1	ENST00000354323.2	TSS200	HRCT1	ENST00000354323.2	TSS200	chr9:35905520-35906275	3	NA	NA	NA	NA	NA	TRUE	NA	0.609081737763413	0.759673631236186	0.150591893472773
204	chr16	55422784	-	cg10194352	93752404	NA	AATAACTAATATTCCACRACTAAAATAACACAAAACTAAAATTCAAACCC	NA	II	NA	NA	NA	NA	NA	NA	NA	NA	NA	OpenSea	CAGAGAGGAGGAGTAACTGATATTCCACGGCTAAGGTGGCACAGAGCTAGGGTTCAAACC[CG]TGTCATTGACTCTAGGTCTGTGTGCATAACTGCTAGGCCATGCTGCCTCTGGAAAAAAAT	CGGGTTTGAACCCTAGCTCTGTGCCACCTTAGCCGTGGAATATCAGTTAC				NA	NA	NA	NA	NA	NA	NA	MMP2	ENST00000570308.1	TSS1500	MMP2	ENST00000570308.1	TSS1500	NA	NA	NA	NA	NA	NA	NA	NA	NA	0.502499480827107	0.676926668627167	0.174427187800059
205	chr7	127998600	+	cg02153138	10761558	NA	TTTATTTCATTATCATCATAATCATAATCATCATTCTCTTCATCATCACC	NA	II	NA	NA	NA	NA	NA	NA	NA	NA	chr7:128001346-128002066	N_Shelf	AACTCTGTGTGGGACTTTCTCCAGCAATACTTTCTCTCAGACCATTCATATATATCTCCA[CG]GTGATGATGAAGAGAATGATGATTATGATTATGATGACAATGAAATAAAAGGGTCCCAGA	CGGTGATGATGAAGAGAATGATGATTATGATTATGATGACAATGAAATAA	PRRT4;PRRT4	NM_001174164;NM_001114726	Body;Body	NA	NA	NA	NA	NA	NA	NA	NA	NA	NA	NA	NA	NA	chr7:127998265-127998655	3	NA	NA	NA	NA	NA	NA	NA	0.266433037021683	0.0834611028751048	-0.182971934146578
206	chr8	144824631	-	cg24041900	12751579	NA	ACATTAATACCCTCCCCAAAAAACATCTAAACTACAAAAAAAACRAATAC	NA	II	NA	NA	NA	NA	NA	NA	NA	NA	chr8:144822011-144822805	S_Shore	GCCTTTCCTCTGCATTGGTGCCCTCCCCAGGAGGCATCTGAGCTGCAAAAGGGGCGAATG[CG]ATGTAGACACTTGGGCCCCGGGACTCGCCTGTGTCATCTGGGCTGGGCCCCACAAACACC	CGCATTCGCCCCTTTTGCAGCTCAGATGCCTCCTGGGGAGGGCACCAATG				low-CpG:144896521-144896730	NA	NA	NA	NA	NA	NA	RP11-429J17.6	ENST00000435097.2	5'UTR	RP11-429J17.6;RP11-429J17.6	ENST00000435097.2;ENST00000533004.1	5'UTR;5'UTR	NA	NA	chr8:144813260-144825356	6	NA	NA	NA	TRUE	NA	0.645506573947136	0.901830008275582	0.256323434328447
207	chr6	31619951	+	cg12435665	10790988	76664993	TTCAAATCTATAATAAATTAAAAAAATTCAATAAACATAACACACATACA	TTCGAATCTATAATAAATTAAAAAAATTCGATAAACGTAACGCGCGTACG	I	C	Grn	NA	NA	NA	NA	NA	NA	chr6:31619856-31620525	Island	AAATCCTGGGACAACGCGAAAGCGGTGGTCGCCCCACACTCTGCGGAGAAAGTGGTTTCG[CG]CACGCGCGCCACGCCCATCGAACCCTCCTAACTCACTATAGACCCGAAACGGCACTCACG	TTCGGGTCTATAGTGAGTTAGGAGGGTTCGATGGGCGTGGCGCGCGTGCG	BAG6;BAG6;BAG6;BAG6	NM_001098534;NM_004639;NM_080702;NM_080703	5'UTR;5'UTR;5'UTR;5'UTR	high-CpG:31727460-31728478	NA	RDMR	NA	6:31727741-31728594	6:31619524-31621189	Promoter_Associated	APOM;APOM;BAG6;BAG6;BAG6;BAG6;BAG6	ENST00000375918.2;ENST00000375920.4;ENST00000375976.4;ENST00000375964.5;ENST00000439687.2;ENST00000404765.2;ENST00000211379.5	TSS1500;TSS1500;5'UTR;5'UTR;5'UTR;5'UTR;5'UTR	BAG6;BAG6;APOM;APOM;BAG6;BAG6;BAG6;BAG6;BAG6;BAG6;BAG6;BAG6;BAG6;BAG6;BAG6;BAG6;BAG6;BAG6;BAG6;BAG6;BAG6;BAG6;BAG6	ENST00000486692.1;ENST00000474692.1;ENST00000375918.2;ENST00000375920.4;ENST00000424176.1;ENST00000456622.1;ENST00000435080.1;ENST00000375976.4;ENST00000441054.1;ENST00000375964.5;ENST00000446826.1;ENST00000451898.1;ENST00000439687.2;ENST00000424480.1;ENST00000437771.1;ENST00000404765.2;ENST00000211379.5;ENST00000433828.1;ENST00000456286.1;ENST00000454165.1;ENST00000428326.1;ENST00000452994.1;ENS…	3'UTR;3'UTR;TSS1500;TSS1500;5'UTR;5'UTR;5'UTR;5'UTR;5'UTR;5'UTR;5'UTR;5'UTR;5'UTR;5'UTR;5'UTR;5'UTR;5'UTR;TSS200;TSS200;TSS200;TSS200;TSS200;TSS1500	chr6:31619660-31620330	3	NA	NA	NA	NA	NA	TRUE	NA	0.454633846471422	0.25715607510011	-0.197477771371311
208	chr19	5851255	+	cg17471102	41714151	NA	CCATCCTATAAACCCTAATTCATAATATAACTAAACTAACACAAAATCCC	NA	II	NA	NA	NA	NA	NA	NA	NA	NA	NA	OpenSea	GCCTGTGACTAGGGGGTGCTGGCCACATTCCAGGTCATGGACAGTTTGGTGACTCTCCAC[CG]GGATTTTGTGCCAGCCCAGCCACATCATGAATCAGGGCCCATAGGATGGGGGCCGAGGGG	CGGGATTTTGTGCCAGCCCAGCCACATCATGAATCAGGGCCCATAGGATG	FUT3;FUT3;FUT3;FUT3	NM_000149;NM_001097640;NM_001097639;NM_001097641	5'UTR;5'UTR;5'UTR;5'UTR	NA	NA	NA	NA	NA	NA	NA	FUT3	ENST00000303225.5	5'UTR	FUT3	ENST00000303225.5	5'UTR	chr19:5851225-5851375	3	NA	NA	NA	NA	TRUE	TRUE	NA	0.452328662913398	0.589325794114159	0.136997131200761
209	chr8	146023573	-	cg00154455	90704502	NA	AATAATCAAAAAAAACAACAAAAACACTTCAAAATCCCAAAAACTAACCC	NA	II	NA	NA	NA	NA	NA	NA	NA	NA	chr8:146023902-146024734	N_Shore	GGTGGTCTGAGAGTGATCAGAGGGAGCAGCAAAGACACTTCAAGATCCCAGAAACTGGCC[CG]GTGCGGTAGCTCACGCCTGTAATCCCAGCACTTTGGGAGGCCGAGGCGGGCGGGTCACCT	CGGGCCAGTTTCTGGGATCTTGAAGTGTCTTTGCTGCTCCCTCTGATCAC	ZNF517	NM_213605	TSS1500	NA	NA	NA	NA	NA	NA	NA	ZNF517;ZNF517	ENST00000359971.3;ENST00000526178.1	TSS1500;TSS1500	ZNF517;ZNF517;ZNF517;ZNF517;ZNF517	ENST00000359971.3;ENST00000526178.1;ENST00000530879.1;ENST00000533944.1;ENST00000528012.1	TSS1500;TSS1500;TSS1500;TSS1500;TSS1500	NA	NA	NA	NA	NA	NA	NA	TRUE	NA	0.706894928598262	0.889429005273619	0.182534076675356
210	chr2	241084049	+	cg07503069	86762364	79795927	CAAAACCCCAATACCAAAACAAAAAACACATTCCTAAAACCCTAATAACA	CAAAACCCCAATACCGAAACAAAAAACACGTTCCTAAAACCCTAATAACG	I	A	Red	NA	NA	NA	NA	NA	NA	NA	OpenSea	CTGGCCTCAGAGCCCAGGCTCCTGCTGCTGACTCACTTCCCAGCTCCTCTCTCTCCAGCC[CG]CCATCAGGGCCCCAGGAACGTGCCCCCTGCTTCGGCACTGGGGCTCTGCTTGCTGCCTGG	CAGAGCCCCAGTGCCGAAGCAGGGGGCACGTTCCTGGGGCCCTGATGGCG				NA	NA	NA	NA	NA	NA	NA	OTOS	ENST00000391989.2	TSS200	OTOS	ENST00000391989.2	TSS200	chr2:241083880-241084390	3	NA	NA	NA	NA	NA	NA	NA	0.248941190543467	0.402039456409965	0.153098265866498
211	chr19	22891978	+	cg22340508	81807567	21619825	AACTTTCTACACACAAAACTAAACCTCAACACAAAATTACAACTAAAACA	GACTTTCTACGCACGAAACTAAACCTCGACGCAAAATTACAACTAAAACG	I	T	Red	NA	NA	NA	NA	NA	NA	chr19:22891846-22892071	Island	CACAGCAGGAACCGCAGTAGCAGCCGGAGCGCCCACGCCCGGGGTCGCCTAGCCCAGGAA[CG]CCTTAGTTGCAACCCTGCGTCGAGGCCCAGCTCCGTGCGCAGAAAGCCGAGGCCAACCAG	CGCCTTAGTTGCAACCCTGCGTCGAGGCCCAGCTCCGTGCGCAGAAAGCC				NA	NA	NA	NA	19:22683551-22684101	NA	NA	NA	NA	NA	NA	NA	NA	chr19:22891825-22892215	3	NA	NA	NA	NA	NA	TRUE	NA	0.33587338196152	0.182605527031256	-0.153267854930264
212	chr9	141017457	-	cg14022794	2643935	NA	CTAAATATCATAATAACAAACAAAACAACCATTTACTATCCTCCTCCCAC	NA	II	NA	NA	NA	NA	NA	NA	NA	NA	chr9:141014643-141014870	S_Shelf	AGTGGAGAGCACTGGATGTCATGGTGGCAAACAAGGCAGCCATTTGCTGTCCTCCTCCCA[CG]AGTGGAAGGGGTTTCCAAGGAAGCCACAGGGCAGCTGACCACGTGCTTGTGTGAGGCATT	CGTGGGAGGAGGACAGCAAATGGCTGCCTTGTTTGCCACCATGACATCCA	CACNA1B	NM_000718	3'UTR	NA	NA	NA	NA	NA	NA	NA	CACNA1B	ENST00000277549.5	3'UTR	CACNA1B	ENST00000277549.5	3'UTR	NA	NA	chr9:141017128-141018106	5	NA	NA	NA	TRUE	NA	0.321057151601413	0.492361681290857	0.171304529689444
213	chr1	174985071	-	cg14620343	86684381	NA	AACTAACAAAATTACATAAAACAACATAATTACCAAACACAATAACTCAC	NA	II	NA	NA	NA	NA	NA	NA	NA	NA	NA	OpenSea	TTACCATTATGAACTAACAGAATTACATAAAACAACATGATTGCCAGGCACAGTGGCTCA[CG]CCTATAATCCCAGCACTTTGGGACGCCGAGGCAGGCGGATCATCTGAGGTCAAGAGTTCG	ACTAACAGAATTACATAAAACAACATGATTGCCAGGCACAGTGGCTCACG	MRPS14;MRPS14	NR_037606;NM_022100	Body;Body	NA	NA	NA	NA	NA	NA	NA	MRPS14	ENST00000498253.1	TSS1500	MRPS14;MRPS14	ENST00000367677.3;ENST00000498253.1	3'UTR;TSS1500	NA	NA	NA	NA	NA	NA	NA	NA	NA	0.608347106828782	0.840435094003161	0.232087987174379
214	chr11	102189303	+	cg19120513	2761583	NA	TCCATTTTTCTAACACTAAAAAACAAATATACCTTTTCTTTCTACCTCCC	NA	II	NA	NA	NA	NA	NA	NA	NA	NA	chr11:102188179-102188440	S_Shore	GGGCAGGTACAGAGATGAAACATATTAATAGTTGCCATTCTAAAAGAGCTTACTGTCTAG[CG]GGAGGCAGAAAGAAAAGGCACACTTGCCCTCCAGTGTCAGAAAAATGGATGTGCTGCATG	CGGGAGGCAGAAAGAAAAGGCACACTTGCCCTCCAGTGTCAGAAAAATGG	BIRC3;BIRC3	NM_182962;NM_001165	5'UTR;5'UTR	NA	chr11:102189237-102189237	NA	NA	NA	11:102187818-102189698	Promoter_Associated	BIRC3;BIRC3;BIRC3	ENST00000526421.1;ENST00000263464.3;ENST00000532808.1	5'UTR;5'UTR;5'UTR	BIRC3;BIRC3;BIRC3;BIRC3	ENST00000526421.1;ENST00000263464.3;ENST00000528940.1;ENST00000532808.1	5'UTR;5'UTR;5'UTR;5'UTR	chr11:102189200-102189575	3	NA	NA	NA	NA	NA	NA	NA	0.704511462349897	0.84696006155142	0.142448599201522
215	chr17	33905541	+	cg20932281	72618839	65673277	ATCATAAAACAAAAACCTCCCTTCAAACATAACATCATAAATTATTTACA	ATCATAAAACGAAAACCTCCCTTCAAACGTAACGTCGTAAATTATTTACG	I	C	Grn	rs2278950	0.09085500000000001	NA	NA	NA	NA	chr17:33905502-33905726	Island	AGCTGTTGGCTTTGAGTATCCCCGCCCGCGCCCGTCCTTGCTCGCTGACCCCAGGCGAGG[CG]CAAACAACCCACGACGCCACGTTTGAAGGGAGGTCTCCGCTTTATGACAGAAGCCGCACC	GTCATAAAGCGGAGACCTCCCTTCAAACGTGGCGTCGTGGGTTGTTTGCG	PEX12;PEX12	NM_000286;NM_000286	1stExon;5'UTR	NA	NA	NA	NA	17:30929372-30930114	17:33905229-33906047	Promoter_Associated	PEX12;PEX12;PEX12;PEX12	ENST00000225873.3;ENST00000424525.1;ENST00000225873.3;ENST00000424525.1	1stExon;1stExon;5'UTR;5'UTR	PEX12;PEX12;PEX12;PEX12	ENST00000225873.3;ENST00000424525.1;ENST00000225873.3;ENST00000424525.1	1stExon;1stExon;5'UTR;5'UTR	chr17:33905500-33905755	3	NA	NA	NA	NA	NA	TRUE	NA	0.371277495925322	0.173875684908237	-0.197401811017085
216	chr11	120081358	-	cg23315685	77638150	NA	AAAAAACCAAACAAAACCCCTAAAAATCCAAACCCRATTATTTCATCCAC	NA	II	NA	NA	NA	NA	NA	NA	NA	NA	chr11:120081487-120082345	N_Shore	TCAGAGAAACTGAAAGACCAAACAAAACCCCTAAAAATCCAAGCCCGATTATTTCATCCA[CG]TGGCACAAAAGCAAGCCAAAAAAAAAAAAGCGGGGGGGGGGGGTGGCGGTGCAGGGCGGG	AAAGACCAAACAAAACCCCTAAAAATCCAAGCCCGATTATTTCATCCACG	OAF	NM_178507	TSS1500	NA	NA	NA	NA	NA	NA	NA	OAF;OAF	ENST00000531220.1;ENST00000328965.3	TSS1500;TSS200	OAF;OAF	ENST00000531220.1;ENST00000328965.3	TSS1500;TSS200	chr11:120080905-120081815	3	NA	NA	NA	NA	NA	NA	NA	0.363624063804013	0.158841838343562	-0.204782225460451
217	chr11	7110145	+	cg21949858	8658562	82682509	ACCCCTACTACCTATAATTAATCAACTATTTCCAAAAAACCAATTCACCA	GCCCCTACTACCTATAATTAATCGACTATTTCCAAAAAACCAATTCGCCG	I	T	Red	rs7120146	0.038738	NA	NA	NA	NA	chr11:7110132-7111376	Island	GGTCAGGTGAACAGGAAGTTAAAGACTGAAAAGGAGACACAAAACTGCCGACTTTCCCGA[CG]GCGAATTGGCCCTCTGGAAACAGCCGACCAATCACAGGCAGCAGGGGCGCGCCCTGCAGC	CGGCGAATTGGCCCTCTGGAAACAGCCGACCAATCACAGGCAGCAGGGGC	RBMXL2	NM_014469	TSS200	NA	NA	NA	NA	11:7066709-7068093	NA	NA	RBMXL2	ENST00000306904.5	TSS200	RBMXL2	ENST00000306904.5	TSS200	chr11:7110100-7110735	3	NA	NA	NA	NA	NA	NA	NA	0.819162334386385	0.617855229556582	-0.201307104829804
218	chr5	43603786	-	cg07848310	52699893	50700562	CTTTAAAAAACAACAAAAATCATACAAAATCATTTCAACCCTCAAAATCA	CTTTAAAAAACAACGAAAATCGTACGAAATCATTTCGACCCTCAAAATCG	I	A	Red	NA	NA	NA	NA	NA	NA	chr5:43602977-43603650	S_Shore	AGATATTTGCAGCTTTGGGGGACAGCGAGAGTCGTACGGGGTCATTTCGGCCCTCAAGAT[CG]GGGGTGGTGGAGAGGGAGGTCATAGAGGACTTTCGATGGGCGGTTCATCCAGAGAGGTGG	CTTTGGGGGACAGCGAGAGTCGTACGGGGTCATTTCGGCCCTCAAGATCG	NNT;NNT	NM_182977;NM_012343	5'UTR;5'UTR	NA	NA	NA	NA	5:43638505-43640082	NA	NA	NNT;NNT;NNT;RP11-159F24.1;NNT	ENST00000542759.1;ENST00000264663.5;ENST00000344920.4;ENST00000513560.1;ENST00000512996.1	5'UTR;5'UTR;5'UTR;TSS1500;5'UTR	NNT;NNT;NNT;NNT;NNT;RP11-159F24.1;RP11-159F24.1;RP11-159F24.1;RP11-159F24.1;RP11-159F24.1;NNT	ENST00000542759.1;ENST00000505678.1;ENST00000512422.1;ENST00000264663.5;ENST00000344920.4;ENST00000503484.1;ENST00000500258.2;ENST00000513560.1;ENST00000515466.1;ENST00000506247.1;ENST00000512996.1	5'UTR;5'UTR;5'UTR;5'UTR;5'UTR;TSS1500;TSS1500;TSS1500;TSS1500;TSS1500;5'UTR	chr5:43602485-43603935	3	NA	NA	NA	NA	NA	TRUE	NA	0.371473161005133	0.0565739303331514	-0.314899230671982
219	chr11	62066715	+	cg18241351	76660556	NA	TCACCTAAAACACAAAACAAAATTCTCACAAAACTACTATCTTATACTCC	NA	II	NA	NA	NA	NA	NA	NA	NA	NA	NA	OpenSea	GCCAGGGCTGCTGCCGTCCATCAATGTCACCTCCTTAGGAATCTCTGCATCTGAGTGGGG[CG]GAGCACAAGACAGCAGCCTTGTGAGAACTCTGCTCTGTGCTCCAGGTGAGTGTTCAGGTA	CACCTGGAGCACAGAGCAGAGTTCTCACAAGGCTGCTGTCTTGTGCTCCG	SCGB1D4	NM_206998	TSS200	NA	NA	NA	NA	NA	NA	NA	SCGB1D4	ENST00000358585.1	TSS200	SCGB1D4	ENST00000358585.1	TSS200	NA	NA	NA	NA	NA	NA	NA	TRUE	NA	0.644260817434358	0.866293610651893	0.222032793217535
220	chr7	64336120	+	cg10138352	75714339	NA	TCTATTCTTAAATATAATATACTCCTCTTATTTTCTAAAAAAATAACTCC	NA	II	NA	NA	rs56391048	0.114417	NA	NA	NA	NA	NA	OpenSea	GGTGAAGAGCGGGGCTGGGTGAGTGAGATACGCAGGAATCCAAATCACCTTTCCCTGCAA[CG]GAGCCACTCTTCTAGAAAATAAGAGGAGCACACCACACTCAAGAACAGACACCTCCCAGG	CGGAGCCACTCTTCTAGAAAATAAGAGGAGCACACCACACTCAAGAACAG				NA	NA	NA	NA	7:63972848-63973961	NA	NA	NA	NA	NA	ZNF273	ENST00000476730.1	5'UTR	NA	NA	chr7:64336066-64336413	3	NA	NA	NA	TRUE	NA	0.742530654300372	0.557641467500437	-0.184889186799934
221	chr2	47629162	+	cg09369939	68681840	NA	CAAAAAAATCRTTTAAACCCAAAAAATCTTCTACCRTCAACTATATTCAC	NA	II	NA	NA	NA	NA	NA	NA	NA	NA	chr2:47630067-47630791	N_Shore	TCCCCTACCCCCCCTCAAGACGGGGTCTCTCGCTCTGTCGCCCCAGCTGCGGTGCAGTGG[CG]TGAACATAGCTGACGGCAGAAGACCTCCTGGGCTCAAACGATCCTCCTGGCTCGTGCTCC	AGGAGGATCGTTTGAGCCCAGGAGGTCTTCTGCCGTCAGCTATGTTCACG	MSH2;MSH2	NM_001258281;NM_000251	TSS1500;TSS1500	NA	NA	NA	NA	NA	NA	NA	MSH2;MSH2;MSH2;MSH2;MSH2	ENST00000233146.2;ENST00000543555.1;ENST00000406134.1;ENST00000448533.1;ENST00000422810.1	TSS1500;TSS1500;TSS1500;TSS1500;TSS1500	MSH2;MSH2;MSH2;MSH2;MSH2	ENST00000233146.2;ENST00000454849.1;ENST00000406134.1;ENST00000448533.1;ENST00000422810.1	TSS1500;TSS1500;TSS1500;TSS1500;TSS1500	chr2:47629060-47629255	3	NA	NA	NA	NA	NA	NA	NA	0.780559304528252	0.890238512988601	0.109679208460349
222	chr6	170389468	-	cg04003357	31786256	NA	CACATCCAAACTTCTAACTCAAAACCCATAATAACTATTTTTTAAAAAAC	NA	II	NA	NA	rs9460232	0.441094	NA	NA	NA	NA	chr6:170390204-170390430	N_Shore	CCCCGCCATTCCACATCCAGACTTCTGACTCAGAACCCATAGTGGCTGTTTTTTGAAAAA[CG]AAGCAAAGCTGTAAATTGGGTCACATTATACTCTGCTTAAAACCCTATACTAACAGTCTG	ACATCCAGACTTCTGACTCAGAACCCATAGTGGCTGTTTTTTGAAAAACG				NA	NA	NA	NA	NA	NA	NA	NA	NA	NA	NA	NA	NA	NA	NA	NA	NA	NA	NA	NA	TRUE	NA	0.65864389513927	0.892537894997535	0.233893999858265
223	chr14	79760047	+	cg20076659	78712349	NA	TAACACRAAATAAAAACTACTCTCTAAATAATAATTACAAAAAACAATAC	NA	II	NA	NA	NA	NA	NA	NA	NA	NA	NA	OpenSea	ATAACAAATGAGCACAGAAGGAGCAGAGAGCAGCATGACAACCAAGATACTCCAAACACT[CG]CACTGTTTCCTGTAATTACCATCCAGAGAGCAGCTCCCACTCCGTGTCAGGCATGTCACC	CGCACTGTTTCCTGTAATTACCATCCAGAGAGCAGCTCCCACTCCGTGTC	NRXN3;NRXN3;NRXN3	NM_004796;NM_001105250;NM_138970	Body;Body;Body	NA	NA	NA	TRUE	NA	NA	NA	NA	NA	NA	NRXN3	ENST00000555073.1	5'UTR	chr14:79759805-79760150	3	NA	NA	NA	NA	NA	TRUE	NA	0.62688242415892	0.474131248018582	-0.152751176140338
224	chr20	61667933	+	cg06103338	77747587	NA	TAAACAAATAAAAAAACTTCCCACATCRAAACTAAAAAACTAAACCCTAC	NA	II	NA	NA	rs6062396	0.309305	NA	NA	NA	NA	chr20:61665780-61666555	S_Shore	GGGAACACGGCCAGAGGGGGATGAAGGCCACACGGAGCACCGCGGGAGCCCCGCCGTCTG[CG]CAGGGTTCAGCCTTTCAGCCTCGATGTGGGAAGTCTCTCCATCTGTTCAGGTTTTCTTTG	CGCAGGGTTCAGCCTTTCAGCCTCGATGTGGGAAGTCTCTCCATCTGTTC	LINC00029;LINC01056;LINC01749	NR_028295;NR_033369;NR_033370	Body;TSS1500;Body	NA	NA	NA	NA	20:61137683-61138402	NA	NA	LINC00029;LINC00029;LINC00029;RP11-305P22.5;LINC00029	ENST00000370341.3;ENST00000370341.3;ENST00000414668.1;ENST00000455711.1;ENST00000456634.1	3'UTR;1stExon;TSS200;TSS1500;TSS1500	LINC00029;LINC00029;LINC00029;RP11-305P22.5;LINC00029	ENST00000370341.3;ENST00000370341.3;ENST00000414668.1;ENST00000455711.1;ENST00000456634.1	3'UTR;1stExon;TSS200;TSS1500;TSS1500	chr20:61667645-61668035	3	NA	NA	NA	NA	NA	NA	NA	0.592275837323206	0.403226040455273	-0.189049796867933
225	chr1	40539032	-	cg07033722	89697913	NA	TAAAAAAAACTAACTACCTCACTTTTCACTTTCRCRCCTACATTTTCTTC	NA	II	NA	NA	NA	NA	NA	NA	NA	NA	NA	OpenSea	CGAGAATGGAATAGGAAGAACTAGCTGCCTCACTTTTCACTTTCGCGCCTACATTTTCTT[CG]CTCCCTAAGTTATACAAGATGTACATTTCCTCTCTTAAGCAACTTAATTTGGGTGCTACT	AGGAAGAACTAGCTGCCTCACTTTTCACTTTCGCGCCTACATTTTCTTCG	PPT1;PPT1	NM_001142604;NM_000310	3'UTR;3'UTR	NA	NA	NA	NA	NA	1:40539002-40539122	Gene_Associated_Cell_type_specific	PPT1	ENST00000433473.3	3'UTR	PPT1;PPT1	ENST00000433473.3;ENST00000529905.1	3'UTR;3'UTR	NA	NA	NA	NA	chr1:40535285-40541428	6	NA	TRUE	NA	0.269023930354307	0.0657083879971505	-0.203315542357157
226	chr3	137492780	+	cg19319792	4749914	NA	TATTAATCTTATCCTTACTTAAATCTATAAATTTCCAATCATTCATTTAC	NA	II	NA	NA	NA	NA	NA	NA	NA	NA	chr3:137489594-137491004	S_Shore	TTTCCTCCATATTCTCCCAAATAAAGGGGTAACATAGTGTCATCTCCTCTTTCAATGACA[CG]CAAATGAATGACTGGAAACCTATAGATCTAAGCAAGGACAAGACCAACAACCAGCATCTG	CGCAAATGAATGACTGGAAACCTATAGATCTAAGCAAGGACAAGACCAAC	LINC01210	NR_109987	Body	NA	NA	NA	NA	NA	NA	NA	RP11-2A4.3;RP11-2A4.3;RP11-2A4.3;RP11-2A4.3	ENST00000465283.1;ENST00000471091.1;ENST00000469216.1;ENST00000478772.1	TSS1500;TSS1500;TSS1500;5'UTR	RP11-2A4.3;RP11-2A4.3;RP11-2A4.3;RP11-2A4.3	ENST00000465283.1;ENST00000471091.1;ENST00000469216.1;ENST00000478772.1	TSS1500;TSS1500;TSS1500;5'UTR	NA	NA	NA	NA	NA	NA	NA	NA	NA	0.770267785816211	0.560388555733633	-0.209879230082578
227	chr10	26224228	-	cg07630301	47768288	NA	AAATCTACTCACCAACAACTCTATTCTATTCTCCAAATAATTACTAACTC	NA	II	NA	NA	NA	NA	NA	NA	NA	NA	chr10:26222921-26224022	S_Shore	GATGTCCTTTCAAGTCTGCTCACCAACAGCTCTGTTCTGTTCTCCAAGTAGTTGCTAACT[CG]CACCTTGCTACTATCCCCCTTCCAGAAAAAAAATTTTATTATTGTTAGAATGGAAATTGG	AGTCTGCTCACCAACAGCTCTGTTCTGTTCTCCAAGTAGTTGCTAACTCG	MYO3A	NM_017433	5'UTR	NA	NA	DMR	NA	NA	NA	NA	MYO3A;MYO3A;MYO3A	ENST00000543632.1;ENST00000265944.5;ENST00000376302.1	TSS1500;5'UTR;5'UTR	MYO3A;MYO3A;MYO3A	ENST00000543632.1;ENST00000265944.5;ENST00000376302.1	TSS1500;5'UTR;5'UTR	NA	NA	NA	NA	chr10:26222481-26224240	6	NA	TRUE	NA	0.39861013608175	0.628023335817182	0.229413199735432
228	chr17	804509	-	cg01858467	9742955	NA	CAAATAAATCTACATTCTCATTTATATCCAAAACCCCTCTAAACCTCAAC	NA	II	NA	NA	rs474966	0.205072	NA	NA	NA	NA	NA	OpenSea	CGGCGTCCGGCCAGATAGATCTGCATTCTCATTTGTATCCAAAACCCCTCTGAGCCTCAA[CG]TCACCCTCTGCAACATGCAGGGATCTGTGGGGGGAGATGATCTCTACATGAAATGGAATA	AGATAGATCTGCATTCTCATTTGTATCCAAAACCCCTCTGAGCCTCAACG	NXN	NM_022463	Body	NA	NA	NA	NA	NA	NA	NA	NXN	ENST00000577098.1	3'UTR	NXN;NXN;NXN	ENST00000577098.1;ENST00000571338.1;ENST00000575171.1	3'UTR;3'UTR;3'UTR	chr17:804465-804970	3	NA	NA	NA	NA	NA	NA	NA	0.575035535218857	0.802232658167128	0.227197122948271
229	chr11	107328843	-	cg05007115	54659934	NA	ACTTTTTACTATATTAACAACTTTCTCACCAATTTCRTCTTAAAATCACC	NA	II	NA	NA	rs118053355	0.039337	NA	NA	NA	NA	chr11:107328441-107328691	S_Shore	ATTTATTATGCACTTTTTACTATATTAACAGCTTTCTCACCAATTTCGTCTTAAAATCAC[CG]GAGTAAGTTACAAGCTCTTGGAAGTTAAGTTGGTACCTCTCAAAAGTTTTCTGCGGAAGT	CTTTTTACTATATTAACAGCTTTCTCACCAATTTCGTCTTAAAATCACCG	CWF19L2	NM_152434	TSS1500	NA	NA	NA	NA	NA	11:107328251-107329137	Promoter_Associated	CWF19L2;CWF19L2	ENST00000282251.5;ENST00000433523.1	TSS1500;TSS1500	CWF19L2;CWF19L2	ENST00000282251.5;ENST00000433523.1	TSS1500;TSS1500	chr11:107328780-107329015	3	NA	NA	NA	NA	NA	NA	NA	0.274025509561852	0.0631904649320648	-0.210835044629787
230	chr8	144653962	+	cg20465143	32765210	70767940	TCTACCCCCTTCCCCACCAAATACATACTCTAATACATAAACTACTAACA	TCTACCCCCTTCCCCACCAAATACATACTCTAATACGTAAACTACTAACG	I	C	Grn	NA	NA	NA	NA	NA	NA	chr8:144653774-144653976	Island	TGCGCTCAGCACTCGCAGGGCCGCCCTCCAGGGCCTCCCCTCCGCTAGGCTGGGCACCTG[CG]CCAGCAGCCCACGCACCAGAGCATGCACCTGGTGGGGAAGGGGGCAGACTTCAGCAGTCA	CGCCAGCAGCCCACGCACCAGAGCATGCACCTGGTGGGGAAGGGGGCAGA	MROH6	NM_001100878	Body	NA	NA	NA	TRUE	NA	8:144653350-144654830	Promoter_Associated_Cell_type_specific	NA	NA	NA	NA	NA	NA	chr8:144653585-144653975	3	NA	NA	NA	NA	NA	TRUE	NA	0.472653940798482	0.148573515782074	-0.324080425016408
231	chr15	60288082	+	cg22724998	16683524	64803553	TTCCATAATTATTAAAAACTTAAATTTTCCTTCACATCCACTTCCCCACA	TTCCATAATTATTAAAAACTTAAATTTTCCTTCGCGTCCGCTTCCCCGCG	I	A	Red	NA	NA	NA	NA	NA	NA	chr15:60289325-60289533	N_Shore	TTTACATAACCAACTTCAACGCACAGCTTCGTGCTCCGCCACTCGGAGTCATCAACAGGT[CG]CGGGGAAGCGGACGCGAAGGAAAACCTAAGTTCCTAACAACTATGGAAAATCTGGGAAAC	CGCGGGGAAGCGGACGCGAAGGAAAACCTAAGTTCCTAACAACTATGGAA				NA	NA	RDMR	TRUE	15:58075343-58075391	15:60287574-60288097	Unclassified_Cell_type_specific	NA	NA	NA	NA	NA	NA	chr15:60287520-60288235	3	NA	NA	NA	NA	NA	TRUE	NA	0.383066468393092	0.0992188515037137	-0.283847616889378
232	chr6	26217142	-	cg18253058	64793978	NA	RCCTTTCACAATTCTACCRATAACTATAACTAACTTCTTATTCCTCCATC	NA	II	NA	NA	NA	NA	NA	NA	NA	NA	chr6:26217211-26217521	N_Shore	AATCAAATTGCGCCTTTCACAATTCTACCGATGACTATAACTAGCTTCTTATTCCTCCAT[CG]AGCCCATTCTTTTTCTTTATTCAGTGGATTGTTAGTTCTTCTGCTGTTAGGAAGCCACTA	CCTTTCACAATTCTACCGATGACTATAACTAGCTTCTTATTCCTCCATCG	H2AC8;H2BC8	NM_021052;NM_003518	TSS200;TSS1500	NA	NA	NA	NA	NA	6:26216810-26217724	Unclassified	HIST1H2AE;HIST1H2BG	ENST00000303910.2;ENST00000244601.3	TSS200;TSS1500	HIST1H2AE;HIST1H2BG	ENST00000303910.2;ENST00000244601.3	TSS200;TSS1500	chr6:26216725-26217615	3	NA	NA	NA	NA	NA	NA	NA	0.260174340405027	0.0566624387488109	-0.203511901656216
233	chr8	143859669	-	cg22861548	58747951	NA	AACCTTTTCTTCTACCCTAAAACTCATTTTTTTCTTTAAAACATTTTTAC	NA	II	NA	NA	NA	NA	NA	NA	NA	NA	chr8:143858279-143859411	S_Shore	AAGAAAAATAAAACCTTTTCTTCTACCCTAAAGCTCATTTTTTTCTTTAAAACATTTTTG[CG]GGCCTGAGGTACAGAATACACCATGCCTGCTGGGCAAGCGGGCTCCGGTTCCAGGAAATC	ACCTTTTCTTCTACCCTAAAGCTCATTTTTTTCTTTAAAACATTTTTGCG	LYNX1;LYNX1;LYNX1;LYNX1	NM_023946;NM_177476;NM_177457;NM_177477	TSS200;TSS1500;TSS200;TSS1500	NA	NA	NA	NA	NA	NA	NA	LYNX1;LYNX1;LYNX1;LYNX1;LYNX1	ENST00000345173.6;ENST00000522906.1;ENST00000398906.1;ENST00000395192.2;ENST00000335822.5	TSS1500;TSS1500;TSS1500;TSS1500;TSS200	LYNX1;LYNX1;LYNX1;LYNX1;LYNX1	ENST00000345173.6;ENST00000522906.1;ENST00000398906.1;ENST00000395192.2;ENST00000335822.5	TSS1500;TSS1500;TSS1500;TSS1500;TSS200	chr8:143859645-143859870	3	NA	NA	NA	NA	NA	TRUE	NA	0.662733451452827	0.847644556921193	0.184911105468366
234	chr3	48777860	+	cg24759562	83800571	NA	TATAAACCAAAATCCAACAATACCCTTTCTAACTAAATCCTCCAACTCCC	NA	II	NA	NA	NA	NA	NA	NA	NA	NA	NA	OpenSea	TTTAGCTCCTTTTTATCTGTTTAGCAGACAAAAAACAACTGCACACACCTCCCCTCCTTC[CG]GGAGTTGGAGGACCTAGCCAGAAAGGGTATTGCTGGATCCTGGCTTATAGCAGAGTACAC	CGGGAGTTGGAGGACCTAGCCAGAAAGGGTATTGCTGGATCCTGGCTTAT				NA	NA	NA	NA	NA	3:48776795-48778244	Unclassified	NA	NA	NA	IP6K2	ENST00000433104.2	TSS200	chr3:48777440-48778195	3	NA	NA	NA	NA	NA	NA	NA	0.728557161752576	0.913398374215825	0.184841212463248
235	chr2	165811765	-	cg20485190	5686200	65654829	ACCTACAACAAAATAACAAACTCCTACCTCTAATAACCCATAACTAAACA	ACCTACGACGAAATAACAAACTCCTACCTCTAATAACCCATAACTAAACG	I	A	Red	NA	NA	NA	NA	NA	NA	NA	OpenSea	GTCGCTAGTTTTACCTGCGGCGGGATGACAGGCTCCTGCCTCTGGTAGCCCATGGCTGAG[CG]GTGGTCCTCAGCAGGTGGAAGATGCTGGGGCTGGGTACGGATTCGCACCCGGCCAGCCTC	ACCTGCGGCGGGATGACAGGCTCCTGCCTCTGGTAGCCCATGGCTGAGCG	SLC38A11;SLC38A11;SLC38A11;SLC38A11	NM_001199148;NM_173512;NM_001199148;NM_173512	5'UTR;5'UTR;1stExon;1stExon	NA	NA	NA	NA	2:165520011-165520326	NA	NA	SLC38A11;SLC38A11;SLC38A11;SLC38A11;SLC38A11;SLC38A11;SLC38A11	ENST00000409149.3;ENST00000303735.4;ENST00000409058.1;ENST00000409149.3;ENST00000303735.4;ENST00000409662.1;ENST00000409058.1	5'UTR;5'UTR;1stExon;1stExon;1stExon;TSS200;5'UTR	SLC38A11;SLC38A11;SLC38A11;SLC38A11;SLC38A11;SLC38A11;SLC38A11	ENST00000409149.3;ENST00000303735.4;ENST00000409058.1;ENST00000409149.3;ENST00000303735.4;ENST00000409662.1;ENST00000409058.1	5'UTR;5'UTR;1stExon;1stExon;1stExon;TSS200;5'UTR	chr2:165811680-165812230	3	NA	NA	NA	NA	NA	NA	NA	0.243178443952984	0.350931002727856	0.107752558774873
236	chr17	1466715	+	cg11719157	91641891	NA	AATACTACATTACAAACATAATATACCTAAAATTACTACCAAAAACCACC	NA	II	NA	NA	NA	NA	NA	NA	NA	NA	chr17:1465159-1466312	S_Shore	AGAGTGAAACTTCGTCTCAAAAAAAAAAAAAAGAAAAGAAAAGGGCTGTGAGGCCGGGCG[CG]GTGGCTCCTGGCAGTAATCCCAGGCACATCATGCCTGTAATGCAGCACTCAGGCGGGCGC	GTGCTGCATTACAGGCATGATGTGCCTGGGATTACTGCCAGGAGCCACCG	PITPNA	NM_006224	TSS1500	NA	NA	NA	NA	NA	NA	NA	PITPNA	ENST00000313486.7	TSS1500	PITPNA;PITPNA;PITPNA;PITPNA;PITPNA;PITPNA	ENST00000573231.1;ENST00000576722.1;ENST00000575288.1;ENST00000576761.1;ENST00000576010.1;ENST00000313486.7	TSS1500;TSS1500;TSS1500;TSS1500;TSS1500;TSS1500	chr17:1466605-1466870	3	NA	NA	NA	NA	TRUE	TRUE	NA	0.665200994346567	0.823304783592853	0.158103789246286
237	chr7	26714757	-	cg13081213	7758412	NA	CACCTTACCCTAAATTACTACATTATCAATAATACCTCTCTATTCTTCCC	NA	II	NA	NA	NA	NA	NA	NA	NA	NA	NA	OpenSea	CAGGCCTTCATCACCTTGCCCTGGATTACTGCATTATCAATGGTGCCTCTCTGTTCTTCC[CG]GGAACTCTTTTCATCAGTTTACCCTGCTGCTCAAAAACTTACACTAACTCTCCACTGCAT	ACCTTGCCCTGGATTACTGCATTATCAATGGTGCCTCTCTGTTCTTCCCG	SKAP2	NM_003930	Body	NA	NA	NA	TRUE	NA	NA	NA	NA	NA	NA	NA	NA	NA	NA	NA	chr7:26714193-26715636	6	NA	NA	NA	TRUE	NA	0.736175392857109	0.872129313756831	0.135953920899723
238	chr6	56179791	-	cg05700860	40790970	NA	ATCTCTAAAACCTCTAAACACAAACAATATTATAAAATATTACCRCAAAC	NA	II	NA	NA	NA	NA	NA	NA	NA	NA	NA	OpenSea	TGTAGACAAGAATCTCTGGAACCTCTGAGCACAAGCAGTATTATGGGGTGTTACCGCAAA[CG]CAGACTACATAACTTTACAAAAATCAATGCAACCGATAATTATTTAAAGCCAGTGTAATA	TCTCTGGAACCTCTGAGCACAAGCAGTATTATGGGGTGTTACCGCAAACG	RNU6-71P	NR_046940	Body	NA	NA	NA	NA	NA	6:56179541-56180390	Unclassified	COL21A1	ENST00000370819.1	5'UTR	COL21A1	ENST00000370819.1	5'UTR	chr6:56179560-56179870	3	NA	NA	NA	NA	NA	NA	NA	0.439518954838408	0.652995420651463	0.213476465813055
239	chr18	35015946	-	cg18735473	87788342	NA	TCTCCCTAAAATTACAAATTAAAACAAATAATAAACACTCCAAAACCCCC	NA	II	NA	NA	NA	NA	NA	NA	NA	NA	NA	OpenSea	ACAGAGTGGTGTCTCCCTAGGGTTACAGATTGGAGCAGGTGGTGGGCACTCCAGGACCCC[CG]CTGCAGGGCCCGCACCTCTCTGCTCACCTCTCTAGGGAGGGGTGAGCTGGAGGCAGCAGG	CGGGGGTCCTGGAGTGCCCACCACCTGCTCCAATCTGTAACCCTAGGGAG	CELF4;CELF4;CELF4;CELF4	NM_001025088;NM_020180;NM_001025089;NM_001025087	Body;Body;Body;Body	NA	NA	RDMR	NA	NA	NA	NA	NA	NA	NA	NA	NA	NA	chr18:35015805-35016310	3	NA	NA	NA	NA	NA	TRUE	NA	0.429710066053312	0.593853487656878	0.164143421603566
240	chr19	12848288	-	cg05085886	8776888	47659118	CACTAAAAATATAATAAAAAATTTCCCCTATAAATTCTTCATATAATACA	CGCTAAAAATATAATAAAAAATTTCCCCTATAAATTCTTCGTATAATACG	I	C	Grn	NA	NA	NA	NA	NA	NA	chr19:12848278-12848586	Island	TGCTCCTAGCTTCGCTAGGAATGTGATAGAGAATTTCCCCTGTAGGTTCTTCGTATGGTG[CG]CTCCGCTGGATCACGTGAGCCAGTTCCAAAATGGCGGCAGGGGTGGCCGGGTGGGGGGTT	CGCTAGGAATGTGATAGAGAATTTCCCCTGTAGGTTCTTCGTATGGTGCG	GET3	NM_004317	TSS200	low-CpG:12709281-12709327	NA	NA	NA	19:12709279-12709586	19:12847603-12848512	Promoter_Associated	ASNA1	ENST00000357332.3	TSS200	ASNA1	ENST00000357332.3	TSS200	chr19:12848160-12848635	3	NA	NA	NA	NA	NA	NA	NA	0.454646689068609	0.108478843221345	-0.346167845847263
241	chr8	117098739	+	cg07230652	44651207	NA	ATAATATCTAAACCAAAAATCCTAACCCTTTTAAAAATCCCCAATCTATC	NA	II	NA	NA	NA	NA	NA	NA	NA	NA	NA	OpenSea	ATCATCTTTTTAATTGTGAAAGTAAAGCTTAATCTCTGTTAAATGAATACCAACAGCAAA[CG]ATAGACTGGGGACCCTTAAAAGGGTCAGGATTCCTGGCTCAGACATCACAAAAGGCTGAC	TGATGTCTGAGCCAGGAATCCTGACCCTTTTAAGGGTCCCCAGTCTATCG	LINC00536	NR_046215	Body	NA	NA	NA	NA	NA	NA	NA	LINC00536	ENST00000505156.2	3'UTR	LINC00536	ENST00000505156.2	3'UTR	NA	NA	NA	NA	chr8:117098120-117098742	6	NA	NA	NA	0.598204898137519	0.762633002495789	0.16442810435827
242	chr11	18230754	-	cg05756029	90801539	39783181	TTAAATCTCTTCAATTCCCAACTCTTTCTCCTACAATAAATATTTATCCA	TTAAATCTCTTCGATTCCCGACTCTTTCTCCTACGATAAATATTTATCCG	I	A	Red	rs115315921	0.019369	NA	NA	NA	NA	chr11:18230619-18230906	Island	GCGCGGAATCAGTTGAGTCTCTTCGGTTCCCGGCTCTTTCTCCTGCGGTGGGTATTTGTC[CG]GCTGCTGGGCGACCTTTCCCGCGAAGGAGGTTGTGCCTTCATTCGGTCGCGCCCCGGGCT	TTGAGTCTCTTCGGTTCCCGGCTCTTTCTCCTGCGGTGGGTATTTGTCCG	SLC25A51P4;SLC25A51P4;SLC25A51P4	NR_026541;NR_026563;NR_026564	Body;TSS200;Body	NA	NA	NA	NA	11:18187218-18187598	NA	NA	RP11-113D6.10;RP11-113D6.10;RP11-113D6.10;RP11-113D6.10	ENST00000340135.3;ENST00000534640.1;ENST00000527059.1;ENST00000527059.1	5'UTR;5'UTR;5'UTR;1stExon	RP11-113D6.10;RP11-113D6.10;RP11-113D6.10;RP11-113D6.10	ENST00000340135.3;ENST00000534640.1;ENST00000527059.1;ENST00000527059.1	5'UTR;5'UTR;5'UTR;1stExon	chr11:18230725-18230975	3	NA	NA	NA	NA	NA	TRUE	NA	0.214094172976486	0.0921433109010082	-0.121950862075478
243	chr7	2646955	-	cg18338984	13602845	NA	CTAAAATCTCAACCAAAAAATAACCACCTCCAAAAAACCCRAACTATATC	NA	II	NA	NA	rs1056568	0.413938	NA	NA	NA	NA	chr7:2645524-2645765	S_Shore	CAGCTGGTCTGCTGAGGTCTCAGCCAAAGAGTGGCCACCTCCAGGAAGCCCGGGCTGTGT[CG]GGACGGAAGGGAGGAGTGTCCCATCTGGAGCTGCCTCTGAACTAAGCGTCGCCTTATGCC	TGAGGTCTCAGCCAAAGAGTGGCCACCTCCAGGAAGCCCGGGCTGTGTCG	IQCE;IQCE	NM_001100390;NM_152558	Body;Body	NA	NA	NA	TRUE	7:2613290-2613649	NA	NA	NA	NA	NA	IQCE	ENST00000476665.1	5'UTR	chr7:2645285-2647075	3	NA	NA	NA	NA	NA	TRUE	NA	0.380764826009292	0.536179117436336	0.155414291427044
244	chr6	2849280	+	cg16793615	90647984	NA	ACATTCTAATCTATCTCTCATCCAATCTTACTAATTAATAAATATCTATC	NA	II	NA	NA	NA	NA	NA	NA	NA	NA	NA	OpenSea	AGCACGTCCCAGGAGCCACAACCTCTAGCCCCACCCACTAGCGACGCACAGCACAATTCG[CG]ACAGACACTTACCAACCAGTAAGACTGGATGAGAGACAGACCAGAATGCTTGTTCCAACA	CATTCTGGTCTGTCTCTCATCCAGTCTTACTGGTTGGTAAGTGTCTGTCG				NA	chr6:2849123-2849123	NA	NA	NA	6:2848906-2849498	Unclassified	NA	NA	NA	NA	NA	NA	chr6:2849085-2849415	3	NA	NA	NA	NA	NA	NA	NA	0.534583408243884	0.406119291005819	-0.128464117238065
245	chr18	47085749	-	cg21469505	64616232	NA	CAACACAACAAAAATTCCATCAAAACTCCTCAACTAAAACTCCTCCAAAC	NA	II	NA	NA	NA	NA	NA	NA	NA	NA	chr18:47087075-47087446	N_Shore	AATTTTGACTGCAACACAGCAGAAGTTCCATCAAGACTCCTCAGCTGGAACTCCTCCAGG[CG]AGAGGCTCTTCAGATCTCCTTGTTCTTGGGAAGGATGAAGCAGAACAGTTGACATCATAC	CGCCTGGAGGAGTTCCAGCTGAGGAGTCTTGATGGAACTTCTGCTGTGTT				NA	NA	NA	NA	NA	18:47085644-47085978	Unclassified_Cell_type_specific	NA	NA	NA	NA	NA	NA	chr18:47085705-47086010	3	NA	NA	NA	NA	NA	TRUE	NA	0.323055293023277	0.46030833357154	0.137253040548263
246	chr11	83849543	-	cg02137496	27639876	NA	TCAAACRTATATTATAATATCRATCAAACCAAACAAACTAAAAACAACCC	NA	II	NA	NA	rs73515762	0.066494	NA	NA	NA	NA	NA	OpenSea	AACATGATAGGTCAAACGTGTGTTGTAATGTCGATCAAACCAAACAGGCTGAAGACAGCC[CG]TCCCTAAAGTAATATGCTTGAAGAGAAGGGGATTAACTAACACTGACACAAGTTTAATTT	CGGGCTGTCTTCAGCCTGTTTGGTTTGATCGACATTACAACACACGTTTG	DLG2;DLG2;DLG2;DLG2;DLG2	NM_001142700;NM_001206769;NM_001300983;NM_001364;NM_001142699	Body;Body;Body;Body;Body	NA	NA	NA	NA	NA	NA	NA	DLG2;DLG2	ENST00000376106.3;ENST00000537455.1	5'UTR;5'UTR	DLG2;DLG2;DLG2;DLG2;DLG2;DLG2	ENST00000524941.1;ENST00000529111.1;ENST00000376106.3;ENST00000537455.1;ENST00000529401.1;ENST00000527466.1	3'UTR;3'UTR;5'UTR;5'UTR;3'UTR;3'UTR	NA	NA	NA	NA	NA	NA	NA	NA	NA	0.659917826986518	0.93557451826819	0.275656691281672
247	chr3	113464819	+	cg22030770	36709585	81621897	ACAAAAACCTAAAAACAACAACTACAACAACATTAATATCAATAATAACA	ACGAAAACCTAAAAACGACGACTACGACGACGTTAATATCGATAATAACG	I	A	Red	rs1048892	0.295128	NA	NA	NA	NA	chr3:113464437-113465159	Island	GCCGGGCCCTGCCCGGCTGCCCTTCCTCACCCTTTCATCTTCCCCGCCTGCTGAGGCCGT[CG]TTACCACCGATATCAACGCCGTCGTAGTCGCCGCCCTTAGGTCTCCGCACCCTTAGCTCG	GCGGAGACCTAAGGGCGGCGACTACGACGGCGTTGATATCGGTGGTAACG	ATP6V1A;NAA50;NAA50;NAA50;NAA50	NM_001690;NM_025146;NM_001308445;NM_025146;NM_001308445	TSS1500;1stExon;1stExon;5'UTR;5'UTR	high-CpG:114946795-114947856	NA	NA	NA	3:114946782-114948040	3:113463775-113464888	Promoter_Associated	ATP6V1A;ATP6V1A;ATP6V1A;NAA50;NAA50;NAA50;NAA50;NAA50;NAA50;NAA50;NAA50;NAA50;NAA50;NAA50;NAA50;NAA50	ENST00000545842.1;ENST00000273398.3;ENST00000538620.1;ENST00000497525.1;ENST00000477813.1;ENST00000313396.7;ENST00000497255.1;ENST00000467022.1;ENST00000240922.2;ENST00000493900.1;ENST00000477813.1;ENST00000313396.7;ENST00000497255.1;ENST00000240922.2;ENST00000493900.1;ENST00000467022.1	TSS1500;TSS1500;TSS1500;TSS200;1stExon;1stExon;1stExon;1stExon;1stExon;1stExon;5'UTR;5'UTR;5'UTR;5'UTR;5'UTR;3'UTR	ATP6V1A;ATP6V1A;ATP6V1A;ATP6V1A;ATP6V1A;ATP6V1A;NAA50;NAA50;NAA50;NAA50;NAA50;NAA50;NAA50;NAA50;NAA50;NAA50;NAA50;NAA50;NAA50;NAA50	ENST00000545842.1;ENST00000273398.3;ENST00000462855.1;ENST00000538620.1;ENST00000496747.1;ENST00000475322.1;ENST00000497525.1;ENST00000477813.1;ENST00000313396.7;ENST00000497255.1;ENST00000481432.1;ENST00000240922.2;ENST00000493900.1;ENST00000477813.1;ENST00000313396.7;ENST00000497255.1;ENST00000481432.1;ENST00000240922.2;ENST00000493900.1;ENST00000467022.1	TSS1500;TSS1500;TSS1500;TSS1500;TSS1500;TSS1500;TSS200;1stExon;1stExon;1stExon;1stExon;1stExon;1stExon;5'UTR;5'UTR;5'UTR;5'UTR;5'UTR;5'UTR;3'UTR	chr3:113464800-113465350	3	NA	NA	NA	NA	NA	NA	NA	0.256051960355817	0.0734111495926059	-0.182640810763211
248	chr6	32847845	+	cg16454316	15784279	NA	AAACTAATTTTCAACTCACTTTATTCTTCTTTTTCAAAAATATTTTAAAC	NA	II	NA	NA	NA	NA	NA	NA	NA	NA	chr6:32847498-32847846	Island	CGACGCCAGACTCAAGCGGGGAAAAGCGGGCCTAGAGCTCCAGGGCGGGAGCGACGCCGA[CG]CCTAAAACATTCTTGAAAAAGAAGAATAAAGTGAGTTGAAAATCAGTCTGCCCTATTTCA	CGCCTAAAACATTCTTGAAAAAGAAGAATAAAGTGAGTTGAAAATCAGTC	PPP1R2P1	NR_027771	Body	NA	NA	NA	NA	6:32955477-32955824	NA	NA	PPP1R2P1	ENST00000420261.1	TSS1500	PPP1R2P1	ENST00000420261.1	TSS1500	NA	NA	NA	NA	NA	NA	NA	TRUE	NA	0.82676345608765	0.669260832995484	-0.157502623092166
249	chr15	96897414	+	cg18512515	49702860	99725276	AAACCCAAAACACCAATAAAACAAAATCAAACTCCCCTTCTCATAATACA	AAACCCGAAACGCCAATAAAACAAAATCAAACTCCCCTTCTCGTAATACG	I	T	Red	NA	NA	NA	NA	NA	NA	chr15:96897596-96898046	N_Shore	CCCCTCCTGGAAGAGGACACACACCCACCCACCCACACACACACACACACACCCCACACA[CG]CACTACGAGAAGGGGAGTTTGATCTTGTCTCATTGGCGTCTCGGGTCTGAAAGGAAAATC	CGCACTACGAGAAGGGGAGTTTGATCTTGTCTCATTGGCGTCTCGGGTCT				NA	NA	NA	NA	15:94697915-94699001	NA	NA	RP11-522B15.3;RP11-522B15.3	ENST00000558499.1;ENST00000558382.1	TSS1500;TSS200	RP11-522B15.3;RP11-522B15.3	ENST00000558499.1;ENST00000558382.1	TSS1500;TSS200	chr15:96896920-96897955	3	NA	NA	NA	NA	NA	TRUE	NA	0.326333594082448	0.140469998080425	-0.185863596002023
250	chr1	18311356	-	cg22491440	76696544	NA	TAATACAAAATCTACTCCAATAATTCCCAAAACCCATACRAATTAATTCC	NA	II	NA	NA	rs80327718	0.010783	NA	NA	NA	NA	NA	OpenSea	CCACACAGTGATGATGCAGAGTCTGCTCCAATGATTCCCAAGACCCATACGGGTTAATTC[CG]GCAAAGGAACGATTCCTTGGGTTTTAGCTCCTGGCCTGGGAGTCACGCCCAGCTTGTGGT	GATGCAGAGTCTGCTCCAATGATTCCCAAGACCCATACGGGTTAATTCCG				NA	NA	NA	NA	NA	1:18310627-18311816	Unclassified	NA	NA	NA	NA	NA	NA	chr1:18311065-18311495	3	NA	NA	NA	NA	NA	TRUE	NA	0.674932108037275	0.830817149804449	0.155885041767173
251	chr1	3600879	-	cg17471939	93731921	89774538	TTACACTACAAAAAACCAACCCAAACTATAAAAATACACAAAACAACACA	TTACGCTACGAAAAACCAACCCGAACTATAAAAATACGCGAAACAACGCG	I	T	Red	NA	NA	NA	NA	NA	NA	NA	OpenSea	TGGGGAATTTGTTTGCGCTGCGGAAAACCAGCCCGAACTGTGGGGATACGCGGAACAGCG[CG]TCTGGGGCAGGGTCGGGCCTCCCTCACTTATGCTCAGCCCGAAAGGGAGGGAGGCGATGC	CGCGCTGTTCCGCGTATCCCCACAGTTCGGGCTGGTTTTCCGCAGCGCAA	TP73	NM_005427	Body	NA	NA	NA	NA	1:3590595-3590796	NA	NA	NA	NA	NA	NA	NA	NA	chr1:3600665-3601135	3	NA	NA	NA	NA	NA	TRUE	NA	0.63386550666517	0.359650064373936	-0.274215442291234
252	chr8	54137552	-	cg11641410	50639863	NA	TTTTATCCTCATTTCACTAACCAACCAAAAATTCCACTAAAAATAAAAAC	NA	II	NA	NA	NA	NA	NA	NA	NA	NA	NA	OpenSea	TTCTAACTTATTTTTGTCCTCATTTCACTAACCAACCAAAGATTCCACTGAAAATGGAAG[CG]GAGGCCCCTACCACACTTGCACTCCAATCCCTTATGAAATTGACTTACCAATCAAAGATA	TTTGTCCTCATTTCACTAACCAACCAAAGATTCCACTGAAAATGGAAGCG				NA	NA	NA	TRUE	NA	NA	NA	RP11-162D9.3	ENST00000524425.1	5'UTR	RP11-162D9.3	ENST00000524425.1	5'UTR	NA	NA	NA	NA	NA	NA	NA	TRUE	NA	0.5808950434685	0.875880202812111	0.294985159343611
253	chr4	164088478	+	cg24309739	88646480	79794972	ATCCAACATTCAAACCTTAAATAATTCACATAACACAATAAAAACAATCA	ATCCGACATTCAAACCTTAAATAATTCACATAACGCAATAAAAACGATCG	I	A	Red	NA	NA	NA	NA	NA	NA	chr4:164087461-164088146	S_Shore	TGGCGAGAAAGCGAGACTCCGTCTCAAAAAAAAATAATCAGGACTAGGGAGGCCCTAAAT[CG]ACCGTTTTCACTGCGTCATGTGAACCATTCAAGGCCTGAATGTCGGATTTTCCTATTGCT	CGACCGTTTTCACTGCGTCATGTGAACCATTCAAGGCCTGAATGTCGGAT	NAF1;NAF1	NM_138386;NM_001128931	TSS1500;TSS1500	NA	NA	NA	NA	NA	NA	NA	NAF1;NAF1	ENST00000422287.2;ENST00000274054.2	TSS1500;TSS1500	NAF1;NAF1;NAF1;NAF1	ENST00000502973.1;ENST00000509232.1;ENST00000422287.2;ENST00000274054.2	TSS1500;TSS1500;TSS1500;TSS1500	chr4:164088380-164088655	3	NA	NA	NA	NA	NA	TRUE	NA	0.836964068608799	0.598978750769715	-0.237985317839083
254	chr2	100984712	-	cg03370330	12742569	NA	AAAATAACAATTACCTTTACCCTAACTTATATAACAAACTAAAAAAACCC	NA	II	NA	NA	rs10186278	0.059505	NA	NA	NA	NA	NA	OpenSea	CTGAGAATCCTGGGGTAACAATTGCCTTTGCCCTGGCTTGTGTGGCAAGCTGAGGAGACC[CG]GTGCTGCTTCCCTCCATCCAGTGAGTGCTCAGCTCTTAAAGCAGGGATGTCACTCAGAAG	CGGGTCTCCTCAGCTTGCCACACAAGCCAGGGCAAAGGCAATTGTTACCC				NA	NA	NA	TRUE	NA	NA	NA	NA	NA	NA	NA	NA	NA	NA	NA	NA	NA	NA	NA	NA	TRUE	NA	0.706650706387231	0.888368856884923	0.181718150497692
255	chr17	6926742	+	cg10137837	94650490	98752388	TTCCAAATCCCACAACACTTAAAACCAATTAAAAATTCCACACCACAACA	TTCCAAATCCCACAACGCTTAAAACCAATTAAAAATTCCACACCGCGACG	I	T	Red	NA	NA	NA	NA	NA	NA	chr17:6925400-6927527	Island	AGGGGCACTGGGGGTCGAACCCAGGGCGATGGGCGCGGGATTCCCCACGCTCGCCAACGA[CG]CCGCGGTGTGGAACCTTCAACTGGCTCCAAGCGCTGTGGGATCTGGAAGAGGCAAGGGAG	CGCCGCGGTGTGGAACCTTCAACTGGCTCCAAGCGCTGTGGGATCTGGAA	BCL6B	NM_181844	5'UTR	NA	NA	NA	NA	17:6866000-6868289	17:6926659-6927484	Unclassified	BCL6B;BCL6B	ENST00000293805.5;ENST00000572216.1	5'UTR;5'UTR	BCL6B;BCL6B;BCL6B;BCL6B	ENST00000293805.5;ENST00000572216.1;ENST00000576705.1;ENST00000573503.1	5'UTR;5'UTR;5'UTR;TSS200	chr17:6926185-6926955	3	NA	NA	NA	NA	NA	TRUE	NA	0.334389796136837	0.197257840211417	-0.13713195592542
256	chr10	62330699	-	cg12655303	93782303	NA	RATAATTTACAACRAATCCAACCACTACTCACTCTAATATAAATTACACC	NA	II	NA	NA	NA	NA	NA	NA	NA	NA	NA	OpenSea	CATAAAAGCTCGATGATTTACAACGAATCCAGCCACTGCTCACTCTAATATGGATTGCAC[CG]TCGTGGTTCATGTGTCTGTCTCGGCTCTCTATGACACTCTATGTTCAGAATCATGGTGGA	CGGTGCAATCCATATTAGAGTGAGCAGTGGCTGGATTCGTTGTAAATCAT	ANK3;ANK3	NM_001204404;NM_001204403	Body;Body	NA	chr10:62330469-62330469	NA	NA	NA	NA	NA	ANK3	ENST00000510382.1	3'UTR	ANK3	ENST00000510382.1	3'UTR	NA	NA	NA	NA	NA	NA	NA	NA	NA	0.827836731326339	0.965529621607088	0.137692890280749
257	chr3	61237217	+	cg24504954	45657968	NA	CCTAAATCAAAATTACTATCACTATAACTTTCAATTAACCCRACRTAAAC	NA	II	NA	NA	rs9880846	0.113419	NA	NA	NA	NA	chr3:61236606-61237227	Island	GGGACCCAAGATGGCCGCTTGTCTGGGGACAGGAGCGGAGGCCAATACGCGCAGAGCATG[CG]CCTACGCCGGGCCAATTGAAAGCCATAGTGACAGTAACCCTGATTCAGGGGCGGGAAACA	CGCCTACGCCGGGCCAATTGAAAGCCATAGTGACAGTAACCCTGATTCAG	FHIT;FHIT	NM_002012;NM_001166243	TSS200;TSS200	NA	NA	RDMR	NA	3:61211587-61212311	3:61237074-61237415	Promoter_Associated	FHIT;FHIT;FHIT	ENST00000476844.1;ENST00000492590.1;ENST00000468189.1	TSS200;TSS200;TSS200	FHIT;FHIT;FHIT;FHIT;FHIT	ENST00000490952.1;ENST00000465330.1;ENST00000476844.1;ENST00000492590.1;ENST00000468189.1	TSS200;TSS200;TSS200;TSS200;TSS200	chr3:61237045-61237295	3	NA	NA	NA	NA	NA	TRUE	NA	0.769918537937663	0.551995844696113	-0.21792269324155
258	chr14	31495714	+	cg03916902	7695337	6706355	CTCAATACACCAACATAAAATAAAACCAAACTCTATTTAACAATTAAACA	CTCAATACGCCGACGTAAAATAAAACCGAACTCTATTTAACGATTAAACG	I	T	Red	NA	NA	NA	NA	NA	NA	chr14:31494794-31496056	Island	AGGGGATAGGCGGAGGGCCGTCACTAGCGCACAGCATGCTGGGTAGCGAACGCAGCCTCA[CG]CTTAATCGCCAAATAGAGTCCGGCCTCACCCTACGCCGGCGCACTGAGAACGCAGCCCGG	CGCTTAATCGCCAAATAGAGTCCGGCCTCACCCTACGCCGGCGCACTGAG	STRN3;STRN3;AP4S1;AP4S1;AP4S1;AP4S1;AP4S1;AP4S1	NM_014574;NM_001083893;NM_001254728;NM_001254729;NM_007077;NM_001128126;NM_001254727;NM_001254726	TSS200;TSS200;TSS200;5'UTR;5'UTR;5'UTR;5'UTR;5'UTR	NA	NA	NA	NA	14:30564345-30566032	14:31495230-31495933	Promoter_Associated	STRN3;STRN3;AP4S1;AP4S1;AP4S1;AP4S1;AP4S1;AP4S1	ENST00000357479.5;ENST00000355683.5;ENST00000542754.2;ENST00000313566.6;ENST00000216366.4;ENST00000334725.4;ENST00000554609.1;ENST00000554345.1	TSS200;TSS200;5'UTR;5'UTR;5'UTR;5'UTR;5'UTR;5'UTR	STRN3;STRN3;STRN3;AP4S1;AP4S1;AP4S1;AP4S1;AP4S1;AP4S1;AP4S1;AP4S1;AP4S1	ENST00000555358.1;ENST00000357479.5;ENST00000355683.5;ENST00000555417.1;ENST00000557346.1;ENST00000542754.2;ENST00000313566.6;ENST00000556232.1;ENST00000216366.4;ENST00000334725.4;ENST00000554609.1;ENST00000554345.1	TSS200;TSS200;TSS200;TSS200;5'UTR;5'UTR;5'UTR;5'UTR;5'UTR;5'UTR;5'UTR;5'UTR	chr14:31495525-31495875	3	NA	NA	NA	NA	NA	NA	NA	0.27096006543057	0.0649001116548993	-0.206059953775671
259	chr2	69043460	+	cg23817627	8666599	NA	ACCAAAAACCTCTCACCTACAAATATAACTCAAAAAACTATAATTATCAC	NA	II	NA	NA	NA	NA	NA	NA	NA	NA	NA	OpenSea	CTTGTGTAAATCTCTTCCCAGGCTCAGCAGGAGTTGATGAAGCAGCTCTCCATCCTTCCT[CG]TGACAACTATAGTCTCCTGAGCTACATCTGCAGGTGAGAGGCCCCTGGTATCAACTCTGC	CCAGGGGCCTCTCACCTGCAGATGTAGCTCAGGAGACTATAGTTGTCACG	ARHGAP25;ARHGAP25;ARHGAP25;ARHGAP25	NM_014882;NM_001007231;NM_001166276;NM_001166277	Body;Body;Body;Body	NA	NA	NA	TRUE	NA	NA	NA	ARHGAP25	ENST00000479844.1	TSS1500	ARHGAP25;ARHGAP25;ARHGAP25	ENST00000479844.1;ENST00000473986.1;ENST00000488795.1	TSS1500;3'UTR;3'UTR	NA	NA	NA	NA	NA	NA	NA	TRUE	NA	0.860953566804225	0.587613807760092	-0.273339759044133
260	chr3	168185313	-	cg07323488	29785178	NA	TTAACCTCACTATTAATAAACCTTATAAATTCTCCAATCTTCAAAAACTC	NA	II	NA	NA	NA	NA	NA	NA	NA	NA	NA	OpenSea	GACATTGTGTCTTGACCTCACTGTTGATGGACCTTGTGAGTTCTCCAGTCTTCAGAGACT[CG]CTGCCATCTACTGGTTATTGTTACCAGTTCTGCTCCTCTAGTCTTGGAGTTGGGTCCCGA	TGACCTCACTGTTGATGGACCTTGTGAGTTCTCCAGTCTTCAGAGACTCG	EGFEM1P	NR_021485	Body	NA	NA	NA	NA	NA	NA	NA	NA	NA	NA	EGFEM1P;EGFEM1P	ENST00000502778.1;ENST00000511230.2	5'UTR;5'UTR	chr3:168185160-168185410	3	NA	NA	NA	NA	NA	NA	NA	0.233688889141675	0.392110870015531	0.158421980873856
261	chr3	192109830	+	cg24920997	5627346	NA	AAATCAACACTTCTCAAACTTATAAAATACAAATTCTAATTCAACAAATC	NA	II	NA	NA	NA	NA	NA	NA	NA	NA	NA	OpenSea	TGTGTGGTCACCAGGCCAGCAGCAATGGTATCACCTGGGAGAGAATTCCAAAGCCACTCC[CG]ACTTGCTGAATCAGAATCTGCATTTCACAAGTTTGAGAAGTGCTGATCTGAGGAACTATT	GATCAGCACTTCTCAAACTTGTGAAATGCAGATTCTGATTCAGCAAGTCG	FGF12;FGF12	NM_021032;NM_004113	Body;Body	NA	NA	NA	NA	NA	NA	NA	NA	NA	NA	FGF12	ENST00000448795.1	5'UTR	chr3:192109680-192110070	3	NA	NA	NA	NA	NA	NA	NA	0.77658499078956	0.551780800343935	-0.224804190445625
262	chr3	71775503	+	cg16387372	7742345	NA	AAATACTATATTAAAAAAACCCCTCCTACTTTAAACTCAAAAATCTCACC	NA	II	NA	NA	NA	NA	NA	NA	NA	NA	chr3:71773826-71774873	S_Shore	ACCTGTGAACACAGAGCGCTCTGCTTCCTGTACCTCTGAGCACCCAGGAAGTCCCTTAGG[CG]GTGAGATTCCTGAGCCCAAAGTAGGAGGGGCCCTCCTAACACAGCATCTCCCCAGGTCTC	GATGCTGTGTTAGGAGGGCCCCTCCTACTTTGGGCTCAGGAATCTCACCG	EIF4E3;EIF4E3;EIF4E3;EIF4E3;EIF4E3	NM_001134651;NM_001134650;NM_001282886;NM_001134649;NM_173359	TSS1500;5'UTR;5'UTR;5'UTR;5'UTR	NA	chr3:71775445-71775445	NA	NA	NA	3:71775450-71775678	Promoter_Associated	EIF4E3;EIF4E3;EIF4E3;EIF4E3;EIF4E3;EIF4E3	ENST00000425534.2;ENST00000468147.1;ENST00000389826.3;ENST00000295612.3;ENST00000448225.1;ENST00000421769.2	TSS1500;3'UTR;5'UTR;5'UTR;5'UTR;5'UTR	EIF4E3;EIF4E3;EIF4E3;EIF4E3;EIF4E3;EIF4E3;EIF4E3;EIF4E3;EIF4E3;EIF4E3	ENST00000425534.2;ENST00000481525.1;ENST00000468147.1;ENST00000469524.1;ENST00000389826.3;ENST00000497838.1;ENST00000295612.3;ENST00000448225.1;ENST00000496214.2;ENST00000421769.2	TSS1500;3'UTR;3'UTR;5'UTR;5'UTR;5'UTR;5'UTR;5'UTR;5'UTR;5'UTR	chr3:71775365-71775955	3	NA	NA	NA	NA	NA	NA	NA	0.218382863750955	0.0801213723488611	-0.138261491402093
263	chr14	92047329	-	cg23251746	39612541	NA	TTAAAAACTTCTCTTAATTTCTTCTAATCCATCTTTAAAATATCCTCCAC	NA	II	NA	NA	NA	NA	NA	NA	NA	NA	NA	OpenSea	GAGAGAGATACTTGAAAACTTCTCTTGGTTTCTTCTAATCCATCTTTGGAATGTCCTCCA[CG]GATGGATGCCTTGCAGTTGAAACATAAATGCTATAAAAATTAATCCCCCTAGCACTACCG	TGAAAACTTCTCTTGGTTTCTTCTAATCCATCTTTGGAATGTCCTCCACG	CATSPERB	NM_024764	Body	NA	NA	NA	TRUE	NA	NA	NA	NA	NA	NA	CATSPERB	ENST00000557036.1	3'UTR	chr14:92046945-92047450	3	NA	NA	NA	NA	NA	TRUE	NA	0.387233764611888	0.488083106292489	0.100849341680601
264	chr7	73008232	-	cg17015527	81653889	NA	ATCTAACCAAAACTATAAAAATTTACCAAAAATACCCTCTATAACTACCC	NA	II	NA	NA	NA	NA	NA	NA	NA	NA	NA	OpenSea	TGAGCAGCAGGGTCTGGCCAGGACTATAAAGGTTTGCCAAGGGTGCCCTCTGTGACTGCC[CG]TGTGGCTTGCTCAGGGATGCGGCCCGGGTCGGTCAGGATACTGGTAGATGTGCCCAGCTG	CGGGCAGTCACAGAGGGCACCCTTGGCAAACCTTTATAGTCCTGGCCAGA	MLXIPL;MLXIPL;MLXIPL;MLXIPL	NM_032954;NM_032953;NM_032952;NM_032951	Body;Body;Body;Body	NA	NA	NA	NA	NA	NA	NA	MLXIPL	ENST00000434326.1	3'UTR	MLXIPL;MLXIPL	ENST00000345114.5;ENST00000434326.1	3'UTR;3'UTR	NA	NA	chr7:73007499-73008484	6	chr7:73004830-73009007	6	NA	NA	NA	0.707627957163545	0.939321000134773	0.231693042971229
265	chr1	113934971	+	cg19510626	14746210	NA	ACTACCTAACCCAAATAACAATTAACCAACCCATTATATTTTAATACACC	NA	II	NA	NA	NA	NA	NA	NA	NA	NA	chr1:113932580-113934070	S_Shore	TGTGATTGTAACATTATTAGAAACCAAACTGTTTTTCCTTAATGTGCTCTGCTGAGTATA[CG]GTGCATCAAAATATAATGGGCTGGTTAATTGTTACCTGGGCTAGGTAGCAGTCCATCCCT	CGGTGCATCAAAATATAATGGGCTGGTTAATTGTTACCTGGGCTAGGTAG	MAGI3;MAGI3	NM_152900;NM_001142782	Body;Body	NA	NA	RDMR	NA	NA	NA	NA	MAGI3	ENST00000486456.1	5'UTR	MAGI3;MAGI3	ENST00000477955.1;ENST00000486456.1	5'UTR;5'UTR	NA	NA	NA	NA	NA	NA	NA	TRUE	NA	0.704324561832822	0.881503948920866	0.177179387088044
266	chr2	106015745	-	cg17268658	93809482	NA	TCCTTTCTTCRTACCCTCCRAATCTTAAAAACACAATAATTATCRAAAAC	NA	II	NA	NA	NA	NA	NA	NA	NA	NA	chr2:106014878-106015884	Island	TTTGCCAGGGCTCCTTTCTTCGTGCCCTCCGGGTCTTGGGAGCACAGTAGTTATCGGGAG[CG]TCGCCTCCGGCGTGGGCTCTCGGGCGCGAGTTTCGGACGAGGCCTGGGCGCGGTGGCAGG	CGCTCCCGATAACTACTGTGCTCCCAAGACCCGGAGGGCACGAAGAAAGG	FHL2;FHL2;FHL2;FHL2	NM_001039492;NM_001450;NM_201555;NM_201557	TSS200;TSS200;TSS200;5'UTR	NA	NA	NA	NA	2:105381311-105382817	2:106014507-106016259	Unclassified_Cell_type_specific	FHL2;FHL2;FHL2;FHL2;FHL2;FHL2;FHL2;FHL2	ENST00000409177.1;ENST00000344213.4;ENST00000408995.1;ENST00000393353.3;ENST00000322142.8;ENST00000409177.1;ENST00000336660.5;ENST00000393352.3	1stExon;TSS200;TSS1500;TSS1500;TSS1500;5'UTR;5'UTR;5'UTR	FHL2;FHL2;FHL2;FHL2;FHL2;FHL2;FHL2;FHL2	ENST00000409177.1;ENST00000344213.4;ENST00000408995.1;ENST00000393353.3;ENST00000322142.8;ENST00000409177.1;ENST00000336660.5;ENST00000393352.3	1stExon;TSS200;TSS1500;TSS1500;TSS1500;5'UTR;5'UTR;5'UTR	chr2:106014825-106015875	3	NA	NA	NA	NA	NA	NA	NA	0.618150363780059	0.421066079940915	-0.197084283839143
267	chr14	58442152	+	cg21044933	5630304	NA	AAACAATCTCCAAATATCCCATACAAAAACATTATATAAACTTTTCCCAC	NA	II	NA	NA	rs7146669	0.435903	NA	NA	NA	NA	NA	OpenSea	GGCCCCACACATTCCCAGATGCCTTAGCTTCATTCTTCACTTCTACAAAGAAAGACCACT[CG]TGGGAAAAGCTCACACAATGCTTTTGTATGGGACACCTGGAGATTGTTCTAACACACTGC	CGTGGGAAAAGCTCACACAATGCTTTTGTATGGGACACCTGGAGATTGTT				NA	NA	NA	TRUE	NA	NA	NA	NA	NA	NA	SLC35F4	ENST00000556568.1	3'UTR	NA	NA	NA	NA	NA	NA	NA	TRUE	NA	0.663390808199194	0.83750214169189	0.174111333492695
268	chr7	75362554	-	cg27531731	93787476	NA	CACTTAAAACCTAAAATCCTAATTTTAAATCCTAACCCTTCCACTCACCC	NA	II	NA	NA	rs62475481	0.055112	NA	NA	NA	NA	NA	OpenSea	AACGGGCCTGACACTTGGAACCTGGAGTCCTGGTTTTGAATCCTGGCCCTTCCACTCACC[CG]TGGGATGACCCTGGGCACGTTACCAAGCTCTTTGAGTCACGATGTCCTCATCCATAAAAT	CGGGTGAGTGGAAGGGCCAGGATTCAAAACCAGGACTCCAGGTTCCAAGT	HIP1	NM_005338	Body	NA	NA	NA	TRUE	NA	NA	NA	NA	NA	NA	HIP1	ENST00000485723.1	3'UTR	chr7:75362405-75362675	3	NA	NA	NA	NA	NA	TRUE	NA	0.7217575384499	0.946306454204393	0.224548915754493
269	chr7	99067143	+	cg07241675	8759185	74700872	CAAAATTCAAAAATAATCCTCTTATCATTCAAAAAAATTCACCTACCTCA	CGAAATTCGAAAATAATCCTCTTATCATTCGAAAAAATTCACCTACCTCG	I	A	Red	NA	NA	NA	NA	NA	NA	chr7:99070295-99070859	N_Shelf	TGCGTGAAACATTTTCCACTGTGGCTTCCCAAACGTGTCTCCTTAGGAGACTACACAGCC[CG]AGGCAGGTGAATTTTCCCGAATGACAAGAGGATTATTCCCGAACCCCGTGGTGGCGTCTG	CGGGGTTCGGGAATAATCCTCTTGTCATTCGGGAAAATTCACCTGCCTCG				NA	NA	NA	NA	7:98905021-98905121	NA	NA	NA	NA	NA	NA	NA	NA	chr7:99067025-99067635	3	NA	NA	NA	NA	NA	TRUE	NA	0.622129696341361	0.427664398474803	-0.194465297866559
270	chr1	3600852	-	cg26055950	92682160	4736268	CCAAAAATTCATAAATAAAAAATTTATTTACACTACAAAAAACCAACCCA	CCAAAAATTCGTAAATAAAAAATTTATTTACGCTACGAAAAACCAACCCG	I	A	Red	NA	NA	NA	NA	NA	NA	NA	OpenSea	CGCCTCCGCCGCCCAGGGATTCGTAGGTGGGGAATTTGTTTGCGCTGCGGAAAACCAGCC[CG]AACTGTGGGGATACGCGGAACAGCGCGTCTGGGGCAGGGTCGGGCCTCCCTCACTTATGC	CGGGCTGGTTTTCCGCAGCGCAAACAAATTCCCCACCTACGAATCCCTGG	TP73	NM_005427	Body	NA	NA	NA	NA	1:3590595-3590796	NA	NA	NA	NA	NA	NA	NA	NA	chr1:3600665-3601135	3	NA	NA	NA	NA	NA	TRUE	NA	0.591567520301408	0.454012907205594	-0.137554613095814
271	chr4	7594124	+	cg08723309	19655542	NA	AACTAAATACTAATAAACACTAATCATACTATCCACTAAAACTTTCTCCC	NA	II	NA	NA	NA	NA	NA	NA	NA	NA	chr4:7593369-7593586	S_Shore	CGCCCTGGTGACTGCAGTAATGAGCTTAGGCTCTGAGCGTTGGTGTCCTCATTCAAGAAA[CG]GGAGAAAGTCTCAGTGGACAGCATGACCAGTGCTCACCAGCACCCAGCTCCCTTCTTTCT	CGGGAGAAAGTCTCAGTGGACAGCATGACCAGTGCTCACCAGCACCCAGC	SORCS2	NM_020777	Body	NA	NA	NA	NA	NA	NA	NA	SORCS2	ENST00000511199.1	5'UTR	SORCS2	ENST00000511199.1	5'UTR	NA	NA	chr4:7592864-7594229	4	NA	NA	NA	NA	NA	0.728252599202297	0.86091854315431	0.132665943952014
272	chr2	66657913	-	cg10835286	7694338	NA	AATAACAAATAATAAACCCTTATCATTTTATAAACACAACTACCAAACTC	NA	II	NA	NA	NA	NA	NA	NA	NA	NA	chr2:66660452-66660794	N_Shelf	TCTTAAAGTTTGGTGGCAAATGATAAACCCTTATCATTTTGTGAACACAGCTGCCAAACT[CG]ATTGATTAACAGGCTTTTGTTTATTCTGGGCTGGCAAATACACACACGTTTTACCTTAAG	CGAGTTTGGCAGCTGTGTTCACAAAATGATAAGGGTTTATCATTTGCCAC				NA	NA	NA	NA	NA	NA	NA	MEIS1-AS3	ENST00000454167.1	3'UTR	MEIS1-AS3	ENST00000454167.1	3'UTR	chr2:66657820-66658350	3	NA	NA	NA	NA	NA	TRUE	NA	0.349573720071512	0.635783156700349	0.286209436628838
273	chr1	170502937	-	cg15452182	6653151	NA	AATAATAAAAACCTAAACTTCAAAACCCACTATAATATAAAAACCAAATC	NA	II	NA	NA	NA	NA	NA	NA	NA	NA	NA	OpenSea	GGTAGATAGAGGATGGTGAGGACCTGAACTTCAAGGCCCACTGTAGTGTGGAAACCAAAT[CG]CTAGTCCGTGACCACCTCGAGGACGGAAAATATCTTAACCTCCTTGTATACCCGTAGCTA	ATGGTGAGGACCTGAACTTCAAGGCCCACTGTAGTGTGGAAACCAAATCG	GORAB-AS1;GORAB;GORAB;GORAB	NR_125958;NR_027397;NM_001146039;NM_152281	TSS1500;Body;Body;Body	NA	NA	NA	NA	NA	NA	NA	RP11-576I22.2;GORAB	ENST00000456083.1;ENST00000498166.1	TSS1500;5'UTR	RP11-576I22.2;GORAB;GORAB	ENST00000456083.1;ENST00000498166.1;ENST00000464798.1	TSS1500;5'UTR;5'UTR	NA	NA	NA	NA	chr1:170499492-170504319	6	NA	NA	NA	0.71104644703195	0.56222417656156	-0.14882227047039
274	chr12	21928661	-	cg22083892	63800935	NA	AACAAATATACTTTTTCCCACAAATCAAACCTCCTAATTTTAACACTTAC	NA	II	NA	NA	NA	NA	NA	NA	NA	NA	NA	OpenSea	GAGCCAGCGAAGACAAATGTGCTTTTTCCCACAGGTCAAGCCTCCTGATTTTGGCACTTG[CG]TTAATGGAAACTTTAATTCTTGGAAGTTCCACGTATTTTCCAAGACTCGAGCCGAAAGTG	CGCAAGTGCCAAAATCAGGAGGCTTGACCTGTGGGAAAAAGCACATTTGT	KCNJ8	NM_004982	TSS1500	NA	NA	NA	NA	NA	NA	NA	KCNJ8;KCNJ8	ENST00000539350.1;ENST00000240662.2	TSS1500;TSS1500	KCNJ8;KCNJ8;KCNJ8	ENST00000539350.1;ENST00000240662.2;ENST00000537950.1	TSS1500;TSS1500;TSS200	NA	NA	NA	NA	chr12:21927266-21928733	3	NA	NA	NA	0.415074380693607	0.674432087691078	0.259357706997471
275	chr7	127641221	+	cg13575798	5698216	NA	TATCTCTATTCTTAATTCTCAAACTTACTCATAATCTTATTTCATACACC	NA	II	NA	NA	NA	NA	NA	NA	NA	NA	NA	OpenSea	CAGCTGCACTTAAATGGATTTTGAAAATGAAAGTGACCAATGGTCTGTTATGAAATGCTG[CG]GTGCATGAAATAAGATTATGAGCAAGCTTGAGAATTAAGAACAGAGATACCCTAACCTGG	CGGTGCATGAAATAAGATTATGAGCAAGCTTGAGAATTAAGAACAGAGAT	SND1	NM_014390	Body	NA	NA	NA	NA	NA	NA	NA	NA	NA	NA	SND1;SND1	ENST00000484767.1;ENST00000470723.1	5'UTR;5'UTR	chr7:127641000-127641615	3	NA	NA	NA	NA	NA	NA	NA	0.871599786172556	0.704188851683753	-0.167410934488802
276	chr5	77590915	-	cg27312727	15630899	5675598	CACCTTTCCTAAACCCATCACAATCACTTTTCCTTTTCTTACTTATTTCA	CACCTTTCCTAAACCCATCACGATCGCTTTTCCTTTTCTTACTTATTTCG	I	A	Red	NA	NA	NA	NA	NA	NA	chr5:77590137-77590721	S_Shore	AGCACGCCAGATCACCTTTCCTAAACCCATCACGATCGCTTTTCCTTTTCTTGCTTGTTT[CG]GCTACTCTCTTCCATCCGGCTTTGCCTTACTTTCATATCGGTCCCAAACAACTTTTCTCC	CACCTTTCCTAAACCCATCACGATCGCTTTTCCTTTTCTTGCTTGTTTCG	AP3B1	NM_003664	TSS1500	NA	NA	NA	NA	5:77626643-77626759	5:77590055-77591118	Promoter_Associated	AP3B1;AP3B1;AP3B1	ENST00000519295.1;ENST00000535760.1;ENST00000255194.6	TSS1500;TSS1500;TSS1500	AP3B1;AP3B1;AP3B1	ENST00000519295.1;ENST00000535760.1;ENST00000255194.6	TSS1500;TSS1500;TSS1500	chr5:77590840-77591075	3	NA	NA	NA	NA	NA	TRUE	NA	0.354258759059189	0.164399453623944	-0.189859305435245
277	chr16	86960025	+	cg09610767	63787293	93765475	CTCCAAAAACAACTAACAAATAAAAAAATAACATTTATTCCTATCACCCA	CTCCAAAAACAACTAACGAATAAAAAAATAACATTTATTCCTATCGCCCG	I	A	Red	rs145868704	0.011981	NA	NA	NA	NA	NA	OpenSea	TTGTTCCCAGCCTCCCACAGGGCACTGGCATGGCCATTTGTCAGCACTGCCTCCAGACCC[CG]GGCGACAGGAACAAATGTCACCCTCCCACCCGCCAGCTGTCTTTGGAGCATGCAGCGTCC	CGGGCGACAGGAACAAATGTCACCCTCCCACCCGCCAGCTGTCTTTGGAG				NA	NA	NA	NA	16:85517389-85517531	NA	NA	NA	NA	NA	NA	NA	NA	chr16:86959880-86960215	3	NA	NA	NA	NA	NA	TRUE	NA	0.622717937336927	0.500595032480778	-0.12212290485615
278	chr19	4455239	+	cg21720385	82778411	NA	TAAAACTTAAACTAAAAACCTAACCTCCCAAAAAATTTTAATAAACCTAC	NA	II	NA	NA	NA	NA	NA	NA	NA	NA	chr19:4457493-4458040	N_Shelf	TCTCACCCGTCTCCTCTCAGGCCCCTCCCATGAACTTACGGGCTGTGTCAATTTCTGTGC[CG]TAGGTCTATTAAAACCTTCTGGGAGGCCAGGCTCTCAGTTCAAGCCCTATACTCCTCTGG	AGGGCTTGAACTGAGAGCCTGGCCTCCCAGAAGGTTTTAATAGACCTACG	UBXN6;UBXN6;UBXN6	NM_001171091;NM_001171091;NM_025241	5'UTR;1stExon;Body	NA	NA	RDMR	TRUE	NA	NA	NA	UBXN6;UBXN6	ENST00000394765.2;ENST00000394765.2	5'UTR;1stExon	UBXN6;UBXN6	ENST00000394765.2;ENST00000394765.2	5'UTR;1stExon	chr19:4454840-4456075	3	NA	NA	NA	NA	NA	TRUE	NA	0.721675028628834	0.942892437755833	0.221217409126999
279	chr21	27543523	-	cg08866780	13665543	64801130	AAAAACTACTACTAAAATACATTTTTATCCACATTTCATTTTTTCTCTCA	AAAAACTACTACTAAAATACGTTTTTATCCGCATTTCGTTTTTTCTCTCG	I	A	Red	NA	NA	NA	NA	NA	NA	chr21:27541893-27543524	Island	GGGTGTCGTATAAAGGACTGCTGCTAGGGTGCGTTTTTATCCGCATTTCGTTTTTTCTCT[CG]GTTTGGAGAGGTGGGGCAGGCGTTTCTGGAAGAGAATGAGAACGAGTGAAGCTTAAAGGA	AAGGACTGCTGCTAGGGTGCGTTTTTATCCGCATTTCGTTTTTTCTCTCG	APP;APP;APP;APP;APP	NM_001136130;NM_201414;NM_001136129;NM_201413;NM_000484	TSS1500;TSS1500;TSS1500;TSS1500;TSS1500	NA	NA	NA	NA	21:26463613-26465395	21:27542999-27544166	Promoter_Associated	APP;APP;APP;APP;APP;APP;APP;AP001439.2	ENST00000346798.3;ENST00000474136.1;ENST00000354192.3;ENST00000348990.5;ENST00000357903.3;ENST00000358918.3;ENST00000448388.2;ENST00000455275.1	TSS1500;TSS1500;TSS1500;TSS1500;TSS1500;TSS1500;TSS200;5'UTR	APP;APP;APP;APP;APP;APP;APP;AP001439.2	ENST00000346798.3;ENST00000474136.1;ENST00000354192.3;ENST00000348990.5;ENST00000357903.3;ENST00000358918.3;ENST00000448388.2;ENST00000455275.1	TSS1500;TSS1500;TSS1500;TSS1500;TSS1500;TSS1500;TSS200;5'UTR	chr21:27543320-27543555	3	NA	NA	NA	NA	NA	TRUE	NA	0.415477436017289	0.152263156071818	-0.263214279945471
280	chr6	167559851	-	cg02524205	87654306	31749227	CCATTCATATACACACAAAAACCAAAACCCTCCACACAAATTCTTCTACA	CCATTCATATACACACAAAAACCAAAACCCTCCGCGCAAATTCTTCTACG	I	C	Grn	NA	NA	NA	NA	NA	NA	NA	OpenSea	GAATTTTTCTAGCCATTCATGTGCACACAGAAACCAAAACCCTCCGCGCAGGTTCTTCTG[CG]CACTGCGCTGCTCCCAGCGCAGAGGGGCCGTGTTCCGGGAACACGTTTCCTGCTCTAAAA	CCATTCATGTGCACACAGAAACCAAAACCCTCCGCGCAGGTTCTTCTGCG				NA	NA	NA	NA	6:167479825-167479918	NA	NA	NA	NA	NA	TCP10L2	ENST00000539001.1	TSS200	chr6:167559705-167559955	3	NA	NA	NA	NA	NA	TRUE	NA	0.700422002862071	0.541823557516646	-0.158598445345425
281	chr5	74862658	+	cg17684034	90604292	NA	ATACACRTTATTCCTTTTACTACTACTCAAAACTAATATATATCACACTC	NA	II	NA	NA	NA	NA	NA	NA	NA	NA	NA	OpenSea	TTGGTCTCACTGGGAGCTGCAGCCATCTTACCCGGGAATCCCCGAAGCCGTTATTCTTAA[CG]AGTGTGACACACACCAGTTTTGAGCAGTAGCAAAAGGAACAACGTGCATGTTGGAGACTC	CGAGTGTGACACACACCAGTTTTGAGCAGTAGCAAAAGGAACAACGTGCA	POLK	NM_016218	Body	NA	chr5:74862624-74862624	NA	NA	NA	NA	NA	POLK;POLK	ENST00000380481.3;ENST00000506928.1	5'UTR;5'UTR	POLK;POLK;POLK;POLK;POLK	ENST00000508867.1;ENST00000380481.3;ENST00000507073.1;ENST00000510815.2;ENST00000506928.1	5'UTR;5'UTR;5'UTR;5'UTR;5'UTR	chr5:74862525-74862975	3	NA	NA	NA	NA	NA	NA	NA	0.577181366231946	0.678754401035112	0.101573034803166
282	chr11	77907332	-	cg12161971	81695275	50662266	CAAACACCATAAACAAAATCTTAAAAACAATAATAACATCATCATACCCA	CGAACGCCATAAACAAAATCTTAAAAACGATAATAACGTCGTCATACCCG	I	A	Red	NA	NA	NA	NA	NA	NA	chr11:77907211-77908088	Island	TCCTCCGCAGCGCGGGCGCCATGGACAAGATCTTGGAGGCGGTGGTGACGTCGTCATACC[CG]GTCAGCGTGAAGCAGGGGCTGGTTCGGCGCGTGCTGGAGGCGGCGCGGCAGCCGCTGGAG	CGGGTATGACGACGTCACCACCGCCTCCAAGATCTTGTCCATGGCGCCCG	USP35	NM_020798	Body	NA	NA	NA	NA	11:77584889-77585711	NA	NA	USP35;USP35;USP35	ENST00000441408.2;ENST00000530267.1;ENST00000530535.1	TSS1500;5'UTR;5'UTR	USP35;USP35;USP35;USP35	ENST00000530546.1;ENST00000530267.1;ENST00000530535.1;ENST00000528910.1	TSS1500;5'UTR;5'UTR;5'UTR	chr11:77907045-77907555	3	NA	NA	NA	NA	NA	TRUE	NA	0.752740621388018	0.594267835256171	-0.158472786131847
283	chr9	114936957	+	cg14862827	43805248	NA	AACACATTTTTAACCCRAAACAATTTTCTTACCACTTTTAATTTTTTCAC	NA	II	NA	NA	NA	NA	NA	NA	NA	NA	chr9:114937020-114937824	N_Shore	ACTCCTGTACTCTTCCTTACGCGTCTTTCTCACCATATTTAGCATCCGGCTCTCTAACAA[CG]TGAAAAAATTAAAAGTGGTAAGAAAATTGCTTCGGGTCAAAAATGTGTCATGCAAAAGCC	CGTGAAAAAATTAAAAGTGGTAAGAAAATTGCTTCGGGTCAAAAATGTGT	MIR3134;SUSD1;SUSD1;SUSD1	NR_036085;NM_022486;NM_001282643;NM_001282640	Body;Body;Body;Body	NA	NA	NA	NA	NA	9:114936531-114938463	Promoter_Associated	NA	NA	NA	NA	NA	NA	chr9:114936545-114937175	3	NA	NA	NA	NA	TRUE	NA	NA	0.351841752523072	0.0927981443362505	-0.259043608186821
284	chr7	56606401	-	cg16562776	68739915	NA	ATTAATCTCRAAACTACCRAACTAAAATCCTAACATATACCTAATAATAC	NA	II	NA	NA	NA	NA	NA	NA	NA	NA	NA	OpenSea	CACTTCTGGCTGTTGGTCTCGGGGCTACCGGACTAGAATCCTAGCATGTGCCTGGTGGTG[CG]CAGCCCCGGAGGGAGGGGCAGGGCCGTGTGCACCGCTCCGCTTCCAAAGCCATGCTGGAC	TTGGTCTCGGGGCTACCGGACTAGAATCCTAGCATGTGCCTGGTGGTGCG				NA	chr7:56606357-56606357	NA	NA	7:56573854-56574319	NA	NA	RP11-760D2.5	ENST00000429367.1	TSS1500	RP11-760D2.5	ENST00000429367.1	TSS1500	chr7:56606285-56606615	3	NA	NA	NA	NA	NA	TRUE	NA	0.697986115950728	0.519185739839068	-0.178800376111661
285	chr15	42265413	-	cg13879937	62623988	NA	ACTAAAAACTTTTTCCCCTTAATTTTCTTTATATATTTTTCTATAAAACC	NA	II	NA	NA	rs72726040	0.125	NA	NA	NA	NA	chr15:42264156-42264861	S_Shore	ATTCTGGATCAGCTAAAGGCTTTTTCCCCTTAGTTTTCTTTATGTGTTTTTCTGTAAAGC[CG]AAAATTTAGTCATTACTCTCATTATTACATTATCCTCATTATTACAACTTTATTTCCACA	CGGCTTTACAGAAAAACACATAAAGAAAACTAAGGGGAAAAAGCCTTTAG	EHD4	NM_139265	TSS1500	NA	NA	NA	NA	NA	15:42264654-42265863	Promoter_Associated	EHD4;CTD-2382E5.1	ENST00000220325.4;ENST00000499478.2	TSS1500;5'UTR	EHD4;EHD4;CTD-2382E5.1	ENST00000569223.1;ENST00000220325.4;ENST00000499478.2	TSS1500;TSS1500;5'UTR	NA	NA	chr15:42261919-42265415	6	chr15:42257027-42265473	6	NA	TRUE	NA	0.66669474362153	0.77918287164447	0.11248812802294
286	chr4	173905761	-	cg15403961	86758332	NA	TCAAATTCTCAAAAAAAATCTATATAAAAACAATAAACACTAAAAACTCC	NA	II	NA	NA	NA	NA	NA	NA	NA	NA	NA	OpenSea	CATAACTTTCATCAGATTCTCAAAAAGAGTCTGTGTGGAAACAATAGACACTGGGGACTC[CG]AAAGGAGGGAGGGGGCGAGGACGGCAAAGCCTGGGAAACTTCCTACTGGGAACTGTGTTC	CGGAGTCCCCAGTGTCTATTGTTTCCACACAGACTCTTTTTGAGAATCTG	GALNTL6	NM_001034845	Body	NA	NA	NA	TRUE	NA	NA	NA	NA	NA	NA	NA	NA	NA	NA	NA	NA	NA	NA	NA	NA	TRUE	NA	0.810330661174489	0.577593771961979	-0.23273688921251
287	chr2	73384389	+	cg01422370	83669291	83680510	AAAAATAAAATCCAAACTACTTTCAAAACATCACACTACAAAACTTCACA	AAAAATAAAATCCAAACTACTTTCAAAACGTCGCGCTACGAAACTTCACG	I	C	Grn	rs59979991	0.362021	NA	NA	NA	NA	NA	OpenSea	GACGTGCAACTCAAAAGGCGCTCTTCCTCCTGGATGGAAGGGGGAACGCCTGGGGGACAG[CG]TGAAGTCCCGCAGCGCGACGCCCTGAAAGCAGCCTGGATTTCATTCTCCCGTAGCATCTT	GAGAATGAAATCCAGGCTGCTTTCAGGGCGTCGCGCTGCGGGACTTCACG				NA	NA	NA	NA	2:73237394-73237918	NA	NA	NA	NA	NA	RAB11FIP5	ENST00000475951.1	TSS1500	NA	NA	NA	NA	chr2:73383331-73385177	6	NA	TRUE	NA	0.847043821166675	0.696522214091241	-0.150521607075434
288	chr7	151001517	+	cg27241639	89750403	NA	CRAACRAAATTCTCAAATAAAATCAACCCTAAAACCCCTAAAAAACRCAC	NA	II	NA	NA	NA	NA	NA	NA	NA	NA	chr7:151000579-151001042	S_Shore	GCAGTGGCTCTCAGTGGGTCCCGGTGCTGGCGGGAGCGTGGGGGGAGCAGGCTCTGTCTG[CG]TGCGTCTTTTAGGGGTCCTAGGGCTGACTCCACCTGAGAACCCCGTCCGGGGCTGTGTTA	GGACGGGGTTCTCAGGTGGAGTCAGCCCTAGGACCCCTAAAAGACGCACG				NA	NA	NA	TRUE	NA	NA	NA	NA	NA	NA	NA	NA	NA	chr7:151001405-151001635	3	NA	NA	NA	NA	NA	TRUE	NA	0.6967839469398	0.845121472519647	0.148337525579847
289	chr19	13856175	-	cg06931676	31657100	NA	TTCATTTATTAATAAAACCCRACTTTAAAACAAAAATAAAACCTAACACC	NA	II	NA	NA	NA	NA	NA	NA	NA	NA	chr19:13858446-13858904	N_Shelf	CTATGTAAGAATTCATTTGTTAGTAGAGCCCGGCTTTAGAACAGAGATGGAACCTGGCAC[CG]AATAATAAAGCATGGGGAGGCCGGGCGCAGTGGCTCATGCCTGTAATCCCAGCACTTTGG	CGGTGCCAGGTTCCATCTCTGTTCTAAAGCCGGGCTCTACTAACAAATGA				NA	NA	NA	NA	NA	NA	NA	CCDC130	ENST00000540216.1	5'UTR	CCDC130	ENST00000540216.1	5'UTR	NA	NA	NA	NA	NA	NA	NA	TRUE	NA	0.674841662264805	0.944994012852072	0.270152350587267
290	chr20	5128144	-	cg13251528	70647115	NA	ACCCAAAAAAACACAAACCTTACAAATCCTTTAATATATAATACATAAAC	NA	II	NA	NA	NA	NA	NA	NA	NA	NA	NA	OpenSea	TCAGTAGTGGAGCCCAGGAGAGCACAGGCCTTGCAGGTCCTTTGGTGTGTGGTACATAAA[CG]TGTGGTAAATAGAGGGATTAATCTGCAGAAAACTCCCTGCATCTCAGTAGCTCTCAAGTA	CCCAGGAGAGCACAGGCCTTGCAGGTCCTTTGGTGTGTGGTACATAAACG	CDS2	NM_003818	Body	NA	chr20:5127563-5127563	NA	NA	NA	NA	NA	NA	NA	NA	CDS2;CDS2;CDS2	ENST00000467923.1;ENST00000468817.1;ENST00000486875.1	5'UTR;5'UTR;5'UTR	NA	NA	NA	NA	NA	NA	NA	NA	NA	0.688394760160115	0.521027348382448	-0.167367411777667
291	chr19	50084552	-	cg06468619	4611598	NA	ATCCTTTATCCCAAAATCCCTTTAAATACTTTATCCCTTACCTAAATCCC	NA	II	NA	NA	NA	NA	NA	NA	NA	NA	chr19:50083757-50083986	S_Shore	CTGGCCTTTAAGTCCTTTATCCCAAGGTCCCTTTAAATACTTTGTCCCTTACCTGAGTCC[CG]CCCAGGGCAGGTAATGGCAAGTTCCGCCCACCTGCCAGAAACGGGGATCAGGCCTGGTTA	TCCTTTATCCCAAGGTCCCTTTAAATACTTTGTCCCTTACCTGAGTCCCG	NOSIP;PRRG2	NM_015953;NM_000951	TSS1500;TSS200	NA	NA	NA	NA	NA	19:50084552-50084596	Unclassified_Cell_type_specific	NOSIP;NOSIP;PRRG2;PRRG2	ENST00000391853.3;ENST00000339093.2;ENST00000246794.4;ENST00000543867.1	TSS1500;TSS1500;TSS200;TSS200	NOSIP;NOSIP;PRRG2;PRRG2	ENST00000391853.3;ENST00000339093.2;ENST00000246794.4;ENST00000543867.1	TSS1500;TSS1500;TSS200;TSS200	chr19:50084425-50084675	3	NA	NA	NA	NA	NA	TRUE	NA	0.634194825206462	0.757034890634354	0.122840065427891
292	chr6	163520766	-	cg01596289	70656972	NA	AAATATCACCAAATATAATTATTATACTAAATACCACTATTCATACCATC	NA	II	NA	NA	NA	NA	NA	NA	NA	NA	chr6:163520984-163521585	N_Shore	AGAGAAAGTAAGAATGTCACCAAGTGTAATTGTTATGCTGAATACCACTATTCATGCCAT[CG]TTAAAAGGTCCGTTTAAAGGGGGTGAGAGACAAAAGCTAAGCTTGACTGGATGGAGGAGC	CGATGGCATGAATAGTGGTATTCAGCATAACAATTACACTTGGTGACATT	PACRG;PACRG;PACRG	NM_152410;NM_001080378;NM_001080379	Body;Body;Body	NA	NA	NA	TRUE	NA	6:163520705-163520871	Unclassified_Cell_type_specific	NA	NA	NA	PACRG	ENST00000541974.1	3'UTR	chr6:163520760-163521155	3	NA	NA	NA	NA	NA	TRUE	NA	0.806663461266018	0.666834093450873	-0.139829367815145
293	chr5	72679749	-	cg02099919	86742955	NA	AAATATTATCTATATTAATTCCACAACTAATTTAAATAAACACAATCCCC	NA	II	NA	NA	NA	NA	NA	NA	NA	NA	chr5:72676120-72678421	S_Shore	ACCAGATCAAGAAATGTTATCTATGTTGATTCCACAGCTAATTTGAGTAAACACAGTCCC[CG]CTAAAATGCTGAAAACTAGAGTGACGTTAGGGGGAGGTACCAGCTCTTCCCTTGCCATTA	CGGGGACTGTGTTTACTCAAATTAGCTGTGGAATCAACATAGATAACATT				NA	NA	NA	NA	NA	NA	NA	RP11-79P5.8	ENST00000505955.1	5'UTR	RP11-79P5.8	ENST00000505955.1	5'UTR	chr5:72679545-72679835	3	NA	NA	NA	NA	NA	NA	NA	0.69522699523728	0.580117209904088	-0.115109785333192
294	chr2	57777019	-	cg12304413	65773171	NA	AAAATAAATTTCCTCTATTTCATTCATATTATCTCRTATTCTTCCTCTTC	NA	II	NA	NA	NA	NA	NA	NA	NA	NA	NA	OpenSea	TTTCCAGTAGTGGGATGGGTTTCCTCTATTTCATTCATATTATCTCGTATTCTTCCTCTT[CG]GAGTAATTCCGAACATGGTTTCAAGATGACTGCCTGCAAACAGGGTTACTGTCTGTGGTT	GGATGGGTTTCCTCTATTTCATTCATATTATCTCGTATTCTTCCTCTTCG				NA	NA	NA	NA	NA	NA	NA	NA	NA	NA	NA	NA	NA	chr2:57776745-57777250	3	NA	NA	NA	NA	NA	NA	NA	0.191523353091787	0.042701799286037	-0.14882155380575
295	chr20	17308290	+	cg20594189	41707853	NA	CAAAAATAACACTAACRAAAACACAACRATAACAACTACTCRATAACTTC	NA	II	NA	NA	NA	NA	NA	NA	NA	NA	NA	OpenSea	CCGGACCTGCTCGCTGCCATGGCAACGCGGCGCTCCCTCCCATAGACAGTGCACCCTCCA[CG]AAGTCACCGAGCAGCTGCTACCGCTGTGTCTCCGCCAGTGCCATTTCTGCTTCCTCGAAT	AGAAATGGCACTGGCGGAGACACAGCGGTAGCAGCTGCTCGGTGACTTCG	PCSK2;PCSK2;PCSK2	NM_001201528;NM_002594;NM_001201529	Body;Body;Body	NA	NA	NA	NA	20:17256164-17256314	NA	NA	NA	NA	NA	PCSK2	ENST00000470007.1	5'UTR	chr20:17308165-17308355	3	NA	NA	NA	NA	NA	NA	NA	0.254764309140113	0.158032799234381	-0.0967315099057316
296	chr20	31593239	+	cg04265332	91632556	NA	TACATTACACCCACATAAATAATCTAAAATATTCTTCCCATCTCAAAATC	NA	II	NA	NA	NA	NA	NA	NA	NA	NA	NA	OpenSea	GTTAAGTCACAAGGCAAAAGGGAGTTAAAACTAGAAGAGCAATTTAAGTTGCTAATCAGT[CG]ATCTTGAGATGGGAAGAATACCCTAGATTACCCATGTGGGTGCAATGTAATGACAAGGGT	ACATTGCACCCACATGGGTAATCTAGGGTATTCTTCCCATCTCAAGATCG	SUN5	NM_080675	TSS1500	NA	NA	NA	NA	NA	20:31592577-31593440	Unclassified	SUN5;SUN5;SUN5	ENST00000375519.2;ENST00000375523.3;ENST00000356173.3	TSS1500;TSS1500;TSS1500	SUN5;SUN5;SUN5;SUN5	ENST00000420875.1;ENST00000375519.2;ENST00000375523.3;ENST00000356173.3	TSS1500;TSS1500;TSS1500;TSS1500	NA	NA	chr20:31592891-31593301	6	chr20:31592556-31619422	6	NA	TRUE	NA	0.577394562299218	0.707327927803888	0.12993336550467
297	chr1	161932212	-	cg09661228	96765529	NA	AATCACCRCAACRAAATACTAATAAAACTACCRTAATAACATTTAACATC	NA	II	NA	NA	rs10737521	0.353435	NA	NA	NA	NA	NA	OpenSea	TATTCCCCGGTAGTCACCGCAGCGAGATGCTGGTGAGACTGCCGTGGTGGCATTTAGCAT[CG]TTAAAACTGGAAAACTCTCAAGCTCTTTGCCACTTTCCTACTATTTTTTGATTCTTGCCA	CGATGCTAAATGCCACCACGGCAGTCTCACCAGCATCTCGCTGCGGTGAC	ATF6	NM_007348	3'UTR	NA	NA	NA	NA	NA	NA	NA	ATF6	ENST00000367942.3	3'UTR	ATF6	ENST00000367942.3	3'UTR	chr1:161931900-161932275	3	NA	NA	NA	NA	NA	NA	NA	0.809011261183506	0.894308336263098	0.0852970750795928
298	chr6	127622363	+	cg06669598	19755222	NA	CAAAACCCTATAAACACCAACTAATAATAAATATAATATATACRTATATC	NA	II	NA	NA	NA	NA	NA	NA	NA	NA	NA	OpenSea	TTACATGAAAAGTATGACTCAAGTGAGGGTCTATCTATGCAAAGTAGAACTGAGTGTTTC[CG]ACATACGTATACATTACATCTATTACCAGCTGGTGCTCACAGGGTTTTGCGGGAAGGGGA	AAAACCCTGTGAGCACCAGCTGGTAATAGATGTAATGTATACGTATGTCG	ECHDC1;ECHDC1;ECHDC1;ECHDC1;ECHDC1	NM_001105545;NM_018479;NM_001002030;NM_001105544;NM_001139510	3'UTR;3'UTR;Body;Body;Body	NA	NA	NA	TRUE	NA	NA	NA	ECHDC1;ECHDC1;ECHDC1;ECHDC1;RP11-73O6.4	ENST00000368290.4;ENST00000528402.1;ENST00000368291.2;ENST00000368289.2;ENST00000563385.1	3'UTR;3'UTR;3'UTR;3'UTR;5'UTR	ECHDC1;ECHDC1;ECHDC1;ECHDC1;ECHDC1;ECHDC1;ECHDC1;ECHDC1;ECHDC1;RP11-73O6.4	ENST00000368290.4;ENST00000368295.4;ENST00000528402.1;ENST00000479525.2;ENST00000368291.2;ENST00000475319.1;ENST00000368289.2;ENST00000417628.2;ENST00000368292.6;ENST00000563385.1	3'UTR;3'UTR;3'UTR;3'UTR;3'UTR;3'UTR;3'UTR;3'UTR;3'UTR;5'UTR	NA	NA	NA	NA	NA	NA	NA	TRUE	NA	0.305244974734542	0.790852186935698	0.485607212201155
299	chr7	117470793	-	cg02766704	11724191	NA	TATTTAACTACTCTTTCTTTATTAAAAACRCCTCCCTCTCTAAAATAAAC	NA	II	NA	NA	NA	NA	NA	NA	NA	NA	NA	OpenSea	TTTTGCAACCCTGTTTGACTGCTCTTTCTTTATTAGGAACGCCTCCCTCTCTAGAATGAA[CG]CCACCCTTCCCTGGCTACTTGGCACTTCTGGAAGCTGCCTGCTCTGCACAGAAAATAAAC	GTTTGACTGCTCTTTCTTTATTAGGAACGCCTCCCTCTCTAGAATGAACG	CTTNBP2	NM_033427	Body	NA	chr7:117470735-117470735	NA	NA	NA	NA	NA	NA	NA	NA	NA	NA	NA	chr7:117470660-117470990	3	NA	NA	NA	NA	NA	NA	NA	0.545151932278894	0.893592226128194	0.3484402938493
300	chr7	2646782	-	cg14042143	80727557	NA	ACTAACRTTTTCTATTTTTTTCCAATACTACCRATAAAAAAACCACCACC	NA	II	NA	NA	NA	NA	NA	NA	NA	NA	chr7:2645524-2645765	S_Shore	AAGCAGAATCAGCTGGCGTTTTCTGTTTTTTTCCAGTGCTACCGGTAAAAGAACCACCAC[CG]CAGCTTCTACCAGGAGGAGATCGGCTTCAGCCACACACGGGGACGCCTCCTCCCCACCCT	CGGTGGTGGTTCTTTTACCGGTAGCACTGGAAAAAAACAGAAAACGCCAG	IQCE;IQCE	NM_001100390;NM_152558	Body;Body	NA	NA	NA	TRUE	7:2613290-2613649	7:2646429-2646852	Unclassified_Cell_type_specific	NA	NA	NA	IQCE	ENST00000476665.1	5'UTR	chr7:2645285-2647075	3	NA	NA	NA	NA	NA	TRUE	NA	0.543706908065168	0.66316850547565	0.119461597410481
301	chr16	20125928	-	cg06841033	33671975	NA	TTTATAAACCCRAACAATCCAACTCAAATAAAATATACCAACTCTTAAAC	NA	II	NA	NA	NA	NA	NA	NA	NA	NA	NA	OpenSea	GACTCACTTCTTTTATGGGCCCGAGCAGTCCAGCTCAGATGAAATGTGCCAGCTCTTGGA[CG]TCAGCCACCCCCTGGCATCTAGGCCTGATGCTCAGCGTACACCTTTGAGCGTTTGAGGTG	CGTCCAAGAGCTGGCACATTTCATCTGAGCTGGACTGCTCGGGCCCATAA				NA	NA	NA	NA	NA	NA	NA	NA	NA	NA	NA	NA	NA	chr16:20125720-20126030	3	NA	NA	NA	NA	NA	NA	NA	0.759441057192645	0.863830313995858	0.104389256803213
302	chr11	55605161	+	cg25384000	51623273	NA	TTTTTCTAAATCCCCTCTCCTTTCCCTTAACATCATCAACTAAAACACTC	NA	II	NA	NA	NA	NA	NA	NA	NA	NA	NA	OpenSea	GAGTGGGGTGACACCTTAAGAATCTCATCTATATTATTGACAGGTAAGAGAAGGACAGAA[CG]AGTGTCCTAGCTGATGATGTTAAGGGAAAGGAGAGGGGACCTAGAAAAAGAAAATGTCTT	CGAGTGTCCTAGCTGATGATGTTAAGGGAAAGGAGAGGGGACCTAGAAAA	OR5D16	NM_001005496	TSS1500	NA	NA	NA	NA	NA	NA	NA	OR5D16	ENST00000378396.1	TSS1500	OR5D16	ENST00000378396.1	TSS1500	NA	NA	NA	NA	NA	NA	NA	TRUE	NA	0.663094537639066	0.785109870929068	0.122015333290003
303	chr16	54974287	+	cg04091822	92677580	NA	TAATAAATTACAAAAACAAAACTAAACCACRAAAACCCAAATACCAACCC	NA	II	NA	NA	NA	NA	NA	NA	NA	NA	chr16:54970301-54972846	S_Shore	CACCCGAGGCAGCCTAGAGCTGGGGGACTGGAGTTGCCTTCCCAAAATGTTATAGTTTAC[CG]GGTTGGTACTTGGGCCTTCGTGGCTCAGCCCTGCCTCTGCAACTTACTAGCTATGTGTCC	CGGGTTGGTACTTGGGCCTTCGTGGCTCAGCCCTGCCTCTGCAACTTACT				NA	NA	NA	NA	NA	NA	NA	CTD-3032H12.2	ENST00000560487.1	5'UTR	CTD-3032H12.2	ENST00000560487.1	5'UTR	NA	NA	NA	NA	NA	NA	NA	TRUE	NA	0.522820294837092	0.41375824360883	-0.109062051228262
304	chr1	53905709	-	cg11683966	71801239	NA	AACTATACCRATTTAAAAAAATAATCATCTCCATAACAATAACRTTCCAC	NA	II	NA	NA	NA	NA	NA	NA	NA	NA	chr1:53904140-53905247	S_Shore	AGTCCTCACCCAACTATGCCGGTTTAGGGGAATGGTCATCTCCATGGCAGTGACGTTCCA[CG]GTGCGAATGGGCAGAGAGAGCCAGTGGCTTCCGGCCTTACATAACCTTCTCACCTGGTAG	ACTATGCCGGTTTAGGGGAATGGTCATCTCCATGGCAGTGACGTTCCACG	SLC25A3P1	NR_002314	TSS200	NA	NA	NA	NA	NA	NA	NA	SLC25A3P1	ENST00000566100.1	TSS1500	SLC25A3P1;SLC25A3P1;SLC25A3P1;SLC25A3P1	ENST00000566100.1;ENST00000562700.1;ENST00000563752.1;ENST00000569142.1	TSS1500;TSS1500;TSS200;TSS200	NA	NA	NA	NA	NA	NA	NA	TRUE	NA	0.549951138841583	0.9094854300032	0.359534291161617
305	chr1	99023637	+	cg06686895	85717278	NA	CATTAATCTATATTCTACAAAACTCTCTCTATAAAAACTTACTACAAATC	NA	II	NA	NA	NA	NA	NA	NA	NA	NA	NA	OpenSea	AGAGATTAACACAGCTGGAGCCTGTGGGTCAGAGTGACAGAAAATAGGAAAGAATACTGG[CG]ATCTGTAGCAAGTTCCCACAGAGAGAGTTCTGCAGAATACAGATCAATGTGTGTGTGTGA	ATTGATCTGTATTCTGCAGAACTCTCTCTGTGGGAACTTGCTACAGATCG				NA	NA	NA	NA	NA	NA	NA	NA	NA	NA	NA	NA	NA	chr1:99023480-99023910	3	NA	NA	NA	NA	NA	NA	NA	0.605454383004835	0.733296798753095	0.127842415748259
306	chr1	210000883	+	cg05968010	39692208	86735223	AATAAAAAAACTAATACTTAAAAAAAATAACACACTAACAACCAAACACA	AATAAAAAAACTAATACTTAAAAAAAATAACACGCTAACGACCGAACGCG	I	A	Red	NA	NA	NA	NA	NA	NA	chr1:210001129-210001428	N_Shore	ACCTCAGGTGATCCGCCCATCTCGGCCTCCCAAAGTGTTGAGATTACAGGCGTGAGCCAC[CG]CGCCCGGCCGCTAGCGTGTTATCTTTTCTAAGCATCAGTTTCCTTATCTGCAACACCAGG	CGCGCCCGGCCGCTAGCGTGTTATCTTTTCTAAGCATCAGTTTCCTTATC	UTP25	NM_014388	TSS1500	NA	NA	NA	NA	NA	NA	NA	DIEXF	ENST00000491415.1	TSS1500	DIEXF	ENST00000491415.1	TSS1500	chr1:210000880-210001095	3	NA	NA	NA	NA	NA	TRUE	NA	0.491131829285869	0.300839430883389	-0.19029239840248
307	chr14	64663485	-	cg15773296	17668154	NA	TTCATAAATAACCCATAACCAAAATAACAATATAACTTTCTTCCCCCAAC	NA	II	NA	NA	NA	NA	NA	NA	NA	NA	NA	OpenSea	GTTTATAGCACTTCATAAATAACCCATAGCCAAGATAACAGTGTGACTTTCTTCCCCCAG[CG]TTGCAATCCTGTAGCGTCAGAACAAAGACTGTGTGTGTGAGGAAAAAGCTGGAGATATTT	CGCTGGGGGAAGAAAGTCACACTGTTATCTTGGCTATGGGTTATTTATGA	SYNE2;SYNE2;MIR548AZ	NM_015180;NM_182914;NR_106755	Body;Body;Body	NA	NA	RDMR	TRUE	NA	NA	NA	ESR2	ENST00000556275.1	3'UTR	SYNE2;SYNE2;SYNE2;ESR2	ENST00000553801.1;ENST00000555241.1;ENST00000555241.1;ENST00000556275.1	TSS200;1stExon;5'UTR;3'UTR	chr14:64663420-64664135	3	NA	NA	NA	NA	NA	NA	NA	0.562608391061165	0.701987187948277	0.139378796887112
308	chr7	127911367	-	cg20245362	70640849	NA	AATACCAACCACCAAAAATCTAATCCTAATACTATATAACCTAAACACAC	NA	II	NA	NA	rs75097194	0.034744	NA	NA	NA	NA	chr7:127911719-127912194	N_Shore	CCCCCCACTGGGATGCCAGCCACCAGGAGTCTAATCCTGATGCTGTGTGGCCTGGGCACA[CG]TTTTCCCCATTCTGGGCCTGTTTCCTCAGCTGAAAAATCGCATCCTAGACCCATTTGCTT	CGTGTGCCCAGGCCACACAGCATCAGGATTAGACTCCTGGTGGCTGGCAT				NA	NA	NA	NA	7:127698145-127699454	NA	NA	NA	NA	NA	NA	NA	NA	chr7:127911265-127912515	3	NA	NA	NA	NA	NA	TRUE	NA	0.462813568869676	0.684177328928585	0.22136376005891
309	chr17	44928210	-	cg17881353	22621539	NA	TACCAAAAATTCTAACATCTACACACCTTAAAAAATAAATCCCTCCTCCC	NA	II	NA	NA	NA	NA	NA	NA	NA	NA	chr17:44928287-44929690	N_Shore	CCCACCCTATCTACCAGAGATTCTGGCATCTACACACCTTGGAAAGTGGGTCCCTCCTCC[CG]CAGGGCTCTGTCTGCCCCACTGTCCACTTTGGATTTCTGCGCTGGGGAACATCAGCAGCA	CGGGAGGAGGGACCCACTTTCCAAGGTGTGTAGATGCCAGAATCTCTGGT	WNT9B	NM_003396	TSS1500	NA	NA	NA	NA	NA	NA	NA	WNT9B	ENST00000290015.2	TSS1500	WNT9B	ENST00000290015.2	TSS1500	chr17:44928125-44929055	3	NA	NA	NA	NA	NA	TRUE	NA	0.633447029795043	0.795389803155194	0.161942773360151
310	chr5	77255129	-	cg27629992	39677834	NA	TCACTTAAAAAATCCTAATCTAAAAACATTTTAACAAATACRTAACCATC	NA	II	NA	NA	NA	NA	NA	NA	NA	NA	chr5:77253832-77254049	S_Shore	ATATCTGCCACTCACTTGGGAAGTCCTAGTCTGGAAACATTTTAGCAAATACGTAACCAT[CG]TTCCATTGTGGCCCACACATTTGCCTGACCTGACATTCTTCCCCAAAACTCTTATATTTG	CGATGGTTACGTATTTGCTAAAATGTTTCCAGACTAGGACTTCCCAAGTG				NA	NA	NA	TRUE	NA	NA	NA	NA	NA	NA	NA	NA	NA	NA	NA	NA	NA	NA	NA	NA	TRUE	NA	0.379301873617081	0.268574821427817	-0.110727052189264
311	chr16	84076900	+	cg04593696	63787211	NA	TCAAATTCCRAATCTAAACTACATATACCAACATTTTCCRAAATAAAACC	NA	II	NA	NA	NA	NA	NA	NA	NA	NA	NA	OpenSea	AGTGATGACACATCTCTCCAAACTGATACGGGGTCAGCTAAGGGGACAGAATATCGGAGA[CG]GCCCCATTCCGGAAAATGCTGGCACATGCAGCTCAGATCCGGAATTTGACTGTTTATTCC	CGGCCCCATTCCGGAAAATGCTGGCACATGCAGCTCAGATCCGGAATTTG	SLC38A8	NM_001080442	TSS1500	NA	NA	NA	TRUE	16:82634311-82634495	NA	NA	SLC38A8	ENST00000299709.3	TSS1500	SLC38A8;SLC38A8	ENST00000299709.3;ENST00000568178.1	TSS1500;TSS1500	chr16:84076865-84077795	3	NA	NA	NA	NA	NA	TRUE	NA	0.597868331377359	0.723768698493575	0.125900367116216
312	chr7	34131103	-	cg20946898	1782225	NA	TACCTTTTATTTTTCCTTAACCRACTCAACTATTAAATCACACTAAATTC	NA	II	NA	NA	NA	NA	NA	NA	NA	NA	NA	OpenSea	GTGACATTGTATGCCTTTTATTTTTCCTTAGCCGACTCAACTGTTAGGTCACACTGAGTT[CG]TAATTAAGGTATGCTGACACCAGGTGGCAGTAGACACCGCAGTTGTAGCACTTATCACAT	CGAACTCAGTGTGACCTAACAGTTGAGTCGGCTAAGGAAAAATAAAAGGC	BMPER	NM_133468	Body	NA	NA	NA	NA	NA	7:34131004-34131302	Unclassified_Cell_type_specific	NA	NA	NA	BMPER	ENST00000476525.1	5'UTR	chr7:34130980-34131250	3	NA	NA	NA	NA	NA	NA	NA	0.693411458780205	0.51003766342187	-0.183373795358335
313	chr3	141405880	-	cg10716444	25758161	NA	TAACCTCTTAACCCAATCTCAAATCAAAACRAAATATAATTAACCAAAAC	NA	II	NA	NA	rs78232959	0.010184	NA	NA	NA	NA	NA	OpenSea	GGGTCACATACTGACCTCTTGGCCCAATCTCAGGTCAGAGCGAAATGTGATTGGCCAGGA[CG]CATCCCACGCCCATCCTGGAGGGTAGAGCACTGTGACGGGCAGCCCTGCCAGCACCACTG	GACCTCTTGGCCCAATCTCAGGTCAGAGCGAAATGTGATTGGCCAGGACG				NA	NA	NA	NA	NA	NA	NA	RP11-340E6.1	ENST00000474979.3	5'UTR	RP11-340E6.1	ENST00000474979.3	5'UTR	chr3:141405400-141406115	3	NA	NA	NA	NA	NA	NA	NA	0.537626188381949	0.699873133679124	0.162246945297176
314	chr8	42749175	+	cg01486610	7683450	NA	CCTTAAAATAAAAAAACACTAAAATTCTCTCCTTTATTCCAAAAAATCCC	NA	II	NA	NA	NA	NA	NA	NA	NA	NA	chr8:42751212-42753132	N_Shelf	AAGCTTTCAGGGAAGGAAAAAAAATAAAACACACAGAGAAAATAGAAAAATAGGAAATTC[CG]GGACTTCCTGGAACAAAGGAGAGAATCTCAGTGTCTTTTTACCCCAAGGCTTACGTAGAA	CGGGACTTCCTGGAACAAAGGAGAGAATCTCAGTGTCTTTTTACCCCAAG	RNF170;RNF170;RNF170;RNF170;RNF170;RNF170	NM_001160223;NR_027668;NM_001160224;NM_030954;NM_001160225;NR_027669	5'UTR;Body;5'UTR;5'UTR;5'UTR;Body	NA	NA	RDMR	NA	NA	NA	NA	RNF170;RNF170;RNF170;RNF170;RNF170	ENST00000319104.3;ENST00000527424.1;ENST00000534961.1;ENST00000526349.1;ENST00000319073.4	5'UTR;5'UTR;5'UTR;5'UTR;5'UTR	RNF170;RNF170;RNF170;RNF170;RNF170;RNF170;RNF170;RNF170;RNF170	ENST00000319104.3;ENST00000531440.1;ENST00000240159.4;ENST00000527424.1;ENST00000534961.1;ENST00000524954.1;ENST00000528318.1;ENST00000526349.1;ENST00000319073.4	5'UTR;5'UTR;5'UTR;5'UTR;5'UTR;5'UTR;3'UTR;5'UTR;5'UTR	NA	NA	NA	NA	chr8:42748504-42750091	6	NA	TRUE	NA	0.728765934854927	0.909984134548717	0.18121819969379
315	chr8	62200337	+	cg12960352	55761187	NA	TACCAACRTCATCACTCCCCACACAACATTAAAAATAAAATATTTCAAAC	NA	II	NA	NA	rs77149427	0.035343	NA	NA	NA	NA	NA	OpenSea	CTGTCAAATTTACACACACACACACAGACACACACATCTGCTTTTGCGCTTTCATTAATC[CG]TTTGAAATATTCTATTTTTAATGTTGTGTGGGGAGTGATGACGCTGGTACTTTTTGTCCC	ACCAGCGTCATCACTCCCCACACAACATTAAAAATAGAATATTTCAAACG	CLVS1	NM_173519	TSS200	NA	NA	NA	NA	NA	NA	NA	CLVS1;CLVS1;RP11-787D18.2	ENST00000519846.1;ENST00000518592.1;ENST00000521378.1	TSS200;TSS200;3'UTR	CLVS1;CLVS1;CLVS1;RP11-787D18.2;CLVS1	ENST00000521189.1;ENST00000519846.1;ENST00000523868.1;ENST00000521378.1;ENST00000522621.1	TSS1500;TSS200;TSS200;3'UTR;5'UTR	NA	NA	NA	NA	chr8:62200250-62201680	6	NA	NA	NA	0.392172106932357	0.192879491659465	-0.199292615272892
316	chr19	3093246	-	cg24736345	21607200	NA	AACCTAATTAACACCTAATAAACAACAAACACTCCATTAATCTCTAATCC	NA	II	NA	NA	NA	NA	NA	NA	NA	NA	chr19:3094671-3095055	N_Shore	CACTGCAGTAAGGCCTGATTGACACCTGATGGACAGCAGGCACTCCATTAATCTCTGGTC[CG]TGCCTGGCATATAGAATGTGTCCCATTAATGCCTGATACACAGTAGGTGTCCCATTAACG	CGGACCAGAGATTAATGGAGTGCCTGCTGTCCATCAGGTGTCAATCAGGC	GNA11	NM_002067	TSS1500	NA	NA	NA	NA	NA	NA	NA	GNA11	ENST00000078429.3	TSS1500	GNA11	ENST00000078429.3	TSS1500	NA	NA	NA	NA	NA	NA	NA	NA	NA	0.725927146897417	0.954954971943297	0.229027825045881
317	chr12	124985655	+	cg15627464	94697254	NA	CCAAAAAAACTTTATACCTTAAACTTCTCAAAATATCAAAAAATTCTATC	NA	II	NA	NA	NA	NA	NA	NA	NA	NA	NA	OpenSea	CGCGCGCACGCGCGCACACACACACACACACACACACACACACACACACACACACACACT[CG]ACAGAACCCTCTGATACTCTGAGAAGCCCAAGGCACAAAGCCCCCCTGGGGTGGGCGGAA	CAGGGGGGCTTTGTGCCTTGGGCTTCTCAGAGTATCAGAGGGTTCTGTCG	NCOR2;NCOR2	NM_006312;NM_001077261	5'UTR;5'UTR	NA	NA	NA	TRUE	12:123551376-123551979	NA	NA	NCOR2;NCOR2	ENST00000404621.1;ENST00000404121.2	5'UTR;5'UTR	NCOR2;NCOR2;NCOR2;NCOR2;NCOR2	ENST00000420698.1;ENST00000404621.1;ENST00000404121.2;ENST00000542565.1;ENST00000458234.1	5'UTR;5'UTR;5'UTR;3'UTR;5'UTR	NA	NA	chr12:124976124-124988316	6	chr12:124984523-124985940	5	NA	TRUE	NA	0.52876925817808	0.408570239306784	-0.120199018871296
318	chr10	116786342	-	cg25751164	9805488	NA	AACTTTATTATCTACCTAAACAAATAACTAACCACTAAATAAACCTCRAC	NA	II	NA	NA	NA	NA	NA	NA	NA	NA	NA	OpenSea	GAGAAAAATTGAGCTTTATTGTCTGCCTAGGCAGATGGCTGACCACTAGGTGGGCCTCGG[CG]TCACGTCCAGGGTAATTGGTTGCTGGGGTGTTTCTGGCGAGGAAGATTCACGCTTCAGCT	CGCCGAGGCCCACCTAGTGGTCAGCCATCTGCCTAGGCAGACAATAAAGC				NA	NA	NA	NA	NA	NA	NA	NA	NA	NA	NA	NA	NA	chr10:116786160-116786470	3	NA	NA	NA	NA	NA	NA	NA	0.547315693181566	0.786557783539291	0.239242090357725
319	chr3	187455953	+	cg07403865	92774209	65799221	TTCAAAATCAAACAACTTAAAATCTCAATATAAACCTCAAATTATATTCA	TTCGAAATCGAACAACTTAAAATCTCGATATAAACCTCGAATTATATTCG	I	A	Red	rs11924264	0.483826	NA	NA	NA	NA	chr3:187456250-187456580	N_Shore	TTTATAAATGGGGAAGGTCAGACAAGTTAGTAGCAGAGCTGGGTCTAGAACCCAGGAGTT[CG]AATACAATCCGAGGCTCATATCGAGACTTTAAGTTGTCCGATTCCGAAGTTTATTTGCTT	TTCGGAATCGGACAACTTAAAGTCTCGATATGAGCCTCGGATTGTATTCG	BCL6	NM_001706	5'UTR	NA	NA	NA	NA	3:188938315-188938648	NA	NA	BCL6;BCL6	ENST00000406870.2;ENST00000496823.1	5'UTR;3'UTR	BCL6;BCL6;BCL6;BCL6;BCL6;BCL6	ENST00000480458.1;ENST00000406870.2;ENST00000470319.1;ENST00000496823.1;ENST00000419510.2;ENST00000438077.1	3'UTR;5'UTR;3'UTR;3'UTR;TSS1500;TSS1500	chr3:187455520-187456670	3	NA	NA	NA	NA	NA	TRUE	NA	0.470826093043935	0.184503735019044	-0.286322358024891
320	chr19	7754029	-	cg00828618	2764229	NA	TAACAAAAAATATCACAAAAACCTTTCAACCACAAAAAAACTTTTAAACC	NA	II	NA	NA	NA	NA	NA	NA	NA	NA	NA	OpenSea	CTCCGTTTGGGTGGCAGAAAATGTCACAGGGACCTTTCAGCCACAAAGAGGCTTTTAGGC[CG]TGGTTGGGGGTCTTCAGGGTCTTGCTCTGGGCCTGGCTGTATCCATGCTCAAGAGTGGAG	CGGCCTAAAAGCCTCTTTGTGGCTGAAAGGTCCCTGTGACATTTTCTGCC	FCER2	NM_002002	3'UTR	NA	NA	NA	NA	NA	19:7753840-7754135	Unclassified_Cell_type_specific	FCER2	ENST00000360067.4	3'UTR	FCER2	ENST00000360067.4	3'UTR	chr19:7753845-7754135	3	NA	NA	NA	NA	NA	TRUE	NA	0.687948950303333	0.501948997785099	-0.185999952518235
321	chr10	48385033	-	cg10911243	25675286	NA	AAATAAATACTTCTAATCTACCACCCCCTACCACTTCTTTCAAACAACAC	NA	II	NA	NA	NA	NA	NA	NA	NA	NA	chr10:48389019-48389375	N_Shelf	GAACTGGAGCTGGGTGAATGCTTCTGGTCTGCCACCCCCTGCCACTTCTTTCAGACAACA[CG]GGAGCATGGAAGGGTCCCGTCTGAGGAAGGCAACCTGCCCAGGGAGGGTGCTGGGGCATG	GGTGAATGCTTCTGGTCTGCCACCCCCTGCCACTTCTTTCAGACAACACG	RBP3	NM_002900	Body	NA	NA	NA	NA	NA	10:48384415-48385164	Unclassified_Cell_type_specific	NA	NA	NA	NA	NA	NA	chr10:48384785-48385055	3	NA	NA	NA	NA	NA	TRUE	NA	0.597053468798742	0.902218641443606	0.305165172644864
322	chr7	116311496	-	cg24627299	9663289	NA	TAACRAAATACAAAATTATCCCAACACAATTACTCCTAATAAAATTCACC	NA	II	NA	NA	NA	NA	NA	NA	NA	NA	chr7:116311824-116312598	N_Shore	GCCAATTTTTATAGCGAAATACAAAGTTATCCCAACACAATTACTCCTAATAGAGTTCAC[CG]AGGCCCCAAAAGCTCTTTTTTAAAAATCATCATAAGATTTCAACATTCAAGAATTAAACT	CGGTGAACTCTATTAGGAGTAATTGTGTTGGGATAACTTTGTATTTCGCT	MET;MET	NM_001127500;NM_000245	TSS1500;TSS1500	NA	NA	CDMR	NA	NA	7:116311490-116312196	Unclassified	MET;MET	ENST00000397752.3;ENST00000318493.6	TSS1500;TSS1500	MET;MET;MET;MET	ENST00000437703.1;ENST00000456159.1;ENST00000397752.3;ENST00000318493.6	TSS1500;TSS1500;TSS1500;TSS1500	NA	NA	NA	NA	chr7:116310572-116317996	6	NA	TRUE	NA	0.282288482499523	0.452214252085516	0.169925769585993
323	chr10	126706831	-	cg27408262	62690924	NA	AAAATCATCCTTATCAAATACTCCACAATAAACCAAATACAATAACTCAC	NA	II	NA	NA	NA	NA	NA	NA	NA	NA	NA	OpenSea	ATTTCAGATGGGGGATCATCCTTGTCAAATGCTCCACAATAGGCCAGGTGCAGTGGCTCA[CG]CCTGTAATCCCAACACTTTGGGAGGCTGAGGCGGGGGGATCACCTGAGGTCAGGAGTTTG	GGATCATCCTTGTCAAATGCTCCACAATAGGCCAGGTGCAGTGGCTCACG	CTBP2;CTBP2;CTBP2	NM_001329;NM_022802;NM_001083914	Body;Body;Body	NA	NA	NA	TRUE	NA	NA	NA	NA	NA	NA	CTBP2;CTBP2	ENST00000493552.1;ENST00000460976.1	3'UTR;3'UTR	NA	NA	NA	NA	NA	NA	NA	TRUE	NA	0.570614656631956	0.784276162662631	0.213661506030674
324	chr1	3649473	+	cg17804348	91606207	82785245	AAAATAATAATAATATAACACACACAAAAATACACAACCTCCATAACCCA	AAAATAATAATAATATAACGCACGCGAAAATACACGACCTCCATAACCCG	I	C	Grn	NA	NA	NA	NA	NA	NA	chr1:3649294-3649674	Island	CTCCGCTCTAGCAACGCGGCCACCATCTCCATCGGCGGCTCAGGGGAACTGCAGCGCCAG[CG]GGTCATGGAGGCCGTGCACTTCCGCGTGCGCCACACCATCACCATCCCCAACCGCGGCGG	CGGGTCATGGAGGCCGTGCACTTCCGCGTGCGCCACACCATCACCATCCC	TP73;TP73;TP73;TP73	NM_001126240;NM_005427;NM_001126242;NM_001126241	Body;Body;3'UTR;3'UTR	NA	NA	NA	TRUE	1:3639248-3639685	NA	NA	TP73;TP73	ENST00000378280.1;ENST00000354437.4	3'UTR;3'UTR	TP73;TP73	ENST00000378280.1;ENST00000354437.4	3'UTR;3'UTR	chr1:3649245-3649630	3	NA	NA	NA	NA	NA	TRUE	NA	0.599580675836678	0.415159557868429	-0.184421117968249
325	chr5	71190062	-	cg12059045	85710534	NA	AAAAAAAACCCCCAAATAAACTACACTTCCTAAAAAAAACTCAACCAAAC	NA	II	NA	NA	rs4704374	0.239217	NA	NA	NA	NA	NA	OpenSea	AGACCACAGTCAGGAGGGACCCCCAGGTGAGCTGCACTTCCTGAGAGAAACTCAGCCAGA[CG]GCAAGGCTGCCCACCCCACCCTCCACATTCACTGCCCCACATCGGTGGAGAGAAGTGGTT	GGAGGGACCCCCAGGTGAGCTGCACTTCCTGAGAGAAACTCAGCCAGACG				NA	NA	NA	NA	NA	NA	NA	NA	NA	NA	NA	NA	NA	chr5:71190005-71190295	3	NA	NA	NA	NA	NA	NA	NA	0.537928788694087	0.733801938726532	0.195873150032445
326	chr9	127625988	+	cg22167656	67730554	NA	TAACAAACATTAATCAAAAAACCTAAACATACCCTACCTTATAAATTCCC	NA	II	NA	NA	NA	NA	NA	NA	NA	NA	chr9:127623557-127624486	S_Shore	TATCATTGGTGTTCATGTTCCCAGAGGAAGGAACACTTCAGTAGAGCCCGGAAAGTGAAA[CG]GGAATTCACAAGGCAGGGCATGTTTAGGCTTTCTGATTAATGTCTGCCAACCAGTAGGCA	CGGGAATTCACAAGGCAGGGCATGTTTAGGCTTTCTGATTAATGTCTGCC				NA	NA	NA	NA	NA	NA	NA	ARPC5L	ENST00000353214.2	5'UTR	ARPC5L	ENST00000353214.2	5'UTR	chr9:127625705-127626175	3	NA	NA	NA	NA	NA	NA	NA	0.535713027822592	0.662948805231498	0.127235777408906
327	chr6	140371628	-	cg02693505	76663173	27624900	ACATAACAAATATACACTTAAATTTATCCTATCTAAAACTTCAAACTCCA	ACATAACGAATATACGCTTAAATTTATCCTATCTAAAACTTCGAACTCCG	I	A	Red	rs10499217	0.070687	NA	NA	NA	NA	NA	OpenSea	TGAACATGAATTACATGACGAATGTGCGCTTGAGTTTGTCCTATCTGAGACTTCGGACTC[CG]GGAAGATTGCCGTACACGTACTGGCTAATGTGACGACTGTTTTCTGGGAGTTGCAGGATT	ACATGACGAATGTGCGCTTGAGTTTGTCCTATCTGAGACTTCGGACTCCG				NA	NA	NA	TRUE	NA	NA	NA	NA	NA	NA	NA	NA	NA	chr6:140371320-140371730	3	NA	NA	NA	NA	NA	TRUE	NA	0.633446392493909	0.904890968871207	0.271444576377298
328	chr6	159463387	+	cg19333433	85763957	NA	AATTCACRCCCTTTACTTTCTCAAATTTTCAAAATTATTTTTCTCACATC	NA	II	NA	NA	NA	NA	NA	NA	NA	NA	NA	OpenSea	AAGCAAAGATCCAGGTAAGAAAATGGGTATCGTTGGCCGCATAATGTGGTCAATAGTATG[CG]ATGTGAGAAAAATAATTTTGAAAACTTGAGAAAGCAAAGGGCGTGAATCTTAATCTAGAA	ATTCACGCCCTTTGCTTTCTCAAGTTTTCAAAATTATTTTTCTCACATCG	TAGAP;TAGAP;TAGAP;TAGAP	NM_054114;NM_138810;NM_001278733;NM_152133	Body;Body;TSS200;5'UTR	NA	NA	NA	NA	NA	6:159463250-159464404	Promoter_Associated	TAGAP	ENST00000326965.6	5'UTR	TAGAP	ENST00000326965.6	5'UTR	chr6:159463325-159463930	3	NA	NA	NA	NA	NA	NA	NA	0.282646885105941	0.0591547572225245	-0.223492127883417
329	chr16	78689512	+	cg09293985	23719883	NA	ATTAATATAAATAACCRTATAATTCCAAACCCAATTATCACTACTTAACC	NA	II	NA	NA	NA	NA	NA	NA	NA	NA	NA	OpenSea	TCTATTACCATTAACAATTGATGCACTTTAATTTTGTGGGGTTTTAACTACAAAATGGAA[CG]GCTAAGTAGTGATAATTGGGTTTGGAATTATACGGTCATTTATATCAACAGAGATGCAAG	CGGCTAAGTAGTGATAATTGGGTTTGGAATTATACGGTCATTTATATCAA	WWOX;WWOX	NM_016373;NM_001291997	Body;Body	NA	NA	NA	NA	NA	NA	NA	NA	NA	NA	WWOX	ENST00000569332.1	3'UTR	NA	NA	NA	NA	NA	NA	NA	NA	NA	0.784813296558772	0.892209079880895	0.107395783322122
330	chr19	51336166	+	cg14773235	46808932	NA	AAAAAAAATTTCAATTCACCCTCAAAACTTCCTAAAACCTCCCRTAAATC	NA	II	NA	NA	rs266850	0.166733	NA	NA	NA	NA	chr19:51339293-51339510	N_Shelf	ACTGGCAGCTCCCCGAGGAGCTGGTCTGACTCCACTCTGGGTCTCCAGTACTGCAGGGCC[CG]ACCCACGGGAGGCCTCAGGAAGCTTTGAGGGTGAATTGAAATCCTTCTTCCCCATATCTT	AGAAGGATTTCAATTCACCCTCAAAGCTTCCTGAGGCCTCCCGTGGGTCG	KLK15;KLK15;KLK15	NM_138563;NM_138564;NM_017509	TSS1500;TSS1500;TSS1500	NA	NA	NA	NA	NA	NA	NA	KLK15;KLK15	ENST00000544946.1;ENST00000326856.3	TSS1500;TSS1500	KLK15;KLK15	ENST00000544946.1;ENST00000416184.1	TSS1500;TSS1500	chr19:51336005-51336415	3	NA	NA	NA	NA	NA	TRUE	NA	0.667116912274909	0.829853574966201	0.162736662691292
331	chr15	73088806	-	cg09505846	62751115	NA	ATTATCTCCTTAATATAAACCACRCAAATAAAACTATCAAATCCCAAAAC	NA	II	NA	NA	NA	NA	NA	NA	NA	NA	chr15:73089132-73089545	N_Shore	TGAGTTTCTGAATTGTCTCCTTAGTATAGACCACGCAAGTGAAACTATCAGATCCCAGGG[CG]CTCCCGTGCGGTTGTCAGATTTCCCTCCTGTAAAGTGGATGAGTAACCCCACCCCACATG	CGCCCTGGGATCTGATAGTTTCACTTGCGTGGTCTATACTAAGGAGACAA	ADPGK-AS1	NR_040107	Body	NA	NA	NA	NA	15:70875859-70876726	15:73088614-73090132	Promoter_Associated_Cell_type_specific	RP11-361M10.5	ENST00000563592.1	5'UTR	RP11-361M10.5	ENST00000563592.1	5'UTR	chr15:73088705-73089015	3	NA	NA	NA	NA	NA	NA	NA	0.552773822541745	0.636257904492968	0.0834840819512229
332	chr11	92787048	-	cg22667509	93781156	NA	ATCTCTATTATCAACCTATAATACAAACTTTAACAACACCAAACTACCAC	NA	II	NA	NA	NA	NA	NA	NA	NA	NA	NA	OpenSea	ATAGAGAGGGCATCTCTGTTGTCAGCCTGTGATACAAGCTTTAGCAGCACCAAACTGCCA[CG]GGGCTGCCCCCAGCTTTCCTGAGATACAGTGGGGAGATGCTTTGTGCAGTTCCCCCACAC	TCTCTGTTGTCAGCCTGTGATACAAGCTTTAGCAGCACCAAACTGCCACG				NA	NA	NA	TRUE	NA	NA	NA	NA	NA	NA	NA	NA	NA	NA	NA	NA	NA	chr11:92786829-92788575	6	NA	TRUE	NA	0.728605367992137	0.841164101643719	0.112558733651581
333	chr4	186989236	+	cg00305797	19753141	NA	TTTATAACATCTATAACATAACACCATAAACAAACAAATATCCTAAATAC	NA	II	NA	NA	NA	NA	NA	NA	NA	NA	NA	OpenSea	CTTTTGAATATTAGTGAAGTTTTCCTGGACATCCCAATGGATAGATGTGAGGGACAGTCA[CG]TACTCAGGACATCTGTTTGCTTATGGTGTTATGTTACAGATGTCACAAATGAAAATCAGA	TTGTGACATCTGTAACATAACACCATAAGCAAACAGATGTCCTGAGTACG	TLR3	NM_003265	TSS1500	NA	NA	NA	NA	NA	4:186989162-186989500	Promoter_Associated_Cell_type_specific	TLR3;TLR3	ENST00000296795.2;ENST00000542020.1	TSS1500;TSS1500	TLR3;TLR3	ENST00000296795.2;ENST00000513189.1	TSS1500;TSS1500	chr4:186989225-186989510	3	NA	NA	NA	NA	NA	NA	NA	0.320429685656132	0.466162066185932	0.145732380529801
334	chr4	152249812	-	cg02402209	14698896	NA	AACAACAATAATTATTTAAAAACCCAATTAAACCRAATACAATAACTCAC	NA	II	NA	NA	NA	NA	NA	NA	NA	NA	chr4:152246191-152246940	S_Shelf	AACATATAAAAAACAACAATAGTTGTTTAAAAACCCAATTAGGCCGGGTACAGTGGCTCA[CG]TCTGTAATCCTAGCACTTTGGGAGGCTGTGGCGGGTGGATCAGGAGTTCCAGACCTGCCT	CGTGAGCCACTGTACCCGGCCTAATTGGGTTTTTAAACAACTATTGTTGT				NA	NA	NA	NA	NA	NA	NA	NA	NA	NA	NA	NA	NA	NA	NA	NA	NA	NA	NA	NA	TRUE	NA	0.566381166131157	0.74703267325167	0.180651507120513
335	chr22	34199319	+	cg01741606	67626599	NA	ATTTACCTTAAAAACTAAATCAAACCACCAAATATATCCAAAAATAACTC	NA	II	NA	NA	NA	NA	NA	NA	NA	NA	NA	OpenSea	CTTCAGAGACTTCATCTCTGTAGCTTCCATATTGCCTGATATCTGGAAATGTCTTGGGAA[CG]AGTTACTCCTGGACACATTTGGTGGTTTGACTCAGTTTCTAAGGCAAACTGGAGTTTTAC	CGAGTTACTCCTGGACACATTTGGTGGTTTGACTCAGTTTCTAAGGCAAA	LARGE1;LARGE1	NM_004737;NM_133642	5'UTR;5'UTR	NA	NA	NA	NA	NA	NA	NA	LARGE;LARGE;LARGE;LARGE;LARGE	ENST00000337431.2;ENST00000402320.1;ENST00000354992.2;ENST00000397394.2;ENST00000437602.2	5'UTR;5'UTR;5'UTR;5'UTR;5'UTR	LARGE;LARGE;LARGE;LARGE;LARGE;LARGE;LARGE;LARGE;LARGE;LARGE;LARGE	ENST00000494763.1;ENST00000430220.2;ENST00000423375.1;ENST00000432776.1;ENST00000434071.1;ENST00000337431.2;ENST00000402320.1;ENST00000354992.2;ENST00000397394.2;ENST00000437602.2;ENST00000413114.1	3'UTR;5'UTR;5'UTR;5'UTR;5'UTR;5'UTR;5'UTR;5'UTR;5'UTR;5'UTR;5'UTR	NA	NA	chr22:34199288-34199857	3	NA	NA	NA	NA	NA	0.532560146781739	0.814600181709748	0.282040034928009
336	chr17	70711627	+	cg14290775	82736101	NA	CCRTCCTATTTCACTTAACATAATATCCTCAAAAATCATCATATTATAAC	NA	II	NA	NA	rs2567501	0.436901	NA	NA	NA	NA	NA	OpenSea	AAAATGATGCATCCGTGCAACCTAATATTGTTCAGCCTTCAAAGGAAGAAAATTATGACA[CG]TTACAACATGATGACCCCTGAGGACATTATGCTAAGTGAAATAGGACGGACACAAAGGGA	CGTCCTATTTCACTTAGCATAATGTCCTCAGGGGTCATCATGTTGTAACG	SLC39A11;SLC39A11	NM_139177;NM_001159770	Body;Body	NA	NA	NA	NA	NA	NA	NA	AC080037.1	ENST00000410613.1	TSS1500	AC080037.1	ENST00000410613.1	TSS1500	chr17:70711440-70711650	3	NA	NA	NA	NA	NA	NA	NA	0.781471557511972	0.543940372558503	-0.237531184953469
337	chr11	83435501	-	cg14577909	41766252	NA	ATTTAAATCTAAAACAAATATTTCACATTCCTTAATCAATCTCTCTCTCC	NA	II	NA	NA	NA	NA	NA	NA	NA	NA	NA	OpenSea	TGCTGGAACCAATTTAAGTCTAAAGCAAATATTTCACATTCCTTAATCAATCTCTCTCTC[CG]TGTGTGTGTGTGTGTGTGAGAGAGAGAGAGAGAGAGAGAGAGAGAGAGAGAGAGAGAGAG	CGGAGAGAGAGATTGATTAAGGAATGTGAAATATTTGCTTTAGACTTAAA	DLG2;DLG2;DLG2;DLG2;DLG2	NM_001142700;NM_001206769;NM_001300983;NM_001364;NM_001142699	Body;Body;Body;Body;Body	NA	NA	NA	TRUE	NA	NA	NA	RP11-160H12.2;DLG2	ENST00000533669.1;ENST00000376106.3	5'UTR;5'UTR	DLG2;DLG2;RP11-160H12.2;DLG2;DLG2	ENST00000434967.1;ENST00000529399.1;ENST00000533669.1;ENST00000529111.1;ENST00000376106.3	5'UTR;5'UTR;5'UTR;3'UTR;5'UTR	NA	NA	chr11:83434984-83436214	6	chr11:83434829-83436977	6	NA	NA	NA	0.280067255972421	0.120040611408857	-0.160026644563564
338	chr2	221758256	+	cg12321379	53652278	NA	AAATATAAACAAAATTAATTAAATTACACTCAACAAAAACTTAAAACTCC	NA	II	NA	NA	NA	NA	NA	NA	NA	NA	NA	OpenSea	AAATAGGCTTTCAAAGCAAGAAAGATGAGAAGTACTTGGTATGTCTTTGGGTCTTTATCA[CG]GAGCTCTAAGTTCTTGCTGAGTGTAATCTAATTAATCTTGCTCATACTTATGGAGGTGTC	CGGAGCTCTAAGTTCTTGCTGAGTGTAATCTAATTAATCTTGCTCATACT				NA	NA	NA	NA	NA	NA	NA	NA	NA	NA	NA	NA	NA	chr2:221758200-221758470	3	NA	NA	NA	NA	NA	NA	NA	0.478171063280652	0.730613953779043	0.252442890498391
339	chr3	122632352	+	cg08468913	33653931	NA	CTCCTACCTAAACTACRACRTAATAAAAATTAAAACCRTAAACCAAAAAC	NA	II	NA	NA	NA	NA	NA	NA	NA	NA	chr3:122631722-122632854	Island	AGCTTTAGAACCCCACGGCCTCCAGGCCCGCCCTCCCCTCGGCTCCAGTACCCTACACCG[CG]CCCCTGGCCCACGGCCCCAACCCTCACCACGCCGCAGCCCAGGCAGGAGTTGCCGTTCTC	CGCCCCTGGCCCACGGCCCCAACCCTCACCACGCCGCAGCCCAGGCAGGA	SEMA5B	NM_001031702	Body	NA	NA	NA	NA	3:124114413-124115521	NA	NA	NA	NA	NA	SEMA5B	ENST00000451541.1	TSS1500	chr3:122632245-122632535	3	NA	NA	NA	NA	NA	TRUE	NA	0.564511360677884	0.431380958571441	-0.133130402106443
340	chr8	38759627	-	cg24581462	1625554	NA	TAAAATACAAATTCRATACCAAATTAAATAAACCCTCRAAAAAAACTATC	NA	II	NA	NA	rs77741182	0.186901	NA	NA	NA	NA	chr8:38758457-38759380	S_Shore	AAGGACTGCCCTAAAATGCAGGTTCGGTGCCAGGTTGGGTGAGCCCTCGAGGGGAGCTGT[CG]TTCTCTCTCTCACCAACTTCTTCCTCACCTTACACGCTTCCCTTTTCTCCTCCAGTCCTA	CGACAGCTCCCCTCGAGGGCTCACCCAACCTGGCACCGAACCTGCATTTT	PLEKHA2	NM_021623	5'UTR	NA	NA	NA	NA	NA	8:38759069-38759667	Promoter_Associated	PLEKHA2;PLEKHA2;PLEKHA2	ENST00000521746.1;ENST00000535929.1;ENST00000388745.4	5'UTR;5'UTR;5'UTR	PLEKHA2;PLEKHA2;PLEKHA2;PLEKHA2;PLEKHA2;PLEKHA2	ENST00000521746.1;ENST00000535929.1;ENST00000519640.1;ENST00000518571.1;ENST00000388745.4;ENST00000521784.1	5'UTR;5'UTR;5'UTR;5'UTR;5'UTR;5'UTR	chr8:38758285-38759715	3	NA	NA	NA	NA	NA	TRUE	NA	0.401078621830899	0.138198682974385	-0.262879938856514
341	chr12	25897495	-	cg05033636	51623267	NA	TATTTCATCACACCTATTAAATATAACRTCAACCAAAAAATATCCTAAAC	NA	II	NA	NA	rs76138680	0.014976	NA	NA	NA	NA	NA	OpenSea	TTACTCAGTTTTGTTTCATCACACCTATTAAGTATAACGTCAGCCAAAAAGTATCCTAAA[CG]TGTACATGTTTACTGTACAGGCTCATATCCCAAGAACATTCCAATTCAACAGCAATTCTT	GTTTCATCACACCTATTAAGTATAACGTCAGCCAAAAAGTATCCTAAACG				NA	NA	NA	TRUE	NA	NA	NA	NA	NA	NA	NA	NA	NA	chr12:25897320-25897610	3	NA	NA	NA	NA	NA	NA	NA	0.679436172489625	0.905036132278786	0.225599959789161
342	chr19	50861262	+	cg12273319	15620953	NA	AAACRCACCCTAATAAAAAATTTTATAATACRAATCCCATAAAACCCCTC	NA	II	NA	NA	NA	NA	NA	NA	NA	NA	chr19:50860846-50861263	Island	GGATTACAACGACCGTGATGCTCCACGGCGCCGGGAGCTTTTGACGGAAGGTAGCGTAGG[CG]AGGGGCTTCATGGGACTCGTATTACAAAACCCCTCACCAGGGTGCGTCCTGGAGAAAAGG	GACGCACCCTGGTGAGGGGTTTTGTAATACGAGTCCCATGAAGCCCCTCG				NA	chr19:50860908-50860908	NA	NA	19:55552400-55553094	19:50860334-50861418	Promoter_Associated	NR1H2	ENST00000542413.1	5'UTR	NR1H2	ENST00000542413.1	5'UTR	chr19:50861065-50861415	3	NA	NA	NA	NA	NA	TRUE	NA	0.242351702306439	0.544940814901867	0.302589112595427
343	chr9	86911279	-	cg08792700	49720146	NA	AAACAACAAAAATTCTCTTCTCCAACCTACCACTAAACTACTAATTTAAC	NA	II	NA	NA	NA	NA	NA	NA	NA	NA	NA	OpenSea	AGGCTTCTTACAAACAGCAGAGGTTCTCTTCTCCAGCCTGCCACTAAACTGCTGGTTTAA[CG]TTTTAGGCTGAATCTTTTTTCAGCCTAAAAGTTGGCCTAACTGAAGCTGGGGTAATTTGG	AACAGCAGAGGTTCTCTTCTCCAGCCTGCCACTAAACTGCTGGTTTAACG	SLC28A3;SLC28A3;SLC28A3	NR_037638;NM_001199633;NM_022127	Body;Body;Body	NA	chr9:86911270-86911270	NA	NA	NA	NA	NA	NA	NA	NA	NA	NA	NA	chr9:86911100-86911575	3	NA	NA	NA	NA	NA	NA	NA	0.328259690422807	0.467482620544041	0.139222930121234
344	chr7	1883139	-	cg26402169	36639234	2727377	AAAAAACTTAATAAACATCCACAAATAAACAACTTTTCCACACTTCCCCA	AAAAAACTTAATAAACGTCCACAAATAAACAACTTTTCCGCGCTTCCCCG	I	T	Red	NA	NA	NA	NA	NA	NA	chr7:1885033-1885402	N_Shore	CAGCCCCTCCTGAGGGGGCTTGATGGGCGTCCACAAGTGGGCAGCTTTTCCGCGCTTCCC[CG]TGTCTGACTGTGCTGAGGGCCTCCTGAAGTGCAATTGGTTAGTCACGGTTTAGTGTTCTT	CGGGGAAGCGCGGAAAAGCTGCCCACTTGTGGACGCCCATCAAGCCCCCT	MAD1L1;MAD1L1;MAD1L1	NM_003550;NM_001013837;NM_001013836	Body;Body;Body	NA	NA	NA	NA	7:1849504-1849666	NA	NA	AC110781.5	ENST00000428925.1	TSS1500	AC110781.5;MAD1L1	ENST00000428925.1;ENST00000481633.1	TSS1500;3'UTR	NA	NA	chr7:1880476-1886694	6	chr7:1881855-1889375	6	NA	TRUE	NA	0.82730672579632	0.658982238713204	-0.168324487083116
345	chr2	218886643	-	cg24166100	26603125	NA	ATACTATTCTAAACTATAAATCAACAAACTAACCAAAATAAAAAAACACC	NA	II	NA	NA	NA	NA	NA	NA	NA	NA	NA	OpenSea	CCAGCCACCCAGTGCTATTCTAGACTGTGGATCAGCAGGCTGGCCAGGGTGAAGGGGCAC[CG]TGGCTGAGGCTGAGGAGTACCTCCAGAAGACCTCAGAGCGGGGGAAGGGCAGAGGGGGTT	CGGTGCCCCTTCACCCTGGCCAGCCTGCTGATCCACAGTCTAGAATAGCA				NA	NA	NA	TRUE	NA	NA	NA	NA	NA	NA	NA	NA	NA	chr2:218886500-218886715	3	NA	NA	NA	NA	NA	TRUE	NA	0.664183900553746	0.865071076838328	0.200887176284582
346	chr11	36442485	-	cg11881472	6644412	NA	TCCTCTAAATCTAAACAAACCAAAACCCAACAAAAACCTAAAATTCAATC	NA	II	NA	NA	NA	NA	NA	NA	NA	NA	NA	OpenSea	ACACGGACAGCTCCTCTAAATCTGGACAAACCAAGACCCAACAGAAGCCTGGAATTCAAT[CG]GGTCATATGTCTCAGCTGCTTGGAAGACAGCTCCTGTTCAGGGAGAGACAAACATAAAGA	CCTCTAAATCTGGACAAACCAAGACCCAACAGAAGCCTGGAATTCAATCG	PRR5L;PRR5L;PRR5L;PRR5L	NM_024841;NM_001160167;NM_001160169;NM_001160168	Body;Body;Body;Body	NA	NA	NA	TRUE	NA	11:36442433-36442576	Unclassified_Cell_type_specific	PRR5L	ENST00000389693.3	5'UTR	PRR5L;PRR5L	ENST00000529034.1;ENST00000389693.3	5'UTR;5'UTR	chr11:36442340-36442675	3	NA	NA	NA	NA	NA	TRUE	NA	0.435900558861766	0.557994177827545	0.122093618965779
347	chr20	43349788	+	cg08811958	90748214	NA	CAAATAAATTCATTATCAATAATTCATAAACTTCTCTCTCTCTCTCTTTC	NA	II	NA	NA	NA	NA	NA	NA	NA	NA	NA	OpenSea	CTTGTAGAACAATTTGCCTCTTTCATCTATGTGCATGTCACACTTTTATAAAAATAAGAA[CG]AAAGAGAGAGAGAGAGAAGCTCATGAATCATTGATAATGAATTCATCTGTAGGAAAAGCC	AGATGAATTCATTATCAATGATTCATGAGCTTCTCTCTCTCTCTCTTTCG	CCN5	NM_003881	Body	NA	NA	NA	TRUE	NA	NA	NA	RP11-445H22.4;RP11-445H22.4;RP11-445H22.4	ENST00000427598.1;ENST00000445420.1;ENST00000427303.1	3'UTR;3'UTR;3'UTR	WISP2;RP11-445H22.4;RP11-445H22.4;RP11-445H22.4;WISP2	ENST00000497421.1;ENST00000427598.1;ENST00000445420.1;ENST00000427303.1;ENST00000465000.1	5'UTR;3'UTR;3'UTR;3'UTR;5'UTR	chr20:43349725-43349970	3	NA	NA	NA	NA	NA	NA	NA	0.634320770612102	0.879314624752257	0.244993854140156
348	chr22	26483062	+	cg14796879	74780124	NA	TTTAAACAATAACTTTAAAATCTCTCCATCCTAATTTATATCCAAAATCC	NA	II	NA	NA	NA	NA	NA	NA	NA	NA	NA	OpenSea	GGGGAAAGTGAGTTTCACAGAGGGTAGGTGACACATGCATTGACACACAGACAGCAAAAA[CG]GATCCTGGATATAAATCAGGATGGAGAGATTCCAAAGCCATTGTTTAAATCTCTACCTGT	CGGATCCTGGATATAAATCAGGATGGAGAGATTCCAAAGCCATTGTTTAA				NA	NA	NA	NA	NA	NA	NA	NA	NA	NA	NA	NA	NA	NA	NA	NA	NA	NA	NA	NA	NA	NA	0.476485417859096	0.645175874952489	0.168690457093393
349	chr6	31164776	-	cg08085597	86685106	NA	CCTCCTACCTCRCCTCCRAAAACTCTAATTTTACAAATATAAACCATAAC	NA	II	NA	NA	rs28397275	0.211861	NA	NA	NA	NA	chr6:31165412-31165923	N_Shore	TCTCACACGATCCTCCTGCCTCGCCTCCGAAAACTCTAGTTTTACAGATATGAACCATAG[CG]CTAGCTCTTACTGTCTTTCTTCAACACGTCCTCCCATCCTTCCCTCCTTTCTCCACTCTG	CTCCTGCCTCGCCTCCGAAAACTCTAGTTTTACAGATATGAACCATAGCG	HCG27	NR_026791	TSS1500	NA	NA	NA	NA	NA	6:31164733-31166136	Promoter_Associated	HCG27	ENST00000383331.4	TSS1500	HCG27;HCG27	ENST00000383331.4;ENST00000424675.1	TSS1500;TSS1500	NA	NA	chr6:31164602-31165146	6	chr6:31163766-31166273	6	NA	TRUE	NA	0.411035794255664	0.547194493797198	0.136158699541534
350	chr9	130955135	-	cg10071929	88602855	NA	TACTAAAATTACAAAAATAAACCACCTCTCCTAAACTAAATAACAATTCC	NA	II	NA	NA	NA	NA	NA	NA	NA	NA	chr9:130955166-130955498	N_Shore	GCCTCCCAAAGTGCTGGGATTACAGGGGTGAGCCACCTCTCCTGGACTAAGTAGCAATTC[CG]GCTCCCTTTTCTGTGGCTCCCTGCCTTGTGCGTGTCACAGCCTGGGCGACTCCTCGCCCT	GCTGGGATTACAGGGGTGAGCCACCTCTCCTGGACTAAGTAGCAATTCCG	CIZ1;CIZ1;CIZ1;CIZ1;CIZ1	NM_001131017;NM_012127;NM_001131016;NM_001131015;NM_001131018	TSS1500;5'UTR;TSS1500;5'UTR;TSS1500	NA	NA	NA	NA	NA	NA	NA	CIZ1;CIZ1;CIZ1;CIZ1;CIZ1;CIZ1	ENST00000476727.1;ENST00000372954.1;ENST00000541172.1;ENST00000357558.5;ENST00000538431.1;ENST00000393608.1	TSS1500;TSS1500;TSS1500;TSS1500;TSS1500;5'UTR	CIZ1;CIZ1;CIZ1;CIZ1;CIZ1;CIZ1;CIZ1;CIZ1;CIZ1;CIZ1;CIZ1	ENST00000420484.1;ENST00000488559.1;ENST00000476727.1;ENST00000467178.1;ENST00000494497.1;ENST00000372954.1;ENST00000541172.1;ENST00000357558.5;ENST00000324544.2;ENST00000538431.1;ENST00000393608.1	TSS1500;TSS1500;TSS1500;TSS1500;TSS1500;TSS1500;TSS1500;TSS1500;TSS1500;TSS1500;5'UTR	chr9:130955120-130955675	3	NA	NA	NA	NA	NA	TRUE	NA	0.232841012886912	0.456038996461498	0.223197983574586
351	chr16	8806569	-	cg16586594	71724855	NA	CTAAAAACTAACRTTTCTCCCTCTCAAAATTCAAATTAAATTACCCTAAC	NA	II	NA	NA	NA	NA	NA	NA	NA	NA	NA	OpenSea	GGGGCTGGGGGCTGGGGGCTGACGTTTCTCCCTCTCAAAGTTCAGGTTGAATTGCCCTAA[CG]TGCTGATTACTGCACCGAGGATGCCGGTATCTGGCTTGTAATAATTATAGATTTCCTCTG	TGGGGGCTGACGTTTCTCCCTCTCAAAGTTCAGGTTGAATTGCCCTAACG	ABAT;ABAT	NM_020686;NM_000663	5'UTR;TSS1500	NA	NA	NA	NA	NA	NA	NA	ABAT;ABAT;ABAT;ABAT	ENST00000396600.2;ENST00000563215.1;ENST00000567812.1;ENST00000268251.8	TSS1500;TSS1500;TSS1500;5'UTR	ABAT;ABAT;ABAT;ABAT;ABAT;ABAT;ABAT;ABAT;ABAT;ABAT;ABAT	ENST00000561870.1;ENST00000569695.1;ENST00000396600.2;ENST00000566590.1;ENST00000563215.1;ENST00000565016.1;ENST00000567812.1;ENST00000568847.1;ENST00000268251.8;ENST00000564714.1;ENST00000563992.1	TSS1500;TSS1500;TSS1500;TSS1500;TSS1500;TSS1500;TSS1500;TSS200;5'UTR;5'UTR;5'UTR	NA	NA	chr16:8806478-8807239	5	chr16:8806275-8808624	6	NA	TRUE	NA	0.566873367328375	0.453798478252178	-0.113074889076198
352	chr3	57436701	+	cg21386243	58617973	NA	ATAACACRAATTATTCCACTTCAAAACAACAAAATCTAACTTTTATACCC	NA	II	NA	NA	NA	NA	NA	NA	NA	NA	NA	OpenSea	ATGCCTGAAAGCTTACTCATATCCCTGCCCCAGGGGTGACCCTTAGTCAATGACATTAAA[CG]GGTACAAAAGTCAGACCCTGCTGCTTTGAAGTGGAATAATTCGTGCCATTCATGCTTCAG	CGGGTACAAAAGTCAGACCCTGCTGCTTTGAAGTGGAATAATTCGTGCCA	DNAH12	NM_001291661	Body	NA	NA	NA	NA	NA	NA	NA	NA	NA	NA	NA	NA	NA	chr3:57436485-57436815	3	NA	NA	NA	NA	NA	NA	NA	0.793758921683134	0.631931136111436	-0.161827785571698
353	chr1	95873524	-	cg16586104	17774532	NA	TTCTCTAAAAATTATCCTCRTAAACATCATCAAACTAATCATATAAAAAC	NA	II	NA	NA	NA	NA	NA	NA	NA	NA	NA	OpenSea	AACAGAAACGCTTCTCTGGGGGTTGTCCTCGTGAACATCATCAGACTAATCATGTGGAAG[CG]CGCCTGGTGCCAGTTGGATCAGGAGAGAGCGGGTGGATGCCTTGTGGTCCTGGTGAGGAT	TCTCTGGGGGTTGTCCTCGTGAACATCATCAGACTAATCATGTGGAAGCG				NA	NA	NA	TRUE	NA	NA	NA	NA	NA	NA	NA	NA	NA	chr1:95873440-95873790	3	NA	NA	NA	NA	NA	TRUE	NA	0.770074168429473	0.859196639800726	0.0891224713712532
354	chr5	6162402	+	cg16796023	60603592	NA	AATATCCAAATTACCTTAACCAACTATTAACCTTTATCCCCAATAATCCC	NA	II	NA	NA	rs993046	0.09804300000000001	NA	NA	NA	NA	NA	OpenSea	TCATCAACTGCCTGTTAACACAGGAGACACAAGCAGTGCTGGGAGGTTTTCAAATAAAAC[CG]GGACTATTGGGGACAAAGGTTAACAGCTGGCCAAGGTAATCTGGACACTTCTTGGAGAGG	CGGGACTATTGGGGACAAAGGTTAACAGCTGGCCAAGGTAATCTGGACAC				NA	NA	NA	NA	NA	NA	NA	NA	NA	NA	NA	NA	NA	chr5:6162280-6162630	3	NA	NA	NA	NA	NA	NA	NA	0.72181910302177	0.889977833544735	0.168158730522964
355	chr17	45855879	-	cg24803719	1630333	93660400	AAACTACCAAACTCAAAACACACAAAAAAAACACAAAATTCACAACAACA	AAACTACCGAACTCGAAACACGCGAAAAAAACGCAAAATTCGCAACAACG	I	C	Grn	NA	NA	NA	NA	NA	NA	chr17:45855552-45856022	Island	TCGGCTTCCTGGGGGCTGCCGGGCTCGGAGCACGCGGAGAAGGCGCAGGGTTCGCAGCAG[CG]CTCGGACTCAGTCCCCCAATGGCGGGGAAGACCGGCTGGGACCCGGGCCGGGGGCCAGGG	GGGCTGCCGGGCTCGGAGCACGCGGAGAAGGCGCAGGGTTCGCAGCAGCG				NA	NA	NA	NA	17:43210630-43211021	NA	NA	NA	NA	NA	NA	NA	NA	chr17:45855505-45855955	3	NA	NA	NA	NA	NA	TRUE	NA	0.31493960469634	0.149558381179855	-0.165381223516485
356	chr17	45867833	-	cg06532163	78758531	NA	CTCAACCTACATCTTTACTATCCTAAAACTTACTACTCTTCAAAACTTTC	NA	II	NA	NA	rs2325717	0.09864199999999999	NA	NA	NA	NA	chr17:45867103-45867744	S_Shore	TTTTTGCCCCCCTCAACCTGCATCTTTGCTATCCTGGGACTTACTGCTCTTCAGAACTTT[CG]GGCCCCTGGTAGAAGGAGATGTCTCTCCTGTGTCTGAGATGGGTGGGGCAGGAACTCCCC	TCAACCTGCATCTTTGCTATCCTGGGACTTACTGCTCTTCAGAACTTTCG				NA	NA	NA	NA	NA	17:45867005-45868325	Unclassified_Cell_type_specific	NA	NA	NA	NA	NA	NA	chr17:45867700-45867955	3	NA	NA	NA	NA	NA	TRUE	NA	0.320088117762907	0.507120438530185	0.187032320767278
357	chr6	126848448	-	cg16627854	87644553	NA	ACTCAACTTAATTACTTTCTAAATTACCTACTATAAAAATTCAACAACTC	NA	II	NA	NA	NA	NA	NA	NA	NA	NA	NA	OpenSea	ACTCCCTGCCAGCTCAGCTTGATTGCTTTCTGGGTTACCTACTGTGGAGGTTCAGCAGCT[CG]ACCTTCCTTTCAGTAGAGCTATATTGTCCTGCTCTGAAAAAAGGCAGATTAAGAATTTAC	CGAGCTGCTGAACCTCCACAGTAGGTAACCCAGAAAGCAATCAAGCTGAG				NA	NA	NA	TRUE	NA	NA	NA	RP11-73O6.4	ENST00000563385.1	5'UTR	RP11-73O6.4	ENST00000563385.1	5'UTR	NA	NA	NA	NA	NA	NA	NA	TRUE	NA	0.445914207777717	0.580385334719472	0.134471126941756
358	chr4	4864532	+	cg09748975	4751924	4677983	AAACTAAAAAACTCCACACACTCAACAATAAACAAATACTACTTCTAACA	GAACTAAAAAACTCCGCGCGCTCGACGATAAACAAATACTACTTCTAACG	I	A	Red	NA	NA	NA	NA	NA	NA	chr4:4864456-4864834	Island	AACCGTAAGCCGCGGACGCCCTTCACCACCGCGCAGCTGCTGGCGCTGGAGCGCAAGTTC[CG]CCAGAAGCAGTACCTGTCCATCGCCGAGCGCGCGGAGTTCTCCAGCTCGCTCAGCCTCAC	CGCCAGAAGCAGTACCTGTCCATCGCCGAGCGCGCGGAGTTCTCCAGCTC	MSX1	NM_002448	Body	NA	NA	NA	NA	4:4915319-4915836	NA	NA	MSX1	ENST00000468421.1	3'UTR	MSX1	ENST00000468421.1	3'UTR	chr4:4864400-4864635	3	NA	NA	NA	NA	TRUE	TRUE	NA	0.469068484589847	0.352715143232078	-0.116353341357768
359	chr6	43444871	+	cg14371475	12691548	NA	CTCTCCTAAAAACTTCAAATTCCCAAATTATCCTTTATTTTCAAAACATC	NA	II	NA	NA	rs73426714	0.190495	NA	NA	NA	NA	NA	OpenSea	AAGGAATAGGAGGAATTGATGATGCAAAGGAGGAGGAGAGAGATTAGACATCTTAAGGCC[CG]ATGTCCTGAAAACAAAGGACAATTTGGGAACCTGAAGTTCCCAGGAGAGGCAAAAAATGA	TCTCCTGGGAACTTCAGGTTCCCAAATTGTCCTTTGTTTTCAGGACATCG	TJAP1;TJAP1;TJAP1;TJAP1;TJAP1;TJAP1	NM_001146018;NM_001146020;NM_001146019;NM_080604;NM_001146016;NR_027394	TSS1500;TSS1500;TSS1500;TSS1500;TSS1500;TSS1500	NA	NA	NA	NA	NA	NA	NA	TJAP1;TJAP1	ENST00000372444.2;ENST00000372449.1	TSS1500;TSS1500	TJAP1;TJAP1	ENST00000436109.2;ENST00000442878.2	TSS1500;TSS1500	NA	NA	NA	NA	chr6:43444608-43446632	6	NA	NA	NA	0.293936989757053	0.434231100090668	0.140294110333614
360	chr19	1677149	-	cg24764102	8641433	NA	CCACTTAAACTAAACTTCACTTAAATCTCAATAACCCTTCCTACCCCATC	NA	II	NA	NA	NA	NA	NA	NA	NA	NA	chr19:1675921-1676137	S_Shore	GTAAATACAAACCACTTAGACTGGACTTCACTTGGGTCTCAATGACCCTTCCTGCCCCAT[CG]TCCCTGAAAACCTCTATCCTTCCATCGTTCCTAACATTATGGAGCACCGACTGTATGCCC	CACTTAGACTGGACTTCACTTGGGTCTCAATGACCCTTCCTGCCCCATCG				NA	NA	NA	NA	NA	NA	NA	NA	NA	NA	NA	NA	NA	NA	NA	chr19:1675241-1677292	6	NA	NA	NA	TRUE	NA	0.487204819922457	0.616636202327337	0.12943138240488
361	chr10	120018076	+	cg09439867	23719973	NA	ATTTATCTAAAAATATAAATTTTAAACTAAATTATTAACACTTCCTCCCC	NA	II	NA	NA	NA	NA	NA	NA	NA	NA	NA	OpenSea	CCTGGTCAGTGTGAAAGATTCTCAAAGAATCTCCCAGCCTAGCTAATCCATGACCCTCAG[CG]GGGAGGAAGTGTTAACAATTTAGTTTAAAACTCACACTCTCAGACAAATGCATCAAAAAC	CGGGGAGGAAGTGTTAACAATTTAGTTTAAAACTCACACTCTCAGACAAA				NA	NA	NA	TRUE	NA	NA	NA	RP11-245J24.1	ENST00000436430.1	5'UTR	RP11-245J24.1	ENST00000436430.1	5'UTR	chr10:120017865-120018090	3	NA	NA	NA	NA	NA	TRUE	NA	0.635504185835337	0.442523423341705	-0.192980762493632
362	chr1	248786107	+	cg26446436	21612245	NA	TCRTTAAATAACTTCTACCTCAAATACTACACTAAAACATTTACRATTAC	NA	II	NA	NA	rs28652599	0.113019	NA	NA	NA	NA	NA	OpenSea	TTCCTGTACAGATAGATCAGCAAGCCAAGAGAAAGTGGGGAGATATATAACCATCTTAGA[CG]CAATCGCAAATGTCTCAGTGCAGTACCTGAGGTAGAAGCTATTCAACGAATCAAGGAACT	CGCAATCGCAAATGTCTCAGTGCAGTACCTGAGGTAGAAGCTATTCAACG				NA	NA	NA	NA	NA	1:248785754-248786148	Unclassified_Cell_type_specific	NA	NA	NA	NA	NA	NA	chr1:248785860-248786255	3	NA	NA	NA	NA	NA	NA	NA	0.577562544545723	0.653901269491009	0.0763387249452864
363	chr19	38713292	-	cg15072680	41700281	73772221	ATCTACAAATCAAAAAAAAACAATCACAAACTACACTCAACACACAAACA	ATCTACGAATCGAAAAAAAACAATCGCAAACTACGCTCGACGCACAAACG	I	C	Grn	NA	NA	NA	NA	NA	NA	chr19:38713166-38713458	Island	TGGGCCACGCCGGTCTGCGAGTCGAGGAAGGGCAGTCGCAGGCTGCGCTCGGCGCACAGG[CG]CGCGTTGTAACTGCGGCAGTGCTCGATGGCCTCGCGGTAGAAGTCCTCGCCTAGGCTAGA	GTCTGCGAGTCGAGGAAGGGCAGTCGCAGGCTGCGCTCGGCGCACAGGCG	DPF1;DPF1;DPF1	NM_001135155;NM_001135156;NM_004647	Body;5'UTR;Body	NA	NA	NA	NA	19:43404798-43405244	NA	NA	DPF1;DPF1	ENST00000414789.1;ENST00000412732.1	5'UTR;5'UTR	DPF1;DPF1;DPF1;DPF1;DPF1;DPF1	ENST00000471976.1;ENST00000438365.1;ENST00000414789.1;ENST00000438060.1;ENST00000475938.1;ENST00000412732.1	3'UTR;5'UTR;5'UTR;5'UTR;3'UTR;5'UTR	chr19:38712760-38713755	3	NA	NA	NA	NA	NA	TRUE	NA	0.275267349590338	0.162284177647365	-0.112983171942973
364	chr8	58714920	-	cg16712224	91760901	NA	ATTAACCCTTTTATATTTAAAATTAAATCTTCTCCCTATACCCAAATTAC	NA	II	NA	NA	NA	NA	NA	NA	NA	NA	NA	OpenSea	GCCTTCGTTAAATTGACCCTTTTATGTTTAAAGTTGAATCTTCTCCCTATACCCAAATTG[CG]AAACATGATTTCCCTGGTGCTTTGCACTTCACAATCTACATTTATAGTAATGCCTCAGAG	CGCAATTTGGGTATAGGGAGAAGATTCAACTTTAAACATAAAAGGGTCAA				NA	NA	NA	NA	NA	NA	NA	RP11-388G22.1	ENST00000520426.1	3'UTR	RP11-388G22.1	ENST00000520426.1	3'UTR	chr8:58714880-58715350	3	NA	NA	NA	NA	NA	NA	NA	0.604090310818209	0.761947827436585	0.157857516618377
365	chr6	44595347	-	cg16339758	93623871	NA	TACTTCCTCTAAAACTCTTTCCTTATTTCACTCTAACACTATCTTTAACC	NA	II	NA	NA	NA	NA	NA	NA	NA	NA	NA	OpenSea	GGTGTACTTCCTGCTTCCTCTAGAGCTCTTTCCTTGTTTCACTCTGACACTGTCTTTGAC[CG]CCCTGAGCCGCTCCCCCTCCCCCTCCCCAGTGGTTCTGATGCTGCCCCTTAGCAGGTAGC	GCTTCCTCTAGAGCTCTTTCCTTGTTTCACTCTGACACTGTCTTTGACCG				NA	NA	NA	NA	NA	NA	NA	NA	NA	NA	NA	NA	NA	chr6:44595200-44595735	3	NA	NA	NA	NA	NA	NA	NA	0.647614616884368	0.490523073115303	-0.157091543769065
366	chr6	159088805	+	cg03337614	85670869	NA	AAAATCAAAACCAACACCTACCACAAACCTCTTATTCTACAACAACCTAC	NA	II	NA	NA	rs16900923	0.024161	NA	NA	NA	NA	NA	OpenSea	TTTTAAAATCAAGAAAGGGGAAGTGCTAGGGTAGCAATGACCAAAACCAACCAACCAACT[CG]CAGGTTGCTGCAGAACAAGAGGCCTGTGGCAGGTGTTGGCCCTGATCTTGTGTTGAGAGG	CGCAGGTTGCTGCAGAACAAGAGGCCTGTGGCAGGTGTTGGCCCTGATCT	SYTL3;SYTL3;SYTL3;SYTL3	NM_001242395;NM_001242394;NM_001242384;NM_001009991	Body;Body;Body;Body	NA	chr6:159088718-159088718	NA	NA	NA	NA	NA	SYTL3	ENST00000367081.3	5'UTR	SYTL3	ENST00000367081.3	5'UTR	chr6:159088700-159089095	3	NA	NA	NA	NA	NA	NA	NA	0.28146804313459	0.128225099341995	-0.153242943792596
367	chr17	62408907	-	cg17178546	4672539	NA	CTTAACAAACRCCATACTATATTTACCTAACCCTACCAATCTACAATTAC	NA	II	NA	NA	NA	NA	NA	NA	NA	NA	NA	OpenSea	CACACCACCTTCTTGGCAGGCGCCATGCTGTGTTTGCCTGGCCCTGCCAGTCTGCAGTTG[CG]CAAATGGTCCCAACCGGATGTCAGCAAGAGGACAGTGAGGCTGAGAAAAGCCAATGAGAG	CGCAACTGCAGACTGGCAGGGCCAGGCAAACACAGCATGGCGCCTGCCAA				NA	chr17:62408874-62408874	NA	NA	NA	NA	NA	NA	NA	NA	NA	NA	NA	chr17:62408825-62409115	3	NA	NA	NA	NA	NA	NA	NA	0.107454508304533	0.243105111749496	0.135650603444963
368	chr7	1083309	+	cg08973950	61715542	40719165	CCTAACCATAAATCAAAATAAAACATCAAAATCAACTTTCTATTCCAACA	CCTAACCGTAAATCGAAATAAAACGTCGAAATCAACTTTCTATTCCAACG	I	A	Red	rs77116012	0.030152	NA	NA	NA	NA	chr7:1084387-1084595	N_Shore	GGCAGCAAGTCAGTATCACATCAGCAGGCGTGGGCCGTGGTGAGCCTCTCCCTGCCCTCC[CG]CTGGAATAGAAAGCTGATCCCGACGTCCCACTCCGACCCACGGTCAGGAAGCCGTCCTGT	CCTGACCGTGGGTCGGAGTGGGACGTCGGGATCAGCTTTCTATTCCAGCG	C7orf50;C7orf50;C7orf50	NM_001134395;NM_032350;NM_001134396	Body;Body;Body	NA	NA	NA	NA	7:1049652-1050000	7:1083296-1085050	Promoter_Associated	AC073957.15;C7orf50	ENST00000418941.1;ENST00000488073.1	5'UTR;3'UTR	GPR146;GPR146;AC073957.15;C7orf50	ENST00000444847.1;ENST00000481403.1;ENST00000418941.1;ENST00000488073.1	TSS1500;TSS1500;5'UTR;3'UTR	chr7:1083145-1084255	3	NA	NA	NA	NA	NA	TRUE	NA	0.231539478177477	0.396625734199544	0.165086256022067
369	chr16	8806663	-	cg08241330	3632835	NA	ATTATAAATTTCCTCTACRATTTAATCCCATTAATTACCTCRACAACRAC	NA	II	NA	NA	NA	NA	NA	NA	NA	NA	NA	OpenSea	GGCTTGTAATAATTATAGATTTCCTCTGCGATTTGATCCCATTGGTTGCCTCGGCAACGG[CG]TAATAGCTCAACCGAAGCGCTGTCACGGTGATTTAGAACCAGTGTGTCTCTCCTGCAGCC	CGCCGTTGCCGAGGCAACCAATGGGATCAAATCGCAGAGGAAATCTATAA	ABAT;ABAT	NM_020686;NM_000663	5'UTR;TSS200	NA	NA	NA	NA	16:8714087-8714192	NA	NA	ABAT;ABAT;ABAT;ABAT	ENST00000563215.1;ENST00000567812.1;ENST00000396600.2;ENST00000268251.8	TSS1500;TSS1500;TSS200;5'UTR	ABAT;ABAT;ABAT;ABAT;ABAT;ABAT;ABAT;ABAT;ABAT;ABAT;ABAT	ENST00000563215.1;ENST00000565016.1;ENST00000567812.1;ENST00000568847.1;ENST00000561870.1;ENST00000569695.1;ENST00000396600.2;ENST00000566590.1;ENST00000268251.8;ENST00000564714.1;ENST00000563992.1	TSS1500;TSS1500;TSS1500;TSS200;TSS200;TSS200;TSS200;TSS200;5'UTR;5'UTR;5'UTR	chr16:8806600-8807035	3	NA	NA	NA	NA	NA	TRUE	NA	0.7145415143185	0.592213752500015	-0.122327761818485
370	chr5	107874409	+	cg26834043	1710481	NA	ATTCTTACTAAAATTTACAAAATACTCTCAACTATTCAAAACACTCACAC	NA	II	NA	NA	NA	NA	NA	NA	NA	NA	NA	OpenSea	CTCTGATCATCCCCAGGACAAGAATAGCATTATCCTGTGTTGATATTCAAATATGTACTC[CG]TGTGAGTGCTCTGAATAGCTGAGAGCATCTTGCAAACTTCAGTAAGAATGGGACAAACAC	TTCTTACTGAAGTTTGCAAGATGCTCTCAGCTATTCAGAGCACTCACACG				NA	NA	NA	TRUE	NA	NA	NA	NA	NA	NA	NA	NA	NA	chr5:107874245-107874430	3	NA	NA	NA	NA	NA	TRUE	NA	0.550532977043675	0.657067626373984	0.106534649330308
371	chr18	66389420	+	cg19283806	45754102	75647921	AATTTCTCCTTAAACAATCCCCACAAAAATAACAACCAAAAAAAAATACA	AATTTCTCCTTAAACAATCCCCGCAAAAATAACAACCAAAAAAAAATACG	I	A	Red	NA	NA	NA	NA	NA	NA	NA	OpenSea	TCCGTAGTATTGTCTCTGGCTTTGAACGCTGTTGAGGGAGGGGAATGTTTGCACTCATCC[CG]CATCCTTTTTTGGCTGCTATCTTTGCGGGGATTGTTCAAGGAGAAATCCATCCTGACTGG	GATTTCTCCTTGAACAATCCCCGCAAAGATAGCAGCCAAAAAAGGATGCG	CCDC102B	NM_001093729	5'UTR	NA	NA	DMR	NA	NA	18:66388995-66389733	Unclassified_Cell_type_specific	NA	NA	NA	NA	NA	NA	chr18:66389405-66389735	3	NA	NA	NA	NA	NA	TRUE	NA	0.216495439379008	0.386087758604755	0.169592319225747
372	chr2	1642123	+	cg07728243	63780292	NA	AATATCTATAATACRACCACAAAAATTTTCAAACRAAACTCTTCTCTAAC	NA	II	NA	NA	rs12714331	0.121805	NA	NA	NA	NA	NA	OpenSea	AAGAAAGCAGAAGTAAGTTCCTGGGATAGGAAGGAGAGGACAGAACTCATTTCCACAGAG[CG]CCAGAGAAGAGCCCCGTCTGAAAATCCCTGTGGTCGTACCACAGACACCAGGACTTTCCT	CGCCAGAGAAGAGCCCCGTCTGAAAATCCCTGTGGTCGTACCACAGACAC	PXDN	NM_012293	Body	NA	NA	NA	NA	NA	NA	NA	NA	NA	NA	PXDN;PXDN	ENST00000493654.1;ENST00000478155.1	TSS1500;3'UTR	chr2:1642100-1642350	3	NA	NA	NA	NA	NA	NA	NA	0.80697413953965	0.60954303768756	-0.19743110185209
373	chr12	120687480	-	cg04835799	80651269	NA	AATATTTAAAAACAAATAACCACAAATAACCACAAAAAACCATAACAACC	NA	II	NA	NA	NA	NA	NA	NA	NA	NA	NA	OpenSea	GGCACAAACAGGATGTTTAGAAGCAGATGACCACAAGTGACCACAGGAAGCCATGACAAC[CG]CCTCCAGGTAACGATCTTCTTCCCCAGCTTCTTTCCGGCTTGGCTGCCTCCAAAGACCAG	ATGTTTAGAAGCAGATGACCACAAGTGACCACAGGAAGCCATGACAACCG	PXN;PXN;PXN;PXN	NM_002859;NM_001243756;NM_001080855;NM_025157	Body;Body;Body;5'UTR	NA	NA	NA	TRUE	NA	NA	NA	PXN;PXN;PXN	ENST00000331257.5;ENST00000541856.1;ENST00000458477.2	5'UTR;5'UTR;5'UTR	PXN;PXN;PXN;PXN;PXN;PXN;PXN;PXN;PXN	ENST00000551327.1;ENST00000550205.1;ENST00000323871.5;ENST00000331257.5;ENST00000541856.1;ENST00000458477.2;ENST00000440827.3;ENST00000547746.1;ENST00000547772.1	TSS1500;TSS1500;3'UTR;5'UTR;5'UTR;5'UTR;3'UTR;3'UTR;3'UTR	chr12:120687020-120687615	3	NA	NA	NA	NA	NA	NA	NA	0.242168911263532	0.0939862869420783	-0.148182624321454
374	chr13	51565362	+	cg20192814	63794206	NA	CTCACTCTTCCTCTAAACTACRAAAACCTACTTATTCTTTACAATCACCC	NA	II	NA	NA	rs7991865	0.016573	NA	NA	NA	NA	NA	OpenSea	CTCGAGCTGAAGGGGAGTTGGAAAAGAGAGAAAGGGTGAAAAAGAAAGGGCGGGGGAGAA[CG]GGTGATTGTAAAGAACAAGCAGGTCCTCGTAGCCCAGAGGAAGAGTGAGACTCCAGGCCT	CGGGTGATTGTAAAGAACAAGCAGGTCCTCGTAGCCCAGAGGAAGAGTGA				NA	NA	NA	TRUE	NA	NA	NA	NA	NA	NA	NA	NA	NA	chr13:51565105-51565515	3	NA	NA	NA	NA	NA	TRUE	NA	0.709710762661207	0.842336502559945	0.132625739898738
375	chr19	1511039	-	cg26732521	22608167	NA	TAACTATATAATCTTAAAAAATAACTAAACCTCTCTAAACCCTACCTCTC	NA	II	NA	NA	NA	NA	NA	NA	NA	NA	chr19:1512961-1514034	N_Shore	TCTGCCCTGACTGGCTGTGTGATCTTGGAAAGTAACTAAACCTCTCTGAGCCCTACCTCT[CG]TCTCTGAAAAACGGGGTAATAGAGCCTCCCTTACAGGAAAGTTGAGGGGTCCTGTGGATC	CGAGAGGTAGGGCTCAGAGAGGTTTAGTTACTTTCCAAGATCACACAGCC	ADAMTSL5	NM_213604	5'UTR	NA	NA	NA	NA	NA	NA	NA	ADAMTSL5;ADAMTSL5	ENST00000330475.3;ENST00000395467.2	5'UTR;TSS200	ADAMTSL5;ADAMTSL5	ENST00000330475.3;ENST00000395467.2	5'UTR;TSS200	NA	NA	chr19:1509675-1511306	6	NA	NA	NA	NA	NA	0.584485807881485	0.705542408132704	0.121056600251219
376	chr1	152814831	+	cg16265542	39621170	NA	CCTCTAACCTTTATAAATACATATCACAACCTTTACTATTACTTTAAATC	NA	II	NA	NA	rs6673420	0.121006	NA	NA	NA	NA	NA	OpenSea	AAAGGCACTGTCATCAAATAACAGTTTAATAGGTGAGATAGGATATGTATCTTGGTCACA[CG]ACCCAAAGCAATAGTAAAGGCTGTGACATGTATCTATAAAGGTCAGAGGATGAAGGACTC	CGACCCAAAGCAATAGTAAAGGCTGTGACATGTATCTATAAAGGTCAGAG	LCE6A	NM_001128600	TSS1500	NA	NA	NA	NA	NA	NA	NA	LCE6A	ENST00000431011.2	TSS1500	LCE6A	ENST00000431011.2	TSS1500	NA	NA	NA	NA	NA	NA	NA	TRUE	NA	0.708408246141307	0.857500373201237	0.149092127059929
377	chr11	64685078	+	cg20360148	11693102	41662297	CAAATATTTACTCACTTAATTATTTCCACAAATACACACTTAAAATCACA	CGAATATTTACTCACTTAATTATTTCCACAAATACGCGCTTAAAATCGCG	I	C	Grn	NA	NA	NA	NA	NA	NA	chr11:64684599-64684826	S_Shore	TAAAGGGACAGTGTCCCATCAAACTTCGTAGAAGCCTTCCCCAGAGGAGTAAACTCAGTG[CG]CGATCTTAAGCGCGCATCTGTGGAAACAATTAAGTGAGTAAACATTCGCATTTTGCAAAA	CGCGATCTTAAGCGCGCATCTGTGGAAACAATTAAGTGAGTAAACATTCG	ATG2A	NM_015104	TSS1500	NA	NA	NA	NA	NA	11:64683553-64685483	Promoter_Associated	ATG2A;ATG2A;PPP2R5B;PPP2R5B	ENST00000377264.3;ENST00000421419.2;ENST00000413292.1;ENST00000413292.1	TSS1500;TSS1500;1stExon;5'UTR	ATG2A;ATG2A;ATG2A;PPP2R5B;PPP2R5B;PPP2R5B;PPP2R5B	ENST00000461701.1;ENST00000377264.3;ENST00000421419.2;ENST00000413292.1;ENST00000413292.1;ENST00000526559.1;ENST00000526559.1	TSS1500;TSS1500;TSS1500;1stExon;5'UTR;1stExon;5'UTR	NA	NA	chr11:64682444-64685865	6	chr11:64682995-64685959	6	NA	TRUE	NA	0.338583003779555	0.0555880366960839	-0.282994967083471
378	chr5	77583915	-	cg11100795	16683850	NA	CCCRTACCTCTTCATATCATACTTATAACTCAAAACACCAACACTTCAAC	NA	II	NA	NA	NA	NA	NA	NA	NA	NA	NA	OpenSea	TGAGGAAGGAGCCCGTGCCTCTTCATGTCATGCTTATGACTCAGGGCACCAACACTTCAA[CG]TCTCAAACTAAAATGTCCTTAACATTTCAAAATTCCAGCATTTCCATTTTCTTCAGTAAA	CCGTGCCTCTTCATGTCATGCTTATGACTCAGGGCACCAACACTTCAACG	AP3B1	NM_003664	Body	NA	NA	NA	TRUE	NA	NA	NA	AP3B1	ENST00000519295.1	5'UTR	AP3B1	ENST00000519295.1	5'UTR	chr5:77583720-77584090	3	NA	NA	NA	NA	NA	TRUE	NA	0.216348169621563	0.428036499662111	0.211688330040548
379	chr7	133196253	+	cg23635525	91723469	NA	CCTCCCCCATCTACCTAAAAATAAACATTAATTCTCTCTTATAAAAACCC	NA	II	NA	NA	rs7803514	0.09804300000000001	NA	NA	NA	NA	NA	OpenSea	GTGTTCTCTCTGTCTCTGGTGATAAGGATTGTTCTTCATTTGCTGGCACGGGAGTAGGAG[CG]GGCCTTCACAAGAGAGAATTAATGCCCACTTTTAGGCAGATGGGGGAGGGCAGAGAGCTA	CGGGCCTTCACAAGAGAGAATTAATGCCCACTTTTAGGCAGATGGGGGAG	EXOC4	NM_021807	Body	NA	NA	NA	NA	NA	NA	NA	NA	NA	NA	EXOC4;EXOC4	ENST00000486013.1;ENST00000486409.1	5'UTR;5'UTR	NA	NA	NA	NA	chr7:133195152-133196390	4	NA	NA	NA	0.589151692175809	0.780282472717042	0.191130780541233
380	chr5	1438225	-	cg05232496	37677231	NA	TAACACCRAAACCTACAACRTTACTAAAATTCAACAACTCAAAATATCTC	NA	II	NA	NA	rs115935601	0.019169	NA	NA	NA	NA	NA	OpenSea	AAACGGGACGCTGGCACCGGAACCTGCAGCGTTACTGAGATTCAACAACTCAAGGTGTCT[CG]TCTCTAAAAAGAAGTCCAGCTTTCTTGCACTGATTCATCTATCCCTTCGTGGGTCGAACA	CGAGACACCTTGAGTTGTTGAATCTCAGTAACGCTGCAGGTTCCGGTGCC	SLC6A3	NM_001044	Body	NA	NA	NA	NA	5:1491168-1491226	NA	NA	NA	NA	NA	NA	NA	NA	chr5:1438225-1438675	3	NA	NA	NA	NA	NA	TRUE	NA	0.780288733406634	0.882247375857389	0.101958642450755
381	chr19	49016564	+	cg07860043	11789192	NA	TACCTCATCTATACAATAAACATAATTAAAAAATACCTATCTCAAAAAAC	NA	II	NA	NA	NA	NA	NA	NA	NA	NA	chr19:49016737-49017207	N_Shore	TGTGCCAGGTATCGTCCGCAGCGTTTTACACGTACAGAATTACCTCTCAATCCTCACAAC[CG]CCCTCTGAGACAGGTATTTTTTAATCATGCCCATTGTACAGATGAGGCAACTGAGGCACA	CGCCCTCTGAGACAGGTATTTTTTAATCATGCCCATTGTACAGATGAGGC	LMTK3	NM_001080434	TSS200	NA	NA	NA	NA	NA	NA	NA	LMTK3	ENST00000270238.3	TSS200	LMTK3	ENST00000270238.3	TSS200	chr19:49016225-49016595	3	NA	NA	NA	NA	NA	TRUE	NA	0.374534527567576	0.274027238278821	-0.100507289288755
382	chr9	36913951	-	cg08748127	82800306	NA	CTACACTATATCAACACATCCRCTAACACAAATAAAATTAAATAAATACC	NA	II	NA	NA	rs74307355	0.061901	NA	NA	NA	NA	NA	OpenSea	CTTGAAGAGCTCTGCACTATGTCAGCACATCCGCTAACACAGGTGGAGTTAGATGAATGC[CG]TGTGGTGAAACAGAGCCCCCCACCCCCCAACAGCTCCTGGGGGCATTCCTTCAAGGTGTT	CGGCATTCATCTAACTCCACCTGTGTTAGCGGATGTGCTGACATAGTGCA	PAX5;PAX5;PAX5;PAX5;PAX5;PAX5;PAX5;PAX5;PAX5;PAX5;PAX5;PAX5;PAX5	NR_104000;NR_103999;NM_001280550;NM_001280549;NM_001280556;NM_001280551;NM_016734;NM_001280555;NM_001280554;NM_001280553;NM_001280552;NM_001280548;NM_001280547	Body;Body;Body;Body;Body;Body;Body;Body;Body;Body;Body;Body;Body	NA	NA	NA	NA	NA	NA	NA	NA	NA	NA	NA	NA	NA	chr9:36913900-36914130	3	NA	NA	NA	NA	NA	NA	NA	0.630103863605985	0.508403988561611	-0.121699875044374
383	chr8	97169621	-	cg08381274	65752278	NA	CTATTCTCCCACTCTCAACCATAAACTTCAAATATAACTTTAAAATTTCC	NA	II	NA	NA	NA	NA	NA	NA	NA	NA	chr8:97169731-97170432	N_Shore	AGAGTTTATGCCTGTTCTCCCACTCTCAACCATAGGCTTCAGGTGTAACTTTGGGGTTTC[CG]GGGTAAGGAAGGCTTTTTACAGATACTGTACAGGAGCAAGTCGCCCATGCCTCCTGGACT	TGTTCTCCCACTCTCAACCATAGGCTTCAGGTGTAACTTTGGGGTTTCCG	GDF6	NM_001001557	Body	NA	NA	CDMR	NA	NA	8:97169583-97169726	Unclassified_Cell_type_specific	NA	NA	NA	NA	NA	NA	chr8:97169465-97171075	3	NA	NA	NA	NA	NA	TRUE	NA	0.285524204261309	0.210963390265225	-0.074560813996084
384	chr2	106015767	-	cg22454769	4753195	14773295	CTTAAAAACACAATAATTATCAAAAACATCACCTCCAACATAAACTCTCA	CTTAAAAACACAATAATTATCGAAAACGTCGCCTCCGACGTAAACTCTCG	I	A	Red	NA	NA	NA	NA	NA	NA	chr2:106014878-106015884	Island	TGCCCTCCGGGTCTTGGGAGCACAGTAGTTATCGGGAGCGTCGCCTCCGGCGTGGGCTCT[CG]GGCGCGAGTTTCGGACGAGGCCTGGGCGCGGTGGCAGGGGTCTGCCCACGCCGGGATCTC	CTTGGGAGCACAGTAGTTATCGGGAGCGTCGCCTCCGGCGTGGGCTCTCG	FHL2;FHL2;FHL2;FHL2	NM_001039492;NM_001450;NM_201557;NM_201555	TSS200;TSS200;5'UTR;TSS200	NA	NA	NA	NA	2:105381311-105382817	2:106014507-106016259	Unclassified_Cell_type_specific	FHL2;FHL2;FHL2;FHL2;FHL2;FHL2;FHL2;FHL2	ENST00000409177.1;ENST00000344213.4;ENST00000408995.1;ENST00000393353.3;ENST00000322142.8;ENST00000409177.1;ENST00000336660.5;ENST00000393352.3	1stExon;TSS200;TSS1500;TSS1500;TSS1500;5'UTR;5'UTR;5'UTR	FHL2;FHL2;FHL2;FHL2;FHL2;FHL2;FHL2;FHL2	ENST00000409177.1;ENST00000344213.4;ENST00000408995.1;ENST00000393353.3;ENST00000322142.8;ENST00000409177.1;ENST00000336660.5;ENST00000393352.3	1stExon;TSS200;TSS1500;TSS1500;TSS1500;5'UTR;5'UTR;5'UTR	chr2:106014825-106015875	3	NA	NA	NA	NA	NA	TRUE	NA	0.676149125392527	0.420141293144701	-0.256007832247825
385	chr6	46096318	-	cg26552158	13782233	NA	AATAATCCCCAAAACAACATATATCAAATACTATACTAAATACTCTACTC	NA	II	NA	NA	NA	NA	NA	NA	NA	NA	chr6:46097694-46097953	N_Shore	GTCATAATGATAATAATCCCCAAAACAACATGTGTCAGATACTGTGCTGAATACTCTACT[CG]CTTTCCTCATTCATTTGATAGTAAGAGGTTGGTATTGTAACAAGACGCGTTTTGCAGATG	ATAATCCCCAAAACAACATGTGTCAGATACTGTGCTGAATACTCTACTCG	ENPP4	NM_014936	TSS1500	NA	chr6:46096116-46096116	NA	NA	NA	NA	NA	ENPP4;ENPP4;RP1-8B1.4;RP1-8B1.4	ENST00000321037.3;ENST00000371401.1;ENST00000444038.1;ENST00000437249.1	TSS1500;TSS1500;3'UTR;3'UTR	ENPP4;ENPP4;RP1-8B1.4;RP1-8B1.4	ENST00000321037.3;ENST00000371401.1;ENST00000444038.1;ENST00000437249.1	TSS1500;TSS1500;3'UTR;3'UTR	chr6:46096240-46096495	3	NA	NA	NA	NA	NA	NA	NA	0.250756481933065	0.0983424539024464	-0.152414028030618
386	chr10	2666743	+	cg26547526	92723125	18745158	TATTCCTATTAAAAAACATAAAAAAAATCTACAAAACAACTCAAACAACA	TATTCCTATTAAAAAACATAAAAAAAATCTACAAAACGACTCGAACAACG	I	A	Red	NA	NA	NA	NA	NA	NA	NA	OpenSea	GGTCAAGGCCCAGGCCCTGCCTTCCAGGGTCCCCTCCGAACTCCAGGCTGGTGCAGTGGC[CG]CTGCTCGAGCCGCTTTGCAGACTTCCTTTATGCCCTCCAACAGGAACAAAGCAAAAAAGT	TGTTCCTGTTGGAGGGCATAAAGGAAGTCTGCAAAGCGGCTCGAGCAGCG				NA	NA	NA	NA	10:2656719-2656756	NA	NA	NA	NA	NA	NA	NA	NA	NA	NA	NA	NA	NA	NA	NA	TRUE	NA	0.629180209951211	0.904886822127854	0.275706612176642
387	chr22	43366212	+	cg18343506	7755551	NA	ACTACCATAACTCACCACCRTAATATTAACCTTACRAATTTACTTTAATC	NA	II	NA	NA	NA	NA	NA	NA	NA	NA	NA	OpenSea	GAAGGGATCAGCAATCTTTTGGGGAACCAGTGCCACCTGAATCACATTTAAAAAGGAGAA[CG]ACTAAAGTAAACCCGCAAGGTTAACATCACGGTGGTGAGTCATGGCAGTATCAGGTGCCT	CGACTAAAGTAAACCCGCAAGGTTAACATCACGGTGGTGAGTCATGGCAG	PACSIN2	NM_001184970	5'UTR	NA	NA	NA	NA	NA	NA	NA	PACSIN2	ENST00000263246.3	5'UTR	PACSIN2;PACSIN2;PACSIN2;PACSIN2	ENST00000422336.1;ENST00000445706.1;ENST00000453643.1;ENST00000337959.4	5'UTR;5'UTR;5'UTR;5'UTR	chr22:43366025-43366375	3	NA	NA	NA	NA	NA	NA	NA	0.665076337555326	0.426398023931908	-0.238678313623418
388	chr6	31804078	+	cg13541527	62750102	NA	AAACCACTTAAACCCTAACRATAAATATTACAAAAAAATCCTAACATTAC	NA	II	NA	NA	NA	NA	NA	NA	NA	NA	chr6:31802598-31802823	S_Shore	ATGTACCACAGGTGGTGACTTCCATTTGTTTGTTTTTGCTATTTTGTTTTTGAGACAGGG[CG]CAATGCCAGGATCTCCCTGCAACATCCACCGTCAGGGCTCAAGTGGTCTTTCCACCTCAG	GACCACTTGAGCCCTGACGGTGGATGTTGCAGGGAGATCCTGGCATTGCG	SNHG32;SNHG32;SNORD52	NM_001040437;NM_001040438;NR_002742	5'UTR;5'UTR;TSS1500	NA	NA	NA	NA	NA	6:31802048-31804836	Promoter_Associated	C6orf48;C6orf48;C6orf48;C6orf48;C6orf48;C6orf48;C6orf48;SNORD52;C6orf48;C6orf48	ENST00000375640.3;ENST00000375641.2;ENST00000375638.3;ENST00000375642.2;ENST00000395789.1;ENST00000375633.1;ENST00000395788.3;ENST00000364884.1;ENST00000395789.1;ENST00000375642.2	5'UTR;5'UTR;5'UTR;5'UTR;5'UTR;5'UTR;TSS1500;TSS1500;ExonBnd;ExonBnd	C6orf48;C6orf48;C6orf48;C6orf48;C6orf48;C6orf48;C6orf48;SNORD52;C6orf48;C6orf48	ENST00000375640.3;ENST00000375641.2;ENST00000375638.3;ENST00000375642.2;ENST00000395789.1;ENST00000375633.1;ENST00000395788.3;ENST00000364884.1;ENST00000395789.1;ENST00000375642.2	5'UTR;5'UTR;5'UTR;5'UTR;5'UTR;5'UTR;TSS1500;TSS1500;ExonBnd;ExonBnd	chr6:31803900-31804250	3	NA	NA	NA	NA	NA	TRUE	NA	0.385939343134863	0.55431807550474	0.168378732369877
389	chr8	133774288	+	cg15712243	20653275	NA	TACCTCAAAACRTAATAACTTAAAATACCATTTATCACTTCCCAATTTAC	NA	II	NA	NA	NA	NA	NA	NA	NA	NA	NA	OpenSea	GAACTGGGAAAGACCCAGAAGCAGACAACCCAGGCTAGCCCTGCCCAGCTCCCTGGCCCA[CG]CAAACTGGGAAGTGACAAATGGTATTTCAAGCCACCACGTTTTGAGGTAATTTGTTACAC	CGCAAACTGGGAAGTGACAAATGGTATTTCAAGCCACCACGTTTTGAGGT	TMEM71;TMEM71	NM_001145153;NM_144649	TSS1500;TSS1500	NA	chr8:133774185-133774185	NA	NA	NA	NA	NA	TMEM71;TMEM71;TMEM71	ENST00000523829.1;ENST00000517538.1;ENST00000356838.3	TSS1500;TSS1500;TSS1500	TMEM71;TMEM71;TMEM71;TMEM71;TMEM71;TMEM71	ENST00000519187.1;ENST00000523829.1;ENST00000517538.1;ENST00000356838.3;ENST00000522334.1;ENST00000522594.1	TSS1500;TSS1500;TSS1500;TSS1500;TSS1500;TSS1500	NA	NA	NA	NA	NA	NA	NA	NA	NA	0.287464819361135	0.0974622425027239	-0.190002576858411
390	chr20	1719855	+	cg25685062	6770338	NA	AAAAATATTAAAATCTATATAACCCTCTCTCCCACAAAAATTTAATTATC	NA	II	NA	NA	NA	NA	NA	NA	NA	NA	chr20:1716330-1716653	S_Shelf	CAAGGATGTGTTTTTGGAGGGGTCATTTGGAAAGGGAAGAGAAATGATGGGAGGAGAAAA[CG]ATAATCAAACCTCTGTGGGAGAGAGGGTCACACAGATTTTAACACCTTTAACATGGGAAG	AAGGTGTTAAAATCTGTGTGACCCTCTCTCCCACAGAGGTTTGATTATCG				NA	NA	NA	NA	NA	NA	NA	NA	NA	NA	NA	NA	NA	NA	NA	NA	NA	NA	NA	NA	TRUE	NA	0.2523878281238	0.454011770737588	0.201623942613788
391	chr19	51626986	-	cg14595786	1627160	NA	ACRACATCCCCAATATTCTATTTCTCTAAACATATTCATATATATAAACC	NA	II	NA	NA	rs273685	0.141374	NA	NA	NA	NA	NA	OpenSea	GAGGAGGTGTTGCGGCATCCCCAGTGTTCTGTTTCTCTAAGCATGTTCATATGTGTAAAC[CG]CTGAGATTTTTTCTTGGGGGGAAGACATTTTTATCTATATGGCTTATATTTCTCCCAAAA	CGGCATCCCCAGTGTTCTGTTTCTCTAAGCATGTTCATATGTGTAAACCG	SIGLEC9	NM_014441	TSS1500	NA	chr19:51626855-51626855	NA	NA	NA	19:51626707-51627231	Unclassified_Cell_type_specific	SIGLEC9	ENST00000250360.2	TSS1500	SIGLEC9	ENST00000250360.2	TSS1500	chr19:51626800-51627195	3	NA	NA	NA	NA	NA	TRUE	NA	0.232874502582495	0.0603819272173436	-0.172492575365151
392	chr1	1368541	-	cg26394870	46636539	78612297	ATAAAATACATAAAAACAACAACAAAAAACACCAAATACAAACCTAAACA	ATAAAATACGTAAAAACAACAACAAAAAACGCCGAATACGAACCTAAACG	I	T	Red	rs140945431	0.014976	NA	NA	NA	NA	chr1:1370767-1371449	N_Shelf	TTGAGTACGTTTGTGAGATACGTGAAAACAGCAACAAAAGGCGCCGGGTGCGGGCCTGGG[CG]TCCTGCCCTCAGCTCGGGTCAGGGGTGGGGTCAGAGGCCTCAGGAGTTGCCCTTTTACCC	CGCCCAGGCCCGCACCCGGCGCCTTTTGTTGCTGTTTTCACGTATCTCAC	LINC01770;LINC01770;LINC01770	NR_125994;NR_125995;NR_125996	Body;Body;Body	NA	chr1:1368471-1368471	NA	TRUE	NA	NA	NA	RP4-758J18.10;RP4-758J18.10;RP4-758J18.10;RP4-758J18.10	ENST00000430109.1;ENST00000454562.1;ENST00000417917.1;ENST00000434150.1	3'UTR;3'UTR;3'UTR;TSS1500	RP4-758J18.10;RP4-758J18.10;RP4-758J18.10;RP4-758J18.10	ENST00000430109.1;ENST00000454562.1;ENST00000417917.1;ENST00000434150.1	3'UTR;3'UTR;3'UTR;TSS1500	chr1:1367625-1368575	3	NA	NA	NA	NA	NA	NA	NA	0.687768221527985	0.882756568250914	0.194988346722929
393	chr14	88461259	-	cg07622712	3643822	NA	ATATATAAACCACTTATTTTCTTTAATTTCTTCTTTCCCCAATACAACAC	NA	II	NA	NA	rs3759712	0.178714	NA	NA	NA	NA	chr14:88459118-88459689	S_Shore	AATAGTCCCCTGTGTATGAACCACTTATTTTCTTTGGTTTCTTCTTTCCCCAGTACAACA[CG]AATCTGAACTCTCTGCCTTGCCACTGCAACCAGTTTATGATGCAAGTCAGTAATTTTCAG	CGTGTTGTACTGGGGAAAGAAGAAACCAAAGAAAATAAGTGGTTCATACA	GALC	NM_001201402	TSS1500	NA	NA	NA	NA	NA	NA	NA	GALC	ENST00000393569.2	TSS1500	GALC	ENST00000393569.2	TSS1500	NA	NA	chr14:88460946-88462679	6	chr14:88456865-88463319	6	NA	NA	NA	0.233137268464495	0.0723866722974543	-0.16075059616704
394	chr9	125289357	+	cg14598387	70610870	NA	CCCATATACTTTTTCTTAACCAACCTATCTTTTATTAACATAAATTTAAC	NA	II	NA	NA	NA	NA	NA	NA	NA	NA	NA	OpenSea	ATAGGAGATGGTGTGATGCCGAGTCTGTATATTCACCAGCATCTTGGTAACTGTGGAGGA[CG]TTAAACCCATGTCAACAAAAGACAGGTTGGCCAAGAAAAAGTACATGGGGGTGTGGAGGT	CCATGTACTTTTTCTTGGCCAACCTGTCTTTTGTTGACATGGGTTTAACG	OR1N1	NM_012363	1stExon	NA	NA	NA	NA	NA	NA	NA	OR1N1	ENST00000304880.2	1stExon	OR1N1	ENST00000304880.2	1stExon	NA	NA	NA	NA	NA	NA	TRUE	TRUE	NA	0.604201755298569	0.809089433174764	0.204887677876196
395	chr6	154485839	+	cg27296341	8670374	NA	CTCTAAATTACTCTAACCTATATCACAAAAACRATAAACCCTTTCTTCCC	NA	II	NA	NA	NA	NA	NA	NA	NA	NA	NA	OpenSea	GTCAGTGTGTGGCTCGACTCAAGACCTAAGCATTGGAAATGTGTTCCACCAGAGTAGCTA[CG]GGAAGAAAGGGTTCACCGCTCTTGTGACATAGGTCAGAGTAACTCAGAGAGAGTTTCAGT	CGGGAAGAAAGGGTTCACCGCTCTTGTGACATAGGTCAGAGTAACTCAGA	IPCEF1;OPRM1;IPCEF1;IPCEF1	NM_001130699;NM_001008503;NM_015553;NM_001130700	Body;Body;Body;Body	NA	NA	NA	TRUE	NA	NA	NA	NA	NA	NA	OPRM1;IPCEF1	ENST00000524150.1;ENST00000522590.1	3'UTR;3'UTR	chr6:154485525-154485935	3	NA	NA	NA	NA	NA	TRUE	NA	0.532882128011726	0.696558575486814	0.163676447475088
396	chr8	82644012	-	cg07583137	49617273	NA	ACAACCCCATTTAAAATTTTTAATACACTAAAAATCATTCAAAAAACTTC	NA	II	NA	NA	NA	NA	NA	NA	NA	NA	chr8:82644603-82644849	N_Shore	CAAACACCAGGGCAGCCCCATTTAAGGTTTTTGATACACTGAGGATCATTCAGAAAACTT[CG]GATTCCTAGTTATAGAGTTGAATCCAACCACCAACACACTCCAGAAGTCCTGACATTAGG	CAGCCCCATTTAAGGTTTTTGATACACTGAGGATCATTCAGAAAACTTCG	CHMP4C	NM_152284	TSS1500	NA	NA	NA	NA	NA	NA	NA	CHMP4C	ENST00000297265.4	TSS1500	CHMP4C;ZFAND1;ZFAND1;ZFAND1;ZFAND1;ZFAND1;ZFAND1;ZFAND1	ENST00000297265.4;ENST00000517353.1;ENST00000521885.1;ENST00000520604.1;ENST00000521742.1;ENST00000520635.1;ENST00000523361.1;ENST00000520941.1	TSS1500;3'UTR;3'UTR;5'UTR;5'UTR;5'UTR;5'UTR;3'UTR	NA	NA	chr8:82643988-82645354	6	chr8:82642401-82645384	6	NA	TRUE	NA	0.637705343613055	0.814540800073121	0.176835456460066
397	chr15	51973083	+	cg17600019	92736969	NA	CACTCTCTAATACTAAAACACAACAACAACAAAAACAATCCTAAATAAAC	NA	II	NA	NA	NA	NA	NA	NA	NA	NA	chr15:51973533-51973838	N_Shore	GTGTGTGTAAAGTGGGGGAGGTTCCACTTGGTGGGGAAAGGAGAATTTGCCATTGCTGCT[CG]TCTACTCAGGACTGTTTCTGTTGTTGTTGTGTTTCAGCATCAGAGAGTGAGAGTGTATTG	ACTCTCTGATGCTGAAACACAACAACAACAGAAACAGTCCTGAGTAGACG	SCG3;SCG3	NM_013243;NM_001165257	TSS1500;TSS1500	NA	NA	NA	NA	NA	NA	NA	SCG3;SCG3	ENST00000220478.3;ENST00000542355.2	TSS1500;TSS1500	SCG3;SCG3;SCG3	ENST00000220478.3;ENST00000542355.2;ENST00000558709.1	TSS1500;TSS1500;TSS1500	NA	NA	NA	NA	chr15:51972955-51974466	6	NA	NA	NA	0.385989911943904	0.531404794608385	0.145414882664481
398	chr9	133768931	+	cg13397898	29660145	78711917	TAACTACAAATTCCACTTCAAAAAACAAAACAAAAACAATAAAACCACCA	TAACTACAAATTCCGCTTCGAAAAACAAAACGAAAACAATAAAACCACCG	I	A	Red	NA	NA	NA	NA	NA	NA	NA	OpenSea	GCTCCTCAGCCAGGTTCCCTAACGGGCCGCTGGTCTTCTCCCCCGCAGCAGGGAGGAAGC[CG]GTGGCCTCACTGCCTTCGTCCTGCCTCCCGAAGCGGAATCTGCAGCCAGCATGCTCTCTG	TGGCTGCAGATTCCGCTTCGGGAGGCAGGACGAAGGCAGTGAGGCCACCG	QRFP	NM_198180	1stExon	NA	NA	NA	NA	9:132758513-132759121	9:133768170-133769619	Promoter_Associated	QRFP	ENST00000343079.1	1stExon	QRFP	ENST00000343079.1	1stExon	chr9:133768840-133769515	3	NA	NA	NA	NA	NA	TRUE	NA	0.229269927143934	0.13246589142052	-0.0968040357234139
399	chr6	116600143	-	cg19341652	4761827	NA	CATCTCTACATCTTAACCCCTAATCATAACRAACAACTAAAAATAATTTC	NA	II	NA	NA	NA	NA	NA	NA	NA	NA	chr6:116600494-116601174	N_Shore	ATGTACCTTAACATCTCTGCATCTTGGCCCCTAATCATGGCGGACAACTGGGGGTGGTTT[CG]AAAAGCAGTCATCCAGAAGCCCGGGATATTCTGAATGATGTAGTTCCTCCGCTCCAGGTA	CGAAACCACCCCCAGTTGTCCGCCATGATTAGGGGCCAAGATGCAGAGAT	DSE;TSPYL1	NM_001080976;NM_003309	TSS1500;1stExon	NA	NA	NA	NA	6:116706816-116707885	6:116599823-116601604	Unclassified	TSPYL1;DSE;RP1-93H18.1	ENST00000368608.3;ENST00000452085.2;ENST00000449314.1	1stExon;TSS1500;TSS1500	TSPYL1;DSE;RP1-93H18.1;RP1-93H18.1	ENST00000368608.3;ENST00000430252.1;ENST00000449314.1;ENST00000453463.1	1stExon;TSS1500;TSS1500;TSS1500	chr6:116600085-116600395	3	NA	NA	NA	NA	NA	TRUE	NA	0.514864583585025	0.632644225515834	0.117779641930809
400	chr8	4583355	+	cg23154832	3645870	NA	CCAAAATCTACAAAATATCRAAAAATAAATCTCAAAACTCCTTTAACCAC	NA	II	NA	NA	NA	NA	NA	NA	NA	NA	NA	OpenSea	CAGGATTTGCGCTGCGTTTGAGCCTAGCTGCTCGGTTGGAACTGAGTGTAATGTTCACGA[CG]TGGCTAAAGGAGTTTTGAGACCTACCCTCCGACATCTTGTAGACCCTGGTTGTGGGACTG	CGTGGCTAAAGGAGTTTTGAGACCTACCCTCCGACATCTTGTAGACCCTG	CSMD1	NM_033225	Body	NA	NA	NA	NA	8:4570735-4570795	NA	NA	NA	NA	NA	NA	NA	NA	NA	NA	NA	NA	NA	NA	NA	TRUE	NA	0.741926321525478	0.85642275418418	0.114496432658703
401	chr19	57630153	-	cg07460734	92808861	NA	AATATTCCACCCCTTAATTAAATAAATATTTAAAAATAACTCCAAACCCC	NA	II	NA	NA	rs114571907	0.01278	NA	NA	NA	NA	chr19:57630339-57630633	N_Shore	GAATCTTCATGAATATTCCACCCCTTGGTTAAATAAATATTTAAAGGTAGCTCCAAACCC[CG]CTGGGCGTGATGCTCTGTGGTATGCCTGCACTTTTCTTTCTTCAGTACGTACTTATTCCC	CGGGGTTTGGAGCTACCTTTAAATATTTATTTAACCAAGGGGTGGAATAT	USP29	NM_020903	TSS1500	NA	NA	NA	NA	NA	NA	NA	USP29	ENST00000254181.3	TSS1500	USP29	ENST00000254181.3	TSS1500	NA	NA	NA	NA	NA	NA	NA	TRUE	NA	0.701776042735158	0.896496172985081	0.194720130249923
402	chr11	7110133	+	cg03302539	92710839	71713235	TATAATTAATCAACTATTTCCAAAAAACCAATTCACCATCAAAAAAATCA	TATAATTAATCGACTATTTCCAAAAAACCAATTCGCCGTCGAAAAAATCG	I	A	Red	rs7108672	0.264976	NA	NA	NA	NA	chr11:7110132-7111376	Island	CCGTTAAGACCGGGTCAGGTGAACAGGAAGTTAAAGACTGAAAAGGAGACACAAAACTGC[CG]ACTTTCCCGACGGCGAATTGGCCCTCTGGAAACAGCCGACCAATCACAGGCAGCAGGGGC	TGTGATTGGTCGGCTGTTTCCAGAGGGCCAATTCGCCGTCGGGAAAGTCG	RBMXL2	NM_014469	TSS200	NA	NA	NA	NA	11:7066709-7068093	NA	NA	RBMXL2	ENST00000306904.5	TSS200	RBMXL2	ENST00000306904.5	TSS200	chr11:7110100-7110735	3	NA	NA	NA	NA	NA	NA	NA	0.84074822467187	0.688117468112044	-0.152630756559827
403	chr3	2852283	-	cg09235645	59778879	NA	CTTTCCTCATCCAATTTTTTAAATCATTATCCTTCTTAAACTTTCTCAAC	NA	II	NA	NA	rs57343796	0.057907	NA	NA	NA	NA	NA	OpenSea	TCCACACACCACTTTCCTCATCCAGTTTTTTAAGTCATTATCCTTCTTGAACTTTCTCAG[CG]CTATTTTGCCTTCTCCACTATTTCATAGATTAAATTTTCCTTTGATTCTTCTTTGGTTAT	CGCTGAGAAAGTTCAAGAAGGATAATGACTTAAAAAACTGGATGAGGAAA	CNTN4;CNTN4	NM_001206955;NM_175607	Body;Body	NA	NA	NA	NA	NA	NA	NA	NA	NA	NA	CNTN4;CNTN4	ENST00000438282.2;ENST00000430505.2	5'UTR;5'UTR	NA	NA	NA	NA	chr3:2852044-2852969	6	NA	NA	NA	0.56443386784087	0.68135636213833	0.11692249429746
404	chr10	124638756	-	cg03804621	47624839	NA	CAAAAAACATCAAATAAAATAACACCTAAAAAAAACCCRTATAACCCAAC	NA	II	NA	NA	rs111685118	0.011781	NA	NA	NA	NA	chr10:124638743-124639793	Island	CGCCGTAGGATCAGGGAGCATCAAATGAGATGGCACCTGGGGAAGGCCCGTGTGGCCCAG[CG]TCCACCACTAACGCCGTTCAATATCTACCTCAACTCCCCTCTAACGCGAGAATGTGTATG	CGCTGGGCCACACGGGCCTTCCCCAGGTGCCATCTCATTTGATGCTCCCT	FAM24B;C10orf88B	NM_152644;NR_027282	5'UTR;TSS1500	NA	NA	NA	NA	10:124628734-124629809	NA	NA	CUZD1;FAM24B;FAM24B;FAM24B	ENST00000545804.1;ENST00000462859.1;ENST00000368898.3;ENST00000368896.1	5'UTR;3'UTR;5'UTR;5'UTR	CUZD1;FAM24B;FAM24B;FAM24B;FAM24B	ENST00000545804.1;ENST00000462859.1;ENST00000368898.3;ENST00000368896.1;ENST00000489000.1	5'UTR;3'UTR;5'UTR;5'UTR;3'UTR	chr10:124638420-124638955	3	NA	NA	NA	NA	NA	TRUE	NA	0.544062658449532	0.655133995663703	0.111071337214171
405	chr9	138154185	+	cg13499318	7653298	NA	CTCTACAAAAAAAACACCTCTATCTCCCTAAATACTTACRATTACCCAAC	NA	II	NA	NA	rs55797093	0.415735	NA	NA	NA	NA	chr9:138156710-138156983	N_Shelf	TCTCCAGGTCCCTCTAACATCATGAGCCAGTGGGGCACCCCCTGGCAACCCCTATATACA[CG]CTGGGCAACCGTAAGTATTTAGGGAGACAGAGGTGCCTCTTCTGCAGAGTCACCCATGGC	CGCTGGGCAACCGTAAGTATTTAGGGAGACAGAGGTGCCTCTTCTGCAGA				NA	NA	NA	NA	NA	NA	NA	NA	NA	NA	NA	NA	NA	chr9:138154105-138154370	3	NA	NA	NA	NA	NA	TRUE	NA	0.29417777302347	0.709691372967437	0.415513599943967
406	chr3	148664839	+	cg26188543	6636589	NA	ACTACTTTCTAAAATACTATATCCTAATCTTTCCAAACAACACTTTTCCC	NA	II	NA	NA	NA	NA	NA	NA	NA	NA	NA	OpenSea	TAAGGTGGGAAGTGGCAGCTCTGCCCGCGGCGCATGCCCAGGAGCGCAGACAGGTGGAGG[CG]GGAAAAGTGCTGCCTGGAAAGACTAGGACACAGCACTTCAGAAAGCAGCAAGCAGAAATA	CTGCTTTCTGAAGTGCTGTGTCCTAGTCTTTCCAGGCAGCACTTTTCCCG				NA	NA	NA	NA	3:150147386-150147530	3:148664359-148665442	Unclassified	RP11-680B3.2	ENST00000488190.1	3'UTR	RP11-680B3.2	ENST00000488190.1	3'UTR	chr3:148664740-148665370	3	NA	NA	NA	NA	NA	TRUE	NA	0.748650705117071	0.84627402467555	0.0976233195584789
407	chr9	37033489	-	cg06671087	69722140	NA	ACAAATAAATACAAACCCTTTAAATAATAAATATACACTCAAATATTTCC	NA	II	NA	NA	NA	NA	NA	NA	NA	NA	chr9:37034135-37038341	N_Shore	CTTGGGATATAACAGGTGAATGCAGACCCTTTAAATAGTGGATGTACACTCAGATATTTC[CG]AATTACATAAATAACACTCATAGTAGACACACATTTTGGATACCCAAAAGAATATACACA	CGGAAATATCTGAGTGTACATCCACTATTTAAAGGGTCTGCATTCACCTG	PAX5	NM_016734	Body	NA	NA	CDMR	NA	NA	NA	NA	PAX5;PAX5	ENST00000522003.1;ENST00000377849.3	5'UTR;5'UTR	PAX5;PAX5	ENST00000523145.1;ENST00000377849.3	5'UTR;5'UTR	chr9:37033065-37033995	3	NA	NA	NA	NA	NA	TRUE	NA	0.578047673304476	0.409807218501599	-0.168240454802878
408	chr20	17691454	+	cg07722360	26781911	NA	CTACAAAAATCCAAAATTCTTCCTACTAAAATTCCACTCCTAACTCAACC	NA	II	NA	NA	NA	NA	NA	NA	NA	NA	NA	OpenSea	TCGTCAGTCTGTGGCTTTCATCAGATCCAGAGAGGGTAGAATAACTGGCCGGCCTAACGG[CG]GCTGAGCCAGGAGTGGAATCCCAGCAGGAAGAACTTTGGACCCTTGCAGTTCCCGCAGCA	TGCAAGGGTCCAAAGTTCTTCCTGCTGGGATTCCACTCCTGGCTCAGCCG	BANF2;BANF2;BANF2	NM_001014977;NM_178477;NM_001159495	5'UTR;5'UTR;Body	NA	NA	NA	TRUE	NA	NA	NA	BANF2;BANF2	ENST00000377805.3;ENST00000246090.5	5'UTR;5'UTR	BANF2;BANF2;BANF2	ENST00000427254.1;ENST00000377805.3;ENST00000246090.5	5'UTR;5'UTR;5'UTR	chr20:17691240-17691975	3	NA	NA	NA	NA	NA	TRUE	NA	0.677421505508539	0.817259456252174	0.139837950743635
409	chr9	139719212	-	cg18587985	55688205	NA	AACTACCACRTAATAACAACTAACACTTAAACTACTATACAAAAACAACC	NA	II	NA	NA	rs2784089	0.26877	NA	NA	NA	NA	chr9:139715663-139716441	S_Shelf	AGATGAGTTTGAGCTGCCACGTGGTGACAGCTGACACTTGGACTGCTGTGCAGGAACAGC[CG]TGGAGTTGCTGGGCATCTGCTGCTCTCTAGGGCCTGGGAGGGTGGTGCTGGGCTGACAGG	CGGCTGTTCCTGCACAGCAGTCCAAGTGTCAGCTGTCACCACGTGGCAGC	RABL6;RABL6;RABL6	NM_001173989;NM_024718;NM_001173988	Body;Body;Body	NA	NA	NA	NA	NA	NA	NA	C9orf86;C9orf86	ENST00000371675.3;ENST00000371675.3	1stExon;5'UTR	C9orf86;C9orf86;C9orf86;C9orf86	ENST00000425121.1;ENST00000371675.3;ENST00000471502.1;ENST00000371675.3	TSS1500;1stExon;5'UTR;5'UTR	chr9:139719125-139719295	3	NA	NA	NA	NA	NA	NA	NA	0.64545403569245	0.900175141800718	0.254721106108267
410	chr7	148843026	-	cg13359301	71742843	NA	CACACTCTATTAACTTAAAACACAACCTCACCAAAAAACACTTTATTCTC	NA	II	NA	NA	rs79464747	0.02516	NA	NA	NA	NA	chr7:148844254-148845556	N_Shore	CTGCTGTTACACACACTCTGTTGACTTAAAACACAACCTCACCAGAAAACACTTTGTTCT[CG]CAGGTCCTTTTTTTTTTTTTTTTTTTTTAAGATGGAGTCTAGCTCTGTCGCCCAGGGTGG	ACACTCTGTTGACTTAAAACACAACCTCACCAGAAAACACTTTGTTCTCG	ZNF398	NM_020781	5'UTR	NA	NA	NA	NA	NA	NA	NA	ZNF398;ZNF398	ENST00000485111.1;ENST00000426851.2	TSS1500;5'UTR	ZNF398;ZNF398	ENST00000485111.1;ENST00000426851.2	TSS1500;5'UTR	chr7:148842620-148843035	3	NA	NA	NA	NA	NA	NA	NA	0.49843199291181	0.352027966375317	-0.146404026536493
411	chr6	163881737	+	cg12008779	59669538	NA	ATATACATCAAAACTCCTAAAATTCRTAATCCTTCAACAATAAAAAAACC	NA	II	NA	NA	NA	NA	NA	NA	NA	NA	NA	OpenSea	GGGAGAGGGGCCAATTCAGTAAGTTATCTTTCCTTAAAGTCTTTGTTCCTTTGACCATTG[CG]GCCTTCTTATTGTTGAAGGATCACGAACTTCAGGAGTCTTGATGTACACTACTTTCACTT	CGGCCTTCTTATTGTTGAAGGATCACGAACTTCAGGAGTCTTGATGTACA	QKI;QKI;QKI;QKI;QKI	NM_206855;NM_206854;NM_206853;NM_001301085;NM_006775	Body;Body;Body;Body;Body	NA	NA	NA	NA	NA	6:163881236-163881803	Promoter_Associated	NA	NA	NA	QKI	ENST00000545346.1	3'UTR	chr6:163881445-163881875	3	NA	NA	NA	NA	NA	NA	NA	0.475557135419401	0.585493723629924	0.109936588210522
412	chr2	201480219	-	cg25535666	42685526	NA	CCTAAAAAATATTCTTACTAAAAACCAAAATCCTTCCCCTATAAAACAAC	NA	II	NA	NA	NA	NA	NA	NA	NA	NA	NA	OpenSea	CTTCCCTCAGTCCTGAGGAATGTTCTTGCTGGGGACCAGAATCCTTCCCCTGTAGGGCAG[CG]ACAGGGATGCAGCCTGTGTCCCCCTTTCTACACAGCTGGCAGGCAACATGGAACCTTTAT	CGCTGCCCTACAGGGGAAGGATTCTGGTCCCCAGCAAGAACATTCCTCAG	AOX1	NM_001159	Body	NA	NA	NA	NA	NA	NA	NA	AOX1	ENST00000485106.1	5'UTR	AOX1;AOX1	ENST00000465297.1;ENST00000485106.1	5'UTR;5'UTR	chr2:201480020-201480295	3	NA	NA	NA	NA	NA	NA	NA	0.0873298839320597	0.233851644504358	0.146521760572299
413	chr22	38614796	+	cg01127300	62791191	NA	CATACCTTCTTAAAACCTAACTTACTACTAACRAAAACACTCAAAAATAC	NA	II	NA	NA	NA	NA	NA	NA	NA	NA	chr22:38610335-38610828	S_Shelf	CGGGAGGACGCAGGCTATTTACCCGCCTCGGGAGGCTGGTGGGAATTCCCCCACCCACAC[CG]CATTCCTGAGTGCTCCCGTCAGCAGCAAGCCAGGCCCCAAGAAGGCATGCGGTACCAGAG	ATGCCTTCTTGGGGCCTGGCTTGCTGCTGACGGGAGCACTCAGGAATGCG				NA	chr22:38614588-38614588	NA	TRUE	NA	22:38614742-38614883	Unclassified_Cell_type_specific	NA	NA	NA	NA	NA	NA	chr22:38614640-38614915	3	NA	NA	NA	NA	NA	TRUE	NA	0.515369565019497	0.656427445390513	0.141057880371017
414	chr14	69864029	+	cg16714654	83691457	NA	AAACTAAAAAATAAACTCAACTCAAAAACCAACTCTATTAAAACCCAACC	NA	II	NA	NA	NA	NA	NA	NA	NA	NA	chr14:69864713-69865073	N_Shore	TATACCACCTCTCAAGCCAGTTTTGGTCACTTTCTTCGAATTGGAGCTTACTGATCATCC[CG]GTTGGGTTCTAATAGAGCTGGTCTCTGAGCTGAGCCTACTTTTCAGCCTCCAGCCCCAAG	GGCTGAAAAGTAGGCTCAGCTCAGAGACCAGCTCTATTAGAACCCAACCG	ERH;SLC39A9	NM_004450;NM_018375	Body;TSS1500	NA	NA	NA	NA	NA	NA	NA	SLC39A9;SLC39A9;ERH	ENST00000556605.1;ENST00000336643.5;ENST00000216520.6	TSS1500;TSS1500;3'UTR	SLC39A9;SLC39A9;SLC39A9;SLC39A9;SLC39A9;SLC39A9;SLC39A9;ERH	ENST00000556125.1;ENST00000555245.1;ENST00000538956.1;ENST00000556605.1;ENST00000336643.5;ENST00000554059.1;ENST00000555840.1;ENST00000216520.6	TSS1500;TSS1500;TSS1500;TSS1500;TSS1500;TSS1500;TSS1500;3'UTR	chr14:69864005-69864375	3	NA	NA	NA	NA	NA	TRUE	NA	0.464177393940942	0.63206811982135	0.167890725880408
415	chr12	47219958	+	cg07102229	91763406	NA	AAAAACTTTACTCTTTATTTTAACATAATTTAATAACACTAAATACACTC	NA	II	NA	NA	NA	NA	NA	NA	NA	NA	NA	OpenSea	AAAGTTGCCTGTTGGTAAATTGCGTCTTTTTTCTTTTTCTTCAACATCTTTATAGTACCG[CG]AGTGTACCCAGTGTTATTAAATTATGCCAAAACAAAGAGCAAAGTCCCTGCCCTTAGGAG	GGGACTTTGCTCTTTGTTTTGGCATAATTTAATAACACTGGGTACACTCG	SLC38A4;SLC38A4	NM_001143824;NM_018018	TSS200;TSS200	NA	NA	NA	NA	NA	NA	NA	SLC38A4;SLC38A4	ENST00000395426.3;ENST00000447411.1	TSS200;TSS200	SLC38A4;SLC38A4;SLC38A4	ENST00000395426.3;ENST00000447411.1;ENST00000546940.1	TSS200;TSS200;5'UTR	NA	NA	chr12:47219296-47220165	6	chr12:47219313-47220131	6	NA	TRUE	NA	0.768361770442397	0.594746559494817	-0.173615210947579
416	chr3	160167977	+	cg07553761	16647280	21683210	ATATAACACCAAATAAAAAATAATTCCTCAAAAACCATCAACCACCAACA	GTATAACGCCAAATAAAAAATAATTCCTCAAAAACCGTCGACCACCGACG	I	C	Grn	NA	NA	NA	NA	NA	NA	chr3:160167184-160168200	Island	AATCCGCATGGCACCGGTGGTCTGGGGGAGAGGCTGGGCCTGGCGCGGGACGAGGCGAAG[CG]CCGGTGGCCGACGGCTTCTGAGGAATTATCTTTTACTTGGCGCCACACGGGGCGGGGCCT	CGCCGGTGGCCGACGGCTTCTGAGGAATTATCTTTTACTTGGCGCCACAC	TRIM59	NM_173084	TSS1500	NA	NA	NA	NA	3:161649892-161650878	3:160166409-160168278	Promoter_Associated	TRIM59;RP11-432B6.3	ENST00000543469.1;ENST00000483754.1	TSS1500;TSS1500	TRIM59;TRIM59;TRIM59;TRIM59;TRIM59;TRIM59;RP11-432B6.3	ENST00000543469.1;ENST00000494486.1;ENST00000479460.1;ENST00000496222.1;ENST00000471396.1;ENST00000471155.1;ENST00000483754.1	TSS1500;TSS1500;TSS1500;TSS1500;TSS1500;TSS1500;TSS1500	chr3:160167965-160168475	3	NA	NA	NA	NA	NA	TRUE	NA	0.521760359069842	0.326480685751997	-0.195279673317845
417	chr1	18433192	+	cg09390181	99705304	NA	ATCTCCAACTTCCCTAACTCTAACAAATTACTAAATCAAACTATTACATC	NA	II	NA	NA	NA	NA	NA	NA	NA	NA	chr1:18434105-18434813	N_Shore	TCCTCTCAGAGGGCTGCTGGAGATGGAACTGGCTATAGACCCATTGCCCATGTAGGTAAA[CG]ATGCAACAGCCTGACTCAGCAACCTGCCAGAGCTAGGGAAGCTGGAGATTCTCCATAGAA	CGATGCAACAGCCTGACTCAGCAACCTGCCAGAGCTAGGGAAGCTGGAGA	IGSF21	NM_032880	TSS1500	NA	NA	RDMR	NA	NA	NA	NA	IGSF21	ENST00000251296.1	TSS1500	IGSF21	ENST00000251296.1	TSS1500	chr1:18432945-18433235	3	NA	NA	NA	NA	NA	NA	NA	0.491800228123331	0.600684359624787	0.108884131501455
418	chr11	30502936	-	cg01438090	48724154	NA	TTCCTATTATCTTTTCAAACAATATTTTCCTTCTTAACAATACAATCAAC	NA	II	NA	NA	NA	NA	NA	NA	NA	NA	NA	OpenSea	ACACTAGCATTTTCCTGTTGTCTTTTCAAACAGTATTTTCCTTCTTGACAGTGCAATCAG[CG]TATAAAAACCAAATTTCACCATCTGGTCCCGTTTAAAGCAAACCGAGCAGCCTGAACCAC	CGCTGATTGCACTGTCAAGAAGGAAAATACTGTTTGAAAAGACAACAGGA	MPPED2;MPPED2	NM_001145399;NM_001584	Body;Body	NA	NA	NA	TRUE	NA	NA	NA	NA	NA	NA	MPPED2;MPPED2	ENST00000526437.1;ENST00000525519.1	3'UTR;3'UTR	chr11:30502880-30503290	3	NA	NA	NA	NA	NA	TRUE	NA	0.587409528941355	0.737792506721993	0.150382977780638
419	chr12	55379228	-	cg07880109	62699540	NA	TTATTAAACTCTAAAAAATTTCTCCCAAACCTCAATCACTTTCACCCACC	NA	II	NA	NA	NA	NA	NA	NA	NA	NA	NA	OpenSea	TTGGAAAAGGCTTGTTGAACTCTAAAAGGTTTCTCCCAGGCCTCAATCACTTTCACCCAC[CG]GGAGCATCCAGCACTGCTAACTATCCCTCCTCGCTTCTCCAGTATCTCTGAACACTCTTC	TGTTGAACTCTAAAAGGTTTCTCCCAGGCCTCAATCACTTTCACCCACCG	TESPA1	NM_001136030	TSS1500	NA	NA	NA	NA	NA	12:55378242-55379253	Promoter_Associated	TESPA1	ENST00000449076.1	TSS1500	TESPA1;TESPA1;TESPA1;TESPA1	ENST00000449076.1;ENST00000528486.1;ENST00000524668.1;ENST00000533607.1	TSS1500;TSS1500;TSS1500;TSS1500	NA	NA	chr12:55376952-55379321	6	chr12:55376329-55379793	6	NA	TRUE	NA	0.599442832278918	0.747818494603726	0.148375662324807
420	chr7	73080697	+	cg06128090	22799228	NA	AAATAATATCRCCTCCCCAAAATCACATTACAAATAAATAATACAATCCC	NA	II	NA	NA	NA	NA	NA	NA	NA	NA	chr7:73081843-73082705	N_Shore	CCAGTGTTCAGCGCAGAGCGGCATCGTATGCTCTGTGGACACTGTACAAATGAGAAGAAA[CG]GGACTGTATCATTTACCTGTAATGTGACTTTGGGGAGGCGACATCATCTCTTTTTTTTCT	CGGGACTGTATCATTTACCTGTAATGTGACTTTGGGGAGGCGACATCATC	VPS37D	NM_001077621	TSS1500	NA	NA	NA	NA	NA	NA	NA	VPS37D	ENST00000324941.4	TSS1500	VPS37D	ENST00000324941.4	TSS1500	chr7:73080385-73080775	3	NA	NA	NA	NA	NA	NA	NA	0.684562100268319	0.861929472665167	0.177367372396849
421	chr1	1367306	-	cg19071098	18677960	NA	CRATATAAACAACTAAAAAACCCCTCAAATATAACTCCCTCTATCCCTCC	NA	II	NA	NA	NA	NA	NA	NA	NA	NA	chr1:1370767-1371449	N_Shelf	ACAGCCTCAGACGGTGTGAGCAGCTGGGGGACCCCTCAGATGTGGCTCCCTCTGTCCCTC[CG]GCCTGTGCTGGCCTGCCCCTGCCCCCAGGCCTGTAAGCTGGGCAGGCTGTGGGGCAGGAA	GGTGTGAGCAGCTGGGGGACCCCTCAGATGTGGCTCCCTCTGTCCCTCCG	LINC01770;LINC01770;LINC01770	NR_125994;NR_125995;NR_125996	Body;Body;Body	NA	NA	NA	NA	NA	1:1366901-1368426	Unclassified_Cell_type_specific	RP4-758J18.10;RP4-758J18.10;RP4-758J18.10;RP4-758J18.10	ENST00000430109.1;ENST00000454562.1;ENST00000417917.1;ENST00000434150.1	3'UTR;3'UTR;3'UTR;TSS200	RP4-758J18.10;RP4-758J18.10;RP4-758J18.10;RP4-758J18.10	ENST00000430109.1;ENST00000454562.1;ENST00000417917.1;ENST00000434150.1	3'UTR;3'UTR;3'UTR;TSS200	chr1:1367265-1367575	3	NA	NA	NA	NA	NA	NA	NA	0.609902186224261	0.789369819359933	0.179467633135673
422	chr8	63954996	+	cg18898218	16784256	NA	TTAAAAAATCCCAACATCCTTTTATAATAAAACTCTTAACAAAACCAAAC	NA	II	NA	NA	NA	NA	NA	NA	NA	NA	chr8:63951122-63952104	S_Shelf	ACCTCGCCATCTGCCCGTCTTGGCCTCCCAAAGTGCTGGGACTACAGGTGTGAGCCACCG[CG]CCTGGCCTTGTTAAGAGTTTTATTATAAAAGGATGTTGGGATTTTTCAAATGTTTTTTCT	TGAAAAATCCCAACATCCTTTTATAATAAAACTCTTAACAAGGCCAGGCG				NA	NA	NA	NA	NA	NA	NA	NA	NA	NA	NA	NA	NA	NA	NA	NA	NA	NA	NA	NA	TRUE	NA	0.673019174972184	0.928803037222236	0.255783862250051
423	chr3	62355443	-	cg12378187	36650110	23626942	ACTTATACAAAAAAATTTACATAACTATATAAAAATAACTAAAAACACCA	GCTTATACAAAAAAATTTACATAACTATATAAAAATAACTAAAAACGCCG	I	C	Grn	NA	NA	NA	NA	NA	NA	chr3:62355315-62355534	Island	TATTCCGTGTTCGCTTGTACAGGAGGATTTACATGGCTGTATAAAGATGGCTAGGGGCGC[CG]CGCTCTTCTGGGGCGCTCACGGTGACAGGCTGGGGTTAAAACTGGCTGCCCCAGGAGAAG	CGGCGCCCCTAGCCATCTTTATACAGCCATGTAAATCCTCCTGTACAAGC	FEZF2	NM_018008	3'UTR	NA	NA	RDMR	NA	3:62330480-62330546	NA	NA	RP11-204J18.3;RP11-204J18.3;FEZF2;FEZF2;FEZF2	ENST00000490916.1;ENST00000495542.1;ENST00000486811.1;ENST00000283268.3;ENST00000475839.1	TSS1500;TSS1500;3'UTR;3'UTR;3'UTR	RP11-204J18.3;RP11-204J18.3;FEZF2;FEZF2;FEZF2	ENST00000490916.1;ENST00000495542.1;ENST00000486811.1;ENST00000283268.3;ENST00000475839.1	TSS1500;TSS1500;3'UTR;3'UTR;3'UTR	NA	NA	chr3:62354502-62355479	6	chr3:62353176-62366273	6	NA	TRUE	NA	0.277453514607426	0.140833283550751	-0.136620231056674
424	chr7	27138850	+	cg17881200	38681141	2694907	CCAATAACAACACAATATTTCTTCATAAATTTACTCCCTACCTTCCCTCA	CCAATAACAACGCGATATTTCTTCATAAATTTACTCCCTACCTTCCCTCG	I	C	Grn	NA	NA	NA	NA	NA	NA	chr7:27135342-27136736	S_Shelf	AGAAACCAGCCATAGTCCCCACACTCCGCCGCCGCAGCTGAGATTTAGCGGAGGAAGGGG[CG]AGGGAAGGTAGGGAGCAAACCTATGAAGAAACATCGCGTTGTCATTGGAACTTCCAAGCC	CCAATGACAACGCGATGTTTCTTCATAGGTTTGCTCCCTACCTTCCCTCG				NA	NA	RDMR	NA	7:27105249-27105414	NA	NA	HOTAIRM1;HOTAIRM1;HOTAIRM1;HOTAIRM1;HOTAIRM1	ENST00000434063.3;ENST00000429611.3;ENST00000425358.2;ENST00000428939.3;ENST00000428939.3	5'UTR;5'UTR;5'UTR;1stExon;5'UTR	HOTAIRM1;HOTAIRM1;HOTAIRM1;HOTAIRM1;HOTAIRM1	ENST00000434063.3;ENST00000429611.3;ENST00000425358.2;ENST00000428939.3;ENST00000428939.3	5'UTR;5'UTR;5'UTR;1stExon;5'UTR	chr7:27137265-27139435	3	NA	NA	NA	NA	NA	TRUE	NA	0.532841635342717	0.399516391088231	-0.133325244254487
425	chr5	177002682	-	cg06458411	18740911	NA	CCTATTTTTCTCTTCTCAAATATCATTCCCTTCAATAACTACTTAAAAAC	NA	II	NA	NA	NA	NA	NA	NA	NA	NA	NA	OpenSea	TACCCAGCAGTCCTATTTTTCTCTTCTCAGATATCATTCCCTTCAGTGGCTACTTGAAGA[CG]TCATTCTGCCTAAGATCCCTAAACTGCTCCCCCTTATTCTTAGTGGGCCATATCAGAGGG	CGTCTTCAAGTAGCCACTGAAGGGAATGATATCTGAGAAGAGAAAAATAG				NA	NA	NA	NA	NA	NA	NA	NA	NA	NA	NA	NA	NA	NA	NA	NA	NA	NA	NA	NA	NA	NA	0.665045451827926	0.767592541973203	0.102547090145278
426	chr17	75135125	+	cg00814213	6777411	NA	ACTAAATAACACCATAAAAAACAATTAACAAAATACAAACTATAAAAAAC	NA	II	NA	NA	NA	NA	NA	NA	NA	NA	chr17:75136325-75137730	N_Shore	ATTGACCATTCCCCTCTTTTTTTCCTTTGGAATTTGATAAAGAATATATTTGTCTTGTAC[CG]TTTCCCACAGTCTGTACTTTGCCAATTGTTTTTCATGGTGTCATTTAGCATGTTCCTCTA	CTAAATGACACCATGAAAAACAATTGGCAAAGTACAGACTGTGGGAAACG	SEC14L1;SEC14L1	NM_001204408;NM_001204410	5'UTR;5'UTR	NA	chr17:75134867-75134867	NA	NA	NA	NA	NA	SEC14L1	ENST00000392476.2	5'UTR	SEC14L1	ENST00000392476.2	5'UTR	chr17:75135000-75135335	3	NA	NA	NA	NA	NA	NA	NA	0.492492982128794	0.203282542803506	-0.289210439325288
427	chr3	23861312	-	cg21610839	4646267	NA	AACAATTTTAACAATTTTAACCTTCCTACAATCACAAAAAAACTCTAAAC	NA	II	NA	NA	rs11707828	0.246006	NA	NA	NA	NA	NA	OpenSea	GTTGGCACCCAAGCAGTTTTGGCAATTTTGACCTTCCTGCAATCACAGAGAAGCTCTGGA[CG]TCAGTGTGGCAAAAAAGATGTGATCTCTGCTGCAGGCTCGATTGAGAAAAGATGTATTGG	CGTCCAGAGCTTCTCTGTGATTGCAGGAAGGTCAAAATTGCCAAAACTGC	UBE2E1;UBE2E1	NM_003341;NM_182666	Body;Body	NA	NA	NA	TRUE	NA	NA	NA	UBE2E1	ENST00000475680.1	5'UTR	UBE2E1;UBE2E1;UBE2E1	ENST00000495141.1;ENST00000467766.1;ENST00000475680.1	5'UTR;5'UTR;5'UTR	NA	NA	NA	NA	NA	NA	NA	TRUE	NA	0.4017994035138	0.672426847996023	0.270627444482224
428	chr20	3052262	+	cg13725599	50735214	81760911	AACCAACCATAATACAAATACACTAAATCCAAAATCCATAACTAATAACA	AACCGACCATAATACGAATACGCTAAATCCAAAATCCGTAACTAATAACG	I	A	Red	NA	NA	NA	NA	NA	NA	chr20:3052097-3053103	Island	CTCTTAAACAGAGCTCCACCGACGCAATGCCCAGGCATAAAAAGGCCAGGCCGGAGAGAC[CG]CCACCAGTCACGGACCCTGGACCCAGCGCACCCGCACCATGGCCGGCCCCAGCCTCGCTT	CGCCACCAGTCACGGACCCTGGACCCAGCGCACCCGCACCATGGCCGGCC	OXT	NM_000915	TSS200	NA	NA	NA	NA	20:3000147-3001103	NA	NA	OXT	ENST00000217386.2	TSS200	OXT	ENST00000217386.2	TSS200	NA	NA	chr20:3051837-3053827	6	NA	NA	NA	TRUE	NA	0.502292674588083	0.662882677490231	0.160590002902148
429	chr19	10809044	-	cg19512604	63712536	NA	TAACCTAAACRACTCTAATTTCTAACCTCAAACAATCCTCCTACTTCATC	NA	II	NA	NA	rs115662530	0.017372	NA	NA	NA	NA	chr19:10812017-10812455	N_Shelf	CCATTGCACCCTAGCCTGGGCGACTCTAATTTCTGGCCTCAAGCAATCCTCCTACTTCAT[CG]TCCCAAAGTACATAAGCTACTCACCATAGATTTTAGTTTAAGTTGTCTGGGCATAGAGAT	AGCCTGGGCGACTCTAATTTCTGGCCTCAAGCAATCCTCCTACTTCATCG				NA	NA	NA	NA	NA	NA	NA	NA	NA	NA	NA	NA	NA	NA	NA	NA	NA	NA	NA	NA	TRUE	NA	0.678415630919997	0.812903949183424	0.134488318263427
430	chr1	183576580	+	cg03325543	5631985	NA	AAAAAACCAAAATCCTCTACAAAAAAACATTTCCTATTTATAAACTATAC	NA	II	NA	NA	NA	NA	NA	NA	NA	NA	NA	OpenSea	GTACCAGCTGGACACCCAGACACACAGTGGGGTTGGCCTACCGGGCCTGAGGAAGAGCAC[CG]CACAGTTCACAAACAGGAAATGTCCTTTTGCAGAGGACTTTGGTTTTTTTTCAAGATAGA	AAAAACCAAAGTCCTCTGCAAAAGGACATTTCCTGTTTGTGAACTGTGCG				NA	chr1:183576409-183576409	NA	NA	NA	NA	NA	NA	NA	NA	NA	NA	NA	chr1:183576400-183576750	3	NA	NA	NA	NA	NA	NA	NA	0.369464796467185	0.0743513902417648	-0.29511340622542
431	chr16	3230726	+	cg06211550	3719925	5717401	TAACAAAAACATCAATAACAAACTAAATCTATTATAAAAAACCCCAAACA	TAACGAAAACGTCGATAACGAACTAAATCTATTATAAAAAACCCCAAACG	I	C	Grn	NA	NA	NA	NA	NA	NA	chr16:3232835-3234048	N_Shelf	AGTGGCCTAAGGGTGGTGGAAACAAAGGGAGGTAATGAATCACCCCGGGAAACCAGGGCG[CG]CTTGGGGTCCCCCACAACAGACTCAGTTCGCCACCGACGTCCCCGCTAGTGCAGGATTTC	TAGCGGGGACGTCGGTGGCGAACTGAGTCTGTTGTGGGGGACCCCAAGCG				NA	NA	RDMR	NA	16:3170611-3170854	NA	NA	NA	NA	NA	NA	NA	NA	chr16:3230420-3230935	3	NA	NA	NA	NA	NA	TRUE	NA	0.191482221436766	0.395222974477096	0.203740753040331
432	chr10	102586254	+	cg07046369	92734983	NA	ATCAATATACAATACCAACACAAAAAATAAAAACTCTTTTAAAAAACACC	NA	II	NA	NA	NA	NA	NA	NA	NA	NA	chr10:102586125-102588109	Island	CGCCTCCATCCCCTGCCGCGTAGCCCACGCATCCAACCTCTTGAGGGAAAGGCGGGAGGG[CG]GTGTCTCCCAAAAGAGCTCCCACCTCTTGTGTTGGCACTGCACATTGATGCCATTCTTAG	TCAATGTGCAGTGCCAACACAAGAGGTGGGAGCTCTTTTGGGAGACACCG	PAX2;PAX2;PAX2;PAX2;PAX2	NM_000278;NM_003987;NM_003989;NM_003988;NM_003990	Body;Body;Body;Body;Body	NA	NA	NA	NA	10:102576116-102578505	NA	NA	NA	NA	NA	NA	NA	NA	chr10:102585565-102587575	3	NA	NA	NA	NA	NA	TRUE	NA	0.300456077889377	0.198163937936708	-0.102292139952669
433	chr5	180045822	+	cg18105979	95797372	68794273	CCAAACTAAATCAAAAACAACCAAAAAACAACAACAAAATCCTCTTCACA	CCAAACTAAATCGAAAACGACCGAAAAACAACGACAAAATCCTCTTCGCG	I	C	Grn	NA	NA	NA	NA	NA	NA	chr5:180045789-180048897	Island	GCTCTCACCTTCTTGGTCTGGAGAAGCCCGCCTCGCTCCGCCCTCGGTCTTCGAGAACCG[CG]CGAAGAGGACCCTGTCGCTGCTCCCCGGCCGCCTCCGATCCAGCCTGGCGAGCTCCACCA	CCAGGCTGGATCGGAGGCGGCCGGGGAGCAGCGACAGGGTCCTCTTCGCG	FLT4;FLT4	NM_002020;NM_182925	Body;Body	NA	NA	DMR	NA	5:179978401-179979550	5:180045633-180047303	Unclassified_Cell_type_specific	NA	NA	NA	FLT4;FLT4;FLT4	ENST00000514810.1;ENST00000507059.1;ENST00000514810.1	1stExon;3'UTR;3'UTR	chr5:180045465-180046475	3	NA	NA	NA	NA	NA	TRUE	NA	0.610003884201843	0.488367054492384	-0.121636829709459
434	chr6	32847830	+	cg01607625	76788119	70700176	CACTTTATTCTTCTTTTTCAAAAATATTTTAAACATCAACATCACTCCCA	CACTTTATTCTTCTTTTTCAAAAATATTTTAAACGTCGACGTCGCTCCCG	I	C	Grn	NA	NA	NA	NA	NA	NA	chr6:32847498-32847846	Island	AAGACACAATGACCCCGACGCCAGACTCAAGCGGGGAAAAGCGGGCCTAGAGCTCCAGGG[CG]GGAGCGACGCCGACGCCTAAAACATTCTTGAAAAAGAAGAATAAAGTGAGTTGAAAATCA	CACTTTATTCTTCTTTTTCAAGAATGTTTTAGGCGTCGGCGTCGCTCCCG	PPP1R2P1	NR_027771	Body	NA	NA	NA	NA	6:32955477-32955824	NA	NA	PPP1R2P1	ENST00000420261.1	TSS1500	PPP1R2P1	ENST00000420261.1	TSS1500	NA	NA	NA	NA	NA	NA	NA	TRUE	NA	0.657743287596434	0.489370807059275	-0.168372480537159
435	chr7	39993440	+	cg13264672	19665828	NA	ACTAAAACACTCAAATCCCAAATCTAATAAACAAATTACCTCTAACTAAC	NA	II	NA	NA	NA	NA	NA	NA	NA	NA	chr7:39988922-39991612	S_Shore	AACATTGCTGACAGATGGCCATTTGGTATGTGCCTGAAATACATCTAGAGGTGGGAAGCA[CG]TTAGTTAGAGGCAACCTGTTCACTAGATTTGGGACTTGAGTGTTTTAGCAAGATCCTTGA	CTAAAACACTCAAGTCCCAAATCTAGTGAACAGGTTGCCTCTAACTAACG	CDK13;CDK13	NM_031267;NM_003718	Body;Body	NA	NA	NA	NA	NA	NA	NA	NA	NA	NA	NA	NA	NA	NA	NA	chr7:39993253-39993601	4	chr7:39987145-39993477	6	NA	TRUE	NA	0.311818647189268	0.485931569731337	0.17411292254207
436	chr13	87377744	+	cg00149093	66660261	NA	ATAAACCAACAACCTAAACTAATAAACTTCTCCCAAAACTTAACAAATTC	NA	II	NA	NA	NA	NA	NA	NA	NA	NA	NA	OpenSea	TTTGGTCTGTTTTTCCTGAGACTTGATTACTTTCAGTCACAAAGATGGTGGCATAATGAA[CG]AATTTGCCAAGTTCTGGGAGAAGCTCACCAGTTTAGGTTGTTGGTTCATCATTATCAAAT	TGAACCAACAACCTAAACTGGTGAGCTTCTCCCAGAACTTGGCAAATTCG				NA	NA	NA	NA	NA	NA	NA	NA	NA	NA	NA	NA	NA	NA	NA	NA	NA	chr13:87377305-87377957	6	NA	NA	NA	0.553837708168549	0.650179733201198	0.096342025032649
437	chr1	36023590	+	cg02711976	25765553	33779948	ATAACAAAATAAAATCTCAACAAAACACAATAATATCACAATATAACACA	ATAACAAAATAAAATCTCGACAAAACACGATAATATCGCGATATAACGCG	I	A	Red	NA	NA	NA	NA	NA	NA	chr1:36022680-36023834	Island	CCTCTCCGAGCCGGCGCTGATCGATGCCGACACACCCCGGGGACCCTATCGCGACTCCAT[CG]CGCCATATCGCGACACCATCGTGCCCTGTCGAGACTCCATTTTGTCACAGCCCTTTTCAA	CGCGCCATATCGCGACACCATCGTGCCCTGTCGAGACTCCATTTTGTCAC	NCDN;NCDN;KIAA0319L;NCDN;NCDN	NM_014284;NM_001014839;NM_024874;NM_014284;NM_001014841	1stExon;5'UTR;TSS1500;5'UTR;5'UTR	NA	NA	NA	NA	1:35795140-35796209	NA	NA	NCDN;KIAA0319L;KIAA0319L;NCDN;NCDN;NCDN;NCDN	ENST00000373253.3;ENST00000373258.2;ENST00000325722.3;ENST00000356090.4;ENST00000373243.2;ENST00000373243.2;ENST00000459931.1	5'UTR;TSS1500;TSS1500;5'UTR;5'UTR;1stExon;5'UTR	NCDN;NCDN;KIAA0319L;KIAA0319L;KIAA0319L;KIAA0319L;KIAA0319L;KIAA0319L;NCDN;KIAA0319L;NCDN;NCDN;KIAA0319L;NCDN;KIAA0319L;KIAA0319L	ENST00000437806.1;ENST00000373253.3;ENST00000470388.1;ENST00000473465.1;ENST00000373258.2;ENST00000469892.1;ENST00000478463.1;ENST00000325722.3;ENST00000356090.4;ENST00000476329.1;ENST00000373243.2;ENST00000373243.2;ENST00000492888.1;ENST00000459931.1;ENST00000426982.2;ENST00000482929.1	TSS1500;5'UTR;TSS1500;TSS1500;TSS1500;TSS1500;TSS1500;TSS1500;5'UTR;TSS1500;5'UTR;1stExon;TSS1500;5'UTR;TSS1500;TSS200	NA	NA	chr1:36020470-36024880	6	chr1:36020828-36025580	6	NA	TRUE	NA	0.412500855334903	0.106156478229097	-0.306344377105806
438	chr9	140707378	-	cg14495033	95643488	NA	ATTCAAATTATCTCACAATAAATAATATTCCCTTTATTATTAATAATAAC	NA	II	NA	NA	NA	NA	NA	NA	NA	NA	chr9:140708852-140709066	N_Shore	TGAGCAGACTTGTTCAAGTTATCTCACAGTGAATAGTGTTCCCTTTATTGTTAGTGATGA[CG]GACATTTTATAAATCTCATCTGTATCACATTTTCAAGTCAGCTTTAAATGTTTTGTGGCC	TTCAAGTTATCTCACAGTGAATAGTGTTCCCTTTATTGTTAGTGATGACG	EHMT1	NM_024757	Body	NA	NA	NA	NA	NA	9:140707274-140707506	Gene_Associated_Cell_type_specific	NA	NA	NA	EHMT1;EHMT1;EHMT1	ENST00000483653.1;ENST00000486164.1;ENST00000488242.1	TSS1500;5'UTR;5'UTR	chr9:140707225-140707435	3	NA	NA	NA	NA	NA	TRUE	TRUE	0.750287770886639	0.944816621574981	0.194528850688341
439	chr20	61783225	+	cg23201527	66660207	34732554	TAATATACTTTCATTTAAAACACAAACAAAAATATTCCACAATACCAACA	TAATATACTTTCGTTTAAAACGCGAACGAAAATATTCCGCGATACCAACG	I	C	Grn	rs193191471	0.01857	NA	NA	NA	NA	NA	OpenSea	CACCGGAACAGCTGCAGCCGCCTGGAGAGCCAGAGGGAGCCGGGTGGGGCCCGGGGGTGG[CG]CTGGCATCGCGGAACACCCCCGCCCGCGTTCCAAACGAAAGCACATCACCCCCAAGCGAC	TGATGTGCTTTCGTTTGGAACGCGGGCGGGGGTGTTCCGCGATGCCAGCG				NA	NA	DMR	TRUE	20:61253187-61253745	NA	NA	NA	NA	NA	NA	NA	NA	chr20:61782965-61783295	3	NA	NA	NA	NA	NA	TRUE	NA	0.782951965628166	0.58960637099888	-0.193345594629286
440	chr1	111744503	+	cg21327712	49806262	NA	CTATACAACTTACAAATAAAATATAATACCAACTCCAAATATTCTAATTC	NA	II	NA	NA	rs35430374	0.120607	NA	NA	NA	NA	chr1:111746337-111747303	N_Shore	CACGGCCAAACTCATGTACAGTAAAGAAAGATGTTCAAATGCTGTAATGGGTGAGAAGAG[CG]AACTAGAACACTTGGAGCTGGCACCACACCTTACTTGCAAGCTGCACAGACTTGTTGCAC	TGTGCAGCTTGCAAGTAAGGTGTGGTGCCAGCTCCAAGTGTTCTAGTTCG	DENND2D;DENND2D	NM_024901;NM_001271833	TSS1500;Body	NA	NA	NA	NA	NA	NA	NA	DENND2D;DENND2D;CHI3L2	ENST00000473682.1;ENST00000357640.4;ENST00000445067.2	TSS1500;TSS1500;5'UTR	DENND2D;DENND2D;DENND2D;DENND2D;CHI3L2	ENST00000473822.1;ENST00000473682.1;ENST00000357640.4;ENST00000463713.1;ENST00000445067.2	3'UTR;TSS1500;TSS1500;3'UTR;5'UTR	chr1:111743960-111744570	3	NA	NA	NA	NA	NA	NA	NA	0.673350233836257	0.529198019536636	-0.144152214299622
441	chr13	26084177	+	cg16847719	31710141	NA	CATAAAATATTTATTATCTTAACCACCTATCCACRCCTTACAAATTAAAC	NA	II	NA	NA	rs9581365	0.076478	NA	NA	NA	NA	NA	OpenSea	ACTGCTATGCTGGCTGGCCAGTAGAGGGCACTGTGCTGTTGGTCTGAGTTGTACAATGAG[CG]TTCAACCTGCAAGGCGTGGACAGGTGGTTAAGATAATAAATATTTTATGTGACCAGCCTA	ATAAAATATTTATTATCTTAACCACCTGTCCACGCCTTGCAGGTTGAACG	ATP8A2	NM_016529	Body	NA	NA	NA	NA	NA	13:26083810-26084407	Unclassified	NA	NA	NA	ATP8A2	ENST00000281620.6	5'UTR	chr13:26084000-26084270	3	NA	NA	NA	NA	NA	NA	NA	0.455628997494822	0.595646640767495	0.140017643272673
442	chr8	21905599	+	cg03025830	74788154	24658855	TAATAAAAACACTTAATAAAATAAACCTCACACTAATTCTAACAACTACA	TAATAAAAACGCTTAATAAAATAAACCTCGCGCTAATTCTAACGACTACG	I	A	Red	NA	NA	NA	NA	NA	NA	chr8:21905461-21905757	Island	GCCCGGCACGAGGGCTGGTTCATGGCCTTCACGCGGCAGGGGCGGCCCCGCCAGGCTTCC[CG]CAGCCGCCAGAACCAGCGCGAGGCCCACTTCATCAAGCGCCTCTACCAAGGCCAGCTGCC	TGGTAGAGGCGCTTGATGAAGTGGGCCTCGCGCTGGTTCTGGCGGCTGCG	FGF17	NM_003867	Body	NA	NA	NA	NA	8:21961332-21962032	NA	NA	FGF17;EPB49	ENST00000521709.1;ENST00000523300.1	5'UTR;TSS1500	FGF17;FGF17;EPB49;EPB49	ENST00000521709.1;ENST00000524314.1;ENST00000522148.1;ENST00000523300.1	5'UTR;5'UTR;TSS1500;TSS1500	chr8:21905520-21906335	3	NA	NA	NA	NA	NA	TRUE	NA	0.545537825828254	0.272769473999029	-0.272768351829224
443	chr1	228297873	+	cg09462576	2760953	NA	CATAAATTACTCCATTTTACTATAAACTACAAAATCATTTCTCAACCCCC	NA	II	NA	NA	NA	NA	NA	NA	NA	NA	chr1:228296787-228297276	S_Shore	GGCTGAAGGAGGATCCGAAAGGCTGATACAGCGGGGCTGAGGGGGGATCCGCGGGGTTGG[CG]GGGGCTGAGAAATGACCCTGTAGTTCACAGCAAAATGGAGTAATTTATGTCACAACGTAA	CGGGGGCTGAGAAATGACCCTGTAGTTCACAGCAAAATGGAGTAATTTAT	MRPL55;MRPL55;MRPL55;MRPL55;MRPL55;MRPL55;MRPL55;MRPL55	NM_181441;NM_181464;NM_181456;NM_181465;NM_181462;NM_181455;NM_181454;NM_181463	TSS1500;TSS1500;TSS1500;TSS1500;TSS1500;TSS1500;TSS1500;TSS1500	NA	NA	NA	NA	NA	1:228296511-228297963	Promoter_Associated	MRPL55;MRPL55;MRPL55;MRPL55;MRPL55;MRPL55;MRPL55;MRPL55;MRPL55;MRPL55;MRPL55;MRPL55	ENST00000366733.1;ENST00000366734.1;ENST00000366735.1;ENST00000366736.1;ENST00000366738.1;ENST00000366740.1;ENST00000366742.1;ENST00000366744.1;ENST00000348259.5;ENST00000465397.1;ENST00000336300.5;ENST00000430433.1	TSS1500;TSS1500;TSS1500;TSS1500;TSS1500;TSS1500;TSS1500;TSS1500;TSS1500;TSS1500;TSS1500;TSS1500	MRPL55;MRPL55;MRPL55;MRPL55;MRPL55;MRPL55;MRPL55;MRPL55;MRPL55;MRPL55;MRPL55;MRPL55;MRPL55;MRPL55;MRPL55;MRPL55;MRPL55;MRPL55;MRPL55;MRPL55	ENST00000366733.1;ENST00000366734.1;ENST00000366735.1;ENST00000366736.1;ENST00000366738.1;ENST00000366741.1;ENST00000476267.1;ENST00000366742.1;ENST00000489430.1;ENST00000483159.1;ENST00000366744.1;ENST00000348259.5;ENST00000473066.1;ENST00000495434.1;ENST00000492170.1;ENST00000295008.4;ENST00000457264.1;ENST00000464148.1;ENST00000336300.5;ENST00000430433.1	TSS1500;TSS1500;TSS1500;TSS1500;TSS1500;TSS1500;TSS1500;TSS1500;TSS1500;TSS1500;TSS1500;TSS1500;TSS1500;TSS1500;TSS1500;TSS1500;TSS1500;TSS1500;TSS1500;TSS1500	chr1:228297265-228298130	3	NA	NA	NA	NA	TRUE	TRUE	NA	0.380302671888617	0.5479235098785	0.167620837989883
444	chr19	54204562	+	cg11251554	69636909	NA	TAAACATACTCTACAAATATATTATTACCAAAATCAACATCCACCTAAAC	NA	II	NA	NA	rs112402190	0.021366	NA	NA	NA	NA	NA	OpenSea	CTGTTGTCTGAAAGAAAAGAAAGTGCTTCCTTTTAGAGGGTTACCGTTTAAGAAAAGCAA[CG]TTTAGGTGGATGCTGATCTTGGCAATAATACATTTGCAGAGCATGCTTATCATCAGAGTT	AAGCATGCTCTGCAAATGTATTATTGCCAAGATCAGCATCCACCTAAACG	MIR518B	NR_030196	TSS1500	NA	NA	NA	NA	NA	NA	NA	MIR518B	ENST00000385127.1	TSS1500	MIR518B	ENST00000385127.1	TSS1500	NA	NA	NA	NA	NA	NA	NA	TRUE	NA	0.561870333076731	0.740599563417467	0.178729230340736
445	chr2	24397845	-	cg17277199	5729497	4602164	TTTCCCAAAAAATCAATATCACCACCCATTTACTATAAAATCAAATAACA	TTTCCCGAAAAATCGATATCACCGCCCGTTTACTATAAAATCAAATAACG	I	C	Grn	NA	NA	NA	NA	NA	NA	chr2:24397645-24398194	Island	GGCGCCTTTCCCTTTCCCGGGAAGTCGGTGTCACCGCCCGTTTGCTGTGAAATCAAATGG[CG]CCCTTCCTTTTCCCGGGACTTCGGCGTCACCGTCCAGCTGGCGTCGGGGCAGCACCCCGG	TTTCCCGGGAAGTCGGTGTCACCGCCCGTTTGCTGTGAAATCAAATGGCG	FAM228A	NM_001040710	TSS200	NA	NA	NA	NA	2:24251131-24252173	NA	NA	AC008073.7;AC008073.7;C2orf84;AC008073.7	ENST00000438414.1;ENST00000428344.1;ENST00000295150.3;ENST00000438414.1	1stExon;TSS200;TSS200;3'UTR	C2orf84;AC008073.7;AC008073.7;C2orf84;C2orf84;AC008073.7	ENST00000432434.1;ENST00000438414.1;ENST00000428344.1;ENST00000456591.1;ENST00000295150.3;ENST00000438414.1	TSS1500;1stExon;TSS200;TSS200;TSS200;3'UTR	chr2:24397600-24398335	3	NA	NA	NA	NA	NA	TRUE	NA	0.657213578095291	0.480851178956876	-0.176362399138415
446	chr2	237071182	+	cg00005849	94730881	NA	AAACCAAACACCCCTACCCCATTAAAAAACCCAAAATATACTAAAAATCC	NA	II	NA	NA	NA	NA	NA	NA	NA	NA	chr2:237071794-237078762	N_Shore	TTGCTTGAGGCCCAGGACCAAACTAAAGAGGGTCCTGCCCCAAGAACAGGGAGATGGCTG[CG]GATTTTCAGCATACCTTGGGTTCTCCAATGGGGCAGGGGTGCCTGGCTTGCCAGGGAGCA	AGCCAGGCACCCCTGCCCCATTGGAGAACCCAAGGTATGCTGAAAATCCG				NA	NA	NA	NA	NA	NA	NA	NA	NA	NA	NA	NA	NA	chr2:237069725-237071295	3	NA	NA	NA	NA	NA	TRUE	NA	0.549452497995006	0.641902114623671	0.0924496166286644
447	chr2	122513714	+	cg11208568	45701179	NA	AATCACATATACTTTTAAAACACCAACAAAAATACACRAAACRCTCATTC	NA	II	NA	NA	NA	NA	NA	NA	NA	NA	chr2:122512987-122513526	S_Shore	AGTTTTCCTTCTTTTCAGCACTTGTTTATATCGAAGGCTCGATTAGCACCTGGTCTTCAG[CG]AATGAGCGTTTCGTGTATTTTTGTTGGTGTCTTAAAAGCACATGTGATCTGCTTAAAACT	ATCACATGTGCTTTTAAGACACCAACAAAAATACACGAAACGCTCATTCG	TSN;TSN;TSN;TSN;TSN;TSN	NR_048556;NR_048557;NR_048558;NR_048559;NM_001261401;NM_004622	Body;Body;Body;Body;Body;Body	NA	NA	NA	NA	NA	2:122512427-122513814	Promoter_Associated	TSN;TSN	ENST00000409193.1;ENST00000498545.1	TSS200;5'UTR	TSN;TSN;TSN;TSN;TSN;TSN;TSN;TSN;TSN	ENST00000483698.1;ENST00000481818.1;ENST00000409193.1;ENST00000467324.1;ENST00000490717.1;ENST00000478165.1;ENST00000498545.1;ENST00000490104.1;ENST00000495112.1	5'UTR;5'UTR;TSS200;5'UTR;5'UTR;5'UTR;5'UTR;5'UTR;5'UTR	chr2:122513685-122513835	3	NA	NA	NA	NA	NA	NA	NA	0.300022945698984	0.0628109344329865	-0.237212011265997
448	chr2	145278564	+	cg00602811	14680522	NA	TTTAATATCATACTCTCCCTTCCCTACTAAATTTCTCTATAACCTTTCTC	NA	II	NA	NA	NA	NA	NA	NA	NA	NA	chr2:145281736-145282269	N_Shelf	CACCTCGGGGAGACCTCACTACAAAGTAAGGGAGAGTGTGTAGGGAGGCAGGAGGAGAAA[CG]AGAAAGGCCATAGAGAAACTTAGCAGGGAAGGGAGAGCATGATATTAAACGGCATGGGGT	CGAGAAAGGCCATAGAGAAACTTAGCAGGGAAGGGAGAGCATGATATTAA	ZEB2;ZEB2;ZEB2	NR_033258;NM_014795;NM_001171653	TSS1500;TSS1500;TSS1500	NA	NA	NA	NA	NA	NA	NA	ZEB2;ZEB2;ZEB2;ZEB2;ZEB2;ZEB2;ZEB2-AS1	ENST00000303660.3;ENST00000558170.1;ENST00000539609.2;ENST00000465070.1;ENST00000392860.3;ENST00000303660.3;ENST00000427278.2	1stExon;TSS1500;TSS1500;TSS1500;TSS1500;5'UTR;5'UTR	ZEB2;ZEB2;ZEB2;ZEB2;ZEB2;ZEB2;ZEB2;ZEB2;ZEB2;ZEB2;ZEB2;ZEB2-AS1	ENST00000303660.3;ENST00000558170.1;ENST00000539609.2;ENST00000465070.1;ENST00000465308.1;ENST00000476394.1;ENST00000392860.3;ENST00000444559.1;ENST00000464380.1;ENST00000303660.3;ENST00000475115.1;ENST00000427278.2	1stExon;TSS1500;TSS1500;TSS1500;TSS1500;TSS1500;TSS1500;TSS1500;TSS1500;5'UTR;3'UTR;5'UTR	chr2:145277505-145278575	3	NA	NA	NA	NA	NA	TRUE	NA	0.271710529755247	0.471681818084103	0.199971288328856
449	chr19	11314087	-	cg11595059	46648923	NA	TCAAAAATCAAAATTCCCTCAACCCCCAAAATCCTAATTAACACTACCCC	NA	II	NA	NA	NA	NA	NA	NA	NA	NA	chr19:11312571-11312785	S_Shore	CATGGGAGAGGTCAGAGGTCAGAGTTCCCTCAACCCCCAGGGTCCTGGTTAACACTGCCC[CG]TGAGAATCATTCCGTGGGGGGAGAGATCAGAGACGGGAGGGGGGCGGGGGCGAAGAGGAC	CGGGGCAGTGTTAACCAGGACCCTGGGGGTTGAGGGAACTCTGACCTCTG	DOCK6	NM_020812	Body	NA	NA	NA	TRUE	NA	19:11313896-11314853	Unclassified_Cell_type_specific	NA	NA	NA	NA	NA	NA	chr19:11313845-11314790	3	NA	NA	NA	NA	NA	TRUE	NA	0.698665054759131	0.875063020008271	0.176397965249139
450	chr5	135166467	+	cg02027429	30739561	NA	ACAAACAAACAACAATTACTCAAAACCRAATTCAAAAAATTAATAAAACC	NA	II	NA	NA	NA	NA	NA	NA	NA	NA	chr5:135170271-135171156	N_Shelf	GCAGGAATGATGCAGCTGGGGCAAACACTCAAAGAAGAAAGACAGCACAAGCCCGTGGTC[CG]GTTTCATTAATCCTTTGAACTCGGTCCTGAGTAATTGCTGTCTGCCTGCTCTGTGGCAGA	CAGGCAGACAGCAATTACTCAGGACCGAGTTCAAAGGATTAATGAAACCG				NA	NA	NA	NA	NA	5:135165054-135166584	Unclassified_Cell_type_specific	NA	NA	NA	NA	NA	NA	chr5:135166345-135166675	3	NA	NA	NA	NA	NA	TRUE	NA	0.635404463147712	0.746419134844061	0.111014671696349
451	chr5	95295965	-	cg19419291	96708510	34606590	TACCAAACAAACTATTTATAAAATACCCCATAAATTCTATCTCCCTTCCA	TACCGAACGAACTATTTATAAAATACCCCGTAAATTCTATCTCCCTTCCG	I	A	Red	NA	NA	NA	NA	NA	NA	chr5:95296368-95297438	N_Shore	TGTGTTCCTCAGTACCGAACGGGCTATTTGTAAGATGCCCCGTGGGTTCTATCTCCCTTC[CG]ACTCTCTCCTCTCCTGTAAAACGTTACAGGTTCCCCCATATGGCATATCCCTCCCTCACG	CGGAAGGGAGATAGAACCCACGGGGCATCTTACAAATAGCCCGTTCGGTA	ELL2	NM_012081	Body	NA	chr5:95295681-95295681	RDMR	NA	5:95321676-95321865	5:95295112-95297295	Promoter_Associated	ELL2	ENST00000506628.1	3'UTR	ELL2;ELL2	ENST00000506628.1;ENST00000515020.1	3'UTR;3'UTR	chr5:95295645-95296915	3	NA	NA	NA	NA	NA	TRUE	NA	0.569485639378313	0.665968129580104	0.0964824902017908
452	chr5	126409061	-	cg18710053	67716544	7691248	AATTAAATTCCATATAACAACTATCCAAATAAACAACACACAACACAACA	AATTAAATTCCGTATAACGACTATCCAAATAAACAACACGCGACACAACG	I	A	Red	NA	NA	NA	NA	NA	NA	chr5:126409006-126409327	Island	GGCTCCCGGTTTAATTAAATTCCGTATAACGACTATCCAAATGGGCAGCACGCGGCACAG[CG]AACCCCCGCCAGCCTGCGCGTCAGCTCAGAGGCGGAGACCCGCGAGCGCTCACCCTCGGC	CGCTGTGCCGCGTGCTGCCCATTTGGATAGTCGTTATACGGAATTTAATT	C5orf63;C5orf63	NM_001164478;NM_001164479	5'UTR;5'UTR	NA	NA	RDMR	NA	5:126436929-126437226	5:126408222-126409580	Promoter_Associated	AC004507.1;C5orf63	ENST00000508527.1;ENST00000535381.1	3'UTR;5'UTR	AC004507.1;AC004507.1;AC004507.1;C5orf63	ENST00000515558.1;ENST00000508527.1;ENST00000515558.1;ENST00000535381.1	1stExon;3'UTR;3'UTR;5'UTR	chr5:126408525-126409355	3	NA	NA	NA	NA	NA	TRUE	NA	0.133740135647865	0.328532556616738	0.194792420968873
453	chr8	133153112	+	cg09901058	32608899	NA	ACTCCCAAATTAAAAACCTAAAAACCTATCACCTTAATTTCTAAAAATCC	NA	II	NA	NA	rs1864769	0.366813	NA	NA	NA	NA	NA	OpenSea	ACCGCCCCATCCTTCAAGTTGACCTCCATAACAATCCAATCATGGGGCGGGGGGTCGGGG[CG]GACCCTTAGAAACCAAGGTGACAGGTTTCCAGGCTCCTAACTTGGGAGCCTGCAGCCCTA	CTCCCAAGTTAGGAGCCTGGAAACCTGTCACCTTGGTTTCTAAGGGTCCG	KCNQ3;KCNQ3	NM_001204824;NM_004519	Body;Body	NA	NA	NA	NA	NA	NA	NA	NA	NA	NA	KCNQ3	ENST00000519589.1	3'UTR	chr8:133152860-133153215	3	NA	NA	NA	NA	NA	NA	NA	0.515110921109909	0.403991729436829	-0.111119191673081
454	chr10	37939416	-	cg11382979	24782155	NA	AACTCACACTCCTTCCCCAAAAAAAACAATAAAACATTCATAAAAAATCC	NA	II	NA	NA	NA	NA	NA	NA	NA	NA	chr10:37940422-37940674	N_Shore	AATAGAGTAAGAACTCACACTCCTTCCCCAGGGAGGGCAGTAAGGCATTCATGAGGGATC[CG]CCCCCATGATCCAAACACTTCCCATTAGGCCCCACCTCCAACACTGGGGATCAAATTTCA	ACTCACACTCCTTCCCCAGGGAGGGCAGTAAGGCATTCATGAGGGATCCG				NA	NA	NA	NA	NA	NA	NA	NA	NA	NA	NA	NA	NA	chr10:37939085-37939470	3	NA	NA	NA	NA	NA	TRUE	NA	0.328438833492382	0.519277878740372	0.19083904524799
455	chr11	102746365	-	cg02368591	72743837	NA	CCTAAATAAATTCCAAAAACAAACTTTCCCTACATCCTAAATTATCTAAC	NA	II	NA	NA	NA	NA	NA	NA	NA	NA	NA	OpenSea	CCAACTGGGTACCTGGATAGATTCCAGAGACAAACTTTCCCTACATCCTAGATTGTCTAG[CG]TTGGTAGGATGTGGGTTAACTCTTTTCAACTTTAGCAGATGGGAAAAGTTTGCCTCTGGA	CGCTAGACAATCTAGGATGTAGGGAAAGTTTGTCTCTGGAATCTATCCAG	MMP12	NM_002426	TSS1500	NA	NA	NA	NA	NA	NA	NA	MMP12	ENST00000532855.1	TSS1500	MMP12	ENST00000532855.1	TSS1500	NA	NA	NA	NA	NA	NA	NA	TRUE	NA	0.732537557169052	0.900660230153215	0.168122672984163
456	chr12	92735364	+	cg21964148	68784972	NA	TACAAATCACCAACTTCTCCTTCCTCTAATTTTTAAATAAACAAATTAAC	NA	II	NA	NA	NA	NA	NA	NA	NA	NA	NA	OpenSea	ACTGACAGAGTCCTGATAATATATTGCAGGAAAACCCACGGGCCAGCCGATAACACTCAG[CG]TTAATTTGTTTACCCAAAAATTAGAGGAAGGAGAAGTTGGTGATTTGCAAAAAAAGAAGT	GCAAATCACCAACTTCTCCTTCCTCTAATTTTTGGGTAAACAAATTAACG				NA	NA	NA	NA	NA	NA	NA	NA	NA	NA	NA	NA	NA	chr12:92734760-92735390	3	NA	NA	NA	NA	NA	NA	NA	0.250443659753822	0.0452518681179708	-0.205191791635851
457	chr17	10634532	+	cg00805506	78706165	NA	RATCCCAACACCAAACACAAAACAAACAACRTTCTTAAAATAAATATTTC	NA	II	NA	NA	NA	NA	NA	NA	NA	NA	chr17:10632789-10633490	S_Shore	CTAAATCTCCTAAAACTGTCTAGTTTTTTTTTTCTTTCCCTCTCAGTTTCATTCTTTTCA[CG]AAACACTTATTTCAAGAACGTTGTCTGCTCTGTGCCTGGTGCTGGGACCGTGAAGGTCCC	GTCCCAGCACCAGGCACAGAGCAGACAACGTTCTTGAAATAAGTGTTTCG	TMEM220;TMEM220-AS1;TMEM220-AS1;TMEM220-AS1;TMEM220-AS1	NM_001004313;NR_073456;NR_073455;NR_073457;NR_073458	TSS1500;Body;Body;Body;Body	NA	NA	NA	NA	NA	NA	NA	TMEM220	ENST00000341871.2	TSS1500	TMEM220	ENST00000341871.2	TSS1500	NA	NA	NA	NA	NA	NA	NA	NA	NA	0.655346100940575	0.76754019200439	0.112194091063815
458	chr7	150435779	-	cg03334072	99711170	NA	TTACACACTACCTTCCAATCTCTCATAAACTTTAATCTCTTTTATAAAAC	NA	II	NA	NA	NA	NA	NA	NA	NA	NA	NA	OpenSea	TACTGTCTTGCTTGCACACTGCCTTCCAATCTCTCATGAACTTTGGTCTCTTTTGTGGGA[CG]ATTAGTAAAATTTTTCCTTTGGAGAAGACGCCTGTCTTCATTCTCAATTCCTCCACTTTT	CGTCCCACAAAAGAGACCAAAGTTCATGAGAGATTGGAAGGCAGTGTGCA	GIMAP5	NM_018384	5'UTR	NA	NA	NA	NA	NA	NA	NA	GIMAP5;GIMAP5	ENST00000358647.3;ENST00000479556.1	5'UTR;5'UTR	GIMAP5;GIMAP5;GIMAP5;GIMAP5;GIMAP5;GIMAP5;GIMAP5	ENST00000469272.1;ENST00000498181.1;ENST00000358647.3;ENST00000479556.1;ENST00000476324.1;ENST00000476324.1;ENST00000466347.1	5'UTR;5'UTR;5'UTR;5'UTR;1stExon;5'UTR;5'UTR	NA	NA	chr7:150435324-150436717	6	chr7:150433779-150436753	6	NA	TRUE	NA	0.687674716517217	0.856998434378952	0.169323717861735
459	chr18	19927125	+	cg14799457	85662230	3792978	CAACACAATCCCATTCTAACCTCAAACAAACAAAAATCAAAAAAAACACA	CAACGCAATCCCATTCTAACCTCGAACAAACAAAAATCAAAAAAAACGCG	I	A	Red	NA	NA	NA	NA	NA	NA	chr18:19928416-19929329	N_Shore	ACAAACCCTCCTGCTGCAAGGATTGTCCCTGGGAAGCTGGGGGAGGAGCCTGCGTGCTTC[CG]CGTCTCCCTTGACTCCTGCCTGTCCGAGGCCAGAATGGGACTGCGCTGATTAGAGAGGGA	CGCGTCTCCCTTGACTCCTGCCTGTCCGAGGCCAGAATGGGACTGCGCTG				NA	NA	RDMR	TRUE	NA	NA	NA	NA	NA	NA	NA	NA	NA	chr18:19926225-19927315	3	NA	NA	NA	NA	NA	TRUE	NA	0.270078236640221	0.156993172786375	-0.113085063853845
460	chr2	65217623	+	cg20698421	30672948	50743993	AACAAAACCACTAAAACATAATCAAAACATTTTTACCAAAAAAAACAACA	AACGAAACCACTAAAACGTAATCGAAACATTTTTACCGAAAAAAACAACG	I	C	Grn	NA	NA	NA	NA	NA	NA	chr2:65215598-65217212	S_Shore	GTGGGCGTTTGTTAGGGAAGAGCCAGCCGCCCCGCCTGTTCTTTACTCCTTATACTCTCG[CG]CTGCTCTCCCCGGTAAAAATGTTCCGACCACGCCCCAGTGGCTTCGCCTCATTTTCTCCC	GGCGAAGCCACTGGGGCGTGGTCGGAACATTTTTACCGGGGAGAGCAGCG	SLC1A4;SLC1A4	NM_003038;NM_001135581	Body;5'UTR	NA	NA	NA	NA	2:65071005-65071154	2:65217438-65217749	Promoter_Associated	SLC1A4;SLC1A4	ENST00000493121.1;ENST00000531327.1	5'UTR;5'UTR	SLC1A4;SLC1A4;SLC1A4	ENST00000493121.1;ENST00000531327.1;ENST00000471551.1	5'UTR;5'UTR;5'UTR	chr2:65217285-65218335	3	NA	NA	NA	NA	NA	TRUE	NA	0.329628327916045	0.462284788621553	0.132656460705509
461	chr14	95231230	-	cg11924172	64768560	NA	CTTCCATATACAAACTAAACTACATTCTACCTCCTAAAAACCTAAAATAC	NA	II	NA	NA	NA	NA	NA	NA	NA	NA	chr14:95234612-95236569	N_Shelf	TGAGCCTCCATCTTCCATGTGCAAACTAGGCTGCATTCTGCCTCCTGAGGGCCTGAGATG[CG]TGCGGAAGGGCTTTGCAGTGAAAAGTGCTAGACTCATATTAGGGGTTACAATTGTCCTAA	CGCATCTCAGGCCCTCAGGAGGCAGAATGCAGCCTAGTTTGCACATGGAA				NA	NA	NA	NA	NA	NA	NA	NA	NA	NA	NA	NA	NA	chr14:95230840-95231275	3	NA	NA	NA	NA	NA	NA	NA	0.704595121144682	0.555906760201401	-0.148688360943281
462	chr7	2775674	+	cg06387496	4629376	76701349	ATAAACTACTACTATAAAACTTAAAAAATCCATCACAAACAATCATCCCA	ATAAACTACTACTATAAAACTTAAAAAATCCGTCGCAAACGATCGTCCCG	I	T	Red	rs33932857	0.256589	NA	NA	NA	NA	chr7:2774444-2774655	S_Shore	TGCACTGCGGTTCACCAACAGAGACTGGACAATGCACCTGCTGATTGGGCACGCAGCCCA[CG]GGACGATCGTTTGCGACGGACTCCTCAAGTCTTACAGCAGCAGCTCATTAAAAGGGCCAG	CGGGACGATCGTTTGCGACGGACTCCTCAAGTCTTACAGCAGCAGCTCAT	GNA12	NM_007353	Body	NA	NA	NA	TRUE	7:2742113-2742219	NA	NA	GNA12;AMZ1	ENST00000491117.1;ENST00000489665.1	3'UTR;5'UTR	GNA12;GNA12;GNA12;GNA12;AMZ1	ENST00000491117.1;ENST00000496740.1;ENST00000471281.1;ENST00000485329.1;ENST00000489665.1	3'UTR;3'UTR;3'UTR;3'UTR;5'UTR	NA	NA	NA	NA	chr7:2772150-2775727	6	NA	TRUE	NA	0.711181645734984	0.541533487664026	-0.169648158070958
463	chr19	57630524	+	cg08633479	74711982	8765344	TCCCCAAAAATAATTTACACAAAAAATCACTTTAAACACACTTAAAATCA	TCCCCGAAAATAATTTACGCAAAAAATCGCTTTAAACGCGCTTAAAATCG	I	C	Grn	NA	NA	NA	NA	NA	NA	chr19:57630339-57630633	Island	CGCGCGCCGGGACAGGGCCACAAATGACTGCACCTGGGCTTCGCTGGCCCAGGCACCACG[CG]ACTCTAAGCGCGCCCAAAGCGACCCTCTGCGCAAACTACCCCCGGGGACGACGTCACCCG	TCCCCGGGGGTAGTTTGCGCAGAGGGTCGCTTTGGGCGCGCTTAGAGTCG	USP29	NM_020903	TSS1500	NA	NA	NA	NA	19:62322014-62322504	NA	NA	USP29	ENST00000254181.3	TSS1500	USP29	ENST00000254181.3	TSS1500	chr19:57630365-57630735	3	NA	NA	NA	NA	NA	TRUE	NA	0.723912964241757	0.576502113922339	-0.147410850319418
464	chr13	99777585	+	cg02009700	78755551	NA	AATATATCATTTCATCAAACACCAATTCACAAATAAAACTTACATAACTC	NA	II	NA	NA	NA	NA	NA	NA	NA	NA	NA	OpenSea	GTCCCAGACTCTCAAATCTTTCTGACATATTTTCATAAGAGAATAAAACACTGTAGTTAA[CG]AGCTATGTAAGTTCCATTTGTGAATTGGTGTTTGATGAAATGATACATTGTAGAGGTAAA	CGAGCTATGTAAGTTCCATTTGTGAATTGGTGTTTGATGAAATGATACAT				NA	NA	NA	NA	NA	NA	NA	NA	NA	NA	NA	NA	NA	NA	NA	chr13:99775359-99778013	6	chr13:99776746-99777696	6	NA	NA	NA	0.231620234558541	0.404798806037217	0.173178571478676
465	chr2	98377791	-	cg18077307	13738954	9684964	CTTCCCTACCAAAACACAACAAAATACTCCTATAACAAAACCCAAAAACA	CTTCCCTACCAAAACACGACGAAATACTCCTATAACAAAACCCAAAAACG	I	A	Red	NA	NA	NA	NA	NA	NA	NA	OpenSea	TCAGGGAGTCTCCTTCCCTGCCAGGACACGGCGAGGTGCTCCTGTGGCAAGGCCCAGAAG[CG]GGGTGGCTCCCCCAGCCTCAGTGGTTACTGCCTCTTGGGCAACGGCGGGGAGGACCTGAC	CTTCCCTGCCAGGACACGGCGAGGTGCTCCTGTGGCAAGGCCCAGAAGCG	TMEM131	NM_015348	Body	NA	NA	NA	NA	2:97744147-97744414	2:98377570-98378141	Gene_Associated	NA	NA	NA	TMEM131;TMEM131;TMEM131;TMEM131	ENST00000485245.1;ENST00000485245.1;ENST00000469447.1;ENST00000465767.1	3'UTR;1stExon;TSS1500;TSS200	chr2:98377405-98378050	3	NA	NA	NA	NA	NA	TRUE	NA	0.484529584882283	0.611322133410938	0.126792548528655
466	chr2	48573478	+	cg20695627	31786128	NA	AATTTATAAATTCATCATCTACTAACTCACTATCCACTAAAATAACCTTC	NA	II	NA	NA	NA	NA	NA	NA	NA	NA	NA	OpenSea	CAGGATTAAGCCAGATTTACAAAATGGGAAGCTTGCCTGAAGCTGTTGATGCTGCCAGGC[CG]AAGGCCACTCTAGTGGACAGTGAGTCAGCAGATGATGAACTCACAAACTTGAACTGGCTT	GTTTGTGAGTTCATCATCTGCTGACTCACTGTCCACTAGAGTGGCCTTCG	FOXN2	NM_002158	Body	NA	NA	NA	NA	NA	NA	NA	FOXN2	ENST00000304367.6	5'UTR	FOXN2	ENST00000304367.6	5'UTR	chr2:48573280-48573630	3	NA	NA	NA	NA	NA	NA	NA	0.473492691333121	0.136988691512363	-0.336503999820758
467	chr3	179041226	-	cg27614445	22612288	51611158	AAAACTCCCTTTATACAAAAACTCTACCTTCATTATATAACAAAATAACA	GAAACTCCCTTTATACGAAAACTCTACCTTCGTTATATAACGAAATAACG	I	T	Red	NA	NA	NA	NA	NA	NA	chr3:179040466-179041632	Island	GCGGGAGAGACCGGAGCTCCCTTTATACGGAAACTCTGCCTTCGTTATATGGCGGGATGG[CG]TTCCCCTCCCCCATCCCGAAGGCAGTTCCACCCCCTGCGCAGGACGCCTTGGCCGGGCTC	CGCCATCCCGCCATATAACGAAGGCAGAGTTTCCGTATAAAGGGAGCTCC	ZNF639	NM_016331	TSS1500	high-CpG:180523374-180524079	NA	NA	NA	3:180522961-180524319	3:179039810-179041247	Promoter_Associated	ZNF639;ZNF639	ENST00000326361.3;ENST00000496856.1	TSS1500;5'UTR	ZNF639;ZNF639;ZNF639;ZNF639	ENST00000326361.3;ENST00000496856.1;ENST00000491818.1;ENST00000481587.1	TSS1500;5'UTR;5'UTR;5'UTR	chr3:179040965-179041670	3	NA	NA	NA	NA	NA	TRUE	NA	0.35668566921179	0.113034021494425	-0.243651647717365
468	chr12	113515332	+	cg11787160	33664158	NA	RAATACTACTTCTCRTAAACRTTCTAAATAATAATACAAATATCCATATC	NA	II	NA	NA	NA	NA	NA	NA	NA	NA	chr12:113515164-113515970	Island	GGCGCCGGGCAAGGGCATCGTGTGGGAGTGGGAGAACGACGGCGGCGCATGGACGGCCTA[CG]ATATGGACATCTGCATCACCATCCAGAACGCCTACGAGAAGCAGCACCCGTGGCTCGACC	GGTGCTGCTTCTCGTAGGCGTTCTGGATGGTGATGCAGATGTCCATATCG	DTX1	NM_004416	Body	NA	NA	NA	TRUE	12:111999572-112000334	12:113515326-113515394	Unclassified	NA	NA	NA	NA	NA	NA	chr12:113514645-113515535	3	NA	NA	NA	NA	NA	TRUE	NA	0.540165619190214	0.258877052490505	-0.281288566699709
469	chr12	66034196	+	cg01904886	65658557	NA	CCTCTTACATTATAAATCAATAACATAAACTTTTAAAACCAAAAATATTC	NA	II	NA	NA	NA	NA	NA	NA	NA	NA	NA	OpenSea	TCAGTTTAAATAGGAGAGTGAAGGTAGTTAAATCCTCTATCGTTTTAAAAGGAGATCTTA[CG]AATACTTTTGGCTTTAAAAGCTTATGTCACTGATTCATAATGTAAGAGGTGACATTAAAA	CTCTTACATTATGAATCAGTGACATAAGCTTTTAAAGCCAAAAGTATTCG				NA	NA	NA	TRUE	NA	NA	NA	RP11-230G5.2;RP11-230G5.2;RP11-230G5.2;RP11-230G5.2;RP11-230G5.2;RP11-230G5.2	ENST00000546198.1;ENST00000537298.1;ENST00000544557.1;ENST00000537250.1;ENST00000535315.1;ENST00000539653.1	3'UTR;3'UTR;3'UTR;3'UTR;3'UTR;3'UTR	RP11-230G5.2;RP11-230G5.2;RP11-230G5.2;RP11-230G5.2;RP11-230G5.2;RP11-230G5.2	ENST00000546198.1;ENST00000537298.1;ENST00000544557.1;ENST00000537250.1;ENST00000535315.1;ENST00000539653.1	3'UTR;3'UTR;3'UTR;3'UTR;3'UTR;3'UTR	NA	NA	NA	NA	chr12:66033505-66034840	5	NA	TRUE	NA	0.462349731128486	0.651367987517201	0.189018256388715
470	chr10	18999425	+	cg04387820	84789290	77659598	CAAAAACTTCCCAAAAATCCCCTCCCTAAAAAAAACAACATCTAAAATCA	CAAAAACTTCCCGAAAATCCCCTCCCTAAAAAAAACAACGTCTAAAATCG	I	C	Grn	NA	NA	NA	NA	NA	NA	chr10:18999144-18999390	S_Shore	CAGGCGGGTTTGGAGGGGTGGTCGCGGAGGAAGGGGGCACAGGTATACCTGGCCCCACAG[CG]ACCCCAGACGTTGCCCTCCTCAGGGAGGGGACCCCCGGGAAGCTCCTGCTGCGGCTGGCG	CAGGAGCTTCCCGGGGGTCCCCTCCCTGAGGAGGGCAACGTCTGGGGTCG				NA	NA	NA	NA	10:19039175-19039783	NA	NA	NA	NA	NA	NA	NA	NA	NA	NA	NA	NA	NA	NA	NA	TRUE	NA	0.568400817097394	0.41896281434274	-0.149438002754654
471	chr2	73429539	+	cg14775207	87633283	NA	ACRAAACAAAATAAACACAACACCAAAAAATATATTCCCTCCCTTCCTCC	NA	II	NA	NA	NA	NA	NA	NA	NA	NA	chr2:73429283-73430647	Island	GGATCACCAGCGAGCTCAGAGTCCTCCCCACGACCGCCCCAGGGTGGGCATTTTTAAAAG[CG]GAGGAAGGGAGGGAACACACTCTTTGGTGCTGTGCCCACCTTGCCTCGCACAGAGCGGGC	CGGAGGAAGGGAGGGAACACACTCTTTGGTGCTGTGCCCACCTTGCCTCG	NOTO;NOTO	NM_001134462;NM_001134462	1stExon;5'UTR	NA	NA	DMR	TRUE	2:73282816-73284155	2:73429309-73429827	Unclassified_Cell_type_specific	NOTO;NOTO	ENST00000398468.3;ENST00000398468.3	5'UTR;1stExon	NOTO;NOTO	ENST00000398468.3;ENST00000398468.3	5'UTR;1stExon	NA	NA	chr2:73429141-73430848	6	NA	NA	NA	TRUE	NA	0.353478361009599	0.227765777577593	-0.125712583432006
472	chr19	10403908	-	cg10604476	78646304	91650189	ACCACTACAAAACAACCAATAATCAAAACAAAACAATCAAAAACATAACA	ACCGCTACAAAACGACCAATAATCAAAACGAAACGATCAAAAACGTAACG	I	C	Grn	NA	NA	NA	NA	NA	NA	chr19:10399844-10405375	Island	TCTCAGGCACTTACCGCTGCAAGGCGGCCAATGATCAAGGCGAGGCGGTCAAGGACGTAA[CG]CTAACGGTGGAGTGTGAGTGGGGGTGCGCAGGGTGCATTTCTATCTGGTTCAAGGTCTGG	ACCGCTGCAAGGCGGCCAATGATCAAGGCGAGGCGGTCAAGGACGTAACG	ICAM5	NM_003259	Body	NA	NA	DMR	NA	19:10260419-10264937	NA	NA	ICAM5	ENST00000221980.3	ExonBnd	ICAM5	ENST00000221980.3	ExonBnd	chr19:10403745-10403915	3	NA	NA	NA	NA	NA	TRUE	NA	0.628931938406519	0.391532526072004	-0.237399412334514
473	chr17	75096239	-	cg11597902	92748307	6724102	CAAAAAACAAACATACTACACTACTTCTCTTTAAATCATCTAAATCCTCA	CGAAAAACGAACGTACTACGCTACTTCTCTTTAAATCATCTAAATCCTCG	I	C	Grn	NA	NA	NA	NA	NA	NA	NA	OpenSea	TGGTTTTGTTTCCGAGGAGCGGGCGTGCTGCGCTGCTTCTCTTTGAGTCATCTGGGTCCT[CG]CCTGTTGACTTTCTTCCTGGTAGATGTGGACTGACCTCTTCCTGGTAGATGTGGACTGAC	CGAGGAGCGGGCGTGCTGCGCTGCTTCTCTTTGAGTCATCTGGGTCCTCG				NA	chr17:75096190-75096190	NA	NA	17:72607734-72607984	NA	NA	SEC14L1	ENST00000392476.2	5'UTR	SEC14L1	ENST00000392476.2	5'UTR	chr17:75096105-75096435	3	NA	NA	NA	NA	NA	TRUE	NA	0.465016664108394	0.258007401127763	-0.20700926298063
474	chr14	93127455	+	cg03325619	89725260	NA	ATTATTTCTAATACTCACAAATAACTAAATATAACTTCTAAACCATTAAC	NA	II	NA	NA	rs80019451	0.07707700000000001	NA	NA	NA	NA	NA	OpenSea	AGAGCCCAATTTCCTCGCCTGAGGAAGCTGCTTTACAGAGAGGATAAAAGACCCTAAGAC[CG]CTAATGGTTCAGAAGCCATACTCAGTCACTTGTGAGTATTAGAAACAATGTATGTAAAAT	TTGTTTCTAATACTCACAAGTGACTGAGTATGGCTTCTGAACCATTAGCG	RIN3	NM_024832	Body	NA	NA	NA	NA	NA	NA	NA	RIN3	ENST00000418924.2	5'UTR	RIN3;RIN3;RIN3	ENST00000555589.1;ENST00000553959.1;ENST00000418924.2	3'UTR;5'UTR;5'UTR	NA	NA	chr14:93125838-93127457	6	NA	NA	NA	NA	NA	0.689350349034155	0.959074366460905	0.26972401742675
475	chr20	37614741	-	cg01871533	74722190	NA	TAACACCTATCTTATTTCAATTTCCTCATTTATAAATACAACAATATCTC	NA	II	NA	NA	NA	NA	NA	NA	NA	NA	NA	OpenSea	AGAATAAGCTCTAACACCTGTCTTATTTCAGTTTCCTCATTTGTAAATACAACAGTGTCT[CG]TCTACCTCATGGGCTGTGTGTCTATTTAATGAGATACAAATTTGTGAAAGCTTAGAGCAC	CGAGACACTGTTGTATTTACAAATGAGGAAACTGAAATAAGACAGGTGTT	DHX35;DHX35;DHX35	NR_033905;NM_021931;NM_001190809	Body;Body;Body	NA	NA	NA	TRUE	NA	NA	NA	DHX35	ENST00000373321.1	5'UTR	DHX35	ENST00000373321.1	5'UTR	chr20:37614205-37614790	3	NA	NA	NA	NA	NA	NA	NA	0.806972336767602	0.605081434675277	-0.201890902092325
476	chr20	31823761	-	cg19059861	31645132	NA	TACAAAATTCTCAATTATCTAAAAACCCATCACCCAACACATACTTCCTC	NA	II	NA	NA	NA	NA	NA	NA	NA	NA	NA	OpenSea	CACTGTCAGATTGCAGAATTCTCAATTATCTAGAAACCCATCACCCAACACATGCTTCCT[CG]TCCCCATACTATAAAAGAGGCTGACTCCTCGGCAGAAGTGAGTGGGGGAGAGAGAGGAGA	GCAGAATTCTCAATTATCTAGAAACCCATCACCCAACACATGCTTCCTCG	BPIFA1;BPIFA1	NM_130852;NM_016583	TSS200;TSS200	NA	NA	NA	NA	NA	NA	NA	BPIFA1	ENST00000375413.4	TSS200	BPIFA1	ENST00000375422.2	TSS200	NA	NA	NA	NA	NA	NA	NA	TRUE	NA	0.596785837741923	0.700868138794334	0.104082301052411
477	chr7	27214126	-	cg01215762	62780217	NA	CRATTAATATAAATATATAATCTATATTAATAAACCAAAAAACRCACCCC	NA	II	NA	NA	NA	NA	NA	NA	NA	NA	chr7:27212416-27214396	Island	CTCAGAGCCCGCGATTGATATAAATATGTAATCTGTATTGATGGGCCAGGAGACGCACCC[CG]ACACCTTGGCCCGAAGGCCGGGAGCTGTGGGGGCTGCCCCAACGTGGCTGGTGGGGGGCC	CGGGGTGCGTCTCCTGGCCCATCAATACAGATTACATATTTATATCAATC	HOXA10;HOXA10	NM_018951;NM_153715	TSS200;Body	NA	NA	NA	NA	7:27178821-27180909	7:27213935-27214478	Unclassified_Cell_type_specific	HOXA10;HOXA10;RP1-170O19.21	ENST00000381834.4;ENST00000283921.4;ENST00000465941.1	TSS1500;TSS1500;3'UTR	HOXA10;HOXA10;RP1-170O19.21	ENST00000381834.4;ENST00000283921.4;ENST00000465941.1	TSS1500;TSS1500;3'UTR	chr7:27214085-27214490	3	NA	NA	NA	NA	NA	TRUE	NA	0.6937970190645	0.327535077710602	-0.366261941353898
478	chr7	155174728	-	cg19064493	67785556	3803453	AAAACAAATTCTCATATCCATATAAACACAAACATATATATACATACACA	GAAACGAATTCTCGTATCCGTATAAACGCGAACGTATATATACGTACGCG	I	T	Red	rs1421323	0.29972	NA	NA	NA	NA	chr7:155174128-155175248	Island	CAGGCGCGCAGCGGGGCGAGTTCTCGTGTCCGTGTGAGCGCGGGCGTGTGTATGCGTGCG[CG]TGCACGAGCGTGAGTGTGCGTGAGCGTGAGTTTGAGTGTGCATGCGGGTGTGAATGTGTA	CGCGCACGCATACACACGCCCGCGCTCACACGGACACGAGAACTCGCCCC				NA	NA	DMR	TRUE	7:154866714-154867982	NA	NA	AC008060.7	ENST00000401499.1	TSS200	AC008060.7	ENST00000401499.1	TSS200	chr7:155174445-155174735	3	NA	NA	NA	NA	NA	NA	NA	0.461187184573756	0.183330141722614	-0.277857042851142
479	chr16	34967839	-	cg14955528	80734297	NA	ATTAAACTACCTAAAATCATAAACAAATCTCCCTTATTAAAATACCTAAC	NA	II	NA	NA	NA	NA	NA	NA	NA	NA	NA	OpenSea	GTGTCTCTACCATTAGACTGCCTGGGGTCATAAGCAAGTCTCCCTTATTAGAATGCCTGA[CG]TCATCCAGGTGTTTCTATCATTAGACTGTCTGGGTACAGCATGAGTCTCTCCCATTAGAA	CGTCAGGCATTCTAATAAGGGAGACTTGCTTATGACCCCAGGCAGTCTAA				NA	NA	NA	NA	NA	NA	NA	RN5S406;RN5S407	ENST00000516106.1;ENST00000410275.1	TSS1500;TSS1500	RN5S406;RN5S407	ENST00000516106.1;ENST00000410275.1	TSS1500;TSS1500	NA	NA	NA	NA	NA	NA	NA	NA	NA	0.426682348361063	0.585324051195437	0.158641702834373
480	chr1	120217696	-	cg20485607	13781899	NA	ACTTATCATTCTACAATCCACAAAACAACTTTCCAAAAAATTTACTAACC	NA	II	NA	NA	rs640195	0.233826	NA	NA	NA	NA	NA	OpenSea	CCAGGGTTGCTGCTTATCATTCTACAATCCACAGGGCAGCTTTCCAAAGAATTTGCTGGC[CG]CAAATACCAACAGGTCTGAGATTAAGAAACCCTGTTCTAGATGAATATACACCAAACTTT	CGGCCAGCAAATTCTTTGGAAAGCTGCCCTGTGGATTGTAGAATGATAAG				NA	NA	NA	TRUE	NA	1:120217612-120217822	Unclassified_Cell_type_specific	NA	NA	NA	PHGDH	ENST00000493622.1	5'UTR	chr1:120217465-120217810	3	NA	NA	NA	NA	NA	TRUE	NA	0.602442132727823	0.884785223808216	0.282343091080394
481	chr6	139447669	-	cg07285237	89655904	NA	TACAACTATATTCAACTAAAATAAAATTTCTCAAACTTAACACTAAATTC	NA	II	NA	NA	rs9495354	0.389577	NA	NA	NA	NA	NA	OpenSea	GTGGTGACTCATACAGCTATATTCAGCTAAGATAGGATTTCTCAAGCTTGGCACTAGATT[CG]GGGCTGGATAATTGTTTGTTGTTGCGTCCTGTGCATTGCAGGCTGTTGAGCAGCATCTCT	ACAGCTATATTCAGCTAAGATAGGATTTCTCAAGCTTGGCACTAGATTCG				NA	NA	NA	TRUE	NA	NA	NA	NA	NA	NA	NA	NA	NA	chr6:139447460-139447735	3	NA	NA	NA	NA	NA	TRUE	NA	0.422194685166595	0.772164418703213	0.349969733536618
482	chr14	58543900	+	cg05939089	41638267	NA	TAAATAAAACAACCACCCTTTTATAACCAATATATTATTAATCACTAAAC	NA	II	NA	NA	NA	NA	NA	NA	NA	NA	NA	OpenSea	ATGGGTCTGCAGGACCATGGGAGGCTGAAGAAACAAGCTAGACAGCCCTGAGCTAACCCA[CG]TTTAGTGATTAATAACACACTGGTTACAAAAGGGTGGTTGTTCTATTTAAGAATGAGTAA	AAATAGAACAACCACCCTTTTGTAACCAGTGTGTTATTAATCACTAAACG	ARMH4	NM_001001872	Body	NA	NA	NA	TRUE	NA	NA	NA	NA	NA	NA	NA	NA	NA	NA	NA	NA	NA	NA	NA	NA	TRUE	NA	0.666634962959845	0.922181617397785	0.25554665443794
483	chr11	73676012	+	cg25592907	13718959	NA	TTTTTTAATACAACCAAAAAATAAATCCTCCAAAAACAAATAAAAATCCC	NA	II	NA	NA	NA	NA	NA	NA	NA	NA	NA	OpenSea	GATTTGAACTTTGGGGGGCTCCAGGGCCGAGGGGTCAAGAAGCAGGACCCCCAAGTCGAA[CG]GGATCTCTACCTGTCCCTGGAGGACTTATTCTTTGGCTGCACCAAAAAAATTAAGATCTC	CGGGATCTCTACCTGTCCCTGGAGGACTTATTCTTTGGCTGCACCAAAAA	DNAJB13	NM_153614	Body	NA	NA	NA	TRUE	NA	11:73674717-73676206	Promoter_Associated	DNAJB13;RP11-167N4.2;DNAJB13;RP11-167N4.2;RP11-167N4.2;DNAJB13	ENST00000543947.1;ENST00000540886.1;ENST00000537753.1;ENST00000540886.1;ENST00000537019.1;ENST00000537753.1	TSS1500;3'UTR;1stExon;1stExon;3'UTR;5'UTR	DNAJB13;RP11-167N4.2;DNAJB13;DNAJB13;RP11-167N4.2;RP11-167N4.2;DNAJB13	ENST00000543947.1;ENST00000540886.1;ENST00000537753.1;ENST00000542350.1;ENST00000540886.1;ENST00000537019.1;ENST00000537753.1	TSS1500;3'UTR;1stExon;1stExon;1stExon;3'UTR;5'UTR	NA	NA	chr11:73674807-73676681	6	chr11:73674945-73676643	6	NA	TRUE	NA	0.624595339287004	0.753564728302844	0.12896938901584
484	chr2	29290035	-	cg06938630	6638397	NA	CCTACCTCAACTACAAAACATCATAAATATAATTATATCCCTACATATCC	NA	II	NA	NA	NA	NA	NA	NA	NA	NA	NA	OpenSea	CAGCTTGCAGGCCTGCCTCAGCTGCAAGACATCATGGGTGTGGTTGTGTCCCTGCATGTC[CG]TGCTTGGGGAAACAGCCCGTTCTGAGCAGCCTCTGGCTTCCTGGCACTGGCTTGTTGCAT	CGGACATGCAGGGACACAACCACACCCATGATGTCTTGCAGCTGAGGCAG	PCARE	NM_001029883	Body	NA	NA	NA	NA	NA	NA	NA	NA	NA	NA	NA	NA	NA	chr2:29289945-29290415	3	NA	NA	NA	NA	NA	NA	NA	0.0974236795166227	0.224472576244531	0.127048896727908
485	chr5	172744670	-	cg08839053	96668105	NA	CCTTAAATACRTATAAATACAAAATTCACCAAACACCCCTAAAACCCCAC	NA	II	NA	NA	NA	NA	NA	NA	NA	NA	NA	OpenSea	CGGGCGCGCTCCCTTGAGTACGTGTAAGTGCAGAATTCACCAGGCACCCCTGAGACCCCA[CG]GCCCCAGGGGTCTCCATCTCACCTGTCCGTTCCGCGAACACACACCTCGATGAAGTCCAC	CTTGAGTACGTGTAAGTGCAGAATTCACCAGGCACCCCTGAGACCCCACG	STC2	NM_003714	3'UTR	NA	NA	NA	TRUE	5:172677205-172677357	NA	NA	STC2	ENST00000265087.4	3'UTR	STC2	ENST00000265087.4	3'UTR	NA	NA	chr5:172739431-172749252	6	chr5:172738924-172759626	6	NA	TRUE	NA	0.614130909342675	0.875119454007836	0.260988544665161
486	chr10	1416920	+	cg02408697	63733225	67793870	CCCACAAACACACAACATCATTAATAATACATACAATCCCAATAATACCA	CCCGCAAACACGCAACGTCATTAATAATACATACGATCCCAATAATACCG	I	C	Grn	rs11250483	0.272165	NA	NA	NA	NA	chr10:1415976-1416249	S_Shore	TCCTCTGGCTCCCGCCGTCCGTCCTCTGCTGGGCCGTTTGCACGCCCGGCTTCCCCTGTG[CG]GTATCATTGGGACCGCATGCATCACTAATGACGCTGCGTGCCTGCGGGTCAGACGGGCTC	CCCGCAGGCACGCAGCGTCATTAGTGATGCATGCGGTCCCAATGATACCG	ADARB2	NM_018702	Body	NA	NA	NA	NA	10:1406663-1407009	NA	NA	NA	NA	NA	NA	NA	NA	NA	NA	chr10:1416736-1417337	3	NA	NA	NA	TRUE	NA	0.942571328512263	0.689699975496384	-0.252871353015878
487	chr3	95911909	+	cg04140556	92781521	NA	TATATAACATAATTCTTACTAAATCACAAAAACTTACCTTAATCTTTCCC	NA	II	NA	NA	NA	NA	NA	NA	NA	NA	NA	OpenSea	TCCGGTTTCCTGTGGCATCCTGCCCACTTAATCATTCAAGTAGGGGAACTACTGGCAAAG[CG]GGAAAGACCAAGGCAAGCTCCTGTGACCTAGCAAGAATCATGTCACATATAATTACCATA	CGGGAAAGACCAAGGCAAGCTCCTGTGACCTAGCAAGAATCATGTCACAT				NA	NA	NA	NA	NA	NA	NA	NA	NA	NA	NA	NA	NA	chr3:95911720-95912115	3	NA	NA	NA	NA	NA	NA	NA	0.656107271951293	0.814532680140094	0.1584254081888
488	chr9	37371322	+	cg17354858	81789587	NA	ACRAAACCCTAAACCCTATCTAAACCCTAATATTATATATATTATAAACC	NA	II	NA	NA	NA	NA	NA	NA	NA	NA	NA	OpenSea	CTGCAAATGTGTTCTCCATCCCATGCAAATTATCTGTGGCCTTTTGTCCTGCACCTGCAG[CG]GCTCACAACATACACAACACCAGGGCTCAGACAGGGCTCAGGGTCCCGCAGAGTCTGAAC	CGGCTCACAACATACACAACACCAGGGCTCAGACAGGGCTCAGGGTCCCG				NA	chr9:37371196-37371196	NA	NA	NA	9:37371008-37371470	Unclassified_Cell_type_specific	NA	NA	NA	NA	NA	NA	chr9:37371025-37371435	3	NA	NA	NA	NA	NA	NA	NA	0.353992379635362	0.208488648212269	-0.145503731423093
489	chr1	155051879	-	cg08242010	40640150	NA	CATACCCCTATCCCATAATCCCACCAATTAAACTAAAATTTAAAAATAAC	NA	II	NA	NA	NA	NA	NA	NA	NA	NA	chr1:155051155-155055291	Island	CGCTGGAATAGCATGCCCCTGTCCCATAGTCCCACCAGTTGGGCTGGGGTTTGGGGGTAG[CG]CTGTGCTGGGGATAGGCCGCTGCATTTTGGGGCCCAGGGATGACCTGTTTTTGGCCATGA	ATGCCCCTGTCCCATAGTCCCACCAGTTGGGCTGGGGTTTGGGGGTAGCG	EFNA3	NM_004952	Body	NA	NA	NA	TRUE	NA	NA	NA	NA	NA	NA	NA	NA	NA	chr1:155051425-155052615	3	NA	NA	NA	NA	NA	TRUE	NA	0.417242291799543	0.279771433635345	-0.137470858164198
490	chr1	207984794	+	cg25940202	76660918	NA	TATCCTACAAAAAACTAACCCAAAAAACCCTACTCTAAAAAAAATACTCC	NA	II	NA	NA	NA	NA	NA	NA	NA	NA	NA	OpenSea	CACAGACCCTCCCTCAAACCACAGCTGCATTCTCTCTCCAGGGTTTAGGGCCAGACAGGA[CG]GAGCATCTTTCCTAGAGCAGGGTCCCTTGGGTCAGCCCCTTGCAGGACAGCAGGCACCCC	CGGAGCATCTTTCCTAGAGCAGGGTCCCTTGGGTCAGCCCCTTGCAGGAC				low-CpG:206051363-206051630	NA	NA	NA	NA	NA	NA	NA	NA	NA	NA	NA	NA	chr1:207984665-207984995	3	NA	NA	NA	NA	NA	TRUE	NA	0.610986437009024	0.921731920536535	0.310745483527511
491	chr1	3600735	+	cg17163168	89607579	92661502	ACAACCAACCTATAAACAAAACCAAACAACTAACAAATCCAACAAAAACA	ACAACCAACCTATAAACGAAACCGAACAACTAACGAATCCAACGAAAACG	I	A	Red	NA	NA	NA	NA	NA	NA	NA	OpenSea	TGGGCACCACACGTGAGGAGAGAGCAAAGATCCCGACCTGGGAGGCCCAGCGAGGCCAGC[CG]TCCCCGCTGGACTCGTCAGCTGCTCGGCCCCGCCCACAGGCTGGCTGCCCCGCCCCGCCT	GCAGCCAGCCTGTGGGCGGGGCCGAGCAGCTGACGAGTCCAGCGGGGACG	TP73	NM_005427	Body	NA	NA	NA	NA	1:3590595-3590796	NA	NA	NA	NA	NA	NA	NA	NA	chr1:3600665-3601135	3	NA	NA	NA	NA	NA	TRUE	NA	0.259713857224268	0.123721750860133	-0.135992106364135
492	chr5	14326397	-	cg20824844	75729312	NA	AAATAACRAAATAATTACTAATCAAATAACCRTAATCATACCACCATCAC	NA	II	NA	NA	rs112149892	0.039936	NA	NA	NA	NA	NA	OpenSea	AGCAGGTGCTCAGATGGCGAGATGATTGCTGGTCAAATGACCGTAATCATGCCACCATCA[CG]TTCAGTCTTGCAATTAGGACCTTGGTTTCCTTTTCATTACAAACAGGGAGTTAAGCTAAA	CGTGATGGTGGCATGATTACGGTCATTTGACCAGCAATCATCTCGCCATC	TRIO	NM_007118	Body	NA	NA	NA	NA	NA	5:14325985-14326934	Unclassified_Cell_type_specific	NA	NA	NA	TRIO	ENST00000515144.1	5'UTR	NA	NA	chr5:14325920-14326943	6	chr5:14326008-14327237	6	NA	NA	NA	0.407475346375689	0.25905239293311	-0.148422953442579
493	chr3	172629024	-	cg15144397	91653482	NA	CAACCAAATTTAATTTTTCCAAAAATTACAAACTACATCCATTACTACCC	NA	II	NA	NA	rs79530999	0.026358	NA	NA	NA	NA	NA	OpenSea	TTCTGTAGTAGCAGCCAAATTTAGTTTTTCCAAAAGTTGCAAACTACATCCATTACTACC[CG]CCTCCCCATCACTTCCCATAGCACCGGTGGGTCAGTGGCCCCTTCTTGGAGGTTTGGGTC	AGCCAAATTTAGTTTTTCCAAAAGTTGCAAACTACATCCATTACTACCCG	SPATA16	NM_031955	Body	NA	NA	NA	NA	NA	NA	NA	NA	NA	NA	NA	NA	NA	chr3:172628985-172629175	3	NA	NA	NA	NA	NA	NA	NA	0.695872589270979	0.948067510286513	0.252194921015533
494	chr8	28348538	+	cg16145757	53632864	NA	TTTTTAATATCCTCCAACACTTATTCATAACTCTATAACAACTATTACCC	NA	II	NA	NA	NA	NA	NA	NA	NA	NA	chr8:28351456-28352560	N_Shelf	AGAAATCTAAAGAGGAAGACTGGAAGGTGCAATATACAAATATTTAATGGAAGGCTCACA[CG]GGTAACAGCTGTTATAGAGTTATGAACAAGTGCTGGAGGATACCAAAAAGTTCAAAATTC	CGGGTAACAGCTGTTATAGAGTTATGAACAAGTGCTGGAGGATACCAAAA	FBXO16;FBXO16	NM_172366;NM_001258211	TSS1500;TSS1500	NA	NA	NA	NA	NA	8:28347645-28348604	Unclassified	FBXO16;FBXO16;FBXO16;FBXO16	ENST00000517436.1;ENST00000518734.1;ENST00000346498.2;ENST00000380254.2	TSS1500;TSS1500;TSS1500;TSS1500	FBXO16;FBXO16;FBXO16;FBXO16;FBXO16;FBXO16	ENST00000517673.1;ENST00000517436.1;ENST00000518734.1;ENST00000521548.1;ENST00000346498.2;ENST00000380254.2	TSS1500;TSS1500;TSS1500;TSS1500;TSS1500;TSS1500	chr8:28347705-28348575	3	NA	NA	NA	NA	NA	NA	NA	0.384115401538013	0.498181571387038	0.114066169849025
495	chr19	40904851	+	cg00478479	7605282	NA	RAAAATAAAATCATAAAACRAAAACTAACRTAACTACRACTTAATCCTAC	NA	II	NA	NA	rs922217	0.036741	NA	NA	NA	NA	chr19:40904444-40904955	Island	ACTTGCACGGAGCCCTCGCGGTGAGGACCCGCCCCAAATTTTAGTTTCTCCAATCCCCAG[CG]CAGGATTAAGTCGCAGTTACGCTAGTCCCCGCCCCATGACCTTATCCCCGCCCCCTGCAA	GGGATAAGGTCATGGGGCGGGGACTAGCGTAACTGCGACTTAATCCTGCG	PRX;PRX	NM_020956;NM_181882	Body;Body	NA	NA	NA	NA	19:45596307-45596815	19:40904389-40905212	Unclassified_Cell_type_specific	NA	NA	NA	NA	NA	NA	chr19:40904665-40904975	3	NA	NA	NA	NA	NA	TRUE	NA	0.503022298077227	0.338321928281939	-0.164700369795288
496	chr12	2944436	-	cg02852959	2726598	NA	CAATACTATAAACTATCAAAATACCCRTACCAAATAATTTACRAAAAAAC	NA	II	NA	NA	NA	NA	NA	NA	NA	NA	NA	OpenSea	AGAGTGAGAGACAGTGCTGTAAACTGTCAGGGTGCCCGTGCCAGGTGGTTTGCGAGGAAG[CG]CTTGTCACTGTGTGGGGGCAGCAGCCTTAGTGCACCTCCCAGCGTGTGTGGCCCCCGCCC	CGCTTCCTCGCAAACCACCTGGCACGGGCACCCTGACAGTTTACAGCACT	NRIP2	NM_031474	TSS1500	NA	NA	NA	TRUE	NA	12:2943810-2944634	Unclassified_Cell_type_specific	NRIP2;NRIP2	ENST00000546074.1;ENST00000337508.4	TSS1500;TSS1500	ITFG2;NRIP2;NRIP2;NRIP2;NRIP2	ENST00000552005.1;ENST00000542386.1;ENST00000542990.1;ENST00000546074.1;ENST00000337508.4	5'UTR;5'UTR;5'UTR;TSS1500;TSS1500	chr12:2944085-2944695	3	NA	NA	NA	NA	NA	TRUE	NA	0.599190028468933	0.484764008045216	-0.114426020423717
497	chr3	113160531	+	cg12856970	77690209	NA	TTCATATCATTTAATTATCTACATAACRTCCTTTAAAAAATAATAAACTC	NA	II	NA	NA	NA	NA	NA	NA	NA	NA	chr3:113160299-113160641	Island	CCTTTGGTCGGGCCTTCTCCGCCTCATGACACTGGTTCAAAGCCAAACAGAAAAGCCCGA[CG]AGTTTATTATCCCCTAAAGGACGTCATGTAGATAATTAAATGACATGAATACCGTCGAAG	TCATGTCATTTAATTATCTACATGACGTCCTTTAGGGGATAATAAACTCG	CFAP44;CFAP44	NM_001164496;NM_018338	TSS200;TSS200	NA	NA	DMR	NA	NA	NA	NA	WDR52;WDR52	ENST00000393845.2;ENST00000295868.2	TSS200;TSS200	WDR52;WDR52;WDR52;WDR52	ENST00000488854.2;ENST00000393845.2;ENST00000479422.1;ENST00000295868.2	TSS200;TSS200;TSS200;TSS200	chr3:113160260-113160550	3	NA	NA	NA	NA	NA	NA	NA	0.61758815334348	0.367881323353379	-0.249706829990101
498	chr4	53578129	+	cg10366786	3631446	89663489	ATATTCATCATCTATATCCACCTAAACCATAAACTTAAAAAAAAACCACA	ATATTCATCATCTATATCCGCCTAAACCGTAAACTTAAAAAAAAACCACG	I	A	Red	NA	NA	NA	NA	NA	NA	chr4:53578358-53579238	N_Shore	AGGTAGTCCTTCTAGCTTTAGGAGAGGCCACGGGAGTGAGCTTGTTGAACAAGACATGGT[CG]TGGCTTCTCTTTAAGCTTACGGTTTAGGCGGACACAGATGATGAACACACACCGGATTAG	CGTGGCTTCTCTTTAAGCTTACGGTTTAGGCGGACACAGATGATGAACAC	SNORA26;DANCR	NR_003016;NR_024031	TSS1500;TSS1500	NA	NA	NA	NA	NA	4:53577730-53579510	Promoter_Associated	DANCR;SNORA26	ENST00000411630.2;ENST00000391286.1	TSS1500;TSS1500	DANCR;DANCR;DANCR;DANCR;SNORA26	ENST00000411630.2;ENST00000441504.1;ENST00000425653.1;ENST00000444958.1;ENST00000391286.1	TSS1500;TSS1500;TSS1500;TSS1500;TSS1500	chr4:53578045-53578275	3	NA	NA	NA	NA	NA	TRUE	NA	0.664362030320685	0.510289022066871	-0.154073008253814
499	chr1	223936508	-	cg19318393	96735484	72738879	AAAATCCATAAATACACTATTCACACAAAAATACCTATACTCATTCCACA	AAAATCCGTAAATACGCTATTCACACGAAAATACCTATACTCGTTCCGCG	I	A	Red	NA	NA	NA	NA	NA	NA	chr1:223936342-223937044	Island	TCCCAGCCTGCAGAAATCCGTGGATGCGCTATTCACACGGGAATGCCTGTGCTCGTTCCG[CG]AGAGGGTTGCATTCCGCCTTTTCTCTGGTATTCTCGGCGTTCAAGCATTTGAACGGGGTA	CGCGGAACGAGCACAGGCATTCCCGTGTGAATAGCGCATCCACGGATTTC	CAPN2;CAPN2	NM_001748;NM_001146068	Body;Body	NA	NA	NA	TRUE	1:222002985-222003664	1:223936454-223937448	Promoter_Associated	NA	NA	NA	CAPN2	ENST00000483579.1	5'UTR	chr1:223935540-223937135	3	NA	NA	NA	NA	NA	TRUE	NA	0.34210651812952	0.174356563087058	-0.167749955042462
500	chr9	99374658	+	cg01792230	47634109	NA	AATACCCATTAATAACCAAAACTACATCAATATTCTCTTATATCACACRC	NA	II	NA	NA	NA	NA	NA	NA	NA	NA	NA	OpenSea	AACCCTTCCAGCCGTGATGACTGTGCCTCAGCCTGCCCTTTGTCCTCGCAGCTGCTGTCA[CG]CGTGTGACACAAGAGAACACTGATGCAGCCCTGGCCATCAATGGGCATCAAGCCAGGCAC	CGCGTGTGACACAAGAGAACACTGATGCAGCCCTGGCCATCAATGGGCAT	CDC14B;CDC14B	NM_003671;NM_033331	Body;Body	NA	NA	NA	TRUE	NA	NA	NA	NA	NA	NA	CDC14B;CDC14B	ENST00000496750.1;ENST00000463547.1	3'UTR;3'UTR	chr9:99374405-99374875	3	NA	NA	NA	NA	NA	NA	NA	0.408170543208792	0.548228842178398	0.140058298969607
501	chr14	90918443	+	cg16178358	84736969	NA	CTAATAACAATAATAACATCAACTCTACAACATCRTTCTAAACACTATAC	NA	II	NA	NA	rs1294520	0.138578	NA	NA	NA	NA	NA	OpenSea	GGGTTATTGAGAGGAGTAAATTAATTAAGGCAAGATGCTTTTATTAACTGATCGCATTAA[CG]TACAGTGCTTAGAACGATGCTGCAGAGCTGATGTTATCATTGTCATTAGCAGGGCTGATA	CGTACAGTGCTTAGAACGATGCTGCAGAGCTGATGTTATCATTGTCATTA				NA	NA	NA	NA	NA	NA	NA	RP11-1078H9.1	ENST00000555413.1	3'UTR	RP11-1078H9.1	ENST00000555413.1	3'UTR	chr14:90918440-90919055	3	NA	NA	NA	NA	NA	NA	NA	0.54226098712138	0.356593771496705	-0.185667215624675
502	chr7	104399605	+	cg12049263	95606177	NA	AACAAAATCAAAAAACTTACTTAACCCCTCAAACATTCAAAAAAATCAAC	NA	II	NA	NA	rs17141284	0.229832	NA	NA	NA	NA	NA	OpenSea	TGTTGTTAAGCAAGAGAAGATAAGAGTGGGCTGATGCTTAAAGAACTCCCATTTCCTGAA[CG]CTGACTTTTTTGAATGTCTGAGGGGCTAAGCAAGTCTCTTGATTCTGCCTGTATGAAAGC	CGCTGACTTTTTTGAATGTCTGAGGGGCTAAGCAAGTCTCTTGATTCTGC	LHFPL3	NM_199000	Body	NA	NA	NA	NA	NA	NA	NA	RP11-203P23.1;RP11-203P23.1	ENST00000449764.1;ENST00000433514.1	3'UTR;TSS1500	RP11-203P23.1;RP11-203P23.1	ENST00000449764.1;ENST00000433514.1	3'UTR;TSS1500	NA	NA	NA	NA	NA	NA	NA	NA	NA	0.379539928795416	0.52211705865743	0.142577129862014
503	chr2	172974735	-	cg05714155	51780240	46627291	AAAAATACACCATTATAAATTCATCACCACCAAATTTACCACAACACTCA	AAAAATACACCATTATAAATTCATCGCCGCCAAATTTACCGCGACACTCG	I	A	Red	NA	NA	NA	NA	NA	NA	chr2:172972804-172973242	S_Shore	GGATTATTGCCTGGAAATACACCATTATAGGTTCATCGCCGCCAGGTTTACCGCGACACT[CG]GCGTTCTCGGGCCTCAGCGGAATGGGTTTTAAACCGCGGAGGGAGGCCCAGGCGGAGAGG	GGAAATACACCATTATAGGTTCATCGCCGCCAGGTTTACCGCGACACTCG				NA	NA	RDMR	NA	2:172682814-172683175	NA	NA	NA	NA	NA	NA	NA	NA	NA	NA	chr2:172974414-172975126	6	NA	NA	NA	TRUE	NA	0.382152895308422	0.185212112718378	-0.196940782590043
504	chr7	148869183	+	cg19260752	99740346	NA	CAAAACTTCCCCTAAATAATAAATAATTAACTATACCTAACTACAATCAC	NA	II	NA	NA	NA	NA	NA	NA	NA	NA	NA	OpenSea	CTGTCCTTATATTCAGCACAAATATAAACCTTTGTACTACTATACAAATGTTACATGGTA[CG]TGACTGCAGTTAGGTACAGCCAACCACTCATCATTTAGGGGAAGTTTTGTATCAGCATAG	CGTGACTGCAGTTAGGTACAGCCAACCACTCATCATTTAGGGGAAGTTTT	ZNF398;ZNF398	NM_170686;NM_020781	Body;Body	NA	NA	NA	NA	NA	NA	NA	NA	NA	NA	NA	NA	NA	NA	NA	NA	NA	chr7:148868879-148869615	3	NA	NA	NA	0.377429008440408	0.225373434065527	-0.152055574374882
505	chr12	125052327	+	cg04829186	78790466	25744298	TATACATACATATCTATATATATAACAACATACACACACAAATAAAAACA	TATACGTACGTATCTATATATATAACGACGTACGCGCGCGAATAAAAACG	I	C	Grn	NA	NA	NA	NA	NA	NA	chr12:125050796-125052051	S_Shore	GCCCCGGCCCGGCCCCCTCTGGCTCCTTAAAGGGCCCGCGCCTTCTCTCCAGGCCCTGCG[CG]TCCCCACTCGCGCGCGCACGCCGCCACACACACAGACACGCACGCACACACTTGGGCGCG	TGTGCGTGCGTGTCTGTGTGTGTGGCGGCGTGCGCGCGCGAGTGGGGACG				high-CpG:123618047-123618323	NA	NA	NA	12:123616710-123618989	12:125051908-125053356	Promoter_Associated	NA	NA	NA	NCOR2;NCOR2	ENST00000542565.1;ENST00000458234.1	TSS200;TSS1500	chr12:125052105-125053515	3	NA	NA	NA	NA	NA	TRUE	NA	0.54542037907077	0.1085563444946	-0.436864034576171
506	chr4	153601789	+	cg12968903	23605970	NA	AAACAAAACATAACCTTAAAATATAAATATAACATCCACCTCCATCTAAC	NA	II	NA	NA	rs115286878	0.011981	NA	NA	NA	NA	NA	OpenSea	TCTCCGCCAGGTCCATTCTCCTTTCTCCACTCTGGAATGCCCTCCTCCCACCAAGGCCCA[CG]CCAGATGGAGGTGGATGCCACACCCACACCTTAAGGTTATGTTCTGCTTCCCCAGAGAGA	CGCCAGATGGAGGTGGATGCCACACCCACACCTTAAGGTTATGTTCTGCT	TMEM154	NM_152680	TSS1500	NA	NA	NA	NA	NA	4:153601781-153602009	Promoter_Associated	TMEM154;TMEM154	ENST00000504064.1;ENST00000304385.3	TSS1500;TSS1500	TMEM154;TMEM154	ENST00000504064.1;ENST00000304385.3	TSS1500;TSS1500	chr4:153601565-153602030	3	NA	NA	NA	NA	TRUE	NA	NA	0.568016279585205	0.411875302309172	-0.156140977276033
507	chr19	38040009	-	cg17967673	96769882	85610492	CACCACATAATCCCTAAAAATCCCAAAAATACATCAAACATACATAAACA	CACCACGTAATCCCTAAAAATCCCAAAAATACGTCGAACATACATAAACG	I	A	Red	NA	NA	NA	NA	NA	NA	chr19:38039561-38040395	Island	GATTCAAGGAAGCACCACGTGATCCCTAAGGATCCCAAAGATGCGTCGGGCATGCATGGG[CG]GTGTGAGGGTGCGTCTCCCTGACAGGTGTCCCCGCTGGGATTTCGAGGTACGGCCTGCCT	CGCCCATGCATGCCCGACGCATCTTTGGGATCCTTAGGGATCACGTGGTG				NA	NA	NA	NA	19:42731376-42732703	NA	NA	AC022148.1;AC022148.1	ENST00000316807.1;ENST00000316807.1	1stExon;5'UTR	AC022148.1;AC022148.1	ENST00000316807.1;ENST00000316807.1	1stExon;5'UTR	chr19:38039685-38040895	3	NA	NA	NA	NA	NA	TRUE	NA	0.81226376277744	0.574898525042115	-0.237365237735325
508	chr3	137492929	-	cg15062059	66618197	NA	TAAAACAACAATACATTCCCACAAAATAAATCTTCTCCAAACTAAAAACC	NA	II	NA	NA	NA	NA	NA	NA	NA	NA	chr3:137489594-137491004	S_Shore	AGTACATTGTTTAAGACAGCAATGCATTCCCACAGGATGAATCTTCTCCAGACTGAAGAC[CG]TTTCCTTCAACCTTTTTTTTTTCTGTCTTATTCCTTTCTCCTCCTCTTGTTTAGTTTTCT	CGGTCTTCAGTCTGGAGAAGATTCATCCTGTGGGAATGCATTGCTGTCTT				NA	NA	NA	NA	NA	NA	NA	RP11-2A4.3;RP11-2A4.3;RP11-2A4.3;RP11-2A4.3	ENST00000465283.1;ENST00000471091.1;ENST00000469216.1;ENST00000478772.1	TSS1500;TSS1500;TSS1500;5'UTR	RP11-2A4.3;RP11-2A4.3;RP11-2A4.3;RP11-2A4.3	ENST00000465283.1;ENST00000471091.1;ENST00000469216.1;ENST00000478772.1	TSS1500;TSS1500;TSS1500;5'UTR	NA	NA	NA	NA	NA	NA	NA	TRUE	NA	0.485798831280799	0.356407435391791	-0.129391395889008
509	chr15	47185078	-	cg20092071	80666954	NA	AAAACCTTACTATATATTATAAATCACCCTCTTATCACTCTAAAAAATTC	NA	II	NA	NA	NA	NA	NA	NA	NA	NA	NA	OpenSea	AAAGCTTCCTGGAAGCCTTACTATATATTATGAATCACCCTCTTGTCACTCTAAGAAGTT[CG]TAGCTAAGTAAAATGCTAGAAATGGATTGATGGTGCTGTGACAGGCACCAGAACTGGAGG	AAGCCTTACTATATATTATGAATCACCCTCTTGTCACTCTAAGAAGTTCG				NA	NA	NA	NA	NA	NA	NA	NA	NA	NA	NA	NA	NA	chr15:47184900-47185130	3	NA	NA	NA	NA	NA	NA	NA	0.637956470006446	0.532816360859181	-0.105140109147265
510	chr9	96623480	+	cg14598338	55607529	46645979	CAAAACCTCCCTCCACACAACAACCAAAAAAAACTTTTTACAACAAACCA	CGAAACCTCCCTCCACGCAACAACCAAAAAAAACTTTTTACAACAAACCG	I	C	Grn	NA	NA	NA	NA	NA	NA	chr9:96623110-96623481	Island	AGCGGTCGGGACCCTCGGGCAATGAGAGCAAGGTAGAGTCCATCCGAGAGGACACGTCCG[CG]GTTTGCTGCAAAAAGCCCCCTTTGGCTGCTGCGTGGAGGGAGGCTCCGGAGAGCGTGGAA	CGGAGCCTCCCTCCACGCAGCAGCCAAAGGGGGCTTTTTGCAGCAAACCG				NA	NA	NA	NA	9:95662932-95663357	NA	NA	NA	NA	NA	NA	NA	NA	chr9:96623445-96623975	3	NA	NA	NA	NA	NA	TRUE	NA	0.22821443698281	0.3867274419551	0.158513004972289
511	chr7	25701472	-	cg09067740	54717822	NA	AAAATTTTCAAATCTTCTTTTCTCTCCCCTAACTAATCCATTTATATCAC	NA	II	NA	NA	NA	NA	NA	NA	NA	NA	NA	OpenSea	CAAACATATAGAAGATTTTCAGGTCTTCTTTTCTCTCCCCTAGCTAATCCATTTATATCA[CG]TTGTGATCAGTTTTAATCATTATAACATTACAAATATACTTTATGAAATTACCTTTCTAG	CGTGATATAAATGGATTAGCTAGGGGAGAGAAAAGAAGACCTGAAAATCT				NA	NA	NA	NA	NA	NA	NA	AC003090.1	ENST00000446840.1	3'UTR	AC003090.1;AC003090.1;AC003090.1	ENST00000423689.2;ENST00000446840.1;ENST00000456777.1	3'UTR;3'UTR;3'UTR	NA	NA	NA	NA	NA	NA	NA	NA	NA	0.715677500669064	0.933307533109002	0.217630032439939
512	chr6	32729545	+	cg02964065	11695250	50775194	CAACAACATTAAAAAATTCCAAACAATAACCAAACTAAAACAAAACATCA	CAACGACGTTAAAAAATTCCAAACGATAACCGAACTAAAACGAAACATCG	I	A	Red	NA	NA	NA	NA	NA	NA	chr6:32729342-32729877	Island	ACACCTTGTCCACCGCGGCCCGCTCCTGCTCCAAGAAGTCCTTATAGTTGTTCCAGTCCT[CG]ATGCTCCGCCCCAGCTCGGTCACCGCCTGGAACTCCCCAACGTCGCTGTCGAAGCGCCCG	CAGCGACGTTGGGGAGTTCCAGGCGGTGACCGAGCTGGGGCGGAGCATCG	HLA-DQB2	NR_003937	Body	NA	NA	NA	NA	6:32836929-32837855	NA	NA	NA	NA	NA	NA	NA	NA	chr6:32729445-32729795	3	NA	NA	NA	NA	NA	TRUE	NA	0.711293991713032	0.50579168522633	-0.205502306486702
513	chr2	145278615	+	cg16267679	99806832	NA	TTTAATTATAATATCAAAAAATATATACTCCAAAACTTAAACCCCATACC	NA	II	NA	NA	NA	NA	NA	NA	NA	NA	chr2:145273456-145275378	S_Shelf	GAGGAGAAACGAGAAAGGCCATAGAGAAACTTAGCAGGGAAGGGAGAGCATGATATTAAA[CG]GCATGGGGTCTAAGTTTTGGAGTATATATTTTTTGATATTACAATTAAAGTAAGATTAAA	CGGCATGGGGTCTAAGTTTTGGAGTATATATTTTTTGATATTACAATTAA	LINC01412;ZEB2;ZEB2;ZEB2	NR_110570;NM_001171653;NM_014795;NR_033258	TSS1500;TSS1500;TSS1500;TSS1500	NA	NA	NA	NA	NA	NA	NA	ZEB2;ZEB2;ZEB2;ZEB2;ZEB2;ZEB2;ZEB2-AS1	ENST00000303660.3;ENST00000558170.1;ENST00000539609.2;ENST00000465070.1;ENST00000392860.3;ENST00000303660.3;ENST00000427278.2	1stExon;TSS1500;TSS1500;TSS1500;TSS1500;5'UTR;5'UTR	ZEB2;ZEB2;ZEB2;ZEB2;ZEB2;ZEB2;ZEB2;ZEB2;ZEB2;ZEB2;ZEB2;ZEB2-AS1	ENST00000303660.3;ENST00000558170.1;ENST00000539609.2;ENST00000465070.1;ENST00000465308.1;ENST00000476394.1;ENST00000392860.3;ENST00000444559.1;ENST00000464380.1;ENST00000303660.3;ENST00000475115.1;ENST00000427278.2	1stExon;TSS1500;TSS1500;TSS1500;TSS1500;TSS1500;TSS1500;TSS1500;TSS1500;5'UTR;3'UTR;5'UTR	chr2:145278585-145279035	3	NA	NA	NA	NA	NA	NA	NA	0.222139026623494	0.426332101778994	0.2041930751555
514	chr1	31681696	+	cg18621232	83712359	NA	AACCCTAAAACATCAAATATAATTTACCCAAAACCTCAATATCACAACTC	NA	II	NA	NA	NA	NA	NA	NA	NA	NA	NA	OpenSea	TGGCTCTTCCTGTTCCGTGCCACACTCTGGTGTGGGTCTATAACATGCTGTCGGACTCTG[CG]AGTTGTGATACTGAGGCCTTGGGCAAATCACACTTGATGTTCCAGGGCTTCAGTTTTCTC	GCCCTGGAACATCAAGTGTGATTTGCCCAAGGCCTCAGTATCACAACTCG	NKAIN1	NM_024522	Body	NA	NA	NA	NA	NA	NA	NA	NA	NA	NA	NA	NA	NA	NA	NA	NA	NA	chr1:31681413-31681826	3	NA	NA	NA	0.160190359089728	0.48973686361944	0.329546504529712
515	chr10	12944035	+	cg07418777	99725466	NA	ATTCTCCTAATACCACCAAATACTTAACRTATAATATAAATAACTACRAC	NA	II	NA	NA	NA	NA	NA	NA	NA	NA	NA	OpenSea	ATGCTTTCCACCGGGTCTCCCTGTGTATGTAATGTGTCCCCCTCCCCAGTCTCCATGGCA[CG]CCGTAGCTATTCACACCACACGCCAAGTACCTGGTGGCACTAGGAGAATGTGACTCAAGG	CGCCGTAGCTATTCACACCACACGCCAAGTACCTGGTGGCACTAGGAGAA	CCDC3	NM_031455	Body	NA	NA	NA	NA	NA	10:12943730-12945494	Unclassified	NA	NA	NA	NA	NA	NA	chr10:12943965-12944395	3	NA	NA	NA	NA	NA	TRUE	NA	0.612557015792314	0.930280656688413	0.3177236408961
516	chr3	22412963	-	cg04414766	6756329	NA	AATCAATTCAAAATTCCAAAATTAAAAACACTCCAATACCCAAAAACCAC	NA	II	NA	NA	NA	NA	NA	NA	NA	NA	chr3:22413492-22414365	N_Shore	CAGATGTTCTCAGTCAGTTCAAGGTTCCAGAATTGAAGACACTCCAATGCCCAGAAACCA[CG]CATCACTCGTTTGAAATCACAGACCAGCTCGGGCTAAAGCACTCATCAGCACAATCTCCA	GTCAGTTCAAGGTTCCAGAATTGAAGACACTCCAATGCCCAGAAACCACG				NA	NA	NA	NA	NA	NA	NA	ZNF385D	ENST00000494118.1	3'UTR	ZNF385D;ZNF385D;ZNF385D	ENST00000466511.1;ENST00000494118.1;ENST00000494108.1	3'UTR;3'UTR;3'UTR	chr3:22412945-22413195	3	NA	NA	NA	NA	NA	NA	NA	0.455976126112233	0.566442696510771	0.110466570398539
517	chr10	102896102	-	cg20572816	10747590	NA	TAAAATAAAAACCCTCTAACTTAAAATAACACCTAATCTCCCTCAAAACC	NA	II	NA	NA	NA	NA	NA	NA	NA	NA	chr10:102896342-102896665	N_Shore	GGACTTGTGGGTAGGGTGAGGGCCCTCTGGCTTGGAATGGCACCTGGTCTCCCTCAGGGC[CG]GGGAGGGGGAGGCGAGATGCCATCCTACCCCGGCTGCCCCTTGTGAGGCCTCCGGGGTGT	CGGCCCTGAGGGAGACCAGGTGCCATTCCAAGCCAGAGGGCCCTCACCCT	TLX1	NM_005521	Body	NA	NA	NA	NA	10:102885648-102886655	10:102895933-102896301	Unclassified_Cell_type_specific	RP11-108L7.11	ENST00000441069.1	3'UTR	RP11-108L7.11	ENST00000441069.1	3'UTR	chr10:102895740-102896255	3	NA	NA	NA	NA	NA	TRUE	NA	0.278320349952683	0.174644811157202	-0.103675538795481
518	chr19	13735016	+	cg26914865	77787422	NA	AAATCCCCRTATAACACTTAACTAAAAATAATCAACAACTAAAAACRATC	NA	II	NA	NA	NA	NA	NA	NA	NA	NA	NA	OpenSea	GGGAAAAAAAAAAAGAGGAGGAGGAGGTTTCCCTGATGCTGGGAGGAGGGAAAGGAGGAC[CG]ATCGTTCTCAGCTGCTGATCATCTTTAGCTAAGTGCTACACGGGGACCCAGCCTGGGGAG	GGTCCCCGTGTAGCACTTAGCTAAAGATGATCAGCAGCTGAGAACGATCG				low-CpG:13595915-13596051	NA	NA	NA	NA	NA	NA	NA	NA	NA	CACNA1A	ENST00000574974.1	TSS1500	chr19:13734900-13735215	3	NA	NA	NA	NA	NA	TRUE	NA	0.330476820185986	0.517571490243904	0.187094670057919
519	chr8	131207008	-	cg07315228	2754877	NA	ATTCACAATTCACAACAAAATTTACRCTACTTTAAAAATCTAATATCACC	NA	II	NA	NA	rs76132026	0.027356	NA	NA	NA	NA	NA	OpenSea	AAGTCCCTCACATTCACAGTTCACAACAGGGTTTGCGCTGCTTTGAGAATCTAATGTCAC[CG]CTGATGTGACAGGAGGTGGAGCTCAGGAGGTAATGCTTGCTCACCCACCGCTCACCTCCT	CGGTGACATTAGATTCTCAAAGCAGCGCAAACCCTGTTGTGAACTGTGAA	ASAP1;ASAP1	NM_001247996;NM_018482	Body;Body	NA	NA	NA	TRUE	NA	NA	NA	NA	NA	NA	ASAP1;ASAP1;ASAP1;ASAP1	ENST00000519169.1;ENST00000520342.1;ENST00000520927.1;ENST00000521075.1	3'UTR;5'UTR;3'UTR;3'UTR	chr8:131206940-131207255	3	NA	NA	NA	NA	NA	NA	NA	0.347323301176617	0.182319786373602	-0.165003514803015
520	chr20	1801483	+	cg08800144	49787917	NA	ACTACATCACCCAATTCCTACTAATACTCAAATATCAACATTTTCAATAC	NA	II	NA	NA	NA	NA	NA	NA	NA	NA	NA	OpenSea	GAAAGCTCAGGACTCTGGCCAGGCCAGCCCAACTCTGGAATCCTTGAGTTTAACCTCAAA[CG]CACTGAAAATGCTGACACTTGAGTATTAGCAGGAACTGGGTGATGCAGTCCCTGACTCAC	CGCACTGAAAATGCTGACACTTGAGTATTAGCAGGAACTGGGTGATGCAG				NA	chr20:1801326-1801326	NA	NA	NA	NA	NA	NA	NA	NA	NA	NA	NA	chr20:1801400-1801675	3	NA	NA	NA	NA	NA	NA	NA	0.492567941174937	0.216544098176496	-0.276023842998441
521	chr10	89864142	-	cg07114727	90605166	NA	TTATATTCAAACCAAACTCTTAACATCTAAAATAATCTAAAAACTCCTAC	NA	II	NA	NA	NA	NA	NA	NA	NA	NA	NA	OpenSea	AATGGCAAGGCTTGTATTCAAACCAGGCTCTTGGCATCTGAGGTAGTCTGAGAGCTCCTG[CG]CTGTGCTGCCTGCTATTGCAAAACAGTTCTCTTCTTTGTTGTCTTCTTTTTTCTTGATGA	CGCAGGAGCTCTCAGACTACCTCAGATGCCAAGAGCCTGGTTTGAATACA				NA	NA	NA	NA	NA	NA	NA	NA	NA	NA	NA	NA	NA	chr10:89864080-89864250	3	NA	NA	NA	NA	NA	NA	NA	0.59128234838039	0.296815798816927	-0.294466549563463
522	chr17	46705766	+	cg20515773	40674104	NA	CAAATACTTTACCTTAACTATAATTCATTCRCTCAATACCCAACTTTTTC	NA	II	NA	NA	rs76457348	0.095248	NA	NA	NA	NA	chr17:46702280-46704166	S_Shore	ATTCTTCCAAGCAGAGGTTGGACGCTTGGGAAAGTCGAGGGAGCTCCCCGGACTCACCAG[CG]AAAAAGCTGGGCACTGAGCGAATGAATCACAGTTAAGGCAAAGCACCTGTTCTCAATTTG	AGGTGCTTTGCCTTAACTGTGATTCATTCGCTCAGTGCCCAGCTTTTTCG				NA	NA	NA	NA	NA	NA	NA	HOXB-AS4;HOXB-AS4;RP11-357H14.19;HOXB7	ENST00000480386.1;ENST00000462131.1;ENST00000567101.1;ENST00000494244.2	TSS1500;TSS1500;3'UTR;5'UTR	HOXB-AS4;HOXB-AS4;RP11-357H14.19;HOXB7	ENST00000480386.1;ENST00000462131.1;ENST00000567101.1;ENST00000494244.2	TSS1500;TSS1500;3'UTR;5'UTR	NA	NA	chr17:46705712-46707283	6	chr17:46686039-46707128	6	NA	NA	NA	0.676134314851289	0.494808619028249	-0.18132569582304
523	chr17	49707886	+	cg14444957	75747879	NA	TTCACATAAAATAAACTTCAACCTAAAATAACAAACRACAAACTTCTTAC	NA	II	NA	NA	NA	NA	NA	NA	NA	NA	NA	OpenSea	TTACAAGGCAAAGTGCATTCCTTCACGGGAGCATCACAGGGGGGCATGGCAGTTTTGAAA[CG]CAAGAAGTCTGTCGCCTGCTATCTCAGGCTGAAGCTCACCTCATGTGAATGATTGAGCCA	CGCAAGAAGTCTGTCGCCTGCTATCTCAGGCTGAAGCTCACCTCATGTGA	CA10;CA10;CA10	NM_020178;NM_001082534;NM_001082533	3'UTR;3'UTR;3'UTR	NA	NA	NA	TRUE	NA	NA	NA	CA10;CA10;CA10	ENST00000570565.1;ENST00000340813.6;ENST00000451037.2	3'UTR;3'UTR;3'UTR	CA10;CA10;CA10;CA10	ENST00000570565.1;ENST00000340813.6;ENST00000451037.2;ENST00000571371.1	3'UTR;3'UTR;3'UTR;3'UTR	chr17:49707760-49708035	3	NA	NA	NA	NA	NA	NA	NA	0.351001769805952	0.553216086964617	0.202214317158666
524	chr17	79361742	-	cg09648727	45788589	13718141	CAAAAATAACCAAAAAAACAAACAACTACATAAATCTAAACCCTAACCCA	CGAAAATAACCGAAAAAACGAACGACTACGTAAATCTAAACCCTAACCCG	I	A	Red	NA	NA	NA	NA	NA	NA	chr17:79360383-79361723	S_Shore	GAAAGGCCCCGGCGGAAGTGGCCGGGAGAGCGGGCGGCTGCGTGGGTCTGGGCCCTGGCC[CG]GGGCAGGCTCCTCTGGCCTGCCTGCCTTGGCTGCTTGGAAAGGGATTTCTGGGGAGTCTC	CGGGCCAGGGCCCAGACCCACGCAGCCGCCCGCTCTCCCGGCCACTTCCG				NA	NA	NA	TRUE	17:76976181-76976338	NA	NA	NA	NA	NA	NA	NA	NA	chr17:79361585-79361855	3	NA	NA	NA	NA	NA	TRUE	NA	0.587217047781192	0.724399614958787	0.137182567177595
525	chr16	86768117	-	cg27283514	57756272	NA	TACTTATACTAAAAAAACATCCCTATTTTATCTAATAACTCTCTTCCTAC	NA	II	NA	NA	NA	NA	NA	NA	NA	NA	NA	OpenSea	TGCATGGGATATACTTATACTAAAAAGGCATCCCTATTTTATCTGGTAACTCTCTTCCTG[CG]TCCCCCCGCGTCCGTGTGTGTCCTGCCCCTGTGCGGTTCTGCCGTCTTTCAGGCCTCCGT	CGCAGGAAGAGAGTTACCAGATAAAATAGGGATGCCTTTTTAGTATAAGT				NA	NA	NA	NA	16:85325618-85325686	NA	NA	CTD-2015G9.2	ENST00000562064.1	5'UTR	CTD-2015G9.2;CTD-2015G9.2	ENST00000569740.1;ENST00000562064.1	5'UTR;5'UTR	chr16:86768105-86769075	3	NA	NA	NA	NA	NA	TRUE	NA	0.79648311507583	0.635549102449659	-0.160934012626171
526	chr14	55907374	-	cg23251248	90690554	69691571	AAAAAACATTAAACAATAAACTTAAAACAAAATACAAAACCCAACTACCA	AAAAAACGTTAAACGATAAACTTAAAACGAAATACGAAACCCAACTACCG	I	A	Red	NA	NA	NA	NA	NA	NA	chr14:55907197-55907433	Island	CAGAGGGCGCGAGAGAAGCGTTGGGCGATGGGCTTGGAGCGGGATGCGGAACCCAGCTAC[CG]GCCCATGGGCGCTGGGAAGCGGAGATGGGCTAGGGGTGGGCCGGAGAGGGGCGTCTCGCC	GAGAAGCGTTGGGCGATGGGCTTGGAGCGGGATGCGGAACCCAGCTACCG	TBPL2	NM_199047	TSS200	NA	NA	NA	NA	14:54976773-54977214	NA	NA	TBPL2	ENST00000247219.5	TSS200	TBPL2;TBPL2	ENST00000247219.5;ENST00000556755.1	TSS200;5'UTR	chr14:55907165-55907495	3	NA	NA	NA	NA	NA	TRUE	NA	0.66241230771189	0.508891605113142	-0.153520702598748
527	chr20	54824583	+	cg20553766	20765954	NA	ATAATAATAACTACCCCCTTCATACATAAATATTACTATAAAACCACCCC	NA	II	NA	NA	NA	NA	NA	NA	NA	NA	chr20:54824312-54824584	Island	GCACATGTTCCTCTTTGCGCGGCTGCACGTCAAGCGCATAGCAGCACTGCCACCTGCCGA[CG]GGGTGGCCCCACAGCAACACTCATGCATGAAGGGGGCAGTCACCATCACCATTCTCCTGG	CGGGGTGGCCCCACAGCAACACTCATGCATGAAGGGGGCAGTCACCATCA	MC3R	NM_019888	1stExon	NA	NA	NA	NA	20:54257521-54257991	20:54824461-54824711	Unclassified	MC3R	ENST00000243911.2	1stExon	MC3R	ENST00000243911.2	1stExon	chr20:54824445-54824735	3	NA	NA	NA	NA	NA	TRUE	NA	0.396635938674584	0.55780084704009	0.161164908365506
528	chr15	26874515	+	cg20897616	44661251	NA	RATATATACTAATCTAATCAAACCCACCCTCCCAAAACRAAATTCTCCAC	NA	II	NA	NA	rs74004622	0.144768	NA	NA	NA	NA	chr15:26874097-26874528	Island	GGCGTGGCCCAGCTCAGGAGCCTGGCGGGCAAGCTCCTCCCTGTGCGCGGCGCTGTGCGG[CG]TGGAGAACCTCGCCCTGGGAGGGTGGGCCTGATTAGATTAGCACACACCGGGAAGAGACA	GTGTGTGCTAATCTAATCAGGCCCACCCTCCCAGGGCGAGGTTCTCCACG	GABRB3;GABRB3	NM_000814;NM_021912	Body;Body	NA	NA	NA	NA	15:24425199-24425609	NA	NA	GABRB3;GABRB3	ENST00000400188.3;ENST00000545868.1	TSS1500;5'UTR	GABRB3;GABRB3;GABRB3;GABRB3;GABRB3	ENST00000556166.1;ENST00000400188.3;ENST00000555632.1;ENST00000545868.1;ENST00000555094.1	TSS200;TSS1500;3'UTR;5'UTR;5'UTR	chr15:26874185-26874655	3	NA	NA	NA	NA	NA	TRUE	NA	0.732048445759771	0.925264548742163	0.193216102982391
529	chr8	144659883	-	cg17524265	13748918	NA	AACTAACCAAACAAAACAACRATATCTCCAACAACTACACCACCAAAAAC	NA	II	NA	NA	NA	NA	NA	NA	NA	NA	chr8:144659745-144660635	Island	CCACCTGGCGTAGCTGACCAGGCAGAGCAGCGGTGTCTCCAGCAGCTGCACCACCAGGAG[CG]GCCCGGACACCTGCAGGAGCGGCACCTGCGGGGAGAGAAGTCAGCTCCGCGCTCGGCCCA	GCTGACCAGGCAGAGCAGCGGTGTCTCCAGCAGCTGCACCACCAGGAGCG	NAPRT	NM_145201	Body	NA	NA	NA	NA	8:144730852-144731887	8:144659590-144660948	Promoter_Associated	NA	NA	NA	NAPRT1;NAPRT1;NAPRT1;NAPRT1;NAPRT1;NAPRT1	ENST00000488096.1;ENST00000480946.2;ENST00000491904.1;ENST00000464332.1;ENST00000462059.1;ENST00000488096.1	3'UTR;3'UTR;3'UTR;TSS1500;3'UTR;1stExon	chr8:144659785-144661015	3	NA	NA	NA	NA	NA	TRUE	NA	0.188637451528122	0.345611437368885	0.156973985840763
530	chr13	108867134	-	cg21306988	35810202	60733209	TCAAAAAACCAAACTTCTAATACAACACAATCTACAACACTATAAACTCA	TCAAAAAACCAAACTTCTAATACGACGCAATCTACAACGCTATAAACTCG	I	A	Red	rs1805387	0.033746	NA	NA	NA	NA	chr13:108867107-108867364	Island	AAGAGCACAGCATCAGGAGGCCAGGCTTCTAATGCGGCGCAGTCTACAGCGCTGTGGACT[CG]GCAACTCCCATCACCTGCCGCTGCACAAACACCCTGCTTGCTGCCCCCATAGACCGACCC	TCAGGAGGCCAGGCTTCTAATGCGGCGCAGTCTACAGCGCTGTGGACTCG	LIG4;LIG4;LIG4	NM_206937;NM_002312;NM_001098268	5'UTR;TSS200;5'UTR	NA	NA	NA	NA	13:107664994-107666078	NA	NA	LIG4;LIG4;LIG4	ENST00000442234.1;ENST00000405925.1;ENST00000356922.3	5'UTR;5'UTR;TSS200	LIG4;LIG4;LIG4	ENST00000442234.1;ENST00000405925.1;ENST00000356922.3	5'UTR;5'UTR;TSS200	chr13:108866800-108867250	3	NA	NA	NA	NA	NA	TRUE	NA	0.756798351989127	0.575886835303004	-0.180911516686123
531	chr3	147126703	+	cg17280346	21659241	2638946	CTACCCTTCCCAAAACCAACTTTTCACTAAACAATTAAAAACTTCAAACA	CTACCCTTCCCGAAACCAACTTTTCGCTAAACGATTAAAAACTTCAAACG	I	T	Red	NA	NA	NA	NA	NA	NA	chr3:147126988-147128999	N_Shore	CATTCTGGAAGTGCCTTTGCTGTGTTTACTAGCCCCATCCCCGCCTGCTGCACCCGGAGA[CG]TCTGAAGTCTCTAATCGCTCAGCGAAAAGTTGGTTTCGGGAAGGGCAGCGCCGGGGTGCG	CTGCCCTTCCCGAAACCAACTTTTCGCTGAGCGATTAGAGACTTCAGACG	ZIC1	NM_003412	TSS1500	NA	NA	NA	NA	3:148609328-148609454	NA	NA	ZIC1	ENST00000282928.4	TSS1500	ZIC1;ZIC1	ENST00000282928.4;ENST00000472523.1	TSS1500;5'UTR	chr3:147126565-147126795	3	NA	NA	NA	NA	NA	TRUE	NA	0.283596191523584	0.0894937530820612	-0.194102438441523
532	chr11	72641243	-	cg10902724	77623855	NA	ACACTTAAAACATATAATATTACTCCATAAATATAATTCTCTACAAACCC	NA	II	NA	NA	NA	NA	NA	NA	NA	NA	NA	OpenSea	AGGAGGAAAAAGCACTTAGGGCATATAATGTTGCTCCATGAATGTAATTCTCTGCAAGCC[CG]CTGCTGAAACTGCCTGTGGTAACCTGAAACCAGTATTATCTAATAGCTGCCGAAACAATC	CGGGCTTGCAGAGAATTACATTCATGGAGCAACATTATATGCCCTAAGTG	FCHSD2	NM_014824	Body	NA	NA	NA	NA	NA	NA	NA	NA	NA	NA	NA	NA	NA	chr11:72641145-72641410	3	NA	NA	NA	NA	NA	NA	NA	0.243223914569831	0.107286697131015	-0.135937217438816
533	chr2	42331922	+	cg00484711	22637151	NA	AATCCCTCAAAAAAACCATCRAATTCAATATAAATACAATCACTCAAATC	NA	II	NA	NA	NA	NA	NA	NA	NA	NA	chr2:42328300-42328827	S_Shelf	AGTCTTCAGCCATCCTTCACAGTGAGGAAGACCTTCCTGTTACACTCACCTGCCTTTAGT[CG]ACCTGAGTGATTGCATTCACATTGAATTCGATGGCTTTCCTGAGGGACCCAGGCAACCTA	CGACCTGAGTGATTGCATTCACATTGAATTCGATGGCTTTCCTGAGGGAC				NA	NA	NA	TRUE	NA	NA	NA	NA	NA	NA	NA	NA	NA	chr2:42331625-42332075	3	NA	NA	NA	NA	NA	TRUE	NA	0.382935519196916	0.204453997995083	-0.178481521201833
534	chr12	116232491	+	cg13622788	83687903	NA	TAAAATACTAAACAACACATCATATTATTTACATATTCACCATCACCTTC	NA	II	NA	NA	rs1715571	0.40595	NA	NA	NA	NA	NA	OpenSea	ATGGGACATGCTTAGTGTGGCCTGGCCCAGAGAAGACTCCAAGAAGTGGAAGAATGGCAA[CG]AAGGTGATGGTGAACATGCAAACAATATGATGTGCTGTCCAGCACTCCAGCAATAACATC	GGAGTGCTGGACAGCACATCATATTGTTTGCATGTTCACCATCACCTTCG				NA	NA	NA	NA	NA	NA	NA	RP11-110L15.1	ENST00000549163.1	5'UTR	RP11-110L15.1	ENST00000549163.1	5'UTR	NA	NA	NA	NA	chr12:116232304-116233058	6	NA	NA	NA	0.761290880775671	0.848019578267463	0.0867286974917917
535	chr1	153348305	+	cg02901136	16704837	NA	AAACCTAAACCCTAACTCAAAACTAAAAAAAATTCAAAACACCCCTATAC	NA	II	NA	NA	NA	NA	NA	NA	NA	NA	NA	OpenSea	CCAGACTGAATTTTGCCCTCCTGCTCAGCCTGAAACAAAATCACCCCCACTCCACCCACC[CG]CACAGGGGTGCCCTGAACCTTTTTTAGCCCTGAGCCAGGGCCCAGGTTTCAGGTTTAGCT	AACCTGGGCCCTGGCTCAGGGCTAAAAAAGGTTCAGGGCACCCCTGTGCG	S100A12	NM_005621	TSS1500	NA	NA	NA	NA	NA	NA	NA	S100A12;S100A12	ENST00000368737.3;ENST00000368736.1	TSS200;TSS1500	S100A12;S100A12	ENST00000368737.3;ENST00000368736.1	TSS200;TSS1500	NA	NA	chr1:153347902-153348424	4	chr1:153347878-153348494	6	NA	TRUE	NA	0.399023760225564	0.252652571168833	-0.146371189056731
536	chr6	136547040	-	cg03778398	79783884	NA	ATCCTAACATAATTTACCTTAACATTTATCTTTTAACRAATATTTTAAAC	NA	II	NA	NA	NA	NA	NA	NA	NA	NA	NA	OpenSea	TGCAAAGCGCCATCCTGGCATAATTTGCCTTGGCATTTGTCTTTTAACGAGTATTTTAAA[CG]ATCTTTTAAACGAATATAATATCTTTGGAAGCCCTTATTTGCATGTATTAGTTATGATAT	TCCTGGCATAATTTGCCTTGGCATTTGTCTTTTAACGAGTATTTTAAACG				NA	NA	NA	NA	NA	6:136547000-136547770	Unclassified	RP13-143G15.4	ENST00000417643.1	TSS1500	RP13-143G15.4	ENST00000417643.1	TSS1500	NA	NA	NA	NA	chr6:136546242-136548613	6	NA	TRUE	NA	0.618690701597262	0.700534117060605	0.081843415463343
537	chr3	79817278	+	cg18703601	3626550	61619216	AACATTACAATACCAAAAATAACAAATCAATTAAATCCATTTTCCCCTCA	AACATTACAATACCAAAAATAACGAATCAATTAAATCCATTTTCCCCTCG	I	A	Red	NA	NA	NA	NA	NA	NA	chr3:79815638-79815900	S_Shore	GGGTCCTACTGCTCCGGTCTAAACTACACAGCAACACTAGGCACGCAGCTTTGGAGACGC[CG]AGGGGAAAATGGATTTAATTGATTCGTTACCTCTGGTATTGTAATGCCTGCTGCGATGTT	GGCATTACAATACCAGAGGTAACGAATCAATTAAATCCATTTTCCCCTCG	ROBO1	NM_002941	TSS1500	NA	NA	NA	NA	NA	NA	NA	ROBO1	ENST00000464233.1	TSS1500	ROBO1	ENST00000464233.1	TSS1500	chr3:79816525-79817335	3	NA	NA	NA	NA	NA	TRUE	NA	0.269076463973592	0.0988724561709467	-0.170204007802645
538	chr1	24645380	+	cg27298252	79617378	NA	AATAACTTCTTTTAATTCTTAAAATAACCTACCRTAATAAATTTATTATC	NA	II	NA	NA	NA	NA	NA	NA	NA	NA	chr1:24648202-24648985	N_Shelf	CTCTCTGGCCTCCATTTCCTCCCTCATCTGTAAAATATGTGTTGAAGAGGAAGGGGGAAG[CG]ATAATAAATCTACCACGGTAGGTTACTTTAAGAACCAAAAGAAGTCACTTGAGTAACTGC	GTGACTTCTTTTGGTTCTTAAAGTAACCTACCGTGGTAGATTTATTATCG	GRHL3	NM_198173	TSS1500	NA	NA	NA	TRUE	NA	NA	NA	GRHL3;GRHL3;GRHL3;GRHL3;GRHL3;RP11-10N16.3;RP11-10N16.3	ENST00000361548.4;ENST00000342072.4;ENST00000350501.5;ENST00000530984.1;ENST00000356046.2;ENST00000446220.1;ENST00000437965.1	TSS1500;TSS1500;TSS1500;TSS1500;TSS1500;3'UTR;3'UTR	GRHL3;GRHL3;GRHL3;GRHL3;GRHL3;GRHL3;RP11-10N16.3;RP11-10N16.3	ENST00000361548.4;ENST00000342072.4;ENST00000350501.5;ENST00000530984.1;ENST00000356046.2;ENST00000524724.1;ENST00000446220.1;ENST00000437965.1	TSS1500;TSS1500;TSS1500;TSS1500;TSS1500;TSS1500;3'UTR;3'UTR	NA	NA	NA	NA	chr1:24644461-24650188	6	NA	TRUE	NA	0.675040880539293	0.352758846374967	-0.322282034164327
539	chr19	49016525	-	cg01354479	99699199	64764921	TATATTTATTCTTATAAATATTTAATCTATACCAAATATCATCCACAACA	TATATTTATTCTTATAAATATTTAATCTATACCAAATATCGTCCGCAACG	I	T	Red	NA	NA	NA	NA	NA	NA	chr19:49014611-49014940	S_Shore	TAGTTTATTTAATGTATTTATTCTTATGAGTATTTAGTCTGTGCCAGGTATCGTCCGCAG[CG]TTTTACACGTACAGAATTACCTCTCAATCCTCACAACCGCCCTCTGAGACAGGTATTTTT	CGCTGCGGACGATACCTGGCACAGACTAAATACTCATAAGAATAAATACA	LMTK3	NM_001080434	TSS200	NA	NA	NA	NA	NA	NA	NA	LMTK3	ENST00000270238.3	TSS200	LMTK3	ENST00000270238.3	TSS200	chr19:49016225-49016595	3	NA	NA	NA	NA	NA	NA	NA	0.397470966126126	0.276806145479591	-0.120664820646535
540	chr3	103998713	-	cg08121845	18802969	NA	AATCTTCCTCAACAAACCTTACATCTAAATCTTTAAAACCAATAACTAAC	NA	II	NA	NA	NA	NA	NA	NA	NA	NA	NA	OpenSea	GGCATTGACTAAGTCTTCCTCAGCAAGCCTTACATCTGAATCTTTAAGACCAGTGGCTAG[CG]TTTGTGACTCATTAATCAGCTGACAAATGCCAGGATTTTTGATAGTTCTTTGAGAGAATA	CGCTAGCCACTGGTCTTAAAGATTCAGATGTAAGGCTTGCTGAGGAAGAC				NA	NA	NA	NA	NA	NA	NA	NA	NA	NA	NA	NA	NA	chr3:103998565-103998870	3	NA	NA	NA	NA	NA	NA	NA	0.404389987168157	0.625172751448436	0.220782764280279
541	chr1	20755247	-	cg06640325	19805226	NA	AACCTACAAACTTTTCTTTTTTCTACAACAATCRTAATTATTTCATACAC	NA	II	NA	NA	NA	NA	NA	NA	NA	NA	NA	OpenSea	GGAGGAAGGGAGACCTACAGGCTTTTCTTTTTTCTACAACAGTCGTAATTATTTCATGCA[CG]AATCTTGTCTCTCCACTAGAGCTCCCTGAGGCTGAAAACACAACTTCTGCTTCTGAACCC	CGTGCATGAAATAATTACGACTGTTGTAGAAAAAAGAAAAGCCTGTAGGT	LINC01141	NR_033887	Body	NA	NA	NA	NA	NA	NA	NA	RP4-749H3.1;RP4-749H3.1;RP4-749H3.1;RP4-749H3.1	ENST00000426428.1;ENST00000418743.1;ENST00000423486.1;ENST00000426428.1	1stExon;TSS200;3'UTR;3'UTR	RP4-749H3.1;RP4-749H3.1;RP4-749H3.1;RP4-749H3.1	ENST00000426428.1;ENST00000418743.1;ENST00000423486.1;ENST00000426428.1	1stExon;TSS200;3'UTR;3'UTR	NA	NA	NA	NA	NA	NA	NA	NA	NA	0.741055287548866	0.818929112862321	0.0778738253134545
542	chr1	15407757	+	cg25835058	5775293	NA	AAATACTCCTATTATAACCAATTTCAATAACCRACAAACTATCACTAAAC	NA	II	NA	NA	NA	NA	NA	NA	NA	NA	NA	OpenSea	GGCAGTGCTGGGCCAGGGCTGGCTCACACAGGCCCACGGATGGCTCTCTTCCCAACTCCA[CG]TCCAGTGACAGCCTGCCGGTCACTGAAATTGGCCACAATAGGAGTATTTACACCACAGAA	CGTCCAGTGACAGCCTGCCGGTCACTGAAATTGGCCACAATAGGAGTATT	KAZN	NM_201628	Body	NA	NA	NA	NA	NA	NA	NA	NA	NA	NA	NA	NA	NA	chr1:15407585-15407975	3	NA	NA	NA	NA	NA	NA	NA	0.25902483377216	0.464959191889041	0.205934358116881
543	chr4	120550779	-	cg10171988	28681282	NA	TCTATACAATTAAATTAATCCRAAAACACTAACRCAACCCAAATACAATC	NA	II	NA	NA	NA	NA	NA	NA	NA	NA	chr4:120548203-120550250	S_Shore	ACAAGGGCACCTCTGTACAATTAGGTTAATCCGAGAGCACTGGCGCAACCCAGGTGCAGT[CG]AGGGCAACCAGTTATCCCAATTTTAAATTAATGCATCATTTTAATTAAATTGGAATTAAC	CTGTACAATTAGGTTAATCCGAGAGCACTGGCGCAACCCAGGTGCAGTCG	PDE5A	NM_001083	TSS1500	NA	NA	NA	NA	NA	NA	NA	PDE5A	ENST00000354960.3	TSS1500	PDE5A	ENST00000354960.3	TSS1500	NA	NA	NA	NA	chr4:120547650-120550942	6	NA	NA	NA	0.700513316502443	0.566488017726049	-0.134025298776393
544	chr22	37100292	+	cg22130860	23761270	NA	CATATTTATCCTTACAATAAAAATCATTACCCAAACCCCAACTACRAATC	NA	II	NA	NA	NA	NA	NA	NA	NA	NA	chr22:37099471-37099711	S_Shore	ATCTTGCTTCTACAAGCAGACATTTTGGGAAGATTATTCGTGGAAAAGGGTGCAAAAGGG[CG]ACTCGTAGCTGGGGCTTGGGCAATGATTTTCATTGCAAGGATAAACATGTTCTCAGGGGA	ATGTTTATCCTTGCAATGAAAATCATTGCCCAAGCCCCAGCTACGAGTCG				NA	NA	NA	NA	NA	NA	NA	CACNG2;RP1-293L6.1	ENST00000300105.6;ENST00000430281.1	TSS1500;5'UTR	CACNG2;RP1-293L6.1	ENST00000300105.6;ENST00000430281.1	TSS1500;5'UTR	NA	NA	NA	NA	chr22:37098964-37100377	6	NA	NA	NA	0.64728981081646	0.811563150596253	0.164273339779793
545	chr1	24105692	-	cg09531809	8790855	NA	AAAATACACATAAACACCTACCTTTCAATTCACACTTCAAAAAACTCTTC	NA	II	NA	NA	NA	NA	NA	NA	NA	NA	chr1:24104502-24105263	S_Shore	TTCTTCTCAGAAAAATGCACATAAACACCTGCCTTTCAGTTCACACTTCAGAAGGCTCTT[CG]ACCCTGGAAATTCATTCATGGGCTTTTTGTTAAGAACCTTCCAGTTGGGTGGCCTGTGGC	AAATGCACATAAACACCTGCCTTTCAGTTCACACTTCAGAAGGCTCTTCG	ELOA-AS1;PITHD1	NR_038280;NM_020362	TSS1500;Body	NA	NA	NA	NA	NA	1:24105655-24105748	Promoter_Associated	RP5-886K2.3	ENST00000427796.1	TSS1500	RP5-886K2.3;PITHD1	ENST00000427796.1;ENST00000415372.1	TSS1500;TSS200	chr1:24105625-24106155	3	NA	NA	NA	NA	NA	NA	NA	0.33181063127182	0.45897324902079	0.12716261774897
546	chr8	36235724	-	cg08628590	10760222	NA	AATCTCCCRAATTCTATCCATAATACTAATAACTAATTCCACTAAAAAAC	NA	II	NA	NA	NA	NA	NA	NA	NA	NA	NA	OpenSea	TCTGAGGACCCAATCTCCCGGGTTCTGTCCATGGTGCTGATAGCTGGTTCCACTGAGAAG[CG]GGACACAGTGCATGAATGCAGCCAGGGAAGAGCCTGTGAGGGTGTGTTCCTTCCCTTCTT	ATCTCCCGGGTTCTGTCCATGGTGCTGATAGCTGGTTCCACTGAGAAGCG				NA	NA	NA	NA	NA	NA	NA	NA	NA	NA	NA	NA	NA	chr8:36235565-36235795	3	NA	NA	NA	NA	NA	NA	NA	0.411159571045049	0.281729458877937	-0.129430112167112
547	chr14	94984140	-	cg23374863	94703925	NA	TATTTTACTTCTTACCATATTCAATCCCCTCAAATACCAACCAAACATCC	NA	II	NA	NA	NA	NA	NA	NA	NA	NA	NA	OpenSea	TCTTGTGCTGCTGTTTTGCTTCTTGCCATGTTCAGTCCCCTCAGATGCCAGCCAGACATC[CG]GCAGGGGGCTGGTGAGGACTCTCTGCCAGGCACCTGGGAGTCTCCCTAATTATCCAGTGA	GTTTTGCTTCTTGCCATGTTCAGTCCCCTCAGATGCCAGCCAGACATCCG	SERPINA12;SERPINA12	NM_173850;NM_173850	5'UTR;1stExon	NA	NA	NA	TRUE	NA	NA	NA	SERPINA12;SERPINA12	ENST00000341228.2;ENST00000341228.2	1stExon;5'UTR	SERPINA12;SERPINA12	ENST00000341228.2;ENST00000341228.2	1stExon;5'UTR	NA	NA	chr14:94983971-94984378	4	chr14:94983944-94985024	5	NA	TRUE	NA	0.621888955604923	0.742147293166103	0.12025833756118
548	chr3	21792195	+	cg02920129	18661271	NA	ACAACCTTCAAAACTTCCTTTATACCACAACTAAAACTATTAATTTAACC	NA	II	NA	NA	NA	NA	NA	NA	NA	NA	NA	OpenSea	TACCCCCCCGCCCCCTCCACATGTCCCTGTCTCTTTTCTTTTCCAACTTAAACTCATCCA[CG]GCTAAATTAACAGCCCCAGTTGTGGCACAAAGGAAGCTTTGAAGGCTGCACCGGCTTGGT	CGGCTAAATTAACAGCCCCAGTTGTGGCACAAAGGAAGCTTTGAAGGCTG	ZNF385D	NM_024697	Body	NA	NA	NA	TRUE	NA	NA	NA	ZNF385D	ENST00000494118.1	3'UTR	ZNF385D;ZNF385D;ZNF385D	ENST00000478967.1;ENST00000494118.1;ENST00000494108.1	3'UTR;3'UTR;3'UTR	chr3:21791785-21792775	3	NA	NA	NA	NA	NA	NA	NA	0.573736749328017	0.522136736901637	-0.0516000124263799
549	chr13	30077315	+	cg20165694	26785563	88662167	CCCACAAACCATATAATAACATCATCTAAATATTATACTAACTCTAACCA	CCCGCAAACCGTATAATAACGTCATCTAAATATTATACTAACTCTAACCG	I	A	Red	NA	NA	NA	NA	NA	NA	chr13:30077245-30077490	Island	CGATTAAACTCTCGCCCACATCTCCCGTTTACCGCGGCTCCTCCTCGGGGCCCTCCTCTC[CG]GCCAGAGTCAGCACAACACCCAGATGACGCCACTACACGGCCTGCGGGAGCTCCGGCTTC	CGGCCAGAGTCAGCACAACACCCAGATGACGCCACTACACGGCCTGCGGG	MTUS2;MTUS2	NM_015233;NM_001033602	Body;Body	NA	NA	NA	NA	13:28975267-28975490	NA	NA	NA	NA	NA	NA	NA	NA	chr13:30077280-30077535	3	NA	NA	NA	NA	NA	TRUE	NA	0.326501577996228	0.482754881058701	0.156253303062473
550	chr3	179985054	-	cg15885288	91613491	NA	AACTTACTCCTCACTAACATAATAACTAAAAAACTATAAAACTCCCTCAC	NA	II	NA	NA	NA	NA	NA	NA	NA	NA	NA	OpenSea	AATGGTTCCTTAACTTGCTCCTCACTAGCATGGTGACTGGAGAGCTATAAAGCTCCCTCA[CG]TTTGTAACACTATCCAGTCACTGTCCTGACATGGCCTAACTATATACTAGACTGTCTTTC	CGTGAGGGAGCTTTATAGCTCTCCAGTCACCATGCTAGTGAGGAGCAAGT				NA	NA	NA	NA	NA	3:179985034-179985384	Unclassified_Cell_type_specific	NA	NA	NA	NA	NA	NA	chr3:179984900-179985290	3	NA	NA	NA	NA	NA	NA	NA	0.413542880505395	0.56186326445583	0.148320383950435
551	chr12	131355834	-	cg16499834	7683270	NA	AAATTCTATCTCTCAAAAAAATTTTTAAAAAATTACCCCTAATATAATAC	NA	II	NA	NA	NA	NA	NA	NA	NA	NA	chr12:131356094-131357228	N_Shore	GAGACATAGTTAGATTCTGTCTCTCAAAAAAATTTTTAAAAAATTACCCCTGATGTGGTG[CG]CGCCTGTAGTCCCAGCTACTCGGGAGGCTGAGGCGGGAGGATCGCCCGAGCCTGAGAGTT	GATTCTGTCTCTCAAAAAAATTTTTAAAAAATTACCCCTGATGTGGTGCG	RAN	NM_006325	TSS1500	NA	NA	NA	NA	NA	12:131354822-131356093	Promoter_Associated	U6;RAN;RAN;RAN;RAN;RAN	ENST00000410506.1;ENST00000543796.1;ENST00000541630.1;ENST00000392369.2;ENST00000254675.3;ENST00000392367.3	TSS1500;TSS1500;TSS1500;TSS1500;TSS1500;TSS1500	U6;RAN;RAN;RAN;RAN;RAN;RAN;RAN;RAN;RAN	ENST00000410506.1;ENST00000543796.1;ENST00000448750.3;ENST00000536606.1;ENST00000537745.1;ENST00000477395.1;ENST00000254675.3;ENST00000535090.1;ENST00000541679.1;ENST00000464211.2	TSS1500;TSS1500;TSS1500;TSS1500;TSS1500;TSS1500;TSS1500;TSS1500;TSS1500;TSS1500	NA	NA	chr12:131355115-131357808	6	chr12:131354579-131366455	6	NA	TRUE	NA	0.608570594412683	0.715994315218395	0.107423720805712
552	chr4	179007804	-	cg06820795	2601415	NA	CTATATATAAACTCAACATTCCATTTTTCCTCCTTCAACTTAACAATACC	NA	II	NA	NA	NA	NA	NA	NA	NA	NA	NA	OpenSea	CAGACATTTATCTGTGTGTGAGCTCAGCATTCCATTTTTCCTCCTTCAGCTTGACAATAC[CG]TGTAACCAAGTCCTGGTATTAATTCCTCTCTCTTTACATTACTTAGTGTGGCTTTTGATT	CGGTATTGTCAAGCTGAAGGAGGAAAAATGGAATGCTGAGCTCACACACA				NA	NA	NA	NA	NA	NA	NA	NA	NA	NA	NA	NA	NA	chr4:179007560-179007810	3	NA	NA	NA	NA	NA	NA	NA	0.385211087838567	0.518253163842732	0.133042076004166
553	chr19	8275083	-	cg09497409	88743315	39684858	TTCTCAAAACAATAAAAACCAAAAAAACTTAAAACAACAAATACATAACA	TTCTCGAAACGATAAAAACCAAAAAAACTTAAAACAACAAATACATAACG	I	T	Red	NA	NA	NA	NA	NA	NA	chr19:8273530-8273920	S_Shore	GTGTGGAACCCGTTCTCGGGGCGGTGGGGACCAGGGAGGCTTGGAACAGCAGGTGCATGG[CG]TGATCGGATTGTGTCTTAAGAACATCCCGTAGCCGCTGTGGGTAGGAGAGATGGGGATAC	CGCCATGCACCTGCTGTTCCAAGCCTCCCTGGTCCCCACCGCCCCGAGAA	CERS4	NM_024552	5'UTR	NA	NA	CDMR	NA	NA	NA	NA	CERS4;CERS4;CERS4;CERS4	ENST00000558331.1;ENST00000251363.5;ENST00000559450.1;ENST00000559336.1	5'UTR;5'UTR;5'UTR;5'UTR	CERS4;CERS4;CERS4;CERS4;CERS4;CERS4;CERS4;CERS4;CERS4;CERS4	ENST00000561008.1;ENST00000558268.1;ENST00000558331.1;ENST00000561053.1;ENST00000559490.1;ENST00000251363.5;ENST00000559450.1;ENST00000559336.1;ENST00000558501.1;ENST00000560412.1	5'UTR;5'UTR;5'UTR;5'UTR;5'UTR;5'UTR;5'UTR;5'UTR;5'UTR;5'UTR	chr19:8273585-8275835	3	NA	NA	NA	NA	NA	TRUE	NA	0.318721149333732	0.565267169045728	0.246546019711996
554	chr11	93143810	-	cg21115391	4625313	NA	CACTAATCTATATTAAACACCCACTAAATACAAAACACTATTTCCTATTC	NA	II	NA	NA	NA	NA	NA	NA	NA	NA	NA	OpenSea	CGTATGTTAGTCACTGATCTGTATTGAGCACCCACTGGGTACAGAACACTATTTCCTGTT[CG]TGCTAGTTGAGAATAACTTTGAAAGCTTTAGATGGAGATACCAGGTGTTGTTATTTAAAC	ACTGATCTGTATTGAGCACCCACTGGGTACAGAACACTATTTCCTGTTCG	DEUP1	NM_181645	Body	NA	NA	NA	TRUE	NA	NA	NA	NA	NA	NA	CCDC67;CCDC67	ENST00000530862.1;ENST00000529909.1	3'UTR;TSS1500	NA	NA	NA	NA	NA	NA	NA	TRUE	NA	0.587712994381229	0.857211518953146	0.269498524571917
555	chr17	48906459	-	cg20451208	88727430	NA	CCTCTTCCAATTTCTAAAAACTCAAATATTCCTAAACTTATAAATACATC	NA	II	NA	NA	NA	NA	NA	NA	NA	NA	NA	OpenSea	AGAGTCCTTTTCCTCTTCCAGTTTCTGGGGGCTCAGGTGTTCCTGGGCTTGTGGGTGCAT[CG]CTCTAATCTCTGCTTCTATCTGCACAAGACTTTCCCGTCTTCTGTGTCTCGATTCTGTCT	CTCTTCCAGTTTCTGGGGGCTCAGGTGTTCCTGGGCTTGTGGGTGCATCG				NA	NA	NA	NA	NA	NA	NA	NA	NA	NA	NA	NA	NA	NA	NA	chr17:48905753-48906532	5	NA	NA	NA	NA	NA	0.586829744236992	0.425672352277512	-0.16115739195948
556	chr17	998432	+	cg04478251	48785852	56702239	CATAACCATTATATTTTATCTTCATATAAATAACAAATAAACACATCACA	CATAACCATTATATTTTATCTTCGTATAAATAACAAATAAACGCGTCGCG	I	A	Red	NA	NA	NA	NA	NA	NA	NA	OpenSea	AAGGGAAGCAGGAAGGTCAGCAGTCCCAGGAAGGCCAAGGAGACGGGATTTCTCAGAAGC[CG]CGACGCGCTCATCTGCCACCCACACGAAGACAAAACACAATGGTTATGCTTCCTCCTCAA	CGCGACGCGCTCATCTGCCACCCACACGAAGACAAAACACAATGGTTATG	ABR;ABR;ABR	NM_021962;NM_001092;NM_001159746	Body;Body;Body	NA	NA	NA	NA	17:945090-945547	NA	NA	ABR	ENST00000382259.2	5'UTR	ABR	ENST00000382259.2	5'UTR	NA	NA	chr17:997974-1000530	6	NA	NA	NA	TRUE	NA	0.348888472110266	0.161711937333686	-0.187176534776581
557	chr16	9248364	-	cg04612608	68785103	92686942	AACACCCTCCAAAACACCAAAACAATATAACCAAAAAACCATCTAAATCA	AACACCCTCCAAAACGCCAAAACAATATAACCAAAAAACCGTCTAAATCG	I	A	Red	NA	NA	NA	NA	NA	NA	NA	OpenSea	AGGGCCCAATGAGACACCCTCCAGAGCGCCAGGGCAGTGTAGCCAGGGGGCCGTCTAAAT[CG]AATGGCGCACAGAACCAGAGGGCGGGGGGACGTGGCCATCCACCGGGAGAGGGGATGAAA	GACACCCTCCAGAGCGCCAGGGCAGTGTAGCCAGGGGGCCGTCTAAATCG				NA	NA	NA	TRUE	16:9155831-9156205	NA	NA	NA	NA	NA	NA	NA	NA	NA	NA	NA	NA	NA	NA	NA	TRUE	NA	0.727221670200941	0.576372497082564	-0.150849173118377
558	chr3	49757470	-	cg05666287	5743896	NA	ACTATCTTAAAATAATTCRCCTAAACCTTCTTAAAATAATACCCCAAACC	NA	II	NA	NA	rs3201833	0.01	NA	NA	NA	NA	chr3:49755763-49757317	S_Shore	GGCAGACTCTCACTATCTTAAGGTGGTTCGCCTGAGCCTTCTTAAAGTGGTACCCCAGGC[CG]GGCGCGGTGGCTCACGCCTGTAATCCCAGCACTTTGGGAAGCCAAGGCAGGTGGATCACC	CTATCTTAAGGTGGTTCGCCTGAGCCTTCTTAAAGTGGTACCCCAGGCCG	AMIGO3;RNF123	NM_198722;NM_022064	TSS1500;Body	NA	NA	NA	NA	NA	3:49756080-49757514	Promoter_Associated	GMPPB;RNF123;AMIGO3;AMIGO3;GMPPB	ENST00000480687.1;ENST00000497099.1;ENST00000535833.1;ENST00000320431.7;ENST00000308375.6	3'UTR;5'UTR;5'UTR;TSS1500;3'UTR	RNF123;RNF123;RNF123;RNF123;GMPPB;RNF123;AMIGO3;AMIGO3;GMPPB	ENST00000498376.1;ENST00000486102.1;ENST00000487805.2;ENST00000457726.1;ENST00000480687.1;ENST00000497099.1;ENST00000535833.1;ENST00000320431.7;ENST00000308375.6	TSS1500;5'UTR;5'UTR;3'UTR;3'UTR;5'UTR;5'UTR;TSS1500;3'UTR	NA	NA	chr3:49755028-49757542	6	chr3:49752082-49763281	6	NA	TRUE	NA	0.575169497197017	0.674194617325584	0.099025120128567
559	chr5	150992767	+	cg15919605	76800216	NA	CAACCAAAATATCACRCATCCTAAAAACTCCAAATCAAATAACTTCCTCC	NA	II	NA	NA	rs28368717	0.153155	NA	NA	NA	NA	NA	OpenSea	GGTTGACAGGTGCAGTGCACTTCATGACAGGCGAGTAGGGAGCACTCTGGGAACATGCAA[CG]GAGGAAGCTATTTGATCTGGAGCCTCCAGGATGCGTGACATCTTGGCTGCTTTTGCTGAT	CGGAGGAAGCTATTTGATCTGGAGCCTCCAGGATGCGTGACATCTTGGCT				NA	NA	NA	NA	NA	5:150992493-150992974	Promoter_Associated	NA	NA	NA	NA	NA	NA	chr5:150992480-150992995	3	NA	NA	NA	NA	NA	NA	NA	0.171235067667938	0.47164484447475	0.300409776806812
560	chr4	25882681	-	cg11456659	42736571	NA	TTAAACTACACTAAACCAAACAATCTATTAACAAATACTAATTACTCCCC	NA	II	NA	NA	NA	NA	NA	NA	NA	NA	NA	OpenSea	AAAGATGGATTTTGAGCTACACTGAGCCAGGCAGTCTGTTAGCAAATACTGATTGCTCCC[CG]TGGGGTCTCAAGTATTTTTTCAGGTGATGGAAGTACATATGAAAGAAGTGCATGGTCTGT	CGGGGAGCAATCAGTATTTGCTAACAGACTGCCTGGCTCAGTGTAGCTCA				NA	NA	NA	NA	NA	NA	NA	C4orf52	ENST00000515764.2	5'UTR	C4orf52	ENST00000515764.2	5'UTR	NA	NA	chr4:25880921-25883218	6	NA	NA	NA	NA	NA	0.712088596096406	0.94620197319612	0.234113377099714
561	chr6	32729596	+	cg18026055	6750504	36611103	ACACAATATAACCAAATACATCTATAACCACAAAAAATACAAACACTTCA	ACGCGATATAACCAAATACATCTATAACCGCGAAAAATACGAACGCTTCG	I	A	Red	rs762815	0.258586	NA	NA	NA	NA	chr6:32729342-32729877	Island	TCCAGTCCTCGATGCTCCGCCCCAGCTCGGTCACCGCCTGGAACTCCCCAACGTCGCTGT[CG]AAGCGCCCGTACTCCTCGCGGTTATAGATGTATCTGGCCACACCGCGCACGCGCTCTGTC	GCGCGGTGTGGCCAGATACATCTATAACCGCGAGGAGTACGGGCGCTTCG	HLA-DQB2	NR_003937	Body	NA	NA	NA	NA	6:32836929-32837855	NA	NA	NA	NA	NA	NA	NA	NA	chr6:32729445-32729795	3	NA	NA	NA	NA	NA	TRUE	NA	0.864511844375638	0.688295546174282	-0.176216298201356
562	chr19	12877188	-	cg23899408	82626956	NA	RAAACAAAACCCTAAAAAAAAACCCAACCAAACCATAAAATTAAAACACC	NA	II	NA	NA	NA	NA	NA	NA	NA	NA	chr19:12876889-12877108	S_Shore	GAGCTAGGGGCGGGACAGAGCCCTGGGGAAGAGCCCAGCCAGACCATGGGGTTGGAGCAC[CG]AGGACCTACTACGGGTTCAGGTTCCCGGCCCAGGGTTAAAGTGGACGGAGCTCTAAGCTG	CGGTGCTCCAACCCCATGGTCTGGCTGGGCTCTTCCCCAGGGCTCTGTCC	HOOK2;HOOK2	NM_001100176;NM_013312	Body;Body	NA	NA	NA	NA	NA	19:12876595-12877288	Unclassified_Cell_type_specific	NA	NA	NA	NA	NA	NA	chr19:12876865-12877355	3	NA	NA	NA	NA	NA	TRUE	NA	0.397777758875003	0.141771098091019	-0.256006660783984
563	chr4	80206264	-	cg02054572	2750549	NA	CATTAAACAAAACCAATAAATAATAATCTTAAATTACAAATTACTTTTAC	NA	II	NA	NA	NA	NA	NA	NA	NA	NA	NA	OpenSea	AGCTTTTGCAGCATTGGACAGAACCAGTAGATGGTGGTCTTAAGTTGCAAGTTGCTTTTA[CG]CTAACACCTGTCAGCATGTGAAACAACTACTGCTTTCAACAAAATGTTGAAATTCACCTT	ATTGGACAGAACCAGTAGATGGTGGTCTTAAGTTGCAAGTTGCTTTTACG	LINC01088	NR_038342	Body	NA	NA	NA	NA	NA	NA	NA	RP11-438E5.1;RP11-438E5.1;RP11-438E5.1;RP11-438E5.1;RP11-438E5.1;RP11-438E5.1;NAA11;RP11-438E5.1	ENST00000510667.1;ENST00000509088.1;ENST00000513153.1;ENST00000515597.1;ENST00000507476.1;ENST00000512130.1;ENST00000513733.1;ENST00000511241.1	5'UTR;5'UTR;5'UTR;5'UTR;5'UTR;5'UTR;3'UTR;5'UTR	RP11-438E5.1;RP11-438E5.1;RP11-438E5.1;RP11-438E5.1;RP11-438E5.1;RP11-438E5.1;NAA11;NAA11;RP11-438E5.1	ENST00000510667.1;ENST00000509088.1;ENST00000513153.1;ENST00000515597.1;ENST00000507476.1;ENST00000512130.1;ENST00000511542.1;ENST00000513733.1;ENST00000511241.1	5'UTR;5'UTR;5'UTR;5'UTR;5'UTR;5'UTR;3'UTR;3'UTR;5'UTR	chr4:80206100-80206390	3	NA	NA	NA	NA	NA	NA	NA	0.573162136582174	0.924213196661239	0.351051060079065
564	chr1	182038423	+	cg06869292	81799534	NA	AAATTACCTCTATATTCAAACAACCRAACTAAACAACTACRAAAAAAAAC	NA	II	NA	NA	NA	NA	NA	NA	NA	NA	NA	OpenSea	TACATGCGCTGGCCAGGGTACAAGGGGCCTTTTCTTTCCAAGGCCCCCATCAAAACCACA[CG]CCTCTCCTCGCAGCTGTCTAGCTCGGCTGCCTGAACACAGAGGTAATTCACAGGAGATGT	CGCCTCTCCTCGCAGCTGTCTAGCTCGGCTGCCTGAACACAGAGGTAATT				NA	NA	NA	NA	NA	1:182038145-182038694	Unclassified_Cell_type_specific	RP11-538D16.2	ENST00000411509.1	TSS200	RP11-538D16.2	ENST00000411509.1	TSS200	NA	NA	chr1:182038021-182038542	6	chr1:182038030-182038753	6	NA	NA	NA	0.151174176303932	0.258771038493884	0.107596862189952
565	chr6	133070524	+	cg15135194	8705222	NA	TATAATTACCTTATCCTAAACAACTAAAATTATTAAAACCATCTCTCCCC	NA	II	NA	NA	rs6926968	0.178914	NA	NA	NA	NA	NA	OpenSea	TCCTGGACTCATTCAGCTAACATGTGAACAAGCTCAGGTTTGCTGAAAGATGAGAGACCA[CG]GGGAGAGATGGCCTTAATAATCCCAGCTGTCCAGGACAAGGCAATCACAAACTGGTCAGT	CGGGGAGAGATGGCCTTAATAATCCCAGCTGTCCAGGACAAGGCAATCAC	VNN2;VNN2;VNN2;VNN2;VNN2;VNN2;VNN2;VNN2;VNN2	NR_034174;NR_034173;NR_110146;NR_110145;NR_110144;NR_110143;NM_001242350;NM_004665;NM_078488	Body;Body;Body;Body;Body;Body;Body;Body;Body	NA	NA	NA	NA	NA	NA	NA	NA	NA	NA	VNN2;VNN2;VNN2;VNN2;VNN2;VNN2	ENST00000418593.2;ENST00000422400.2;ENST00000392389.2;ENST00000528801.1;ENST00000532053.1;ENST00000525674.1	3'UTR;3'UTR;3'UTR;3'UTR;3'UTR;3'UTR	chr6:133070260-133070575	3	NA	NA	NA	NA	NA	NA	NA	0.650417519748654	0.307888710626188	-0.342528809122466
566	chr12	68845935	-	cg19044242	79736120	NA	CAAAATTCCTAATCAAAACTACCTTAAAAATTCCTACCCCTTAACTTAAC	NA	II	NA	NA	rs10082826	0.27476	NA	NA	NA	NA	NA	OpenSea	CCTGTAATATGCAAAGTTCCTAGTCAAGGCTGCCTTAGGAATTCCTGCCCCTTAACTTAA[CG]CTTTAATCTTTATCAGGGAAAATATCCCTCTTCTCTAGTGATGTTTAAGAAATCAATTCC	AAAGTTCCTAGTCAAGGCTGCCTTAGGAATTCCTGCCCCTTAACTTAACG	LINC02384	NR_120458	TSS1500	NA	NA	NA	TRUE	NA	NA	NA	RP11-81H14.2;RP11-81H14.2;RP11-81H14.2	ENST00000542875.1;ENST00000360485.3;ENST00000441255.2	TSS1500;TSS1500;TSS1500	RP11-81H14.2;RP11-81H14.2;RP11-81H14.2	ENST00000542875.1;ENST00000360485.3;ENST00000441255.2	TSS1500;TSS1500;TSS1500	chr12:68844785-68846090	3	NA	NA	NA	NA	NA	NA	NA	0.651441339978744	0.789622623793882	0.138181283815138
567	chr1	182921688	-	cg13112404	47705206	42626152	AACAAATTTTATCAAAAACTCAAACCTTAACTCCTCTAAAACAAAACACA	AACGAATTTTATCGAAAACTCGAACCTTAACTCCTCTAAAACAAAACGCG	I	A	Red	NA	NA	NA	NA	NA	NA	chr1:182921819-182922644	N_Shore	GTCCCGTTACCTGACGAATTTTGTCGGAAACTCGAACCTTAACTCCTCTAGGGCAGGACG[CG]GGCACCTCTAACAAGGTGAACGCTCTATACATGTTGACTCCATTTACTTTTTTGAAACGC	GACGAATTTTGTCGGAAACTCGAACCTTAACTCCTCTAGGGCAGGACGCG	SHCBP1L	NM_030933	Body	NA	NA	NA	NA	1:181188275-181188334	NA	NA	SHCBP1L;SHCBP1L	ENST00000423786.1;ENST00000488956.1	TSS1500;3'UTR	SHCBP1L;SHCBP1L;SHCBP1L;SHCBP1L;SHCBP1L;SHCBP1L	ENST00000497549.1;ENST00000423786.1;ENST00000467208.1;ENST00000483655.1;ENST00000488956.1;ENST00000467208.1	3'UTR;TSS1500;1stExon;3'UTR;3'UTR;3'UTR	NA	NA	chr1:182921643-182923081	6	NA	NA	NA	TRUE	NA	0.816199211208427	0.613179013759059	-0.203020197449368
568	chr1	14838453	-	cg21012125	75797534	NA	CATTCTAAAAACTAAAACAAAACTACTTATCCACTATACATAACTCACAC	NA	II	NA	NA	NA	NA	NA	NA	NA	NA	NA	OpenSea	TTAAACATCAGCATTCTAAAGACTGAAACAAAGCTGCTTATCCACTATGCATAACTCACA[CG]GCTGGAGGAGGCCATGGAAGAATTTTTCAGGGGGTGGAAAGGGAGGTCAGGATGGAATTC	ATTCTAAAGACTGAAACAAAGCTGCTTATCCACTATGCATAACTCACACG				NA	NA	NA	TRUE	NA	NA	NA	NA	NA	NA	NA	NA	NA	chr1:14838340-14838695	3	NA	NA	NA	NA	NA	TRUE	NA	0.608087536639225	0.503543377791022	-0.104544158848203
569	chr12	108605281	-	cg27195771	10738920	NA	CACATTTTAAACCTCTATAAATCTCRTCCAAAATATAATCCTACCCACCC	NA	II	NA	NA	NA	NA	NA	NA	NA	NA	NA	OpenSea	GGTCCATAGACCACATTTTGAGCCTCTGTGGATCTCGTCCAGAATGTAGTCCTGCCCACC[CG]GGTGGCTTTAGCAGAAAGTTAACAGCTAGTCTGTTTGCAGAGAAGGGCCTCTTGCATGTG	CGGGTGGGCAGGACTACATTCTGGACGAGATCCACAGAGGCTCAAAATGT	WSCD2	NM_014653	Body	NA	NA	NA	TRUE	NA	NA	NA	NA	NA	NA	NA	NA	NA	NA	NA	NA	NA	NA	NA	NA	TRUE	NA	0.308359201895153	0.444458023111265	0.136098821216112
570	chr1	96701722	+	cg26506488	31682552	NA	TTCAACCTCTTTTCATTCTCAAAATCATTCTCTATTCACAAATTATACAC	NA	II	NA	NA	NA	NA	NA	NA	NA	NA	NA	OpenSea	CTTTTAGCCACCAAGGAAATGGGAGGGTACTGGCCATCAGCAGTGATGTGCTTAATGTGT[CG]TGCACAACTTGTGAATAGAGAATGACCCTGAGAATGAAAAGAGGCTGAATCTTAGCGATA	CGTGCACAACTTGTGAATAGAGAATGACCCTGAGAATGAAAAGAGGCTGA				NA	NA	NA	TRUE	NA	NA	NA	NA	NA	NA	NA	NA	NA	NA	NA	chr1:96701659-96702067	6	chr1:96701273-96702793	6	NA	NA	NA	0.250617159022739	0.398052276131022	0.147435117108283
571	chr3	182817190	+	cg02616966	87759461	24666526	ACTCCAAAAACATAACAACAACCTCTACAATATCAATACTACTAATAACA	ACTCCAAAAACATAACGACGACCTCTACGATATCGATACTACTAATAACG	I	A	Red	NA	NA	NA	NA	NA	NA	chr3:182816771-182817455	Island	CTCCACCCACCTCGGCGGCAGGAGCAGGCTCGGGAGACGATGCCACCGGTTCCTCTCCGC[CG]CCACCAGCAGCACCGACACCGCAGAGGCCGCCGCCATGTCCCTGGAGCCCGGCCACTCCG	GCTCCAGGGACATGGCGGCGGCCTCTGCGGTGTCGGTGCTGCTGGTGGCG	MCCC1	NM_020166	1stExon	NA	NA	NA	NA	3:184299466-184300124	3:182816290-182818175	Promoter_Associated	MCCC1;MCCC1;MCCC1;MCCC1;MCCC1;MCCC1;MCCC1;MCCC1;MCCC1	ENST00000392616.2;ENST00000539926.1;ENST00000448585.2;ENST00000541636.1;ENST00000265594.4;ENST00000539926.1;ENST00000392616.2;ENST00000541636.1;ENST00000492597.1	1stExon;1stExon;1stExon;1stExon;1stExon;5'UTR;5'UTR;5'UTR;5'UTR	MCCC1;MCCC1;MCCC1;MCCC1;MCCC1;MCCC1;MCCC1;MCCC1;MCCC1;MCCC1;MCCC1;MCCC1;MCCC1	ENST00000497959.1;ENST00000392616.2;ENST00000486226.1;ENST00000495767.1;ENST00000490284.1;ENST00000497830.1;ENST00000448585.2;ENST00000541636.1;ENST00000265594.4;ENST00000539926.1;ENST00000392616.2;ENST00000541636.1;ENST00000492597.1	TSS200;1stExon;1stExon;1stExon;1stExon;1stExon;1stExon;1stExon;1stExon;5'UTR;5'UTR;5'UTR;5'UTR	NA	NA	chr3:182816318-182817888	6	chr3:182815898-182817957	6	NA	TRUE	NA	0.188438959950838	0.0467503812929765	-0.141688578657862
572	chr20	5485144	-	cg21235746	17694183	NA	ACTCTACCAACTACCTCCTAAATAACCRAAACAACTCAATCTAAAATCTC	NA	II	NA	NA	rs2423107	0.148163	NA	NA	NA	NA	NA	OpenSea	TGACCACGAATACTCTGCCAACTGCCTCCTGAGTGACCGAGACAGCTCAGTCTAGAGTCT[CG]ACTACCCGGGGTGACCCAATAGTCCCGACTCCCCGAGACAGGGACCCGGAGACGTGGGCT	CGAGACTCTAGACTGAGCTGTCTCGGTCACTCAGGAGGCAGTTGGCAGAG	LINC00654	NR_015406	Body	NA	NA	NA	NA	20:5432694-5433362	NA	NA	RP5-1022P6.6;RP5-1022P6.6	ENST00000379053.2;ENST00000379053.2	3'UTR;1stExon	RP5-1022P6.6;RP5-1022P6.6	ENST00000379053.2;ENST00000379053.2	3'UTR;1stExon	chr20:5484625-5485435	3	NA	NA	NA	NA	NA	TRUE	NA	0.290262407708299	0.405353625348489	0.11509121764019
573	chr2	24397819	-	cg06482857	96644463	4670553	CTATAAAATCAAATAACACCTTTCCCTTTCCCAAAAAATCAATATCACCA	CTATAAAATCAAATAACGCCTTTCCCTTTCCCGAAAAATCGATATCACCG	I	C	Grn	rs3815830	0.173323	NA	NA	NA	NA	chr2:24397645-24398194	Island	CGTTTCCGTTTTCTGTGAAATCAAATGGCGCCTTTCCCTTTCCCGGGAAGTCGGTGTCAC[CG]CCCGTTTGCTGTGAAATCAAATGGCGCCCTTCCTTTTCCCGGGACTTCGGCGTCACCGTC	CTGTGAAATCAAATGGCGCCTTTCCCTTTCCCGGGAAGTCGGTGTCACCG	FAM228A	NM_001040710	TSS200	NA	NA	NA	NA	2:24251131-24252173	NA	NA	AC008073.7;AC008073.7;C2orf84;AC008073.7	ENST00000438414.1;ENST00000428344.1;ENST00000295150.3;ENST00000438414.1	1stExon;TSS200;TSS200;3'UTR	C2orf84;AC008073.7;AC008073.7;C2orf84;C2orf84;AC008073.7	ENST00000432434.1;ENST00000438414.1;ENST00000428344.1;ENST00000456591.1;ENST00000295150.3;ENST00000438414.1	TSS1500;1stExon;TSS200;TSS200;TSS200;3'UTR	chr2:24397600-24398335	3	NA	NA	NA	NA	NA	NA	NA	0.621635987712058	0.43269095164825	-0.188945036063807
574	chr1	177225850	+	cg01931994	84732372	21745574	TACCACATACCAACAACTAACCCAAACCCTAAAAAAACTTATTTTAATCA	TACCGCGTACCGACAACTAACCCGAACCCTAAAAAAACTTATTTTAATCG	I	A	Red	NA	NA	NA	NA	NA	NA	NA	OpenSea	TCCCTCTGCCCTGGGAAGAAGGAAGCAGGATTTATTATAACATTTAGCTCACTGTCCAAT[CG]ACTAAAACAAGCTCTCCCAGGGCTCGGGCCAGCTGTCGGCACGCGGCAGGTGTTGAGTGT	CGACTAAAACAAGCTCTCCCAGGGCTCGGGCCAGCTGTCGGCACGCGGCA	BRINP2	NM_021165	Body	NA	NA	NA	NA	NA	NA	NA	FAM5B;FAM5B	ENST00000478325.1;ENST00000536589.1	TSS200;5'UTR	FAM5B;FAM5B;FAM5B	ENST00000478325.1;ENST00000460161.1;ENST00000536589.1	TSS200;TSS200;5'UTR	NA	NA	chr1:177225310-177226023	6	chr1:177224293-177226142	6	NA	TRUE	NA	0.530944604119133	0.334799326685226	-0.196145277433907
575	chr3	113558374	+	cg01085576	41701143	NA	CTCCACTAATCTATAAACTATAACRCTCTTCAAAAAATATAACACTAACC	NA	II	NA	NA	NA	NA	NA	NA	NA	NA	chr3:113557568-113557800	S_Shore	CTGAACACCATCCTCCTTCTACATTGGTTTGTGTGTATGTATTTTACTTTTAGAGAACTG[CG]GTCAGTGCTATATCTTCTGAAGAGCGTTATAGTTTACAGATTAGTGGAGGTACACAAATA	CGGTCAGTGCTATATCTTCTGAAGAGCGTTATAGTTTACAGATTAGTGGA	GRAMD1C	NM_017577	Body	NA	NA	NA	NA	NA	NA	NA	GRAMD1C	ENST00000479212.1	5'UTR	GRAMD1C;GRAMD1C;GRAMD1C	ENST00000498183.1;ENST00000486457.1;ENST00000479212.1	5'UTR;5'UTR;5'UTR	chr3:113557500-113558875	3	NA	NA	NA	NA	NA	NA	NA	0.831471873504055	0.950289579097431	0.118817705593376
576	chr20	61758358	-	cg14721506	86739402	NA	ATAAATAAAAAAACTCTATCAAACAAAATACTCATACCAAATACCCTCCC	NA	II	NA	NA	rs6010852	0.276358	NA	NA	NA	NA	chr20:61754868-61755083	S_Shelf	GGCGACAAAGCATAAATGAAGAAACTCTGTCAGGCAGAATGCTCATGCCAGGTGCCCTCC[CG]ATGGAGCTGGGCATCTGTGCAGTGGTGACAGAGACCTGCCCCTGAGAATGGAGCTGGAGG	CGGGAGGGCACCTGGCATGAGCATTCTGCCTGACAGAGTTTCTTCATTTA				NA	NA	CDMR	NA	NA	NA	NA	NA	NA	NA	NA	NA	NA	chr20:61758185-61758495	3	NA	NA	NA	NA	NA	TRUE	NA	0.733784383557637	0.869883264569733	0.136098881012096
577	chr17	74822890	-	cg12033692	81653400	NA	TTCTCCTAAATTATTCACCAACTTCCAAAAAATAAAACCATCACTATAAC	NA	II	NA	NA	NA	NA	NA	NA	NA	NA	NA	OpenSea	GGAGTAAGTATTTCTCCTGAATTATTCACCAGCTTCCAGGAGATGGAACCATCACTGTGG[CG]TCTTGTTACAGGAGTGCTGTGGCCTCTCCTCTGGTGGAGCACCGGAAGTGGAAGGCACGC	CGCCACAGTGATGGTTCCATCTCCTGGAAGCTGGTGAATAATTCAGGAGA				NA	NA	NA	NA	NA	17:74822890-74823055	Unclassified_Cell_type_specific	NA	NA	NA	NA	NA	NA	chr17:74822840-74823255	3	NA	NA	NA	NA	NA	NA	NA	0.491912414251671	0.76000567688498	0.268093262633309
578	chr15	86860343	-	cg10838389	37808542	NA	CAACATTTATAAACATACAATTTAATATTTCCTACCTCTCATCTATTTCC	NA	II	NA	NA	NA	NA	NA	NA	NA	NA	NA	OpenSea	ATATTCCTTCACAGCATTTATAAACATGCAATTTGGTATTTCCTGCCTCTCATCTGTTTC[CG]GCTTCTTCCTCTCCATCCTTTCTTCCAAAGGGATTTGCATAAAGGCAGTCTATCAATACT	AGCATTTATAAACATGCAATTTGGTATTTCCTGCCTCTCATCTGTTTCCG	AGBL1-AS1;AGBL1	NR_046012;NM_152336	TSS200;Body	NA	NA	NA	NA	NA	NA	NA	RP11-31E22.1;RP11-31E22.1;RP11-31E22.1	ENST00000563472.1;ENST00000566878.1;ENST00000563472.1	1stExon;TSS200;3'UTR	RP11-31E22.1;RP11-31E22.1;RP11-31E22.1	ENST00000563472.1;ENST00000566878.1;ENST00000563472.1	1stExon;TSS200;3'UTR	NA	NA	NA	NA	NA	NA	NA	NA	NA	0.373604360967559	0.494346107879343	0.120741746911784
579	chr3	149094892	-	cg23379566	43652542	NA	CTACCCRTTCTAATAAAAACTCTATAATCTCTCAAATCTAATTTAAAAAC	NA	II	NA	NA	NA	NA	NA	NA	NA	NA	NA	OpenSea	ATGTTAAATGACTGCCCGTTCTAGTAGAAACTCTATAGTCTCTCAAATCTGATTTAAAAG[CG]AATATCTGTTTCCTACCTATAGAGTTTAGCAAAAAGGCAGTTCACTTTTAGTTGAAAGAG	CGCTTTTAAATCAGATTTGAGAGACTATAGAGTTTCTACTAGAACGGGCA	TM4SF1;TM4SF1-AS1;TM4SF1-AS1;TM4SF1-AS1	NM_014220;NR_046650;NR_109810;NR_109809	Body;TSS1500;TSS1500;TSS1500	NA	NA	NA	TRUE	NA	NA	NA	TM4SF1-AS1;TM4SF1;TM4SF1-AS1	ENST00000484046.1;ENST00000472441.1;ENST00000496491.1	TSS1500;TSS1500;TSS1500	TM4SF1-AS1;TM4SF1;TM4SF1-AS1	ENST00000484046.1;ENST00000472441.1;ENST00000496491.1	TSS1500;TSS1500;TSS1500	chr3:149094460-149094910	3	NA	NA	NA	NA	NA	NA	NA	0.719594646081268	0.840389250162777	0.120794604081509
580	chr5	140430825	-	cg09368514	46660133	NA	AAATCTATTATTACTTTAACAACAAACTTTCAACCTCTACCTAACTCTCC	NA	II	NA	NA	NA	NA	NA	NA	NA	NA	NA	OpenSea	AATTAACAGGTGAGTCTGTTGTTGCTTTGGCAACAAACTTTCAACCTCTACCTAACTCTC[CG]GAATGAGAACATATCTATTAATACATTCGCTAGACTGGGGAGTTGAGTCGCTCAATGCAA	CGGAGAGTTAGGTAGAGGTTGAAAGTTTGTTGCCAAAGCAACAACAGACT	PCDHB1;LOC101926905	NM_013340;NR_105056	TSS200;Body	NA	NA	NA	TRUE	NA	NA	NA	PCDHB1	ENST00000306549.3	TSS200	PCDHB1	ENST00000306549.3	TSS200	NA	NA	NA	NA	NA	NA	NA	NA	NA	0.375496101082711	0.208947311940178	-0.166548789142533
581	chr6	89012204	-	cg22711847	40788141	NA	TTTATAACTAACTAAACTAATACCTATACCCTATAATAATCTAAACTACC	NA	II	NA	NA	NA	NA	NA	NA	NA	NA	NA	OpenSea	GCAGAAACCATTTTATGACTAGCTGGACTAGTGCCTGTACCCTGTAGTAATCTGGACTAC[CG]CTTGTTGCTTAAGTTCAGGTAAACTTAATGGGTCTTCTCCTTTTGCTTGAAATTCAACTG	CGGTAGTCCAGATTACTACAGGGTACAGGCACTAGTCCAGCTAGTCATAA				NA	NA	NA	NA	NA	NA	NA	RP11-459O1.2	ENST00000429137.1	3'UTR	RP11-459O1.2	ENST00000429137.1	3'UTR	NA	NA	NA	NA	chr6:89011378-89012573	6	NA	NA	NA	0.398532736949861	0.921470427259604	0.522937690309744
582	chr16	79155427	-	cg26700469	3675495	NA	TTTCTATTCRACTCTATTTACRAAACTATAAAATAAATACATAAACACTC	NA	II	NA	NA	rs9940026	0.042931	NA	NA	NA	NA	NA	OpenSea	TTGGGCATTGGTTTCTGTTCGGCTCTGTTTACGGGGCTGTGGGATGGGTACATAGACACT[CG]TCTACTTGAACTTCCAGGGACTCGGGAGGCCTGCAGTTGAATAACAAGAGACCGTGCTGG	CGAGTGTCTATGTACCCATCCCACAGCCCCGTAAACAGAGCCGAACAGAA	WWOX	NM_016373	Body	NA	NA	NA	NA	16:77712887-77712953	NA	NA	NA	NA	NA	WWOX	ENST00000569332.1	3'UTR	NA	NA	NA	NA	NA	NA	NA	TRUE	NA	0.641162111057545	0.934441039519113	0.293278928461568
583	chr13	112554122	-	cg13994376	98782865	NA	ATTTTTAATTACCCTCACTAATATACTTTAAAAAACCTTCTATAACCTCC	NA	II	NA	NA	NA	NA	NA	NA	NA	NA	NA	OpenSea	AGTGAGGCTTAGTTTTTAATTGCCCTCACTGATGTACTTTGGAGAACCTTCTGTGACCTC[CG]TGTCAGCCTGGCAAGCAGAAATGCTTTTTGTCCCTGAACAGCGACAGGTGCACTGTGTAT	CGGAGGTCACAGAAGGTTCTCCAAAGTACATCAGTGAGGGCAATTAAAAA	LINC00354;LINC00354	NR_046992;NR_120401	Body;Body	NA	NA	NA	NA	NA	NA	NA	LINC00354;LINC00354	ENST00000440860.1;ENST00000412119.1	TSS200;TSS200	LINC00354;LINC00354	ENST00000440860.1;ENST00000412119.1	TSS200;TSS200	chr13:112554025-112554495	3	NA	NA	NA	NA	NA	NA	NA	0.751632744024716	0.893969660707824	0.142336916683107
584	chr2	170440552	-	cg18079107	23636142	NA	TCTTTATAATTTCTTCCTCTTTCCTCAAATAACACTTTACTCATTACTAC	NA	II	NA	NA	NA	NA	NA	NA	NA	NA	chr2:170440796-170441341	N_Shore	AACATCAAAGCTCTTTGTAATTTCTTCCTCTTTCCTCAAATAACACTTTGCTCATTACTG[CG]TTTTTAGAACTTATATCCTAGCGTTAAGTGGAAGCTTAACTGGAAGCTCCATGAAGGTAG	CGCAGTAATGAGCAAAGTGTTATTTGAGGAAAGAGGAAGAAATTACAAAG	PPIG	NM_004792	TSS1500	NA	NA	NA	NA	NA	NA	NA	PPIG;PPIG;PPIG;PPIG	ENST00000260970.3;ENST00000409714.3;ENST00000462903.1;ENST00000448752.2	TSS1500;TSS1500;TSS1500;TSS1500	PPIG;PPIG;PPIG;PPIG;PPIG;PPIG;PPIG;PPIG	ENST00000260970.3;ENST00000433207.1;ENST00000409714.3;ENST00000530152.1;ENST00000462903.1;ENST00000448752.2;ENST00000418888.1;ENST00000414307.1	TSS1500;TSS1500;TSS1500;TSS1500;TSS1500;TSS1500;TSS1500;TSS1500	NA	NA	chr2:170440509-170441698	6	chr2:170440002-170443077	6	NA	NA	NA	0.537714050521563	0.608525485040545	0.0708114345189828
585	chr19	56348889	-	cg22747516	89608551	NA	CTCTTTTCATCCCCCTTCTCCAATTATACCATTTATTTAAACTATAAAAC	NA	II	NA	NA	NA	NA	NA	NA	NA	NA	NA	OpenSea	CATTAGCCAACCTCTTTTCATCCCCCTTCTCCAATTATGCCATTTGTTTAGACTATGAAA[CG]TATATAGAAAGAATATTTATCTTTCTATATCAATAAAAGTTGGTTTTTACTGTTAAGGGT	CGTTTCATAGTCTAAACAAATGGCATAATTGGAGAAGGGGGATGAAAAGA	NLRP11;NLRP4	NM_145007;NM_134444	TSS1500;5'UTR	NA	NA	NA	NA	NA	NA	NA	NLRP11;NLRP4	ENST00000360133.3;ENST00000301295.4	TSS1500;5'UTR	NLRP11;NLRP4	ENST00000360133.3;ENST00000301295.4	TSS1500;5'UTR	NA	NA	NA	NA	NA	NA	NA	TRUE	NA	0.490564106625246	0.66741800580965	0.176853899184404
586	chr7	36097189	-	cg08030235	4747921	NA	TCRCCAAATTAATAAATCTCAAACCTATTCTTCCTCTAAAAATATACTCC	NA	II	NA	NA	rs28703234	0.290935	NA	NA	NA	NA	NA	OpenSea	ACATGTAGACATCGCCAAGTTAATAGGTCTCAAACCTGTTCTTCCTCTAAAAATGTGCTC[CG]CTCACAACTGTCTCTGTCTCAGTTCATGACATTTCTGCCCTTTCACTTCCTCAGGCCAAA	CGGAGCACATTTTTAGAGGAAGAACAGGTTTGAGACCTATTAACTTGGCG				NA	NA	NA	NA	NA	NA	NA	NA	NA	NA	NA	NA	NA	chr7:36096960-36097275	3	NA	NA	NA	NA	NA	NA	NA	0.832008751918365	0.576257963120795	-0.25575078879757
587	chr2	27665141	-	cg12648201	64670297	95801339	TACTACTATAATAAAAATCTACTTTTTACTAAAAACATCATATATTCACA	TACTACTATAATAAAAATCTACTTTTTACTAAAAACGTCGTATATTCGCG	I	C	Grn	NA	NA	NA	NA	NA	NA	chr2:27664939-27665151	Island	ATTCGCCTCAGTTGCTGCTGTAATAAAAGTCTACTTTTTGCTAAAAGCGTCGTGTGTTCG[CG]CCTTTCCCGCCAGGGGGAGCGGGCCCGGGGCGGAGGCGGGGCCCAGGTGGGAGGGGGACC	CGCGAACACACGACGCTTTTAGCAAAAAGTAGACTTTTATTACAGCAGCA	KRTCAP3;KRTCAP3	NM_001168364;NM_173853	TSS200;TSS200	NA	NA	NA	NA	2:27518521-27519166	2:27664962-27665570	Promoter_Associated	KRTCAP3;KRTCAP3;KRTCAP3	ENST00000543753.1;ENST00000288873.3;ENST00000407293.1	TSS200;TSS200;TSS200	KRTCAP3;KRTCAP3;KRTCAP3;KRTCAP3;KRTCAP3;KRTCAP3;KRTCAP3	ENST00000464699.1;ENST00000494572.1;ENST00000452499.1;ENST00000543753.1;ENST00000288873.3;ENST00000453171.1;ENST00000407293.1	TSS1500;TSS1500;TSS1500;TSS200;TSS200;TSS200;TSS200	chr2:27664825-27666455	3	NA	NA	NA	NA	NA	TRUE	NA	0.566262362883938	0.333626620056736	-0.232635742827202
588	chr6	89339715	-	cg15139153	41647932	NA	ACTCAACTCCCTAACTATAAAAAATCACCATATAAATCTTTAAAAAATAC	NA	II	NA	NA	NA	NA	NA	NA	NA	NA	NA	OpenSea	TGATTAAGTCAGCTCAACTCCCTGACTATAAGAAATCACCATGTGAGTCTTTGAAGAATG[CG]CCCCCTACCAATGCCATGCTGTGCCTACGCTAACCTTTAAGCAAGTACACCGGCAACCCT	CTCAACTCCCTGACTATAAGAAATCACCATGTGAGTCTTTGAAGAATGCG	RNGTT;RNGTT;RNGTT	NM_001286428;NM_001286426;NM_003800	Body;Body;Body	NA	NA	NA	NA	NA	NA	NA	NA	NA	NA	NA	NA	NA	chr6:89339580-89339830	3	NA	NA	NA	NA	NA	NA	NA	0.289405463872746	0.537656793810652	0.248251329937906
589	chr18	63417072	+	cg12110659	10778171	NA	ACCTTAACAATAATTCTTCRAATACCAATTACATAAACTTAAACTTATCC	NA	II	NA	NA	NA	NA	NA	NA	NA	NA	chr18:63417775-63418640	N_Shore	GAGGCTGGACTGGGGACAGAAAAGTGTGCTTGACTGCACAAGAAATCAGAGATAATGGTA[CG]GACAAGCCTAAGCCCATGTAACTGGTATCCGAAGAATTACTGCTAAGGTTAAGTAAGAAT	CGGACAAGCCTAAGCCCATGTAACTGGTATCCGAAGAATTACTGCTAAGG	CDH7;CDH7	NM_033646;NM_004361	TSS1500;TSS1500	NA	NA	NA	NA	NA	NA	NA	CDH7;CDH7;CDH7	ENST00000323011.3;ENST00000536984.1;ENST00000397968.1	TSS1500;TSS1500;TSS1500	CDH7;CDH7;CDH7	ENST00000323011.3;ENST00000536984.1;ENST00000397968.1	TSS1500;TSS1500;TSS1500	chr18:63417020-63417390	3	NA	NA	NA	NA	NA	NA	NA	0.467710433465493	0.589527126017348	0.121816692551855
590	chr22	18507520	+	cg05367846	60647227	63691277	CAAAAAAATACTAAAATTTCCAACCTTCAAAATACTAATAACATATATCA	CAAAAAAATACTAAAATTTCCAACCTTCGAAATACTAATAACGTATATCG	I	A	Red	NA	NA	NA	NA	NA	NA	chr22:18506419-18507412	S_Shore	TCCCCATCTTTTCATTTTCTCCCCTTCTTTTCATTTTCTCCCCTTCTCCAACCCCTTCCT[CG]ACACACGTTACTAGCACCTCGAAGGTTGGAAATTCCAGCACTCTCCTGAGGCCTCTTCCC	CAGGAGAGTGCTGGAATTTCCAACCTTCGAGGTGCTAGTAACGTGTGTCG	MICAL3;MICAL3;MICAL3	NM_015241;NM_001136004;NM_001122731	TSS200;TSS200;TSS200	NA	NA	NA	NA	22:16887047-16887668	22:18506264-18508363	Unclassified	XXbac-B461K10.4	ENST00000441493.1	TSS200	XXbac-B461K10.4	ENST00000441493.1	TSS200	chr22:18506225-18507735	3	NA	NA	NA	NA	NA	TRUE	NA	0.315531697783123	0.101270357855265	-0.214261339927858
591	chr1	158800024	-	cg05304729	18646900	NA	TAATAAAATTTCCTTATATTCCTCTTTACCCTTTACCTTAAAACCTACTC	NA	II	NA	NA	NA	NA	NA	NA	NA	NA	NA	OpenSea	AGTGGGGCACCTGATAAGGTTTCCTTGTGTTCCTCTTTACCCTTTACCTTAAGACCTGCT[CG]AAGCATCAGCATAAGAGAGAAACTGAAACAATGAACACCCACATGTGTTAGTGGCTGTCA	CGAGCAGGTCTTAAGGTAAAGGGTAAAGAGGAACACAAGGAAACCTTATC	MNDA	NM_002432	TSS1500	NA	NA	NA	NA	NA	NA	NA	MNDA;MNDA	ENST00000368141.4;ENST00000491210.1	TSS1500;TSS1500	MNDA;MNDA	ENST00000368141.4;ENST00000491210.1	TSS1500;TSS1500	chr1:158799925-158800155	3	NA	NA	NA	NA	NA	TRUE	NA	0.545538142226698	0.276676259369011	-0.268861882857687
592	chr5	14326153	-	cg12547959	42607112	NA	ATCTTTCCTTTTTCATCTCACCTATATATCAAAACAAAAACAATATAAAC	NA	II	NA	NA	NA	NA	NA	NA	NA	NA	NA	OpenSea	CAAAAGCAGAGGTCTTTCCTTTTTCATCTCACCTGTATGTCAGGGCAGAAGCAGTGTAGA[CG]GGAGGATGAGCCCTGAGGCAGGCATCCTGGCTTCTAGTGCACACTCAGGCTTTCCCATAA	TCTTTCCTTTTTCATCTCACCTGTATGTCAGGGCAGAAGCAGTGTAGACG	TRIO	NM_007118	Body	NA	NA	NA	TRUE	NA	5:14325985-14326934	Unclassified_Cell_type_specific	NA	NA	NA	TRIO	ENST00000515144.1	5'UTR	NA	NA	chr5:14325920-14326943	6	chr5:14326008-14327237	6	NA	TRUE	NA	0.296052872250881	0.143627293007426	-0.152425579243455
593	chr5	35247879	-	cg16232234	48600988	NA	AATTTCTACCTTAACATTTCCAATAAAAAAAACACATTAATAAATTAAAC	NA	II	NA	NA	NA	NA	NA	NA	NA	NA	NA	OpenSea	AGGTTTAAGCTAATTTCTACCTTGACATTTCCAATGAGAGAAACACATTAATGAGTTAAA[CG]GAAGGATGATTTTCCCCTTGGCCTCTTTACCATATCTTTTGCCTCCTGCTGACTAATAAT	ATTTCTACCTTGACATTTCCAATGAGAGAAACACATTAATGAGTTAAACG				NA	NA	NA	TRUE	NA	NA	NA	NA	NA	NA	NA	NA	NA	chr5:35247820-35248095	3	NA	NA	NA	NA	NA	TRUE	NA	0.646936041536595	0.922548248505681	0.275612206969086
594	chr4	155386347	-	cg16714760	66782850	NA	TTTTACTTCAAAACTTCCAACAAACTACAATCAAAATACCAAATCRAACC	NA	II	NA	NA	NA	NA	NA	NA	NA	NA	NA	OpenSea	TAGCTTGGTGGTTTTGCTTCAGGACTTCCAACAGGCTGCAATCAAGGTGCCAGATCGAGC[CG]CAATCATGTAAGCCTTGACTGGGTCTGAAGGAGCCACCTCCAAGTTGACTCATCTGACTG	CGGCTCGATCTGGCACCTTGATTGCAGCCTGTTGGAAGTCCTGAAGCAAA	DCHS2	NM_001142552	Body	NA	NA	NA	NA	NA	NA	NA	NA	NA	NA	NA	NA	NA	chr4:155386260-155386495	3	NA	NA	NA	NA	NA	NA	NA	0.707439689024246	0.854815676282349	0.147375987258103
595	chr2	240986651	+	cg05740739	58611130	NA	RATAACTTCCAAATCTTTTACTTATTAATTTAAATATTTACTTTAAATTC	NA	II	NA	NA	NA	NA	NA	NA	NA	NA	NA	OpenSea	AAAGGCAGAGAAGACCCCTTCAGAAGGAAATACAGGGATATAGGGCATAGGTTGGTTGAA[CG]AACCTAAAGCAAATATTTAAATTAATAAGCAAAAGACTTGGAAGCCACCGTATTGTTCAT	CGAACCTAAAGCAAATATTTAAATTAATAAGCAAAAGACTTGGAAGCCAC	OR6B3	NM_173351	TSS1500	NA	NA	NA	NA	NA	NA	NA	OR6B3	ENST00000319423.4	TSS1500	OR6B3	ENST00000319423.4	TSS1500	NA	NA	NA	NA	NA	NA	NA	TRUE	NA	0.652371737158903	0.915715112738705	0.263343375579803
596	chr6	28601443	-	cg14654363	30707541	86809164	CAAACAAACCAATAAAAAAAACCACATAAATAAATTAAAACCAAACAACA	CAAACAAACCAATAAAAAAAACCGCGTAAATAAATTAAAACCAAACGACG	I	C	Grn	NA	NA	NA	NA	NA	NA	chr6:28602853-28603295	N_Shore	GTGAGATAAAGCCAGGCAAGCCAATGGGAGGGACCGCGTGAGTGGGTTGAGGCCAAGCGG[CG]CGAGCTCCAGAGCTGGTGAGGCAGCTGGTTTGCGCTGGAGCCCCAGCCACGAGGAGGCCC	CGCCGCTTGGCCTCAACCCACTCACGCGGTCCCTCCCATTGGCTTGCCTG				NA	NA	NA	NA	6:28709248-28709499	NA	NA	NA	NA	NA	NA	NA	NA	chr6:28601285-28601675	3	NA	NA	NA	NA	NA	TRUE	NA	0.682209690926149	0.710981815543999	0.0287721246178497
597	chr14	53415068	-	cg01284467	99632528	NA	TTTCTAATTTAACTAACCTAATTTATAAATATTTTAAATACTACCCTACC	NA	II	NA	NA	NA	NA	NA	NA	NA	NA	chr14:53417108-53418339	N_Shelf	TACAAAGTTCTTTTCTAATTTGACTAGCCTGATTTGTGGATGTTTTAAATGCTGCCCTAC[CG]AATCTCTCCTCTATTTACTTGCTGATAGGCAACGAAATAGCTTACCATTCAAAGCATCTA	CGGTAGGGCAGCATTTAAAACATCCACAAATCAGGCTAGTCAAATTAGAA	FERMT2;FERMT2;FERMT2	NM_006832;NM_001134999;NM_001135000	Body;Body;Body	NA	NA	NA	NA	NA	14:53414974-53415180	Unclassified_Cell_type_specific	NA	NA	NA	NA	NA	NA	chr14:53414720-53415110	3	NA	NA	NA	NA	NA	TRUE	NA	0.72505204171243	0.927074269528919	0.202022227816489
598	chr17	73032613	+	cg04890576	7723370	NA	TACTAAATAACAATAAACAAACAACTAAAAACAAACTCAACTAAAAACAC	NA	II	NA	NA	NA	NA	NA	NA	NA	NA	chr17:73030676-73031160	S_Shore	CGCAAAAATGCTGAACAATCCAAGAGGGCATAAAAAATAAAAGTACCCCCTTCCCACCCA[CG]TGCCTTTAGCTGAGCCTGTTCCCAGTTGTTTGTTCACTGTTATTTAGCACAGGGAATCTC	GCTAAATAACAGTGAACAAACAACTGGGAACAGGCTCAGCTAAAGGCACG				NA	NA	CDMR	NA	NA	17:73032585-73033249	Promoter_Associated_Cell_type_specific	NA	NA	NA	NA	NA	NA	NA	NA	NA	NA	chr17:73028472-73033252	6	NA	TRUE	NA	0.377064028799948	0.518145343834511	0.141081315034563
599	chr10	95197126	+	cg18082515	55668142	NA	CCCTAAATAAAAATCAACCRACAAAACCCTTACTCACTCCAAAAACATAC	NA	II	NA	NA	NA	NA	NA	NA	NA	NA	NA	OpenSea	TGTTTACAAAAGAGAAATGGAAAATGTTCTCCCCTTTAGCACGGCGCAAATGTGAAGGGC[CG]CATGCCTCTGGAGTGAGTAAGGGCTTTGCCGGCTGACTCTTACTCAGGGGAGCTCACGTA	CCTGAGTAAGAGTCAGCCGGCAAAGCCCTTACTCACTCCAGAGGCATGCG	MYOF;MYOF	NM_133337;NM_013451	Body;Body	NA	chr10:95196959-95196959	NA	TRUE	NA	NA	NA	NA	NA	NA	MYOF	ENST00000488645.1	3'UTR	chr10:95196365-95197350	3	NA	NA	NA	NA	NA	TRUE	NA	0.478233261806281	0.629839134641235	0.151605872834953
[truncated: 194 more rows]
[truncated: 3 more columns]
