# Supplementary material for: A core of differentially methylated CpG loci in gMDSCs isolated from neonatal and adult sources
Source: Clin Epigenetics. 2022 Feb 21;14:27. doi: 10.1186/s13148-022-01247-1 (PMC8862379; doi:10.1186/s13148-022-01247-1)
Supplement: Supplementary file 3 — Additional file 3: Table S3. Top 100 CpGs in adult samples. [file 13148_2022_1247_MOESM3_ESM.csv]

	chr	pos	strand	Name	AddressA	AddressB	ProbeSeqA	ProbeSeqB	Type	NextBase	Color	Probe_rs	Probe_maf	CpG_rs	CpG_maf	SBE_rs	SBE_maf	Islands_Name	Relation_to_Island	Forward_Sequence	SourceSeq	UCSC_RefGene_Name	UCSC_RefGene_Accession	UCSC_RefGene_Group	Phantom4_Enhancers	Phantom5_Enhancers	DMR	X450k_Enhancer	HMM_Island	Regulatory_Feature_Name	Regulatory_Feature_Group	GencodeBasicV12_NAME	GencodeBasicV12_Accession	GencodeBasicV12_Group	GencodeCompV12_NAME	GencodeCompV12_Accession	GencodeCompV12_Group	DNase_Hypersensitivity_NAME	DNase_Hypersensitivity_Evidence_Count	OpenChromatin_NAME	OpenChromatin_Evidence_Count	TFBS_NAME	TFBS_Evidence_Count	Methyl27_Loci	Methyl450_Loci	Random_Loci	gMDSC.Mean.Methylation	Neu.Mean.Methylation	Delta.Beta
1	chr10	15210264	-	cg04895321	58702578	90600301	AACAAAAATAAACAAAACTAACCAAAAACACACAACAAATAACAATAACA	GACGAAAATAAACGAAACTAACCGAAAACGCGCGACAAATAACAATAACG	I	T	Red	NA	NA	NA	NA	NA	NA	chr10:15209824-15210714	Island	GGCCAGGCCGCCGGCGGGGATGGGCGAGGCTGGCCGGGGGCGCGCGGCAAGTGACAGTAG[CG]TCTCCCCGCCCGGGCCCCAGCCTCCCCGCCCACCCCGGGCCTCGCCTCCCCGCGCACTGC	CGCTACTGTCACTTGCCGCGCGCCCCCGGCCAGCCTCGCCCATCCCCGCC	NMT2	NM_004808	Body	NA	NA	NA	NA	10:15249734-15251280	NA	NA	NMT2	ENST00000441445.1	5'UTR	NMT2	ENST00000441445.1	5'UTR	chr10:15209725-15210775	3	NA	NA	NA	NA	NA	TRUE	NA	0.0396035740382521	0.450136312227701	0.410532738189448
2	chr10	75187383	+	cg26094470	88661903	NA	TACTCACTATAAAACACTCCCTAATAAACTTTCAAACTCCAAAATTCTCC	NA	II	NA	NA	NA	NA	NA	NA	NA	NA	NA	OpenSea	ATACAGGATCATTTCTGAATGTCTCCCTATTAGCCCCCAACAAGTCACCTCTTACAGTGC[CG]GAGAACCTTGGAGTCTGAAAGCCCACTAGGGAGTGCTCTACAGTGAGCACAGAATCGAAA	GCTCACTGTAGAGCACTCCCTAGTGGGCTTTCAGACTCCAAGGTTCTCCG	MSS51	NM_001024593	Body	NA	NA	NA	NA	NA	NA	NA	MSS51	ENST00000299432.2	ExonBnd	MSS51	ENST00000487126.1	ExonBnd	NA	NA	NA	NA	NA	NA	NA	TRUE	NA	0.515408038109074	0.920689627074246	0.405281588965172
3	chr3	182756201	+	cg20721090	32712122	NA	ATTAATAATTAATCAAAACTCTAATCTCTATAACTCCAACCACACTAACC	NA	II	NA	NA	NA	NA	NA	NA	NA	NA	NA	OpenSea	TCTGGAAGATTGGACAGGAATGCATGGCTCCATGCTGAGTGAGTCTCAGAAGCGGTGAGG[CG]GCCAGTGTGGTTGGAGCCACAGAGACCAGAGCTTTGATCAATTATTAACAATAACAAGTT	CGGCCAGTGTGGTTGGAGCCACAGAGACCAGAGCTTTGATCAATTATTAA	MCCC1;MCCC1;MCCC1;MCCC1	NR_120640;NR_120639;NM_001293273;NM_020166	Body;Body;Body;Body	NA	NA	NA	NA	NA	NA	NA	MCCC1	ENST00000489909.1	TSS1500	MCCC1;MCCC1;MCCC1	ENST00000489909.1;ENST00000497830.1;ENST00000495767.1	TSS1500;3'UTR;3'UTR	chr3:182756020-182756295	3	NA	NA	NA	NA	NA	NA	NA	0.629456406930617	0.908084171064939	0.278627764134322
4	chr10	75788741	-	cg16996613	97691835	NA	AAAACCCCTAAAATAATTAAAACTACAACTAAATACCACCATACCCAACC	NA	II	NA	NA	NA	NA	NA	NA	NA	NA	NA	OpenSea	CAGCATTTTGGGAGGCCCCTGGAGTAGTTGGGACTACAGCTAGGTGCCACCATGCCCAGC[CG]ATTTTTGTATTTTGAGTAGAGATGGGGTTTCACCATGTTGGCTAGGTTGGTCTCAAACTC	CGGCTGGGCATGGTGGCACCTAGCTGTAGTCCCAACTACTCCAGGGGCCT	VCL;VCL	NM_003373;NM_014000	Body;Body	NA	NA	NA	NA	NA	NA	NA	RP11-417O11.6;VCL;VCL;VCL	ENST00000426210.1;ENST00000478896.1;ENST00000415462.2;ENST00000537043.1	5'UTR;5'UTR;5'UTR;5'UTR	RP11-417O11.6;VCL;VCL;VCL	ENST00000426210.1;ENST00000478896.1;ENST00000415462.2;ENST00000537043.1	5'UTR;5'UTR;5'UTR;5'UTR	NA	NA	NA	NA	chr10:75788538-75789601	6	NA	NA	NA	0.394794870013865	0.784876786855268	0.390081916841403
5	chr11	101981167	-	cg12697442	47801876	67622853	AACAACACAAACAAACACTTCTCCTAACTTTAATTTTAACATTTAAAACA	GACGACGCGAACGAACGCTTCTCCTAACTTTAATTTTAACGTTTAAAACG	I	A	Red	NA	NA	NA	NA	NA	NA	chr11:101980632-101982330	Island	AGGCGGGGCCGCGGCGGCGCGGGCGGGCGCTTCTCCTAACTTTAGTTTTGGCGTTTGAGG[CG]AGTTTCTGTCTCAGTCGGGCGCAGCCGCCGCCAGGGAAAAGAAAGGGAGGAAGGAAGGAA	CGCCTCAAACGCCAAAACTAAAGTTAGGAGAAGCGCCCGCCCGCGCCGCC	YAP1;YAP1	NM_001130145;NM_006106	TSS200;TSS200	high-CpG:101485946-101486878	NA	NA	NA	11:101485843-101487952	NA	NA	YAP1;YAP1;YAP1	ENST00000531439.1;ENST00000526343.1;ENST00000445250.2	TSS1500;TSS200;TSS200	YAP1;YAP1;YAP1	ENST00000531439.1;ENST00000526343.1;ENST00000445250.2	TSS1500;TSS200;TSS200	chr11:101980440-101982455	3	NA	NA	NA	NA	NA	TRUE	NA	0.479664743967603	0.0962317090029616	-0.383433034964641
6	chr8	101716015	-	cg15709375	41810981	NA	ATTTTATATATATATTACTATACAAAATCTAACAAAACRCAATAACTCAC	NA	II	NA	NA	NA	NA	NA	NA	NA	NA	NA	OpenSea	TGTGACAGGTCATTTTATATATATATTACTATACAAAATCTGGCAGGGCGCAGTGGCTCA[CG]CCTGTAATTTCAAGACTTTGGGAGGCCGAGGTGGGCGGATCACTTGAGGTCAGAAGTTCC	TTTTATATATATATTACTATACAAAATCTGGCAGGGCGCAGTGGCTCACG	PABPC1	NM_002568	3'UTR	NA	NA	NA	NA	NA	NA	NA	PABPC1;PABPC1;PABPC1	ENST00000347137.5;ENST00000519004.1;ENST00000522387.1	3'UTR;3'UTR;3'UTR	PABPC1;PABPC1;PABPC1;PABPC1;PABPC1;PABPC1	ENST00000520868.1;ENST00000519004.1;ENST00000522387.1;ENST00000523636.1;ENST00000517990.1;ENST00000518293.1	3'UTR;3'UTR;3'UTR;3'UTR;3'UTR;3'UTR	NA	NA	NA	NA	NA	NA	NA	TRUE	NA	0.665613582484036	0.865112471357172	0.199498888873135
7	chr5	178157801	-	cg08616760	48789297	41708287	ACAAAAAAACACCTACATTCAAAAAAATATAATTCCATACATTTAAAACA	ACGAAAAAACACCTACATTCGAAAAAATATAATTCCATACGTTTAAAACG	I	A	Red	rs71611460	0.226238	NA	NA	NA	NA	chr5:178157189-178157826	Island	GAAATGGAGTCCACGAGAGGACACCTGCATTCGGGGAAGTGTAGTTCCATGCGTTTGAGG[CG]GGGTCCCGGCTGAGCTGTTACGCGCCCACATGCCACAAGAGGGCCCCTGTGAGCTGGAGG	ACGAGAGGACACCTGCATTCGGGGAAGTGTAGTTCCATGCGTTTGAGGCG	ZNF354A	NM_005649	TSS200	NA	NA	NA	NA	5:178089808-178090569	5:178157287-178158428	Promoter_Associated	ZNF354A;RP11-281O15.3	ENST00000335815.2;ENST00000367003.4	TSS200;5'UTR	ZNF354A;ZNF354A;ZNF354A;RP11-281O15.3	ENST00000520331.1;ENST00000518048.1;ENST00000335815.2;ENST00000367003.4	TSS1500;TSS200;TSS200;5'UTR	chr5:178157585-178157935	3	NA	NA	NA	NA	NA	TRUE	NA	0.384965050115703	0.0974220362972673	-0.287543013818435
8	chr5	112196019	+	cg20290033	85773334	NA	TTTAACAAATCCRCCTAAAAAAAATTACTTAATACCATTTTTCCAACAAC	NA	II	NA	NA	NA	NA	NA	NA	NA	NA	chr5:112196849-112197247	N_Shore	ACAGAAATAATGAAAAGGTTTGAAATATTGCAAAAATTACCAAATGTGACACAAAGTATA[CG]CTGCTGGAAAAATGGCACCAAGCAACTTCTTTCAGGCGGATTTGCCAAAAACCTTCCATT	CGCTGCTGGAAAAATGGCACCAAGCAACTTCTTTCAGGCGGATTTGCCAA	SRP19;SRP19;SRP19;SRP19;SRP19	NM_003135;NM_001204196;NM_001204194;NM_001204193;NM_001204199	TSS1500;TSS1500;TSS1500;TSS1500;TSS1500	NA	NA	NA	NA	NA	NA	NA	SRP19;SRP19;SRP19	ENST00000505459.1;ENST00000282999.3;ENST00000515463.1	TSS1500;TSS1500;TSS1500	SRP19;SRP19;SRP19;SRP19;SRP19;SRP19;SRP19	ENST00000503445.1;ENST00000505459.1;ENST00000506997.1;ENST00000282999.3;ENST00000515463.1;ENST00000515755.1;ENST00000445150.2	TSS1500;TSS1500;TSS1500;TSS1500;TSS1500;TSS1500;TSS1500	NA	NA	NA	NA	chr5:112195575-112200586	6	NA	NA	NA	0.750764730204852	0.94800171653658	0.197236986331728
9	chr17	78151814	-	cg10846936	27713533	NA	AAACTTCAACATTCTTTTACRAAAAACCACAATCAATAACACCCTAACTC	NA	II	NA	NA	rs12947971	0.011382	NA	NA	NA	NA	chr17:78155252-78155455	N_Shelf	ACTGGGGGTCAAGACTTCAGCATTCTTTTGCGGGGGGCCACAATCAGTGACACCCTGACT[CG]CAAGCCTCAATCACCTGTTCCAGTGAGAAACAGGACTGAGATCAGAAGGAATGAGGCAGA	GACTTCAGCATTCTTTTGCGGGGGGCCACAATCAGTGACACCCTGACTCG	CARD14;CARD14;CARD14	NR_047566;NM_024110;NM_001257970	Body;TSS1500;TSS1500	NA	NA	NA	NA	NA	NA	NA	CARD14;CARD14;CARD14	ENST00000573882.1;ENST00000344227.2;ENST00000570421.1	5'UTR;TSS1500;TSS1500	CARD14;CARD14;CARD14;CARD14;CARD14;CARD14;CARD14	ENST00000576785.1;ENST00000573489.1;ENST00000573882.1;ENST00000575465.1;ENST00000571427.1;ENST00000344227.2;ENST00000570421.1	5'UTR;5'UTR;5'UTR;5'UTR;5'UTR;TSS1500;TSS1500	chr17:78151805-78152335	3	NA	NA	NA	NA	NA	NA	NA	0.492834296732606	0.805583966483724	0.312749669751118
10	chr8	126726035	+	cg16239035	99609387	NA	TTTCCTAACCTCCCTTTTTATAACTAATATTTAAAAATTTTCTTCCCAAC	NA	II	NA	NA	NA	NA	NA	NA	NA	NA	NA	OpenSea	CCTGTTCACTTGTGTGTTAATGACATTGTTAGTGGGATGGAGGAGACCTGCTGAGCACAA[CG]TTGGGAAGAAAATCTTCAAACACCAGTTACAAAAAGGGAGGCCAGGAAAAGTCATTTGTA	CGTTGGGAAGAAAATCTTCAAACACCAGTTACAAAAAGGGAGGCCAGGAA				NA	NA	NA	NA	NA	NA	NA	NA	NA	NA	NA	NA	NA	chr8:126725980-126726270	3	NA	NA	NA	NA	NA	NA	NA	0.503291719502433	0.768718492144172	0.26542677264174
11	chr16	3014186	-	cg07140290	90721521	93686255	CAAAACAAACAAAAATCAACCCATTAAAAACCTAAACAAAAAAAACACCA	CGAAACGAACAAAAATCAACCCGTTAAAAACCTAAACGAAAAAAACGCCG	I	A	Red	NA	NA	NA	NA	NA	NA	chr16:3013651-3015131	Island	CACGGAGGGATGCGAGGCGGGCAGGAGTCAGCCCGTTGGAGACCTGGGCGAGGGAGACGC[CG]AGAGCTAGGCTCAGTGGGAGGGGGCGGGCGTAGAGGCTGAGGCACCGCCCAGAGCTCGCT	CGGCGTCTCCCTCGCCCAGGTCTCCAACGGGCTGACTCCTGCCCGCCTCG	KREMEN2;KREMEN2;KREMEN2;KREMEN2	NM_024507;NM_001253726;NM_001253725;NM_172229	TSS200;TSS200;TSS200;TSS200	NA	NA	NA	NA	16:2953609-2955342	NA	NA	KREMEN2;KREMEN2;KREMEN2;KREMEN2;KREMEN2;KREMEN2	ENST00000575769.1;ENST00000303746.5;ENST00000303746.5;ENST00000572045.1;ENST00000575885.1;ENST00000319500.6	TSS1500;5'UTR;1stExon;TSS200;TSS200;TSS200	KREMEN2;KREMEN2;KREMEN2;KREMEN2;KREMEN2;KREMEN2	ENST00000575769.1;ENST00000303746.5;ENST00000303746.5;ENST00000572045.1;ENST00000575885.1;ENST00000319500.6	TSS1500;5'UTR;1stExon;TSS200;TSS200;TSS200	chr16:3012585-3014375	3	NA	NA	NA	NA	NA	NA	NA	0.335018990988062	0.0797038362735554	-0.255315154714507
12	chr1	237946534	-	cg00299070	29654262	NA	ATCACAATAAACCCATTAATTTAATCTTATTAAACTTCAATTTCCTCATC	NA	II	NA	NA	NA	NA	NA	NA	NA	NA	chr1:237947187-237947448	N_Shore	TTAATAATTAAGTCACAATGGGCCCATTAATTTAGTCTTGTTGAACTTCAATTTCCTCAT[CG]GTAAAATTAGGGTTAACAAAAAGTACCTGCCTTACATATGAACATTAAATCAGATATTGT	TCACAATGGGCCCATTAATTTAGTCTTGTTGAACTTCAATTTCCTCATCG	RYR2	NM_001035	Body	NA	NA	NA	NA	NA	NA	NA	RYR2	ENST00000540213.1	3'UTR	RYR2	ENST00000540213.1	3'UTR	NA	NA	NA	NA	NA	NA	NA	TRUE	NA	0.711561567649227	0.918389951326561	0.206828383677333
13	chr19	41188655	+	cg26933384	86661821	NA	AAACCRAAAATCCRTAAAATCTATCCTATAAATATCAACCRATAAACTCC	NA	II	NA	NA	NA	NA	NA	NA	NA	NA	chr19:41190249-41190460	N_Shore	GACAGGCCCCCTGGCGTCCACCCCCACAGGCCTCCTACCTTGGTTTTGTCGTCCACCACT[CG]GAGCCCATCGGCTGACACCCACAGGACAGACTTCACGGACTTTCGGCCCATCTGGAGGGA	CGGAGCCCATCGGCTGACACCCACAGGACAGACTTCACGGACTTTCGGCC	NUMBL	NM_004756	Body	NA	NA	NA	NA	NA	NA	NA	NA	NA	NA	NA	NA	NA	chr19:41188385-41188935	3	NA	NA	NA	NA	NA	TRUE	NA	0.507731133838894	0.855933452920538	0.348202319081644
14	chr14	105886081	-	cg11113759	20704884	53711166	AAAACTCAAAAACACCAAAAAAAACTATCCAAAAAAAAACACACAAACCA	AAAACTCGAAAACGCCGAAAAAAACTATCCGAAAAAAAACGCGCGAACCG	I	C	Grn	rs79473379	0.012979	NA	NA	NA	NA	NA	OpenSea	CGGCGCGCGGGGAGGACTCGGGGGCGCCGAGAGGAACTGTCCGGGAAGGGGCGCGCGGGC[CG]CGGGCGGCGCGGGGTCGGTAACGGCCCGTGCGGTGGGCGGCGGCGCCCGAGGCCCCTCCC	AGGACTCGGGGGCGCCGAGAGGAACTGTCCGGGAAGGGGCGCGCGGGCCG	MTA1	NM_004689	TSS200	high-CpG:104957059-104957420	NA	NA	NA	14:104957059-104958204	NA	NA	MTA1;MTA1;MTA1;MTA1;RP11-521B24.3	ENST00000414153.2;ENST00000331320.7;ENST00000406191.1;ENST00000405646.1;ENST00000551271.1	TSS200;TSS200;TSS200;TSS200;TSS200	MTA1;MTA1;MTA1;MTA1;MTA1;MTA1;RP11-521B24.3	ENST00000438610.1;ENST00000551236.1;ENST00000414153.2;ENST00000331320.7;ENST00000406191.1;ENST00000405646.1;ENST00000551271.1	TSS1500;TSS1500;TSS200;TSS200;TSS200;TSS200;TSS200	chr14:105885825-105886435	3	NA	NA	NA	NA	NA	TRUE	NA	0.322178872223603	0.107145109811729	-0.215033762411874
15	chr11	65264681	-	cg23566411	34632189	NA	TTCTACCCCRAAAATTCTAAACTAATAAAACCTAATAACATACAAACRAC	NA	II	NA	NA	NA	NA	NA	NA	NA	NA	chr11:65264957-65265398	N_Shore	CCTGAGACCACTTCTGCCCCGAGAATTCTAGACTAGTAAGACCTGGTGACATACAAACGA[CG]AAGATATTTTACAATAATGCCATGGCCCTTGATAGCTACACGAGGTTTGTGTTCTGATTT	CGTCGTTTGTATGTCACCAGGTCTTACTAGTCTAGAATTCTCGGGGCAGA	MALAT1	NR_002819	TSS1500	NA	NA	RDMR	NA	NA	11:65264667-65265382	Promoter_Associated	MALAT1	ENST00000534336.1	TSS1500	MALAT1	ENST00000534336.1	TSS1500	NA	NA	chr11:65264323-65265666	6	chr11:65263607-65276593	6	NA	TRUE	NA	0.25545900886558	0.0577854092942601	-0.19767359957132
16	chr3	42699215	-	cg04634182	86723428	NA	ACTACCCCTTAAATTCTATAACCAAAAACTAAACAATAAACAATAAACCC	NA	II	NA	NA	NA	NA	NA	NA	NA	NA	chr3:42700092-42700355	N_Shore	TTCCCTCAGGTGCTACCCCTTGGATTCTGTAGCCAGAGACTGGGCAGTGAGCAGTGAGCC[CG]GCTTCTGTTCTTGAGGTGTTTGGGGCTGGGCAAGCTTGCTTTTATTGGTATGTGTGAGTG	CGGGCTCACTGCTCACTGCCCAGTCTCTGGCTACAGAATCCAAGGGGTAG	ZBTB47	NM_145166	5'UTR	NA	NA	NA	NA	NA	NA	NA	ZBTB47;ZBTB47;ZBTB47	ENST00000505904.1;ENST00000232974.6;ENST00000457842.3	TSS1500;5'UTR;5'UTR	ZBTB47;ZBTB47;ZBTB47	ENST00000505904.1;ENST00000232974.6;ENST00000457842.3	TSS1500;5'UTR;5'UTR	NA	NA	chr3:42692779-42709889	6	NA	NA	NA	TRUE	NA	0.496748596557492	0.922658377108746	0.425909780551254
17	chr3	125396819	+	cg10041901	87787350	NA	AAATTATATCAAATACTACACCATTTAATATAAAACAACCTCTACCTCCC	NA	II	NA	NA	NA	NA	NA	NA	NA	NA	NA	OpenSea	TTCACCCACACCGGGGCATAGGGAATGGCGGGAGGCTGAGGCAGGAGAATTGCTTGAACC[CG]GGAGGTAGAGGTTGCCTTATATCAAATGGTGTAGTATTTGATATAACCTATGCACATCAT	CGGGAGGTAGAGGTTGCCTTATATCAAATGGTGTAGTATTTGATATAACC				NA	NA	NA	NA	NA	NA	NA	NA	NA	NA	NA	NA	NA	chr3:125396605-125396835	3	NA	NA	NA	NA	NA	NA	NA	0.528040955105006	0.868426501356996	0.34038554625199
18	chr3	50685355	+	cg13629798	54608931	NA	ATTATTAAAAATCTTCAAATCCTTAATCTTCACCTAATCRTAATCTACCC	NA	II	NA	NA	NA	NA	NA	NA	NA	NA	NA	OpenSea	CTTAGTGCCCACCATCCTGTCTGTCCCCAGGAGGAGATGACCAGTGCCTTGGCCACTATG[CG]GGTAGACTACGACCAGGTGAAGATCAAGGACCTGAAGACCTCTAACAACCGGCTCCTCAA	CGGGTAGACTACGACCAGGTGAAGATCAAGGACCTGAAGACCTCTAACAA	MAPKAPK3;MAPKAPK3;MAPKAPK3	NM_004635;NM_001243926;NM_001243925	Body;Body;Body	NA	NA	NA	NA	NA	NA	NA	NA	NA	NA	NA	NA	NA	chr3:50685225-50685475	3	NA	NA	NA	NA	NA	NA	NA	0.596140723296529	0.89565737258697	0.299516649290442
19	chr17	64720790	+	cg04955246	34659175	NA	AAATAAATATACTAACATCCTTTACTCCAACAATACAAACACRACCCAAC	NA	II	NA	NA	rs79784347	0.016667	NA	NA	NA	NA	NA	OpenSea	TTTCATCCTCTGCATTCAGAATTTTCCATTTGCTCAGGCCCCCAGCAGGGCGTCTGGCCA[CG]TTGGGCCGTGTTTGTATTGCTGGAGTAAAGGATGCCAGCACACTTACTCTTCTGCTTCCT	AGTAAGTGTGCTGGCATCCTTTACTCCAGCAATACAAACACGGCCCAACG	PRKCA	NM_002737	Body	NA	NA	NA	TRUE	NA	NA	NA	NA	NA	NA	NA	NA	NA	chr17:64720640-64721510	3	NA	NA	NA	NA	NA	TRUE	NA	0.600177485693508	0.855350371021704	0.255172885328196
20	chr17	42295711	+	cg25858983	95768472	42775855	AATATAAACCTACCCCCTTCTACTCTAAACAATTAAAAAATCATTAATCA	AATATAAACCTACCCCCTTCTACTCTAAACGATTAAAAAATCGTTAATCG	I	T	Red	NA	NA	NA	NA	NA	NA	chr17:42295861-42299719	N_Shore	AAAGCCACCTCACCCTTTGGAAGACATACCAGTTCCCACTCAGGAAGGCTGAGAGGTGAA[CG]ACTAACGACTTTCTAACCGCCCAGAGTAGAAGGGGGCAGGTCCACACTCTGAGAGACTCA	CGACTAACGACTTTCTAACCGCCCAGAGTAGAAGGGGGCAGGTCCACACT	UBTF;UBTF;UBTF	NM_001076684;NM_014233;NM_001076683	5'UTR;TSS200;5'UTR	NA	NA	NA	NA	NA	17:42294752-42297183	Promoter_Associated	UBTF;UBTF;UBTF;UBTF;UBTF;UBTF;UBTF;UBTF;UBTF;UBTF	ENST00000537550.1;ENST00000526094.1;ENST00000537550.1;ENST00000526094.1;ENST00000533177.1;ENST00000436088.1;ENST00000393606.3;ENST00000527034.1;ENST00000343638.5;ENST00000302904.4	3'UTR;1stExon;1stExon;5'UTR;5'UTR;5'UTR;5'UTR;5'UTR;5'UTR;5'UTR	UBTF;UBTF;UBTF;UBTF;UBTF;UBTF;UBTF;UBTF;UBTF;UBTF	ENST00000537550.1;ENST00000526094.1;ENST00000537550.1;ENST00000526094.1;ENST00000533177.1;ENST00000436088.1;ENST00000393606.3;ENST00000527034.1;ENST00000343638.5;ENST00000302904.4	3'UTR;1stExon;1stExon;5'UTR;5'UTR;5'UTR;5'UTR;5'UTR;5'UTR;5'UTR	chr17:42295445-42295755	3	NA	NA	NA	NA	NA	TRUE	NA	0.451612047179886	0.0821316025162983	-0.369480444663588
21	chr5	12322	+	cg17267260	65723171	NA	ACTTCRAAAATACTACRAAAATAAAACAAAATACTCCTCAACACAAACCC	NA	II	NA	NA	NA	NA	NA	NA	NA	NA	NA	OpenSea	CCTAGGTCTCTGCTGAGCAGAACGCAGCTCCGCCCTCGCGGTGCCCTGGGCCCGCCCGCC[CG]GGTCTGTGCTGAGGAGTACTCTGCTCCACCTTCGCAGTACCCCCGAAGTCTGTGCAGAGG	CTTCGGGGGTACTGCGAAGGTGGAGCAGAGTACTCCTCAGCACAGACCCG				NA	NA	NA	NA	5:65155-66233	NA	NA	NA	NA	NA	NA	NA	NA	NA	NA	NA	NA	chr5:12283-13638	6	NA	TRUE	NA	0.379437087594282	0.822272195468166	0.442835107873883
22	chr7	97763485	+	cg08933542	71737105	NA	TATTTCATTTAACTATCACAATACCTCTAAAATAATACRACCAACTCCAC	NA	II	NA	NA	rs11761896	0.228035	NA	NA	NA	NA	NA	OpenSea	CAGTCTGGCCTGCCACTGTCCCACCTGGGTTCATGGGCATATCAGTTTCTTCATCTGTGA[CG]TGGAGCTGGTCGTATTACCTCAGAGGTATTGTGACAGCCAAATGAAATAATGCTGTATTT	CGTGGAGCTGGTCGTATTACCTCAGAGGTATTGTGACAGCCAAATGAAAT	LMTK2	NM_014916	Body	NA	chr7:97763424-97763424	NA	NA	NA	NA	NA	LMTK2	ENST00000493372.1	5'UTR	LMTK2	ENST00000493372.1	5'UTR	chr7:97762940-97763590	3	NA	NA	NA	NA	NA	NA	NA	0.350849973698069	0.125280540471371	-0.225569433226699
23	chr3	108308533	-	cg14787155	47610946	9667826	AAAATTTCAACCTAAAATCCCATAAAAACAAAAAATCTCACAATTTCTCA	GAAATTTCGACCTAAAATCCCGTAAAAACGAAAAATCTCGCGATTTCTCG	I	A	Red	rs9810998	0.014976	NA	NA	NA	NA	chr3:108308227-108308604	Island	CTGAGAGGCCGCGAGGTTTCGGCCTGAGATCCCGTGAAGGCGAGAAATCTCGCGATTTCT[CG]GGAGAGGAATCGGTTAGGAGAAGGGGGATTCCTCACTCAGCTGTGCGCTCTGATTTCGTG	GAGGTTTCGGCCTGAGATCCCGTGAAGGCGAGAAATCTCGCGATTTCTCG	DZIP3;DZIP3;CIP2A	NM_014648;NM_014648;NM_020890	1stExon;5'UTR;TSS200	high-CpG:109791062-109791239	NA	NA	NA	3:109790598-109791476	3:108307498-108309243	Promoter_Associated	DZIP3;KIAA1524;KIAA1524;DZIP3;DZIP3;DZIP3	ENST00000393969.2;ENST00000487834.1;ENST00000295746.7;ENST00000361582.3;ENST00000393969.2;ENST00000361582.3	1stExon;TSS200;TSS1500;1stExon;5'UTR;5'UTR	DZIP3;DZIP3;DZIP3;DZIP3;KIAA1524;KIAA1524;KIAA1524;KIAA1524;DZIP3;DZIP3;DZIP3	ENST00000479138.1;ENST00000393969.2;ENST00000495008.1;ENST00000486815.1;ENST00000461666.1;ENST00000487834.1;ENST00000295746.7;ENST00000468953.1;ENST00000361582.3;ENST00000393969.2;ENST00000361582.3	TSS1500;1stExon;TSS200;TSS200;TSS1500;TSS200;TSS1500;TSS1500;1stExon;5'UTR;5'UTR	chr3:108307540-108308635	3	NA	NA	NA	NA	NA	TRUE	NA	0.376908733434495	0.0846138861207913	-0.292294847313704
24	chr10	122614164	-	cg13789938	23619853	NA	TTCTCATTAATAATATATAAAAAATCTAATTTATCCAAATCCTCACCAAC	NA	II	NA	NA	NA	NA	NA	NA	NA	NA	chr10:122610678-122611052	S_Shelf	CCAAATTAACATTCTCATTAGTAGTGTATGAGGAGTCTAATTTGTCCAAATCCTCACCAA[CG]CTTGCTGTTCTCTGTTCTTTTGATTATAACCATCCTAATGGGTATGAATTGATTCTCATT	TCTCATTAGTAGTGTATGAGGAGTCTAATTTGTCCAAATCCTCACCAACG	WDR11	NM_018117	Body	NA	NA	NA	NA	NA	NA	NA	NA	NA	NA	WDR11	ENST00000470052.1	5'UTR	NA	NA	NA	NA	chr10:122609970-122614379	6	NA	TRUE	NA	0.628812557237266	0.866197338786324	0.237384781549058
25	chr10	80932954	-	cg11542209	80736863	NA	TAAAAAACTCCTAAAAAATAACACTAACCTAAAACAAACTTATCCAACCC	NA	II	NA	NA	NA	NA	NA	NA	NA	NA	NA	OpenSea	GGGCTCTGGGCTGAGGAACTCCTGGGAGGTGGCACTGGCCTAGGGCAAGCTTGTCCAACC[CG]TGACCCATGGGCCACACGTGGCTCAGGACGACTTTGAATGTGGCCCAACATAAATTCGTA	CGGGTTGGACAAGCTTGCCCTAGGCCAGTGCCACCTCCCAGGAGTTCCTC	ZMIZ1	NM_020338	5'UTR	NA	NA	NA	TRUE	NA	NA	NA	ZMIZ1	ENST00000334512.5	5'UTR	ZMIZ1	ENST00000334512.5	5'UTR	NA	NA	chr10:80932499-80932963	4	NA	NA	NA	NA	NA	0.670629446382644	0.864659197465154	0.194029751082511
26	chr14	95624293	+	cg02719245	63767522	NA	AAATAAATATTTATTATTTCCCCAAATACRAAAACCCCTACACCACTAAC	NA	II	NA	NA	NA	NA	NA	NA	NA	NA	chr14:95623080-95624220	S_Shore	TCCCTCTGAGCACCTCCCTCCCCTTTTTAAAGTACCTTCCCACTCGCCTGCGTTTCCTCG[CG]TTAGTGGTGCAGGGGCCTCCGCATTTGGGGAAATAACAAACACCCACTTCCGCCCCCCAC	AGTGGGTGTTTGTTATTTCCCCAAATGCGGAGGCCCCTGCACCACTAACG	DICER1-AS1;DICER1	NR_015415;NM_177438	Body;TSS1500	NA	NA	NA	NA	14:94692834-94694115	NA	NA	DICER1;DICER1-AS1;DICER1;DICER1;DICER1-AS1;DICER1-AS1;DICER1-AS1	ENST00000343455.3;ENST00000554631.1;ENST00000526495.1;ENST00000526495.1;ENST00000554631.1;ENST00000439819.1;ENST00000435343.1	TSS1500;1stExon;1stExon;5'UTR;5'UTR;5'UTR;5'UTR	DICER1;DICER1;DICER1-AS1;DICER1;DICER1;DICER1;DICER1-AS1;DICER1-AS1;DICER1-AS1	ENST00000529720.1;ENST00000343455.3;ENST00000554631.1;ENST00000529206.1;ENST00000526495.1;ENST00000526495.1;ENST00000554631.1;ENST00000439819.1;ENST00000435343.1	TSS1500;TSS1500;1stExon;TSS1500;1stExon;5'UTR;5'UTR;5'UTR;5'UTR	chr14:95624120-95624735	3	NA	NA	NA	NA	TRUE	TRUE	NA	0.632444863451569	0.271577340298202	-0.360867523153366
27	chr4	82392459	+	cg04534345	64759111	NA	ATCTTAAATTATAATCRCRTCCATCATTTTTTTCATCCCTTCTTTCCTTC	NA	II	NA	NA	NA	NA	NA	NA	NA	NA	chr4:82392610-82393426	N_Shore	CTACACACACACGCACACAAAACTGGTCAAGAAGTGGAAGAATCAACCTAGGTATGCACA[CG]AAGGAAAGAAGGGATGAAAAAAATGATGGACGCGATTACAACTCAAGACAAATCCTCAAA	TCTTGAGTTGTAATCGCGTCCATCATTTTTTTCATCCCTTCTTTCCTTCG	RASGEF1B;RASGEF1B;RASGEF1B	NM_001300735;NM_001300736;NM_152545	5'UTR;5'UTR;5'UTR	NA	NA	NA	NA	NA	NA	NA	RASGEF1B;RASGEF1B;RASGEF1B;RASGEF1B	ENST00000436139.2;ENST00000335927.7;ENST00000264400.2;ENST00000509081.1	5'UTR;5'UTR;5'UTR;TSS200	RASGEF1B;RASGEF1B;RASGEF1B;RASGEF1B;RASGEF1B;RASGEF1B;RP11-689K5.3	ENST00000507538.1;ENST00000436139.2;ENST00000335927.7;ENST00000264400.2;ENST00000509081.1;ENST00000504863.1;ENST00000512716.1	3'UTR;5'UTR;5'UTR;5'UTR;TSS200;5'UTR;3'UTR	chr4:82391565-82393335	3	NA	NA	NA	NA	NA	NA	NA	0.571698763417564	0.10457182308299	-0.467126940334574
28	chr2	107502793	-	cg14209299	14632967	20707206	CACACCACAAAACTTAAAAACTACAAAAAACAAATACACAACAAAAATCA	CACGCCGCGAAACTTAAAAACTACAAAAAACGAATACGCGACGAAAATCG	I	T	Red	NA	NA	NA	NA	NA	NA	chr2:107502353-107504216	Island	GGGTCCCCGACTCACGCCGCGGAACTTGGGGGCTGCAGAAGGCGAGTGCGCGGCGGGAGT[CG]TCCTGCCGCAGGCTCGAGTCCTCCTCCTGCCACCGTGGGGTCTCGGAGCTGCCCCGCGCT	CACGCCGCGGAACTTGGGGGCTGCAGAAGGCGAGTGCGCGGCGGGAGTCG	ST6GAL2;ST6GAL2;ST6GAL2	NM_001142351;NM_001142352;NM_032528	TSS200;5'UTR;5'UTR	NA	NA	DMR	NA	2:106868786-106870648	NA	NA	ST6GAL2;ST6GAL2;ST6GAL2;ST6GAL2	ENST00000409382.3;ENST00000409382.3;ENST00000361686.4;ENST00000409087.3	1stExon;5'UTR;5'UTR;5'UTR	ST6GAL2;ST6GAL2;ST6GAL2;ST6GAL2;ST6GAL2	ENST00000409382.3;ENST00000419159.2;ENST00000409382.3;ENST00000361686.4;ENST00000409087.3	1stExon;TSS1500;5'UTR;5'UTR;5'UTR	chr2:107501760-107504335	3	NA	NA	NA	NA	NA	TRUE	NA	0.468507661484738	0.255821117681713	-0.212686543803025
29	chr12	14968227	+	cg15476885	78689292	NA	AAATCCTACTTAACATCCATACCTAATTCAAATACACTAACCACACATCC	NA	II	NA	NA	NA	NA	NA	NA	NA	NA	NA	OpenSea	TTTCTACTTTTGTCCCAGTGGATCATCTTGCCCTTGATGTATCCAGGGCCCCACCACGTA[CG]GATGTGTGGCCAGTGTATCTGAACTAGGTATGGATGTTAAGTAGGATTTTAATAGATGTT	CGGATGTGTGGCCAGTGTATCTGAACTAGGTATGGATGTTAAGTAGGATT	SMCO3;C12orf60	NM_001013698;NM_175874	TSS1500;5'UTR	NA	NA	NA	NA	NA	NA	NA	C12orf69;C12orf60;C12orf60	ENST00000316048.2;ENST00000330828.2;ENST00000527783.1	TSS1500;5'UTR;5'UTR	C12orf69;C12orf60;C12orf60;C12orf60	ENST00000316048.2;ENST00000330828.2;ENST00000533472.1;ENST00000527783.1	TSS1500;5'UTR;5'UTR;5'UTR	NA	NA	NA	NA	NA	NA	NA	TRUE	NA	0.453965752216774	0.711002202582727	0.257036450365953
30	chr8	109304631	-	cg12811575	31756596	NA	TTTTTCTCTTCTAATTAATTCRACAAATAAATTATTTAACACTCCTTAAC	NA	II	NA	NA	NA	NA	NA	NA	NA	NA	NA	OpenSea	GTTTTTTCTTCTTTTTCTCTTCTAGTTGATTCGGCAGGTGAGTTGTTTGACACTCCTTAG[CG]AATTTCGACTTCCATGGCCACCGTCCTGCTCATACTAGCTAGTTTTAAGCAATGACAGTC	CGCTAAGGAGTGTCAAACAACTCACCTGCCGAATCAACTAGAAGAGAAAA				low-CpG:109373794-109373840	NA	NA	NA	NA	8:109304603-109304736	Unclassified_Cell_type_specific	NA	NA	NA	EIF3E	ENST00000518634.1	3'UTR	NA	NA	NA	NA	NA	NA	NA	TRUE	NA	0.840584270644286	0.5544833842898	-0.286100886354486
31	chr3	153572883	-	cg04348643	64769205	NA	CTACRACATCCATTTACTATAACAATCTAAATTTTCTAAAACTCAACCAC	NA	II	NA	NA	NA	NA	NA	NA	NA	NA	NA	OpenSea	GCCCGAGGTGACTACGACATCCATTTACTATGACAGTCTAAATTTTCTAGGACTCAACCA[CG]GTATTTCAGATAACATCTTTACTATATCTATTACAAATCTGTAAATCCTGAAGTGAACTT	TACGACATCCATTTACTATGACAGTCTAAATTTTCTAGGACTCAACCACG				NA	NA	NA	TRUE	NA	NA	NA	NA	NA	NA	RP11-23D24.2	ENST00000488210.1	3'UTR	NA	NA	NA	NA	NA	NA	NA	TRUE	NA	0.522471381154928	0.810740365900561	0.288268984745632
32	chr2	11123476	+	cg11241151	64743267	NA	CTATCTTAAAACRAAAAAACATCTAAACCACCAACTAACRTAAAACATCC	NA	II	NA	NA	rs10495577	0.341653	NA	NA	NA	NA	NA	OpenSea	GCAGGCGCTGTGTTCTCGCCTCCCCGAGCTCCTCCATCCTGCTTCCCACTACGCTCTGCA[CG]GATGCTCCACGCCAGCTGGTGGCTTAGATGTTTTCTCGTTTCAAGACAGGGAGACAGACG	CGGATGCTCCACGCCAGCTGGTGGCTTAGATGTTTTCTCGTTTCAAGACA				NA	NA	NA	TRUE	2:11040927-11041068	NA	NA	NA	NA	NA	NA	NA	NA	chr2:11123125-11123755	3	NA	NA	NA	NA	NA	TRUE	NA	0.43460692877709	0.781774376109418	0.347167447332328
33	chr7	56809605	+	cg06112082	26775977	93791874	TAACTAAAAATACAAATAACTACATATATATCAACTCACTACAACCTCCA	TAACTAAAAATACAAATAACTACATATATATCGACTCACTACAACCTCCG	I	T	Red	NA	NA	NA	NA	NA	NA	NA	OpenSea	GTGCCTGTAATCCCAGCTACTCGAGAGGCTGAGACAGGAGAATCACTTGAACCCAGTAGA[CG]GAGGTTGCAGTGAGCCGACATACATGCAGTCACCTGTATTCCCAGCTACTTGGGAGGCTG	CGGAGGTTGCAGTGAGCCGACATACATGCAGTCACCTGTATTCCCAGCTA				NA	NA	NA	NA	NA	NA	NA	NA	NA	NA	NA	NA	NA	NA	NA	NA	NA	NA	NA	NA	TRUE	NA	0.370426029755387	0.567051217194064	0.196625187438677
34	chr7	140714351	-	cg05145314	19804546	NA	TTAACTCRAAAACRCATTTCRCAAATATTTTTCTTAAATATCACCTTACC	NA	II	NA	NA	NA	NA	NA	NA	NA	NA	chr7:140714478-140714943	N_Shore	TCAACCGATGTTTGACTCGGGAGCGCATTTCGCAAATATTTTTCTTAAATATCACCTTAC[CG]TATTTTTCTTAAGGTGGTTACAAAATTAATCTGCAGCCCACCACCCAAAGCTACAGTGCC	CGGTAAGGTGATATTTAAGAAAAATATTTGCGAAATGCGCTCCCGAGTCA	MRPS33;MRPS33;MRPS33	NM_016071;NM_053035;NM_016071	5'UTR;5'UTR;1stExon	NA	NA	NA	NA	NA	7:140713760-140715380	Promoter_Associated	MRPS33;MRPS33;MRPS33;MRPS33;MRPS33;MRPS33;MRPS33	ENST00000467334.1;ENST00000393008.3;ENST00000544013.1;ENST00000324787.5;ENST00000469351.1;ENST00000496958.1;ENST00000393008.3	5'UTR;5'UTR;5'UTR;5'UTR;5'UTR;TSS200;1stExon	MRPS33;MRPS33;MRPS33;MRPS33;MRPS33;MRPS33;MRPS33;MRPS33;MRPS33;MRPS33;MRPS33;MRPS33	ENST00000484502.1;ENST00000496641.1;ENST00000485202.1;ENST00000467334.1;ENST00000393008.3;ENST00000544013.1;ENST00000324787.5;ENST00000469351.1;ENST00000496958.1;ENST00000484502.1;ENST00000485202.1;ENST00000393008.3	3'UTR;3'UTR;3'UTR;5'UTR;5'UTR;5'UTR;5'UTR;5'UTR;TSS200;1stExon;1stExon;1stExon	NA	NA	chr7:140714065-140715281	6	chr7:140711610-140715442	6	NA	NA	NA	0.26246956812187	0.0477657712991741	-0.214703796822696
35	chr11	78285989	+	cg23243312	93700300	48799990	CATTCTTTCAACAATAATCTCTACAACCTTAAAACATTAACTCCACCCCA	CGTTCTTTCAACGATAATCTCTACAACCTTAAAACATTAACTCCGCCCCG	I	T	Red	NA	NA	NA	NA	NA	NA	chr11:78285405-78285995	Island	GCGTACTTGTGACCCAGGCTTAGGGAGGCGTGCGGGAGGGGGCGGGGTCAGGAGCCGAGA[CG]GGGCGGAGCTAATGCCCTAAGGTTGTAGAGATTATCGCTGAAAGAACGTGGGAGCACATC	CGGGGCGGAGCTAATGCCCTAAGGTTGTAGAGATTATCGCTGAAAGAACG	NARS2;NARS2	NM_024678;NM_001243251	TSS200;TSS200	NA	NA	NA	NA	11:77963054-77963777	11:78284912-78286552	Promoter_Associated	NARS2;NARS2	ENST00000528850.1;ENST00000281038.5	TSS1500;TSS200	NARS2;NARS2;NARS2;NARS2	ENST00000528850.1;ENST00000529880.1;ENST00000281038.5;ENST00000529571.1	TSS1500;TSS1500;TSS200;TSS200	chr11:78285805-78286050	3	NA	NA	NA	NA	NA	NA	NA	0.442640081603215	0.178512894374683	-0.264127187228532
36	chr7	135662318	+	cg16789051	36680246	18610229	ACAAAAACATCCTAATCCCATCAAAAATACTCTCACTCTTCCTCCATTCA	ACAAAAACGTCCTAATCCCATCGAAAATACTCTCACTCTTCCTCCATTCG	I	C	Grn	NA	NA	NA	NA	NA	NA	chr7:135661841-135662272	S_Shore	GGCGACAAGTGGGCGGGACTGGGAGGCAGAATGAAGGAGGCCCGGGGGAGGTCAAGACAG[CG]AATGGAGGAAGAGTGAGAGTACTTTCGATGGGATTAGGACGCTTCTGCACCACCATTAAT	GCAGAAGCGTCCTAATCCCATCGAAAGTACTCTCACTCTTCCTCCATTCG	MTPN;LUZP6	NM_145808;NM_001128619	TSS200;TSS200	NA	NA	NA	NA	NA	7:135661136-135662674	Promoter_Associated	MTPN;MTPN	ENST00000393085.3;ENST00000435723.1	TSS1500;TSS1500	MTPN;MTPN	ENST00000393085.3;ENST00000435723.1	TSS1500;TSS1500	NA	NA	chr7:135660978-135662542	6	chr7:135659989-135662940	6	NA	NA	NA	0.331397623989129	0.0709164342779559	-0.260481189711173
37	chr1	57432416	+	cg04797274	6621931	NA	TACAATAATAATTAATAATAATCTAATTTATTTAATCTTCACAACAACCC	NA	II	NA	NA	NA	NA	NA	NA	NA	NA	NA	OpenSea	CCTCTCTGGGCCTAAGTTCCTTCATCAATAAAACAGGGATAATAATAATACCAACCTCAC[CG]GGTTGTTGTGAAGATTAAATAAATTAGATTATTATTAATTATTATTGTAATTATAATTAA	CGGGTTGTTGTGAAGATTAAATAAATTAGATTATTATTAATTATTATTGT	C8B;C8B;C8B	NM_001278544;NM_001278543;NM_000066	TSS1500;TSS1500;TSS1500	NA	NA	NA	NA	NA	NA	NA	C8B;C8B;C8B;C8B;RP5-1103B4.3	ENST00000371237.4;ENST00000535057.1;ENST00000543257.1;ENST00000494324.1;ENST00000417420.1	TSS1500;TSS1500;TSS1500;TSS1500;5'UTR	C8B;C8B;C8B;C8B;RP5-1103B4.3	ENST00000371237.4;ENST00000535057.1;ENST00000543257.1;ENST00000494324.1;ENST00000417420.1	TSS1500;TSS1500;TSS1500;TSS1500;5'UTR	NA	NA	NA	NA	chr1:57431122-57432477	6	NA	NA	NA	0.444180034881324	0.821372436862873	0.377192401981549
38	chr5	73553751	+	cg09693811	56632271	NA	AATAACTACAAATTCAAAACTATAATCAACAATTACCTAATTACTCTTAC	NA	II	NA	NA	NA	NA	NA	NA	NA	NA	NA	OpenSea	AACCATCAGGGTTGTAACTCCTGGCTGCAGCACCCGGAAGGGAGGGAGCAAAAGGAGCCA[CG]CAAGAGTAATTAGGCAATTGCTGACCACAGCTCTGAACCTGCAGTCACTGATAAACACAA	CGCAAGAGTAATTAGGCAATTGCTGACCACAGCTCTGAACCTGCAGTCAC				NA	NA	NA	TRUE	NA	NA	NA	NA	NA	NA	NA	NA	NA	chr5:73553465-73554295	3	NA	NA	NA	NA	NA	TRUE	NA	0.318538640390813	0.0775742323411587	-0.240964408049655
39	chr2	68693636	+	cg26431750	92803480	NA	AAAAACCAAAATACATAACAAAAACTTACTCTTAACTCACCCRTTTTTAC	NA	II	NA	NA	NA	NA	NA	NA	NA	NA	chr2:68694047-68695097	N_Shore	CTGCAGTCTGTGTTCAACAGAGGTCTTCTTCTTGAGGGTTAGGAGAAGTAAGAAAGCAAA[CG]TAAAAACGGGTGAGTCAAGAGCAAGTTTTTGCCATGCACCTTGGCCCCTCCCACCACCAA	GGGGCCAAGGTGCATGGCAAAAACTTGCTCTTGACTCACCCGTTTTTACG	FBXO48;APLF	NM_001024680;NM_173545	5'UTR;TSS1500	NA	NA	NA	NA	NA	2:68693384-68695326	Promoter_Associated	FBXO48;APLF	ENST00000377957.2;ENST00000303795.4	5'UTR;TSS1500	FBXO48;APLF;APLF;APLF	ENST00000377957.2;ENST00000303795.4;ENST00000529851.1;ENST00000445692.1	5'UTR;TSS1500;TSS1500;TSS1500	chr2:68693405-68693870	3	NA	NA	NA	NA	NA	NA	NA	0.304170361636668	0.0679798118110171	-0.236190549825651
40	chr15	44120022	+	cg16494108	41675966	NA	TTTCCCAAAAACAATATAAATCCAAATTAAAACCAAATACAATAACTCAC	NA	II	NA	NA	NA	NA	NA	NA	NA	NA	chr15:44119074-44119277	S_Shore	CTCGATCTCCTGACCTCGCGATCTGCCCGATTGGGCCTCCCAAAGTGCTGGGATTACAGG[CG]TGAGCCACTGCACCTGGCCTCAATTTGGATTTATATTGTCTTTGGGAAATGGGAATTATT	TTCCCAAAGACAATATAAATCCAAATTGAGGCCAGGTGCAGTGGCTCACG	WDR76;WDR76	NM_001167941;NM_024908	5'UTR;Body	NA	NA	RDMR	NA	NA	NA	NA	WDR76	ENST00000381246.2	5'UTR	WDR76;WDR76	ENST00000381246.2;ENST00000452115.1	5'UTR;5'UTR	NA	NA	NA	NA	chr15:44118305-44120568	6	NA	TRUE	NA	0.403224232845979	0.61964125311873	0.216417020272751
41	chr16	76769105	-	cg02889828	17741534	NA	TTCAAACACCAAAATTTTCTATATTTACTATCTCAAAATTAAAACCATCC	NA	II	NA	NA	NA	NA	NA	NA	NA	NA	NA	OpenSea	TTCTGCTCCTATTCAGGCACCAGAGTTTTCTGTGTTTACTGTCTCAAAATTAGAACCATC[CG]CCCAACAAAAAACAAGAAATTTTGGCTTCGAGATCCAGTTTGGACCGTAAAAAATAATCA	TCAGGCACCAGAGTTTTCTGTGTTTACTGTCTCAAAATTAGAACCATCCG				NA	NA	NA	NA	NA	NA	NA	CTD-2336H13.2	ENST00000567777.1	TSS1500	CTD-2336H13.2	ENST00000567777.1	TSS1500	NA	NA	NA	NA	NA	NA	NA	NA	NA	0.63357582163334	0.89587888086777	0.26230305923443
42	chr12	57607029	+	cg08699270	13653108	NA	AATTCAACAAAAATTATTAAAACRTTCACRTCCCCAAAACRAAACTACCC	NA	II	NA	NA	NA	NA	NA	NA	NA	NA	chr12:57609976-57611168	N_Shelf	CCTCCAGCCTCCCCTCCCCTGGGGACGCCAAGGAGGTGGGCCACACCCAGGAAGGGAAAG[CG]GGCAGCCCCGTTTTGGGGACGTGAACGTTTTAATAATTTTTGCTGAATTCCTTTACAACT	CGGGCAGCCCCGTTTTGGGGACGTGAACGTTTTAATAATTTTTGCTGAAT	LRP1	NM_002332	3'UTR	NA	NA	NA	NA	NA	12:57606820-57607831	Unclassified	LRP1	ENST00000243077.3	3'UTR	LRP1;LRP1	ENST00000243077.3;ENST00000556356.1	3'UTR;5'UTR	chr12:57606605-57607055	3	NA	NA	NA	NA	NA	TRUE	NA	0.337092453881336	0.709753955454504	0.372661501573168
43	chr10	128113825	+	cg06947608	35715146	NA	CAACCCATCTCTTTATAACCTAAAACAATCAAAAAACCCTCAATCACCCC	NA	II	NA	NA	NA	NA	NA	NA	NA	NA	NA	OpenSea	CACTGAAGTTACGTCAGAGCTTCCATAGAAATGGATTCTTTTCTCTGGTGAGGAATGGGG[CG]GGGTGACTGAGGGCCCTCTGACTGCTCCAGGTCACAAAGAGATGGGCTGATTGTTCCACA	AGCCCATCTCTTTGTGACCTGGAGCAGTCAGAGGGCCCTCAGTCACCCCG	C10orf90	NM_001004298	3'UTR	NA	NA	NA	NA	NA	NA	NA	C10orf90;C10orf90	ENST00000356858.2;ENST00000284694.7	3'UTR;3'UTR	C10orf90;C10orf90	ENST00000424927.1;ENST00000284694.7	3'UTR;3'UTR	chr10:128113680-128113890	3	NA	NA	NA	NA	NA	TRUE	NA	0.34975895986889	0.801288144209824	0.451529184340934
44	chr6	31772251	-	cg08035151	39721261	NA	TTTTATAAACTTAAACAAATAATATAACTAATCTAAACCTCAATTTCCTC	NA	II	NA	NA	NA	NA	NA	NA	NA	NA	chr6:31774475-31774862	N_Shelf	TCACTTACTAGTTTTGTAGACTTGAACAAGTGGTATAGCTGATCTAAGCCTCAGTTTCCT[CG]TGTAAAACAGCAATAGTATATATTACTTAGCAGTGTTTGAGAAATCAATCAATAAATGTA	CGAGGAAACTGAGGCTTAGATCAGCTATACCACTTGTTCAAGTCTACAAA	LSM2	NM_021177	Body	NA	NA	NA	NA	NA	NA	NA	2	ENST00000491421.1	3'UTR	LSM2;LSM2;LSM2;LSM2;LSM2;LSM2	ENST00000475835.1;ENST00000491421.1;ENST00000493387.1;ENST00000470083.1;ENST00000470086.1;ENST00000477182.1	3'UTR;3'UTR;3'UTR;3'UTR;3'UTR;3'UTR	NA	NA	NA	NA	NA	NA	NA	TRUE	NA	0.62116514756489	0.851800256669972	0.230635109105082
45	chr2	107502677	+	cg20483857	15650977	53654234	AAATCCCAACTCTAACAAACACCAACATAAATATAAAAACACATAACACA	AAATCCCAACTCTAACGAACGCCAACGTAAATATAAAAACGCGTAACGCG	I	C	Grn	rs78213415	0.054113	NA	NA	NA	NA	chr2:107502353-107504216	Island	CGGCACTGGAGTCCAAGGCGTGCGTGTCACATTTTATTCCCCGGCAGCCGCTCGGGTGCG[CG]CGCTACGCGCTCCCACACTCACGCTGGCGCCCGCTAGAGCTGGGACCCTGGCCGGGGTCC	GGGTCCCAGCTCTAGCGGGCGCCAGCGTGAGTGTGGGAGCGCGTAGCGCG	ST6GAL2;ST6GAL2;ST6GAL2	NM_001142351;NM_001142352;NM_032528	TSS200;5'UTR;5'UTR	NA	NA	DMR	NA	2:106868786-106870648	NA	NA	ST6GAL2;ST6GAL2;ST6GAL2;ST6GAL2	ENST00000409382.3;ENST00000409382.3;ENST00000361686.4;ENST00000409087.3	1stExon;5'UTR;5'UTR;5'UTR	ST6GAL2;ST6GAL2;ST6GAL2;ST6GAL2;ST6GAL2	ENST00000409382.3;ENST00000419159.2;ENST00000409382.3;ENST00000361686.4;ENST00000409087.3	1stExon;TSS1500;5'UTR;5'UTR;5'UTR	chr2:107501760-107504335	3	NA	NA	NA	NA	NA	TRUE	NA	0.553221558915677	0.319784070313561	-0.233437488602116
46	chr10	127506329	+	cg04754212	9716442	NA	ACACAAACTTTAAAACCAAACTAATTAAATATAAATCCCAACTCTACCAC	NA	II	NA	NA	NA	NA	NA	NA	NA	NA	NA	OpenSea	GCTTAGGAAGAAGCTGAGGTGTACAGAGGATGACACTCATCCAAAGTCTCAGAATTGCTA[CG]TGGCAGAGCTGGGATTCACACCCAACCAGTCTGGCTCCAAAGTCTGTGCTTTTAACCCCC	CGTGGCAGAGCTGGGATTCACACCCAACCAGTCTGGCTCCAAAGTCTGTG	UROS	NM_000375	5'UTR	NA	NA	NA	NA	NA	NA	NA	UROS;UROS;UROS;UROS	ENST00000368774.1;ENST00000368778.3;ENST00000368797.4;ENST00000368786.1	5'UTR;5'UTR;5'UTR;TSS1500	UROS;UROS;UROS;UROS;UROS	ENST00000368774.1;ENST00000368778.3;ENST00000368797.4;ENST00000420761.1;ENST00000368786.1	5'UTR;5'UTR;5'UTR;5'UTR;TSS1500	NA	NA	NA	NA	chr10:127502400-127506440	6	NA	NA	NA	0.559444059199428	0.747302114564645	0.187858055365217
47	chr3	14220407	+	cg04894169	32716976	NA	ACCATTTTTCCTAAATCTAAAAAAAACAACCTAATACAAAAAACTCCTTC	NA	II	NA	NA	rs3731055	0.06529600000000001	NA	NA	NA	NA	chr3:14219715-14220408	Island	GCAGGGTTTGAAACATGGCGGACGACGTAGACCAGGTAAGTGTATTTTAAGGAGGTCGCT[CG]AAGGAGCTTCTTGTACTAGGCTGCTTTTTCCAGACTCAGGAAAAATGGCCAGTCGTGCCT	CCATTTTTCCTGAGTCTGGAAAAAGCAGCCTAGTACAAGAAGCTCCTTCG	XPC;XPC;XPC;LSM3	NR_027299;NM_001145769;NM_004628;NM_014463	TSS1500;TSS1500;TSS1500;Body	NA	NA	NA	NA	NA	3:14219212-14221098	Promoter_Associated	XPC;XPC	ENST00000285021.7;ENST00000449060.2	TSS200;TSS1500	XPC;XPC;XPC;XPC	ENST00000285021.7;ENST00000449060.2;ENST00000476581.2;ENST00000511155.1	TSS200;TSS1500;TSS1500;TSS1500	NA	NA	chr3:14219043-14220702	6	chr3:14217587-14221769	6	NA	TRUE	NA	0.662654210858833	0.380313716579148	-0.282340494279686
48	chr6	151772946	-	cg00510787	15790989	NA	CCRTTCAATTCCTCAAACTCAAAATTATTTTATCRATTTCTACAATTACC	NA	II	NA	NA	NA	NA	NA	NA	NA	NA	chr6:151773043-151774070	N_Shore	TTGGGAGTATGCCGTTCAATTCCTCAAACTCAAAATTATTTTATCGATTTCTACAGTTAC[CG]CGGTGCACTGGCTCAAAAAAAGGGTTCATTAATTGAGTGCTTTTTACTCCCAGCTAAGCT	CGTTCAATTCCTCAAACTCAAAATTATTTTATCGATTTCTACAGTTACCG	ARMT1;RMND1	NM_024573;NM_017909	TSS1500;5'UTR	NA	NA	NA	NA	NA	6:151772562-151774471	Promoter_Associated	RMND1;C6orf211;C6orf211;C6orf211	ENST00000367303.4;ENST00000367294.3;ENST00000545879.1;ENST00000483931.1	5'UTR;TSS1500;TSS1500;TSS1500	RMND1;C6orf211;C6orf211;C6orf211;C6orf211;RMND1	ENST00000367303.4;ENST00000367294.3;ENST00000545879.1;ENST00000494826.1;ENST00000483931.1;ENST00000444024.1	5'UTR;TSS1500;TSS1500;TSS1500;TSS1500;5'UTR	NA	NA	chr6:151772855-151774211	6	chr6:151771834-151774874	6	TRUE	TRUE	NA	0.304669837493273	0.0524873783141839	-0.252182459179089
49	chr5	111497064	-	cg26214747	98780247	12748972	ACCAATCACCATTTAAAACACATCACATTTCACTTTTCATTATTAAATCA	ACCAATCGCCATTTAAAACGCATCGCATTTCACTTTTCATTATTAAATCG	I	A	Red	NA	NA	NA	NA	NA	NA	chr5:111496407-111497040	S_Shore	CGTTCGTGCAAGACCAGTCGCCATTTAAAACGCATCGCATTTCACTTTTCATTATTAAGT[CG]GATTTTAAATCGTGAGAAAATTTCTCTGAAATGTATTGTCCGTTTTTAGGCTGTAATCGG	ACCAGTCGCCATTTAAAACGCATCGCATTTCACTTTTCATTATTAAGTCG	EPB41L4A-AS1;SNORA13	NR_015370;NR_002922	Body;TSS200	NA	NA	NA	NA	NA	5:111495336-111497207	Promoter_Associated	EPB41L4A-AS1;SNORA13;EPB41L4A	ENST00000413221.2;ENST00000458790.1;ENST00000507810.1	5'UTR;TSS200;3'UTR	EPB41L4A-AS1;EPB41L4A-AS1;EPB41L4A-AS1;EPB41L4A-AS1;SNORA13;EPB41L4A	ENST00000413221.2;ENST00000427306.2;ENST00000442823.2;ENST00000508590.1;ENST00000458790.1;ENST00000507810.1	5'UTR;5'UTR;5'UTR;5'UTR;TSS200;3'UTR	NA	NA	chr5:111496059-111497758	6	chr5:111495613-111506959	6	NA	TRUE	NA	0.432409248111785	0.0699503194375039	-0.362458928674281
50	chr11	73498860	+	cg21287517	37680133	60766529	CAACAATATCCCACCAAAACTCACTCAACTTCCACATCATTTTAATTCCA	CAACAATATCCCACCGAAACTCACTCAACTTCCACATCATTTTAATTCCG	I	A	Red	NA	NA	NA	NA	NA	NA	chr11:73498947-73499265	N_Shore	GACAACCTGAGTGAGGGTGGAAAGCAGGAGAATTTCTAGACTCTGAATTTCAGAAGCTTC[CG]GAACTAAAATGATGTGGAAGTTGAGTGAGTCTCGGTGGGATATTGCTGCTGCACCTGGTC	CAGCAATATCCCACCGAGACTCACTCAACTTCCACATCATTTTAGTTCCG	MRPL48	NM_016055	TSS200	NA	NA	RDMR	NA	NA	11:73498639-73499504	Promoter_Associated	MRPL48;MRPL48;MRPL48;MRPL48;MRPL48;MRPL48	ENST00000535529.1;ENST00000411840.2;ENST00000398483.3;ENST00000542303.1;ENST00000310614.7;ENST00000310614.7	TSS200;TSS200;TSS200;TSS200;5'UTR;1stExon	MRPL48;MRPL48;MRPL48;MRPL48;MRPL48;MRPL48;MRPL48;MRPL48;MRPL48;MRPL48;MRPL48;MRPL48	ENST00000535529.1;ENST00000540162.1;ENST00000544140.1;ENST00000544819.1;ENST00000497094.2;ENST00000411840.2;ENST00000535277.1;ENST00000542303.1;ENST00000537007.1;ENST00000543058.1;ENST00000310614.7;ENST00000310614.7	TSS200;TSS200;TSS200;TSS200;TSS200;TSS200;TSS200;TSS200;TSS200;TSS200;5'UTR;1stExon	chr11:73498705-73499355	3	NA	NA	NA	NA	NA	NA	NA	0.271298122344636	0.0726104177115699	-0.198687704633066
51	chr20	39307538	-	cg22865640	6681281	NA	TTCTATTTTAATTCATTATTATATTACCAACACCTAACACAAAACCTAAC	NA	II	NA	NA	NA	NA	NA	NA	NA	NA	chr20:39311378-39312435	N_Shelf	AACTCCGTTGTTTCTGTTTTGGTTCATTGTTATATTGCCAGCACCTAGCACAGGGCCTGA[CG]TATGAAGGACAAATAATTTGTTCAACGATCCAATGAATGGTTTTAGGTGGTAGGACTAGA	CGTCAGGCCCTGTGCTAGGTGCTGGCAATATAACAATGAACCAAAACAGA				NA	NA	NA	NA	NA	NA	NA	NA	NA	NA	NA	NA	NA	NA	NA	NA	NA	NA	NA	NA	TRUE	NA	0.489653943522871	0.692303882435541	0.202649938912669
52	chr17	27047427	+	cg17195329	71611979	86745890	AAAAATATCCTACAAATTTTACACATACCCCATCACAAAACCACACTACA	AAAAATATCCTACGAATTTTACACATACCCCATCGCAAAACCACGCTACG	I	A	Red	rs74987159	0.052516	NA	NA	NA	NA	chr17:27046856-27047273	S_Shore	GCTTTAACCATTTTCCTTCTGGTTCATGTTCAACCGGGCTACATTACCCGCCCCTCTCTC[CG]CAGCGTGGTTTTGCGATGGGGTATGTGTAAAATTCGTAGGACATTTTCTGGAAAGTATCA	CGCAGCGTGGTTTTGCGATGGGGTATGTGTAAAATTCGTAGGACATTTTC	RPL23A;SNORD42B	NM_000984;NR_000013	Body;TSS200	NA	NA	NA	NA	17:24070998-24071570	NA	NA	RPL23A;RPL23A;SNORD42B;RPL23A	ENST00000473896.1;ENST00000394938.3;ENST00000458893.1;ENST00000394935.3	TSS1500;1stExon;TSS200;ExonBnd	RPL23A;RPL23A;SNORD42B;RPL23A;RPL23A;RPL23A	ENST00000473896.1;ENST00000394938.3;ENST00000458893.1;ENST00000472628.1;ENST00000394935.3;ENST00000496182.1	TSS1500;1stExon;TSS200;TSS200;ExonBnd;5'UTR	NA	NA	NA	NA	chr17:27043602-27056554	6	NA	TRUE	NA	0.283760507872356	0.0446263429547859	-0.23913416491757
53	chr17	45978994	+	cg25024143	65802527	NA	TAAACCAATACAATCCAATCCTACTCCTAACCAAAAACTTCAAAACRCAC	NA	II	NA	NA	NA	NA	NA	NA	NA	NA	NA	OpenSea	TGCATATCAGTTGAGAGAAGCATTGAAATGCAGTAGTACCTGGTGTGTGGTGATGAGAGG[CG]TGCGCTTTGAAGTTTTTGGCCAGGAGCAGGACTGGACTGCACTGGCCCACATGTGAGGTG	GGGCCAGTGCAGTCCAGTCCTGCTCCTGGCCAAAAACTTCAAAGCGCACG	SP2	NM_003110	Body	NA	NA	NA	TRUE	NA	NA	NA	SP2;AC003665.1;AC003665.1;AC003665.1	ENST00000322172.8;ENST00000451140.1;ENST00000433001.1;ENST00000411573.1	5'UTR;3'UTR;3'UTR;3'UTR	SP2;AC003665.1;AC003665.1;AC003665.1	ENST00000322172.8;ENST00000451140.1;ENST00000433001.1;ENST00000411573.1	5'UTR;3'UTR;3'UTR;3'UTR	NA	NA	NA	NA	NA	NA	NA	TRUE	NA	0.697064938430718	0.900134099337431	0.203069160906713
54	chr19	14142353	-	cg07979357	15609274	NA	AAAAACTCTAAACACATTCRAATCTTCCCAAACTCCAATAATAAAAATTC	NA	II	NA	NA	NA	NA	NA	NA	NA	NA	chr19:14142398-14142977	N_Shore	GGCCCCCCTAGGAGAGCTCTGGGCACATTCGAATCTTCCCAAACTCCAATAATAAAAATT[CG]AAGACTTTGGCAGAGAGTGTGTGTGTGTGTGTATGGTTGTTGGGCGTAGGACAGGTTTCG	AGAGCTCTGGGCACATTCGAATCTTCCCAAACTCCAATAATAAAAATTCG	IL27RA;IL27RA	NM_004843;NM_004843	5'UTR;1stExon	NA	NA	NA	NA	NA	19:14141765-14143437	Promoter_Associated	IL27RA;IL27RA	ENST00000263379.1;ENST00000263379.1	5'UTR;1stExon	IL27RA;IL27RA	ENST00000263379.1;ENST00000263379.1	5'UTR;1stExon	NA	NA	chr19:14141446-14143485	6	chr19:14141810-14143645	6	TRUE	TRUE	NA	0.358653865393948	0.107793684942923	-0.250860180451026
55	chr18	52989025	-	cg16936887	17627233	NA	RAATTCTTTTTTCTCCTCAATACCACTCTAACAACTTTTATTTCAAACTC	NA	II	NA	NA	NA	NA	NA	NA	NA	NA	NA	OpenSea	TACATGGTCTCGGATTCTTTTTTCTCCTCAGTACCACTCTAACAACTTTTATTTCAAACT[CG]CTGTCCCTTTTTTCACAACAATTCCTTCAGTTGCATTTTCCCATATGGCCGGGCCAAGCG	GATTCTTTTTTCTCCTCAGTACCACTCTAACAACTTTTATTTCAAACTCG	TCF4;TCF4;TCF4;TCF4;TCF4;TCF4;TCF4;TCF4;TCF4;TCF4;TCF4;TCF4;TCF4;TCF4;TCF4	NM_001243235;NM_001243234;NM_001243235;NM_001243234;NM_001243233;NM_001306208;NM_001243232;NM_001243231;NM_001306207;NM_001243227;NM_001243228;NM_001083962;NM_003199;NM_001243230;NM_001243226	1stExon;1stExon;5'UTR;5'UTR;Body;Body;Body;Body;Body;Body;Body;Body;Body;Body;Body	NA	NA	DMR	NA	NA	NA	NA	TCF4;TCF4;TCF4;TCF4	ENST00000457482.2;ENST00000457482.2;ENST00000570287.1;ENST00000563760.1	1stExon;5'UTR;TSS200;3'UTR	TCF4;TCF4;TCF4;TCF4;TCF4;TCF4	ENST00000457482.2;ENST00000457482.2;ENST00000570287.1;ENST00000562680.1;ENST00000563760.1;ENST00000563686.1	1stExon;5'UTR;TSS200;3'UTR;3'UTR;3'UTR	chr18:52988980-52989255	3	NA	NA	NA	NA	NA	NA	NA	0.230886598716235	0.0452700317772671	-0.185616566938968
56	chr4	106395483	-	cg00970764	9764292	NA	CTCACTACCACTCRTTAATTCATACATTTATTCATACCTTCATTTATCCC	NA	II	NA	NA	NA	NA	NA	NA	NA	NA	chr4:106394551-106395322	S_Shore	CCCCTGAAGAGCTCACTGCCACTCGTTAATTCATACATTTATTCATGCCTTCATTTATCC[CG]TCAAGAATTACTATCATGATTTTTTAGTATAGTGATGTAATATTGAGTGATTACTCTGTG	CGGGATAAATGAAGGCATGAATAAATGTATGAATTAACGAGTGGCAGTGA	PPA2;PPA2;PPA2;PPA2	NM_176869;NM_176867;NM_176866;NM_006903	TSS1500;TSS1500;TSS1500;TSS1500	NA	NA	NA	NA	NA	4:106395080-106395714	Promoter_Associated	PPA2;PPA2;PPA2;PPA2;PPA2	ENST00000310267.7;ENST00000432483.2;ENST00000509426.1;ENST00000348706.5;ENST00000341695.5	TSS1500;TSS1500;TSS1500;TSS1500;TSS1500	PPA2;PPA2;PPA2;PPA2;PPA2;PPA2;PPA2;PPA2;PPA2;PPA2;PPA2	ENST00000502596.1;ENST00000310267.7;ENST00000509031.1;ENST00000502610.1;ENST00000508518.1;ENST00000354147.3;ENST00000510015.1;ENST00000457404.2;ENST00000348706.5;ENST00000351450.6;ENST00000341695.5	TSS1500;TSS1500;TSS1500;TSS1500;TSS1500;TSS1500;TSS1500;TSS1500;TSS1500;TSS1500;TSS1500	chr4:106395100-106395555	3	NA	NA	NA	NA	NA	NA	NA	0.278231878850439	0.0876682500665338	-0.190563628783905
57	chr22	50523933	+	cg19349372	69784265	36801531	CAAAACAATAATTTACACAACCAACACAAAACATTTCTACAATCCACCCA	CGAAACAATAATTTACACAACCAACACGAAACATTTCTACGATCCACCCG	I	A	Red	NA	NA	NA	NA	NA	NA	NA	OpenSea	AACTTGAGCTGAAGGCAGGGGAAGGAGAGCTGCTTCCTGAATATCAATGAGGGGAGGAAT[CG]GGTGGATCGTAGAAATGTTTCGTGTTGGTTGTGTAAACCACTGCCTCGGAGCTGTCAGAA	CGGGTGGATCGTAGAAATGTTTCGTGTTGGTTGTGTAAACCACTGCCTCG	MLC1;MLC1;MLC1	NM_015166;NM_139202;NM_015166	5'UTR;TSS200;1stExon	NA	NA	CDMR	TRUE	22:48865787-48866194	22:50523479-50524198	Promoter_Associated_Cell_type_specific	MLC1;MLC1;MLC1;MLC1;MLC1;MLC1;MLC1	ENST00000311597.5;ENST00000395876.2;ENST00000311597.5;ENST00000538737.1;ENST00000535444.1;ENST00000431262.2;ENST00000450140.2	5'UTR;TSS200;1stExon;TSS200;TSS200;TSS200;TSS1500	MLC1;MLC1;MLC1;MLC1;MLC1;MLC1;MLC1;MLC1	ENST00000311597.5;ENST00000395876.2;ENST00000311597.5;ENST00000442311.1;ENST00000538737.1;ENST00000535444.1;ENST00000431262.2;ENST00000450140.2	5'UTR;TSS200;1stExon;TSS200;TSS200;TSS200;TSS200;TSS1500	chr22:50523565-50524770	3	NA	NA	NA	NA	NA	NA	NA	0.33953335587524	0.0455472236735091	-0.293986132201731
58	chr8	95286745	+	cg22140793	12628125	NA	TTCTTTAAAAAACCTCCTCCTTTCACACTCAAAACTTCTATATAACAACC	NA	II	NA	NA	rs115866468	0.022364	NA	NA	NA	NA	NA	OpenSea	TCAACCTTGGTCCAATCAACTGAAGCCTGGAAGGCAGAGCCTGGAACTGTAGCACAAATA[CG]GCTGCCACACAGAAGCCTTGAGTGTGAAAGGAGGAGGCTCTCTAAAGAAAGGGATTGCTG	CGGCTGCCACACAGAAGCCTTGAGTGTGAAAGGAGGAGGCTCTCTAAAGA				NA	NA	NA	TRUE	NA	NA	NA	NA	NA	NA	NA	NA	NA	chr8:95286320-95286795	3	NA	NA	NA	NA	NA	TRUE	NA	0.55768399202977	0.914963632564496	0.357279640534726
59	chr5	133588404	-	cg05179142	80665165	NA	CAACAAACCTAATTTTTTATTCTTTATTTATTCTACAACCTCTACCTCCC	NA	II	NA	NA	NA	NA	NA	NA	NA	NA	NA	OpenSea	ATGAGATTTCACAGCAAACCTAATTTTTTATTCTTTGTTTATTCTGCAACCTCTGCCTCC[CG]CGTTCAAGTGGGAAATCATGAGAATGAACTCTCCATGAAAGGAAGATTAGAGAACCTGCT	CGGGAGGCAGAGGTTGCAGAATAAACAAAGAATAAAAAATTAGGTTTGCT				NA	NA	NA	NA	NA	NA	NA	CDKL3	ENST00000518409.1	3'UTR	CDKL3;CDKL3	ENST00000520515.1;ENST00000518409.1	3'UTR;3'UTR	NA	NA	chr5:133588375-133588744	5	NA	NA	NA	NA	NA	0.662671018743051	0.86414978348666	0.201478764743609
60	chr21	45196239	-	cg17373656	81743484	67771100	AAAAAACACAACAACTCCTCAACCCAAATAAACACTAAAATCACATAACA	AAAAAACGCGACGACTCCTCAACCCAAATAAACGCTAAAATCACGTAACG	I	C	Grn	rs59649299	0.039337	NA	NA	NA	NA	chr21:45195887-45196755	Island	GGGGACTCGGCGAGGGGACGCGGCGGCTCCTCAGCCCAAGTAGGCGCTGGGGTCACGTGA[CG]CGCGGGCGGAACCAAGGGGCGGGGAGGAGGCACTTTGGCTTCGGAGTCCCCTGCGGGGTC	AGGGGACGCGGCGGCTCCTCAGCCCAAGTAGGCGCTGGGGTCACGTGACG	CSTB;CSTB	NM_000100;NM_000100	5'UTR;1stExon	NA	NA	NA	NA	21:44020007-44021119	21:45195284-45196916	Promoter_Associated	CSTB;CSTB	ENST00000291568.5;ENST00000291568.5	1stExon;5'UTR	CSTB;CSTB;CSTB	ENST00000291568.5;ENST00000291568.5;ENST00000480147.1	1stExon;5'UTR;TSS200	chr21:45195500-45196635	3	NA	NA	NA	NA	NA	TRUE	NA	0.562682132928129	0.340864204662488	-0.221817928265641
61	chr5	54604293	+	cg19079372	83762240	NA	TTCATATCATTTTTTCTAAACCTTTTCACCTTTTACTCAACTAATCATTC	NA	II	NA	NA	NA	NA	NA	NA	NA	NA	chr5:54603209-54603904	S_Shore	TCTTCGCGGTTGTCTCCTGCATCAGCACAACACCTGGCACATAGTCGTTAATAAACAAAA[CG]AATGATTAGTTGAGTAAAAGGTGAAAAGGTTTAGAAAAAATGATATGAATTGATTTGGAG	CGAATGATTAGTTGAGTAAAAGGTGAAAAGGTTTAGAAAAAATGATATGA	DHX29;MTREX	NM_019030;NM_015360	TSS1500;Body	NA	NA	NA	NA	NA	5:54602778-54604767	Promoter_Associated	DHX29;SKIV2L2	ENST00000251636.5;ENST00000504388.1	TSS1500;5'UTR	DHX29;DHX29;DHX29;SKIV2L2;SKIV2L2;SKIV2L2	ENST00000508346.1;ENST00000504778.1;ENST00000251636.5;ENST00000504388.1;ENST00000503165.1;ENST00000504997.1	TSS1500;TSS1500;TSS1500;5'UTR;5'UTR;5'UTR	chr5:54603940-54604555	3	NA	NA	NA	NA	NA	NA	NA	0.222355480123437	0.0326440712190461	-0.189711408904391
62	chr19	2480717	+	cg23375538	3790532	NA	CATCTTTTATAAAAAAAACAATTCAAACCATAACAAACATAAACCACCAC	NA	II	NA	NA	rs1548710	0.051917	NA	NA	NA	NA	chr19:2478865-2479244	S_Shore	TGGTTTTTTTTCCCCAATTTTTAAAAGATCATTCATTTAAAAATTTTAGATTTAGCTGGG[CG]TGGTGGCTTATGCCTGTTATGGTTTGAATTGTCTTCCCCACAAAAGATGTGGAAGGCTGG	ATCTTTTGTGGGGAAGACAATTCAAACCATAACAGGCATAAGCCACCACG				NA	NA	NA	NA	NA	NA	NA	NA	NA	NA	NA	NA	NA	NA	NA	NA	NA	chr19:2474072-2480850	6	NA	TRUE	NA	0.642038294120625	0.877626202623068	0.235587908502442
63	chr12	25843046	-	cg15818631	43743125	NA	AAAAACCTCTCCTCCAATTCAAAAACTAATCAATACAAAAACATAACAAC	NA	II	NA	NA	NA	NA	NA	NA	NA	NA	NA	OpenSea	TTCTGCACCCAGGGGGCCTCTCCTCCAGTTCAGGAACTGATCAGTGCAGAGGCATGGCAG[CG]TGTGGTTTACCTCCCCTTAGGGACGGACTTAGCCAGGAGCAGTGAGGATTTCAGGAGCAG	CGCTGCCATGCCTCTGCACTGATCAGTTCCTGAACTGGAGGAGAGGCCCC				NA	NA	NA	NA	NA	NA	NA	NA	NA	NA	NA	NA	NA	chr12:25842965-25843555	3	NA	NA	NA	NA	NA	NA	NA	0.591569709988139	0.853282162182315	0.261712452194176
64	chr19	47291626	-	cg00782174	93764529	NA	AATAACRAAAATCTACAAAAAACTAAATTCTAATAACRCAAATCCCRAAC	NA	II	NA	NA	NA	NA	NA	NA	NA	NA	chr19:47290585-47291983	Island	GAGTGCCCCCAGATGGCGGAGGTCTGCAGGAGGCTAGGTTCTGGTGGCGCAGATCCCGGA[CG]CCTGGATCCGGGAGGCGGGGACCCGGGCTGCCTGGGTCTTGGACACTGAGGGCTGGGATG	ATGGCGGAGGTCTGCAGGAGGCTAGGTTCTGGTGGCGCAGATCCCGGACG	SLC1A5;SLC1A5;SLC1A5	NM_005628;NM_005628;NM_001145144	1stExon;5'UTR;TSS1500	NA	NA	NA	NA	19:51982478-51984031	19:47290411-47292342	Promoter_Associated	SLC1A5;SLC1A5;SLC1A5;SLC1A5;SLC1A5	ENST00000542575.1;ENST00000306894.4;ENST00000412532.1;ENST00000542575.1;ENST00000306894.4	1stExon;1stExon;TSS1500;5'UTR;5'UTR	SLC1A5;SLC1A5;SLC1A5;SLC1A5;SLC1A5	ENST00000542575.1;ENST00000306894.4;ENST00000412532.1;ENST00000542575.1;ENST00000306894.4	1stExon;1stExon;TSS1500;5'UTR;5'UTR	chr19:47290485-47291775	3	NA	NA	NA	NA	TRUE	TRUE	NA	0.477965908788706	0.171048411821971	-0.306917496966735
65	chr11	85338252	-	cg21787323	35781832	NA	AACAAAACACACATTAAAAAACCCCCTTATATTTACTAATCAAAAATTCC	NA	II	NA	NA	NA	NA	NA	NA	NA	NA	chr11:85339343-85339629	N_Shore	CAGTTTTCTGTGGCAGAACACACATTGAAAGGCCCCCTTATATTTACTGATCAGAAGTTC[CG]GATCTCACCCCCTCAGTAACTCAGAATCCAGCTTGCTGTCCCTTTCATTTTTTTCTTCTG	GCAGAACACACATTGAAAGGCCCCCTTATATTTACTGATCAGAAGTTCCG	TMEM126B;DLG2	NM_018480;NM_001142699	TSS1500;5'UTR	NA	NA	NA	NA	NA	11:85338235-85340321	Promoter_Associated	TMEM126B;TMEM126B;TMEM126B;DLG2;DLG2	ENST00000358867.6;ENST00000534341.1;ENST00000393375.1;ENST00000472545.2;ENST00000376104.2	TSS1500;TSS1500;TSS1500;3'UTR;5'UTR	TMEM126B;TMEM126B;TMEM126B;TMEM126B;TMEM126B;TMEM126B;TMEM126B;TMEM126B;TMEM126B;DLG2;DLG2;DLG2	ENST00000358867.6;ENST00000531718.1;ENST00000528361.1;ENST00000534341.1;ENST00000526822.1;ENST00000529197.1;ENST00000393375.1;ENST00000530901.1;ENST00000531274.1;ENST00000472545.2;ENST00000526147.1;ENST00000376104.2	TSS1500;TSS1500;TSS1500;TSS1500;TSS1500;TSS1500;TSS1500;TSS1500;TSS1500;3'UTR;3'UTR;5'UTR	NA	NA	chr11:85337945-85340290	6	NA	NA	NA	TRUE	NA	0.438246276195662	0.643654753101581	0.205408476905919
66	chr3	128719999	+	cg00112465	72793218	92700595	AATTAACACAAAATCCAAAACCCAAAAAAACCTTAAAAATAACAACCTCA	AATTAACGCGAAATCCGAAACCCAAAAAAACCTTAAAAATAACGACCTCG	I	T	Red	rs150764581	0.014976	NA	NA	NA	NA	chr3:128719865-128721245	Island	CTTCCGGGAAGAGGGGGAAGAGTGACGCTTGGGTGTGGGGGCACATCCCCAGCAACCGGA[CG]AGGCCGCCACCCCCAAGGCCCTCCTGGGCTTCGGATCCCGCGCCAACCCCTCGCCCAGGT	CGAGGCCGCCACCCCCAAGGCCCTCCTGGGCTTCGGATCCCGCGCCAACC	EFCC1	NM_024768	TSS1500	NA	NA	NA	NA	3:130202503-130203890	NA	NA	CCDC48;RP11-723O4.8;RP11-723O4.8;KIAA1257	ENST00000480450.1;ENST00000503572.1;ENST00000503572.1;ENST00000510149.1	TSS1500;3'UTR;1stExon;3'UTR	CCDC48;RP11-723O4.8;RP11-723O4.8;KIAA1257	ENST00000480450.1;ENST00000503572.1;ENST00000503572.1;ENST00000510149.1	TSS1500;3'UTR;1stExon;3'UTR	chr3:128719425-128721495	3	NA	NA	NA	NA	NA	TRUE	NA	0.412717574683028	0.107906873518171	-0.304810701164857
67	chr3	42246902	-	cg10506618	25643100	NA	ATTAACTAAAATCATAACAAATAACCAATCAATATTTTCCATCTAACTCC	NA	II	NA	NA	rs73831719	0.051717	NA	NA	NA	NA	chr3:42243930-42244371	S_Shelf	CCCTAGAGACTGTTGGCTGAGATCATAGCAGATAGCCAATCAGTGTTTTCCATCTGGCTC[CG]TTACCTGTTGAATTAATCTTGCCATCTGCTTATTGTGAAAGCCAAAAAGCTAAGTGTTTA	CGGAGCCAGATGGAAAACACTGATTGGCTATCTGCTATGATCTCAGCCAA	TRAK1;TRAK1	NM_001042646;NM_014965	Body;Body	NA	NA	NA	TRUE	NA	NA	NA	TRAK1	ENST00000487159.1	5'UTR	TRAK1	ENST00000487159.1	5'UTR	chr3:42246785-42247055	3	NA	NA	NA	NA	NA	TRUE	NA	0.288399241000873	0.647908640056124	0.359509399055252
68	chr1	226374410	+	cg25746764	21621906	28693988	ATCAATAAACAAAAATCAAAAATCAACAAAAAATCAATACATAACTACCA	ATCGATAAACGAAAATCAAAAATCAACAAAAAATCGATACGTAACTACCG	I	T	Red	NA	NA	NA	NA	NA	NA	chr1:226374035-226374760	Island	TCGCTCTGCGTTCAGCACCGCCGCCATCTCCGGCTGCTGCACCTCCTCAGCGGGGACAGA[CG]GCAGCCACGTATCGACTTCCTGCTGACCTCTGACCTCCGCTTACCGACACCGGAACTTCC	CGGCAGCCACGTATCGACTTCCTGCTGACCTCTGACCTCCGCTTACCGAC	ACBD3;ACBD3	NM_022735;NM_022735	5'UTR;1stExon	high-CpG:224440902-224441083	NA	NA	NA	1:224440659-224441471	1:226373527-226375296	Promoter_Associated	ACBD3;ACBD3	ENST00000366812.5;ENST00000366812.5	1stExon;5'UTR	ACBD3;ACBD3	ENST00000366812.5;ENST00000366812.5	1stExon;5'UTR	chr1:226374340-226374815	3	NA	NA	NA	NA	NA	TRUE	NA	0.491213601688428	0.247436224251351	-0.243777377437077
69	chr17	57233385	-	cg16764909	85646879	NA	CTAACTTCATCTTAACCATACTTCTATTTAATTAACACTTCRCAAAATAC	NA	II	NA	NA	NA	NA	NA	NA	NA	NA	chr17:57231855-57232655	S_Shore	AAGTGCTCGGCCTGGCTTCATCTTAACCATACTTCTATTTAATTAACACTTCGCAAGATA[CG]TTTTGGAGCAAAGCATCTGCCTTCCTTTTGAACATTTCTTTACATATTTGCTGCTCAATG	CGTATCTTGCGAAGTGTTAATTAAATAGAAGTATGGTTAAGATGAAGCCA	SKA2;SKA2;PRR11	NM_182620;NM_001100595;NM_018304	TSS1500;TSS1500;5'UTR	NA	NA	NA	NA	NA	17:57232097-57233543	Promoter_Associated	SKA2;PRR11	ENST00000437036.1;ENST00000262293.3	TSS1500;5'UTR	SKA2;PRR11	ENST00000437036.1;ENST00000262293.3	TSS1500;5'UTR	chr17:57233320-57233510	3	NA	NA	NA	NA	NA	NA	NA	0.362071794957823	0.0631698607462369	-0.298901934211586
70	chr1	205291974	-	cg08712572	40620538	NA	CACTAATAATAAATTATAAAATTTAACTTAAAACRAAATCTCCCTCTATC	NA	II	NA	NA	NA	NA	NA	NA	NA	NA	chr1:205290232-205291035	S_Shore	GGTGCCAGGAGCACTGGTGGTAGGTTATGAGGTTTGACTTGAGACGGAGTCTCCCTCTGT[CG]CCCAGGCTGGAGTGCAGTGGTGCGATCTCTGCTCACTGCAAGCTCCGCCTCCCGGGTTCA	ACTGGTGGTAGGTTATGAGGTTTGACTTGAGACGGAGTCTCCCTCTGTCG	NUAK2	NM_030952	TSS1500	NA	NA	NA	NA	NA	NA	NA	NUAK2	ENST00000367157.3	TSS1500	NUAK2	ENST00000367157.3	TSS1500	NA	NA	NA	NA	NA	NA	NA	TRUE	NA	0.671457950124051	0.881152961114816	0.209695010990766
71	chr6	10640838	-	cg05339240	48798964	NA	CTACCATTTCAATACTCAATATTAATCTCTACTATCAACAAATTAAACAC	NA	II	NA	NA	NA	NA	NA	NA	NA	NA	NA	OpenSea	CCCTTAGAAAACTGCCATTTCAGTGCTCAGTGTTGGTCTCTGCTGTCAGCAGATTAGGCA[CG]CAGTGACACTGGCCCGGTCAGCCTTGGTAATGGAAAGTCCATACTATCAAGCTCATACAT	TGCCATTTCAGTGCTCAGTGTTGGTCTCTGCTGTCAGCAGATTAGGCACG				NA	NA	NA	NA	NA	NA	NA	NA	NA	NA	NA	NA	NA	chr6:10640740-10640970	3	NA	NA	NA	NA	NA	NA	NA	0.920961344893873	0.698047233937881	-0.222914110955993
72	chr18	74535946	+	cg12162759	93709546	NA	TCAACRACAATCAAAATATAACCCACCRACTCCCATAAAAAATCCTAAAC	NA	II	NA	NA	NA	NA	NA	NA	NA	NA	chr18:74533809-74535905	S_Shore	AACTGGAGCGGCGCTCCGCGTTTGGAAAGGGTTTTGAAGGGGGTTCTAAGGGGGAGTGGG[CG]CCTAGGACTCCCTATGGGAGTCGGTGGGTTATACCTTGACTGCCGTTGATTTTTATTTAA	CAACGGCAGTCAAGGTATAACCCACCGACTCCCATAGGGAGTCCTAGGCG	ZNF236	NM_007345	TSS200	NA	NA	NA	NA	18:72664622-72664958	NA	NA	ZNF236	ENST00000320610.8	TSS200	ZNF236	ENST00000320610.8	TSS200	chr18:74535200-74535955	3	NA	NA	NA	NA	NA	TRUE	NA	0.686606363201738	0.826554755177399	0.139948391975661
73	chr2	223532694	+	cg03458099	1775498	NA	AAAATACATTAATCATAAAAATAAATATTCTCTCTCTCTCTCACRCRTAC	NA	II	NA	NA	NA	NA	NA	NA	NA	NA	chr2:223536122-223536565	N_Shelf	CTCAGTGTTGTGTGTTTGTGTGTGTGTGTGTGTGTGTGTGTGTGTGTGTGTGTCTGTGCG[CG]CACGCGTGAGAGAGAGAGAGAATACTTACTTTTATGATTAATGCATCTTATGAAAATCAG	AGATGCATTAATCATAAAAGTAAGTATTCTCTCTCTCTCTCACGCGTGCG				NA	NA	NA	NA	NA	NA	NA	NA	NA	NA	NA	NA	NA	NA	NA	NA	NA	NA	NA	NA	TRUE	NA	0.579298709132317	0.824963866292683	0.245665157160367
74	chr2	39715532	-	cg09493654	5717543	NA	AAAAAATCACTATATAATACCCAAAACTAATAAACTCAAACAATCCTCCC	NA	II	NA	NA	NA	NA	NA	NA	NA	NA	NA	OpenSea	CCTCTGCTCCTGGGAGGTCACTATATGATGCCCAGAACTAGTGGGCTCAAGCAATCCTCC[CG]CCTCAGCCTCCCAAGTAGCTGGGTCTATAGGCACACACCACCACACCCAGCTATTTTTTA	CGGGAGGATTGCTTGAGCCCACTAGTTCTGGGCATCATATAGTGACCTCC	MAP4K3-DT	NR_037875	Body	NA	NA	NA	NA	NA	NA	NA	AC007246.3	ENST00000449569.1	5'UTR	AC007246.3;AC007246.3;AC007246.3;AC007246.3;AC007246.3	ENST00000426083.1;ENST00000443038.1;ENST00000422128.1;ENST00000449569.1;ENST00000446698.1	5'UTR;5'UTR;5'UTR;5'UTR;5'UTR	NA	NA	NA	NA	chr2:39715494-39715997	6	NA	NA	NA	0.529619192520646	0.782358883936987	0.252739691416342
75	chr14	55072950	+	cg18499294	96699876	NA	ATAAAACAAACCCATAACAAAAAAATAACATTACAAAAATAAACRCACAC	NA	II	NA	NA	NA	NA	NA	NA	NA	NA	NA	OpenSea	TTACTTCTGGGCTGTGTGTGTGTGTGTGTGTGTGTGTGTGTGCGTGCACGTGCACGTGCA[CG]TGTGCGCTCATTTCTGCAATGCTACTTCCTTGCCATGGGCCTGCCTCATCTGGTTTCCAA	TGAGGCAGGCCCATGGCAAGGAAGTAGCATTGCAGAAATGAGCGCACACG	SAMD4A;SAMD4A	NM_001161576;NM_015589	Body;Body	NA	NA	NA	TRUE	NA	NA	NA	SAMD4A	ENST00000555112.1	5'UTR	SAMD4A	ENST00000555112.1	5'UTR	NA	NA	chr14:55072884-55074060	5	NA	NA	NA	TRUE	NA	0.524072032057827	0.780910996159624	0.256838964101797
76	chr16	29973300	-	cg02218809	17635575	87767594	AATATCCCTTTAATACACCCCCACCCTAACAATAAACTACAAAACTAACA	AATATCCCTTTAATACGCCCCCACCCTAACGATAAACTACGAAACTAACG	I	C	Grn	NA	NA	NA	NA	NA	NA	chr16:29973023-29973570	Island	GCTCCTTCCTTGGGTGTCCCTTTGGTACGCCCCCACCCTGGCGGTGAGCTGCGAGGCTGG[CG]CCCGCGTGGCCACTGCGCATGCGGACCCGGCCGCGGGGCGGGGCCGCGCGAGGAGGAGGG	GGTGTCCCTTTGGTACGCCCCCACCCTGGCGGTGAGCTGCGAGGCTGGCG	TMEM219;TMEM219	NM_001083613;NM_194280	TSS200;TSS200	NA	NA	NA	NA	16:29880525-29881365	16:29972478-29974211	Promoter_Associated	TMEM219;TMEM219;TMEM219;TMEM219	ENST00000566848.1;ENST00000561899.1;ENST00000279396.6;ENST00000414689.2	TSS1500;TSS1500;TSS200;5'UTR	TMEM219;TMEM219;TMEM219;TMEM219;TMEM219;TMEM219;TMEM219;TMEM219	ENST00000566848.1;ENST00000561899.1;ENST00000575829.1;ENST00000570255.1;ENST00000279396.6;ENST00000569445.2;ENST00000569481.1;ENST00000414689.2	TSS1500;TSS1500;TSS1500;TSS1500;TSS200;TSS1500;TSS1500;5'UTR	chr16:29972925-29973755	3	NA	NA	NA	NA	NA	TRUE	NA	0.767289737453846	0.443565381005791	-0.323724356448055
77	chr6	10383669	+	cg21040775	48638852	16753940	TTTACTTCATCAACAAAACCCAAAATACTCAATCCCCAAAAAAAACACCA	TTTACTTCGTCAACAAAACCCAAAATACTCAATCCCCGAAAAAAACGCCG	I	A	Red	NA	NA	NA	NA	NA	NA	chr6:10383525-10384114	Island	CCTCCCCAGAGTTGCCTAACTCCTAGGCCCTGAAAGTGCCAGAACAAAGGCCGACTCCCC[CG]GCGCCTCCCTCGGGGACTGAGCACCCTGGGCCCTGCTGACGAAGCAAACCCCAGACTCAG	CGGCGCCTCCCTCGGGGACTGAGCACCCTGGGCCCTGCTGACGAAGCAAA				NA	chr6:10383571-10383571	DMR	NA	6:10491512-10492100	NA	NA	NA	NA	NA	NA	NA	NA	chr6:10383485-10384055	3	NA	NA	NA	NA	NA	TRUE	NA	0.336208472065194	0.0924353738541176	-0.243773098211077
78	chr13	45770307	+	cg24498885	77718325	NA	AAACACAACTCTAAAAACATTATACCTTAATTTTCTAATTCRATTTCAAC	NA	II	NA	NA	NA	NA	NA	NA	NA	NA	NA	OpenSea	AAATTATATTCTTATAGTGATCTTGAAGTTAACATTTATGTATTATTGAGATCAAAAGTT[CG]TTGAAATCGAACTAGAAAACTAAGGCATAATGTTTTTAGAGCTGTGTTTTTGCTTAGAGA	CGTTGAAATCGAACTAGAAAACTAAGGCATAATGTTTTTAGAGCTGTGTT	KCTD4;GTF2F2	NM_198404;NM_004128	5'UTR;Body	NA	NA	NA	TRUE	NA	NA	NA	KCTD4;KCTD4	ENST00000405872.1;ENST00000379108.1	5'UTR;TSS1500	KCTD4;KCTD4	ENST00000405872.1;ENST00000379108.1	5'UTR;TSS1500	NA	NA	NA	NA	NA	NA	NA	TRUE	NA	0.867443686618724	0.643723340705505	-0.223720345913218
79	chr19	47921095	-	cg21722128	70775196	23611131	TAAACACATCAAAATAAATCTCAACAACATATCACACTCCACTCACCACA	TAAACGCATCAAAATAAATCTCAACAACATATCACACTCCACTCGCCACG	I	T	Red	NA	NA	NA	NA	NA	NA	chr19:47922251-47922777	N_Shore	ACAGTTGGCAGATAAGCGCATCAGAGTAAGTCTCAACAACATGTCACACTCCACTCGCCA[CG]TGAATCTACCACACATGTAGACACAGCCATACACACCAACCCACGTGCACACTCATGTGT	CGTGGCGAGTGGAGTGTGACATGTTGTTGAGACTTACTCTGATGCGCTTA	MEIS3;MEIS3;MEIS3	NM_001009813;NM_020160;NM_001301059	Body;Body;Body	NA	NA	NA	NA	NA	19:47920221-47921231	Unclassified_Cell_type_specific	MEIS3;MEIS3;MEIS3	ENST00000561204.1;ENST00000559688.1;ENST00000561096.1	5'UTR;5'UTR;TSS200	MEIS3;MEIS3;MEIS3;MEIS3;MEIS3;MEIS3;MEIS3	ENST00000557833.1;ENST00000561204.1;ENST00000559688.1;ENST00000561040.1;ENST00000559338.1;ENST00000561040.1;ENST00000561096.1	3'UTR;5'UTR;5'UTR;3'UTR;TSS1500;1stExon;TSS200	chr19:47920125-47921715	3	NA	NA	NA	NA	NA	NA	NA	0.325513464605281	0.0705737306206864	-0.254939733984595
80	chr3	20251471	+	cg14182339	39709859	NA	TCTCCACACTATTATCTATAAATTTACAAATTTACATTTCCACCAACAAC	NA	II	NA	NA	NA	NA	NA	NA	NA	NA	NA	OpenSea	AGAAGGCAGCTCTCCTCCAAAGACCAGCCTATGGTAAATTTAAAGGCTTGAATCCTCTTA[CG]CTGTTGGTGGAAATGTAAATTTGTAAATTTATAGACAACAGTGTGGAGACTCCTCAAAAA	CGCTGTTGGTGGAAATGTAAATTTGTAAATTTATAGACAACAGTGTGGAG				NA	NA	NA	NA	NA	NA	NA	NA	NA	NA	NA	NA	NA	NA	NA	NA	NA	NA	NA	NA	NA	NA	0.683953558802257	0.903733463895627	0.21977990509337
81	chr8	48175416	+	cg14423468	3802205	NA	CCRACACTACACATCAACACTCCAACCATTAAATACTTTTAAAACTAACC	NA	II	NA	NA	NA	NA	NA	NA	NA	NA	chr8:48173260-48174091	S_Shore	ACCTTGGAGGCTGGCTTCCACAGTATTTCCCAGGAATTTATTTTTTGTTTCTGTCTCCCT[CG]GTCAGTCTCAAAAGTACTTAATGGTTGGAGTGTTGATGTGTAGTGCCGGCTAGCATGCTC	CGGTCAGTCTCAAAAGTACTTAATGGTTGGAGTGTTGATGTGTAGTGCCG	SPIDR	NM_001080394	Body	NA	NA	NA	NA	NA	NA	NA	KIAA0146;KIAA0146	ENST00000518074.1;ENST00000541342.1	5'UTR;5'UTR	KIAA0146;KIAA0146;KIAA0146;KIAA0146;KIAA0146	ENST00000518074.1;ENST00000541342.1;ENST00000522900.1;ENST00000521550.1;ENST00000524006.1	5'UTR;5'UTR;5'UTR;5'UTR;5'UTR	NA	NA	NA	NA	NA	NA	NA	TRUE	NA	0.70042886568343	0.904174820442093	0.203745954758663
82	chr4	16228062	+	cg13184723	99620499	9787266	AACAACAAAAACAATTTATTATACTCAAAACATAACAAACATCAACAACA	AACGACGAAAACAATTTATTATACTCGAAACATAACGAACGTCGACGACG	I	C	Grn	NA	NA	NA	NA	NA	NA	chr4:16227525-16229145	Island	CGCGGCCGTCCCGCTGCGGGCCGTCCACGCCGCCACCGCCGCCTTCTCCCGGAGCGGCCG[CG]TCGCCGACGCCCGCCATGTTCCGAGCACAACAAACTGTCCCCGCCGCCTCCCTCCAGCCT	GGCGGCGGGGACAGTTTGTTGTGCTCGGAACATGGCGGGCGTCGGCGACG	TAPT1-AS1;TAPT1;TAPT1-AS1	NR_027696;NM_153365;NR_027697	TSS1500;1stExon;TSS1500	high-CpG:15836825-15837330	NA	NA	NA	4:15836648-15838421	4:16227480-16228215	Promoter_Associated	RP11-783N5.1;RP11-783N5.1;RP11-783N5.1;TAPT1;TAPT1;TAPT1;TAPT1	ENST00000573308.1;ENST00000573950.1;ENST00000570786.1;ENST00000399920.3;ENST00000542770.1;ENST00000405303.2;ENST00000399920.3	TSS1500;TSS1500;TSS1500;1stExon;1stExon;1stExon;5'UTR	RP11-783N5.1;RP11-783N5.1;RP11-783N5.1;TAPT1;TAPT1;TAPT1;TAPT1;TAPT1;TAPT1;TAPT1;TAPT1;TAPT1	ENST00000573308.1;ENST00000573950.1;ENST00000570786.1;ENST00000510868.1;ENST00000505317.1;ENST00000505603.1;ENST00000542770.1;ENST00000405303.2;ENST00000511156.1;ENST00000513359.1;ENST00000505317.1;ENST00000399920.3	TSS1500;TSS1500;TSS1500;TSS1500;1stExon;1stExon;1stExon;1stExon;TSS1500;3'UTR;3'UTR;5'UTR	chr4:16227985-16229495	3	NA	NA	NA	NA	NA	TRUE	NA	0.502714323787508	0.237541977266035	-0.265172346521474
83	chr12	12849096	+	cg06928346	28700185	77667941	TTTTAACACACAAAAATTTCAAAACTTTCCACCTAATAAAAAACAATCCA	TTTTAACGCGCAAAAATTTCAAAACTTTCCGCCTAATAAAAAACGATCCG	I	A	Red	NA	NA	NA	NA	NA	NA	chr12:12849067-12849270	Island	GTGGTGTTGTGTACGTGAATCCATCAGATCAACGCGACGGACACTCCCCAAGGGCCAAAT[CG]GACCGCCTCTCACTAGGCGGAAAGTTTTGAAACTTTTGCGCGCTAAAAATGATGAGCCAG	CGGACCGCCTCTCACTAGGCGGAAAGTTTTGAAACTTTTGCGCGCTAAAA	GPR19;GPR19	NM_006143;NM_006143	1stExon;5'UTR	NA	NA	CDMR	TRUE	12:12740229-12740497	12:12848817-12850273	Promoter_Associated	GPR19;GPR19;GPR19	ENST00000332427.2;ENST00000332427.2;ENST00000537507.1	1stExon;5'UTR;3'UTR	GPR19;GPR19;GPR19;GPR19;GPR19;GPR19;GPR19	ENST00000545876.1;ENST00000332427.2;ENST00000540796.1;ENST00000332427.2;ENST00000540796.1;ENST00000545876.1;ENST00000537507.1	1stExon;1stExon;1stExon;5'UTR;5'UTR;3'UTR;3'UTR	chr12:12849060-12849275	3	NA	NA	NA	NA	NA	TRUE	NA	0.529349447654125	0.262541709778785	-0.26680773787534
84	chr5	159436034	-	cg15946310	32670175	45767591	CATAACCCAAAATAACAACCATCTCTCAAATATCACACCATACAATAACA	CGTAACCCAAAATAACAACCATCTCTCAAATATCACGCCGTACAATAACG	I	T	Red	NA	NA	NA	NA	NA	NA	NA	OpenSea	GCGGAGTCTTGCCGTAACCCAAGATGGCAACCATCTCTCAAATGTCACGCCGTACAATGA[CG]TCACACAGCGACTATGCCTTTCCTCCCTGAGAGTTTCGCTACATTTCCCAGGATGCTTTG	CGTAACCCAAGATGGCAACCATCTCTCAAATGTCACGCCGTACAATGACG	TTC1	NM_003314	TSS200	NA	NA	NA	NA	5:159368551-159368914	5:159435869-159436548	Promoter_Associated_Cell_type_specific	TTC1	ENST00000231238.4	TSS200	TTC1	ENST00000522793.1	TSS200	chr5:159435980-159436295	3	NA	NA	NA	NA	NA	TRUE	NA	0.312036814763064	0.092800582229253	-0.219236232533812
85	chr16	69155473	-	cg24088279	97752457	NA	ATAATAACAACAACAACTAATAATAACACCTAATACAACCTCCACCTCCC	NA	II	NA	NA	NA	NA	NA	NA	NA	NA	NA	OpenSea	AGAGATTTAGGGTAATAACAACAACAACTAATAATGACACCTAATGCAACCTCCACCTCC[CG]GGTTCAATCGATTCTCCTGCCTCAGCCTCCCGAGTAGCTGGGAATACAGGCACCCACCAC	CGGGAGGTGGAGGTTGCATTAGGTGTCATTATTAGTTGTTGTTGTTATTA	CHTF8;CHTF8;CHTF8	NR_033227;NM_001040146;NM_001039690	Body;5'UTR;5'UTR	NA	NA	NA	NA	NA	NA	NA	RP11-123C5.4;CHTF8;CHTF8;CHTF8;CHTF8;CHTF8;CHTF8;CHTF8;CHTF8;CHTF8	ENST00000574807.1;ENST00000519534.1;ENST00000518041.1;ENST00000306585.6;ENST00000398235.2;ENST00000520529.1;ENST00000523421.1;ENST00000448552.2;ENST00000522091.1;ENST00000519520.1	TSS1500;TSS1500;TSS200;5'UTR;5'UTR;5'UTR;5'UTR;5'UTR;5'UTR;5'UTR	RP11-123C5.4;CHTF8;CHTF8;CHTF8;CHTF8;CHTF8;CHTF8;CHTF8;CHTF8;CHTF8	ENST00000574807.1;ENST00000519534.1;ENST00000518041.1;ENST00000306585.6;ENST00000398235.2;ENST00000520529.1;ENST00000523421.1;ENST00000448552.2;ENST00000522091.1;ENST00000519520.1	TSS1500;TSS1500;TSS200;5'UTR;5'UTR;5'UTR;5'UTR;5'UTR;5'UTR;5'UTR	NA	NA	NA	NA	NA	NA	NA	NA	NA	0.652646106549208	0.86241598757239	0.209769881023181
86	chr7	129425183	-	cg01894183	27719539	NA	ATTTAACTAAATAATTCRAACCCCAAACCAAACAAAACRCTCTTATTTCC	NA	II	NA	NA	NA	NA	NA	NA	NA	NA	chr7:129425486-129425859	N_Shore	CCCCAAGCAGAATTTAGCTGAATAATTCGGACCCCAAACCAAACAAAACGCTCTTATTTC[CG]TTTGGGGATTCTTCGGAGTTGGGATTTTTCTGTCTCAAATTAGAATAATCTGCATTATTA	CGGAAATAAGAGCGTTTTGTTTGGTTTGGGGTCCGAATTATTCAGCTAAA				NA	NA	NA	NA	NA	7:129424936-129426326	Unclassified	RP11-738B7.1	ENST00000496217.1	TSS200	RP11-738B7.1	ENST00000496217.1	TSS200	chr7:129424365-129425215	3	NA	NA	NA	NA	NA	NA	NA	0.280537644996058	0.0768485815518401	-0.203689063444218
87	chr17	74533976	-	cg00958884	51659114	88623507	CAATACCAACAAAATAAAAACTACACAAAATAAAAACAACACAACTACCA	CAATACCGACAAAATAAAAACTACGCGAAATAAAAACGACGCGACTACCG	I	C	Grn	NA	NA	NA	NA	NA	NA	chr17:74533281-74534566	Island	GTGGGTAAGAGCCAATGCCGGCAAGGTGAAGGCTGCGCGGGGTGGGGGCGACGCGACTGC[CG]CCCGCCCACCCGCAGGCCACGGCGGAGTTGCACCGCGGGGCGGGGCTCGGGTAGGTGTGG	CAATGCCGGCAAGGTGAAGGCTGCGCGGGGTGGGGGCGACGCGACTGCCG	CYGB	NM_134268	TSS200	NA	NA	NA	TRUE	17:72044879-72046161	NA	NA	CYGB;PRCD;PRCD	ENST00000293230.4;ENST00000465808.1;ENST00000397633.3	TSS200;TSS200;5'UTR	CYGB;PRCD;PRCD	ENST00000293230.4;ENST00000465808.1;ENST00000397633.3	TSS200;TSS200;5'UTR	chr17:74533425-74534215	3	NA	NA	NA	NA	NA	TRUE	NA	0.542010680404225	0.185640681850304	-0.356369998553921
88	chr9	79638896	+	cg14028015	48770548	76791505	ATTTACCTCACTAATACAAAAAAAAATTCCACAACAAAAACTAAATACCA	ATTTACCTCACTAATACAAAAAAAAATTCCACGACAAAAACTAAATACCG	I	A	Red	NA	NA	NA	NA	NA	NA	chr9:79637814-79638169	S_Shore	GGGCTGGCTCAAGGGTCAGCCTCTCCAGAAAGAGAGGAAGCTGTGGGCCATGAAGCTTCC[CG]GCACCCAGCCCCTGCCGTGGAACCCCCTCCTGCATCAGTGAGGTAAACACAGTGGTTTGG	CGGCACCCAGCCCCTGCCGTGGAACCCCCTCCTGCATCAGTGAGGTAAAC				NA	NA	NA	NA	NA	NA	NA	NA	NA	NA	NA	NA	NA	chr9:79638525-79639115	3	NA	NA	NA	NA	NA	TRUE	NA	0.3798641260176	0.162200521751182	-0.217663604266417
89	chr7	27779582	+	cg02805448	30751843	NA	AAACTAACTCTCTCCTTACTTCRTCCTTACTATTTTCRTTCAACTTAATC	NA	II	NA	NA	NA	NA	NA	NA	NA	NA	chr7:27779566-27780601	Island	TTCGTATGTCAAAATAATAACATAAAATCAGAATGTAAATCCAGACGCATTGTTTTGCTG[CG]ATTAAGTTGAACGAAAATAGCAAGGACGAAGTAAGGAGAGAGCCAGCCTACCCGCGGGAT	GGCTGGCTCTCTCCTTACTTCGTCCTTGCTATTTTCGTTCAACTTAATCG	TAX1BP1;TAX1BP1;TAX1BP1;TAX1BP1	NM_006024;NM_001079864;NM_001206902;NM_001206901	TSS200;TSS200;TSS200;5'UTR	NA	NA	NA	NA	NA	7:27779013-27780839	Promoter_Associated	AC004549.6;TAX1BP1;TAX1BP1;TAX1BP1;TAX1BP1;TAX1BP1	ENST00000441955.1;ENST00000396319.2;ENST00000265393.6;ENST00000409980.1;ENST00000433216.2;ENST00000543117.1	3'UTR;TSS1500;TSS200;TSS200;TSS200;5'UTR	AC004549.6;TAX1BP1;TAX1BP1;TAX1BP1;TAX1BP1;TAX1BP1;TAX1BP1;TAX1BP1;TAX1BP1	ENST00000441955.1;ENST00000490455.1;ENST00000396319.2;ENST00000265393.6;ENST00000409980.1;ENST00000433216.2;ENST00000418691.1;ENST00000543117.1;ENST00000422800.1	3'UTR;TSS1500;TSS1500;TSS200;TSS200;TSS200;5'UTR;5'UTR;5'UTR	chr7:27779120-27780575	3	NA	NA	NA	NA	NA	NA	NA	0.28099611959908	0.0742657228733428	-0.206730396725737
90	chr6	26217110	-	cg17879791	84628933	NA	CRTCAAAAAACAATTTTAACCAATCAAATTACRCCTTTCACAATTCTACC	NA	II	NA	NA	NA	NA	NA	NA	NA	NA	chr6:26217211-26217521	N_Shore	ATTGGTTGGCTCGTCAAAGAACAATTTTAACCAATCAAATTGCGCCTTTCACAATTCTAC[CG]ATGACTATAACTAGCTTCTTATTCCTCCATCGAGCCCATTCTTTTTCTTTATTCAGTGGA	CGGTAGAATTGTGAAAGGCGCAATTTGATTGGTTAAAATTGTTCTTTGAC	H2AC8;H2BC8	NM_021052;NM_003518	TSS200;TSS1500	NA	NA	NA	NA	NA	6:26216810-26217724	Unclassified	HIST1H2AE;HIST1H2BG	ENST00000303910.2;ENST00000244601.3	TSS200;TSS1500	HIST1H2AE;HIST1H2BG	ENST00000303910.2;ENST00000244601.3	TSS200;TSS1500	chr6:26216725-26217615	3	NA	NA	NA	NA	NA	NA	NA	0.320230568230613	0.0408076880465999	-0.279422880184014
91	chr12	122665500	-	cg09813341	9709424	NA	AACTCATAAATATTTATTTTATTCTTTAAAAACCAAACATAATAACTCAC	NA	II	NA	NA	NA	NA	NA	NA	NA	NA	chr12:122667648-122668038	N_Shelf	ATATCACTATGGACTCATAGATATTTATTTTATTCTTTGAGAGCCAGGCATGGTGGCTCA[CG]CCTGTGATCTCAGCACTTTGGGAGGCTGAGGTGGGTGGATCACTTGAGGTCAGGAATTCG	ACTCATAGATATTTATTTTATTCTTTGAGAGCCAGGCATGGTGGCTCACG	LRRC43	NM_152759	5'UTR	NA	NA	NA	NA	NA	NA	NA	NA	NA	NA	LRRC43	ENST00000537729.1	5'UTR	NA	NA	chr12:122665064-122665560	4	chr12:122665054-122665640	4	NA	TRUE	NA	0.48749494463911	0.798715137048858	0.311220192409748
92	chr11	72145770	+	cg07405088	14766924	27691136	AAATCTTAAAATTCTAATCTTTAACTCTAATCACCACACCCCTTCACCCA	AAATCTTAAAATTCTAATCTTTAACTCTAATCGCCACGCCCCTTCACCCG	I	A	Red	NA	NA	NA	NA	NA	NA	chr11:72145155-72145636	S_Shore	GGATTGCGTCACAATGACTGCGGGATTATAGAAGCCCGGGGCATATTGGGAAATAGAGTT[CG]GGTGAAGGGGCGTGGCGATTAGAGTTAAAGATTAGAATCCCAAGACTTCTTTCCTAGTTT	CGGGTGAAGGGGCGTGGCGATTAGAGTTAAAGATTAGAATCCCAAGACTT	CLPB;CLPB;CLPB;CLPB	NM_001258393;NM_001258392;NM_030813;NM_001258394	TSS200;TSS200;TSS200;TSS200	NA	NA	NA	NA	11:71822804-71823419	11:72144635-72145975	Promoter_Associated	CLPB;CLPB;CLPB;CLPB;CLPB;CLPB	ENST00000340729.5;ENST00000437826.2;ENST00000538039.1;ENST00000445069.2;ENST00000543042.1;ENST00000294053.3	TSS200;TSS1500;TSS200;TSS200;TSS200;TSS200	CLPB;CLPB;CLPB;CLPB;CLPB;CLPB;CLPB;CLPB;CLPB	ENST00000542555.1;ENST00000340729.5;ENST00000535990.1;ENST00000538039.1;ENST00000445069.2;ENST00000540471.1;ENST00000543042.1;ENST00000294053.3;ENST00000535477.1	TSS1500;TSS200;TSS1500;TSS200;TSS200;TSS200;TSS200;TSS200;TSS1500	chr11:72145520-72145795	3	NA	NA	NA	NA	NA	NA	NA	0.377765630636424	0.133867369593362	-0.243898261043062
93	chr5	150632526	+	cg18701481	80623968	NA	CCTATCTCTCTAACRTAAATATCAAAACCTTCCCTCTCTAAAACRTAAAC	NA	II	NA	NA	NA	NA	NA	NA	NA	NA	NA	OpenSea	TTCCGTTCCAGCCGCCTTCAGCCCCGCCGCGCTCAGTTCCGCCCCTTTCTCTTCCAACTC[CG]CCTACGCCCCAGAGAGGGAAGGCCTTGACACCTACGCTAGAGAGACAGGCTCCAATGAAA	CGCCTACGCCCCAGAGAGGGAAGGCCTTGACACCTACGCTAGAGAGACAG	GM2A;GM2A	NM_000405;NM_001167607	TSS200;TSS200	NA	NA	NA	NA	5:150612439-150612889	5:150631619-150633369	Promoter_Associated	GM2A;GM2A	ENST00000357164.3;ENST00000357164.3	5'UTR;1stExon	GM2A;GM2A	ENST00000357164.3;ENST00000357164.3	5'UTR;1stExon	chr5:150632180-150632715	3	NA	NA	NA	NA	NA	TRUE	NA	0.493585945221764	0.247716865687687	-0.245869079534077
94	chr14	95877009	-	cg26175287	81677189	NA	CAAAACCTTAACTCTAACATCCATAACCTAAAAAAACRATACCAACAACC	NA	II	NA	NA	NA	NA	NA	NA	NA	NA	NA	OpenSea	AAGGACAGTTGCAAAGCCTTGGCTCTGACATCCATAACCTGAGGAGACGATGCCAGCAAC[CG]CCTATATCTAGACTTCTCAGGAGGAGAGAAAAGTAAAGTCTCTGACTGGTTTAAGCCAAA	AAAGCCTTGGCTCTGACATCCATAACCTGAGGAGACGATGCCAGCAACCG	SYNE3	NR_026779	TSS1500	NA	NA	NA	NA	NA	NA	NA	LINC00341;LINC00341	ENST00000541579.1;ENST00000464767.1	TSS1500;TSS1500	LINC00341;LINC00341	ENST00000541579.1;ENST00000464767.1	TSS1500;TSS1500	NA	NA	NA	NA	NA	NA	NA	TRUE	NA	0.30247940206499	0.55361080250424	0.25113140043925
95	chr17	27433837	+	cg13315166	63699267	NA	CTACTTACTAATAAACCAAACAATCATCCAAAAACRAACAAAACCTAAAC	NA	II	NA	NA	NA	NA	NA	NA	NA	NA	NA	OpenSea	GGGCCCAGGTGCCATCGGTGGGGCTCCCAAAGCACTAATAATTCTCATGCACCCTCAGTG[CG]CCCAGGCCCTGCTCGCTCCTGGATGATTGTCTGGCTCACCAGCAAGCAGACACCCCCAGC	CGCCCAGGCCCTGCTCGCTCCTGGATGATTGTCTGGCTCACCAGCAAGCA	MYO18A;MYO18A	NM_203318;NM_078471	Body;Body	NA	NA	NA	NA	NA	NA	NA	NA	NA	NA	MYO18A;MYO18A	ENST00000530254.1;ENST00000532143.1	3'UTR;3'UTR	NA	NA	chr17:27433598-27434585	6	NA	NA	NA	NA	NA	0.671839069527353	0.874978242204176	0.203139172676824
96	chr3	14989128	+	cg23887349	75758320	78655925	TTATTTTTATCAATAAAAAATCAAAATTCATAACCCCAATACCACCACCA	TTATTTTTATCAATAAAAAATCAAAATTCGTAACCCCGATACCGCCGCCG	I	C	Grn	NA	NA	NA	NA	NA	NA	chr3:14988612-14989036	S_Shore	CTGGCGCTGGGAAGAGGAAGAAGAACATTCGCCCTCCTCCTACCAGCGCGCGGGCGGCGG[CG]GCGGCGGCACCGGGGTCACGAACTCTGACCTTTCACTGACAAAAACAATAACAAACCCCC	TTGTTTTTGTCAGTGAAAGGTCAGAGTTCGTGACCCCGGTGCCGCCGCCG	FGD5-AS1;FGD5-AS1;FGD5-AS1;FGD5-AS1;FGD5-AS1;NR2C2;NR2C2;NR2C2;NR2C2	NR_046255;NR_046251;NR_046254;NR_046253;NR_046252;NM_001291694;NM_003298;NM_001291694;NM_003298	Body;Body;TSS200;TSS200;TSS200;1stExon;1stExon;5'UTR;5'UTR	high-CpG:14963593-14964878	NA	NA	NA	3:14963617-14965407	3:14988841-14990264	Promoter_Associated	FGD5-AS1;FGD5-AS1;FGD5-AS1;FGD5-AS1;NR2C2;NR2C2;FGD5-AS1;NR2C2	ENST00000417835.1;ENST00000426200.1;ENST00000440079.1;ENST00000424349.1;ENST00000323373.6;ENST00000425241.1;ENST00000430166.1;ENST00000425241.1	3'UTR;3'UTR;TSS200;TSS200;TSS200;1stExon;3'UTR;5'UTR	FGD5-AS1;FGD5-AS1;NR2C2;NR2C2;FGD5-AS1;FGD5-AS1;NR2C2;NR2C2;FGD5-AS1;NR2C2	ENST00000417835.1;ENST00000426200.1;ENST00000475707.1;ENST00000435454.1;ENST00000440079.1;ENST00000424349.1;ENST00000323373.6;ENST00000413118.1;ENST00000430166.1;ENST00000413118.1	3'UTR;3'UTR;TSS1500;TSS200;TSS200;TSS200;TSS200;1stExon;3'UTR;5'UTR	chr3:14988285-14989150	3	NA	NA	NA	NA	NA	NA	NA	0.36537391154255	0.143650415513774	-0.221723496028777
97	chr2	233376536	-	cg08933613	76762239	NA	TATTTCAACAAATACAATCTAAATATACCCRCAAATAAACAAAATACTCC	NA	II	NA	NA	NA	NA	NA	NA	NA	NA	NA	OpenSea	CTCCAGCAATTTATTTCAGCAAATGCAATCTGGGTGTGCCCGCAGGTGGGCAGGATGCTC[CG]TTGCTGCCAGAGTCACAGAGCCCAGCTTTATTGTCAGGCTGACAGGCATGATTCCCCAGC	CGGAGCATCCTGCCCACCTGCGGGCACACCCAGATTGCATTTGCTGAAAT				NA	NA	NA	NA	NA	NA	NA	NA	NA	NA	NA	NA	NA	chr2:233376300-233376575	3	NA	NA	NA	NA	NA	NA	NA	0.499871169178362	0.738677717240114	0.238806548061752
98	chr13	93854554	+	cg01624030	38621905	NA	TATATATCCATATACTTATAATTAAAAAAAACCTTAACCTCTCAAAATAC	NA	II	NA	NA	NA	NA	NA	NA	NA	NA	NA	OpenSea	TTAAGAGTGATTAAAATTTAATTTATTAAAACCTGCCAGAATTAGGGTACAGTCAATAGT[CG]TATCCTGAGAGGTCAAGGCCTTTCCCAATTACAAGCACATGGACACACAGATGCACTGAT	GTGTGTCCATGTGCTTGTAATTGGGAAAGGCCTTGACCTCTCAGGATACG				NA	NA	NA	NA	NA	NA	NA	NA	NA	NA	NA	NA	NA	chr13:93854405-93854755	3	NA	NA	NA	NA	NA	NA	NA	0.656061045002954	0.888533989569708	0.232472944566754
99	chr9	20623705	+	cg27041724	50810916	NA	CAAAATCACATCCATCTTTCACTTTCAAATCAATCRTCTAAATCTTATCC	NA	II	NA	NA	NA	NA	NA	NA	NA	NA	chr9:20620728-20621862	S_Shore	CGGAGAGGAGTATCAACTACTGGCTTCCTTTACAGACGCAGATAACCTTTAAAAAGGAAA[CG]GATAAGATCTAGACGATTGATTTGAAAGTGAAAGATGGATGTGACTTTGGTTCGTTAAAA	CGGATAAGATCTAGACGATTGATTTGAAAGTGAAAGATGGATGTGACTTT	MLLT3	NM_004529	TSS1500	NA	NA	RDMR	NA	NA	9:20623526-20623823	Promoter_Associated	MLLT3;MLLT3;MLLT3	ENST00000475957.1;ENST00000355930.6;ENST00000380338.4	TSS1500;TSS1500;TSS1500	MLLT3;MLLT3;MLLT3	ENST00000475957.1;ENST00000355930.6;ENST00000380338.4	TSS1500;TSS1500;TSS1500	chr9:20622745-20624470	3	NA	NA	NA	NA	NA	NA	NA	0.255470669789603	0.0445979902052467	-0.210872679584356
100	chr15	65243255	+	cg03564277	41700985	NA	TAAATAATAATCATCTTCTATTCAAATAACTCCACACRCTAAAATCCCAC	NA	II	NA	NA	NA	NA	NA	NA	NA	NA	NA	OpenSea	GCCCCGAGTGCCCCCAGGAGGTGCACAGCCATGTAACCGGAGGGGCCAGACCTTCAGGCA[CG]TGGGACCTCAGCGTGTGGAGCCACCTGAACAGAAGATGACCATCATTTAAGGGCTTTTTA	CGTGGGACCTCAGCGTGTGGAGCCACCTGAACAGAAGATGACCATCATTT	ANKDD1A	NM_182703	Body	NA	NA	NA	NA	NA	NA	NA	NA	NA	NA	ANKDD1A	ENST00000487867.1	3'UTR	chr15:65243100-65243475	3	NA	NA	NA	NA	NA	NA	NA	0.40159351748421	0.207384527138873	-0.194208990345337
[truncated: 3 more columns]
