# Supplementary material for: A core of differentially methylated CpG loci in gMDSCs isolated from neonatal and adult sources
Source: Clin Epigenetics. 2022 Feb 21;14:27. doi: 10.1186/s13148-022-01247-1 (PMC8862379; doi:10.1186/s13148-022-01247-1)
Supplement: Supplementary file 4 — Additional file 4: Table S4. Adult sample demograph. [file 13148_2022_1247_MOESM4_ESM.csv]

Cell-Type	Sex	Age
gMDSC	F	NA
	F	77
	M	55
	F	70
	M	77
	F	56
	F	62
	F	80
Neutrophil	F	25
	M	31
	M	26
	M	39
	M	20
	M	20
