# Supplementary material for: A core of differentially methylated CpG loci in gMDSCs isolated from neonatal and adult sources
Source: Clin Epigenetics. 2022 Feb 21;14:27. doi: 10.1186/s13148-022-01247-1 (PMC8862379; doi:10.1186/s13148-022-01247-1)
Supplement: Supplementary file 5 — Additional file 5: Table S5. CpGs meeting criteria in cord blood samples. [file 13148_2022_1247_MOESM5_ESM.csv]

	chr	pos	strand	Name	AddressA	AddressB	ProbeSeqA	ProbeSeqB	Type	NextBase	Color	Probe_rs	Probe_maf	CpG_rs	CpG_maf	SBE_rs	SBE_maf	Islands_Name	Relation_to_Island	Forward_Sequence	SourceSeq	UCSC_RefGene_Name	UCSC_RefGene_Accession	UCSC_RefGene_Group	Phantom4_Enhancers	Phantom5_Enhancers	DMR	X450k_Enhancer	HMM_Island	Regulatory_Feature_Name	Regulatory_Feature_Group	GencodeBasicV12_NAME	GencodeBasicV12_Accession	GencodeBasicV12_Group	GencodeCompV12_NAME	GencodeCompV12_Accession	GencodeCompV12_Group	DNase_Hypersensitivity_NAME	DNase_Hypersensitivity_Evidence_Count	OpenChromatin_NAME	OpenChromatin_Evidence_Count	TFBS_NAME	TFBS_Evidence_Count	Methyl27_Loci	Methyl450_Loci	Random_Loci	gMDSC Mean Methylation	Neu Mean Methylation	Delta Beta
1	chr17	42295711	+	cg25858983	95768472	42775855	AATATAAACCTACCCCCTTCTACTCTAAACAATTAAAAAATCATTAATCA	AATATAAACCTACCCCCTTCTACTCTAAACGATTAAAAAATCGTTAATCG	I	T	Red	NA	NA	NA	NA	NA	NA	chr17:42295861-42299719	N_Shore	AAAGCCACCTCACCCTTTGGAAGACATACCAGTTCCCACTCAGGAAGGCTGAGAGGTGAA[CG]ACTAACGACTTTCTAACCGCCCAGAGTAGAAGGGGGCAGGTCCACACTCTGAGAGACTCA	CGACTAACGACTTTCTAACCGCCCAGAGTAGAAGGGGGCAGGTCCACACT	UBTF;UBTF;UBTF	NM_001076684;NM_014233;NM_001076683	5'UTR;TSS200;5'UTR	NA	NA	NA	NA	NA	17:42294752-42297183	Promoter_Associated	UBTF;UBTF;UBTF;UBTF;UBTF;UBTF;UBTF;UBTF;UBTF;UBTF	ENST00000537550.1;ENST00000526094.1;ENST00000537550.1;ENST00000526094.1;ENST00000533177.1;ENST00000436088.1;ENST00000393606.3;ENST00000527034.1;ENST00000343638.5;ENST00000302904.4	3'UTR;1stExon;1stExon;5'UTR;5'UTR;5'UTR;5'UTR;5'UTR;5'UTR;5'UTR	UBTF;UBTF;UBTF;UBTF;UBTF;UBTF;UBTF;UBTF;UBTF;UBTF	ENST00000537550.1;ENST00000526094.1;ENST00000537550.1;ENST00000526094.1;ENST00000533177.1;ENST00000436088.1;ENST00000393606.3;ENST00000527034.1;ENST00000343638.5;ENST00000302904.4	3'UTR;1stExon;1stExon;5'UTR;5'UTR;5'UTR;5'UTR;5'UTR;5'UTR;5'UTR	chr17:42295445-42295755	3	NA	NA	NA	NA	NA	TRUE	NA	0.472970501842634	0.0676645776210302	-0.405305924221604
2	chr10	124133822	+	cg10576280	38674209	NA	TTTACAAACTATCCCATAATCRATCCAAATATCACAAATTTACAAACTAC	NA	II	NA	NA	NA	NA	NA	NA	NA	NA	chr10:124134088-124134933	N_Shore	GAGAGAGAAGAGCGAAAAATTGGCGCGCAGAGCTGTAAAGCGTTTTTCTCCAGGTCACAC[CG]CAGCCTGTAAATTTGTGACACTTGGACCGATTATGGGACAGCTTGCAAACAAATTATCTG	CGCAGCCTGTAAATTTGTGACACTTGGACCGATTATGGGACAGCTTGCAA	PLEKHA1	NM_001001974	TSS1500	NA	NA	NA	NA	10:124123764-124123813	NA	NA	PLEKHA1;PLEKHA1	ENST00000368990.3;ENST00000409427.1	TSS1500;TSS1500	PLEKHA1;PLEKHA1;PLEKHA1;PLEKHA1;PLEKHA1	ENST00000479786.1;ENST00000494222.1;ENST00000409427.1;ENST00000463663.1;ENST00000491369.1	TSS1500;TSS1500;TSS1500;TSS1500;TSS1500	chr10:124133140-124133835	3	NA	NA	NA	NA	NA	TRUE	NA	0.128272702833165	0.96372739872964	0.835454695896474
3	chr2	74730166	-	cg13216999	90736849	86667836	AAAACAAAATTTAACCCTCAAACAAAAACCAACACCTTATCCCAAAAACA	AAAACAAAATTTAACCCTCAAACGAAAACCGACGCCTTATCCCGAAAACG	I	C	Grn	NA	NA	NA	NA	NA	NA	chr2:74729399-74731166	Island	GGAAGGTGGGCAGGGGCAAGGTTTGGCCCTCAGGCGAGAACCGACGCCTTGTCCCGGAAG[CG]CAGCACGGCCGAGTGCGTCCGGGGGTGCAGACGGCGCCCTGGGGTGGTCCTGCCGCCACC	GGGGCAAGGTTTGGCCCTCAGGCGAGAACCGACGCCTTGTCCCGGAAGCG	LBX2-AS1;LBX2;LBX2	NR_024606;NM_001009812;NM_001009812	Body;1stExon;5'UTR	high-CpG:74583130-74584135;high-CpG:74583659-74583986	NA	NA	NA	2:74582608-74584778	2:74729254-74730700	Unclassified	RP11-523H20.2;RP11-523H20.2;LBX2;LBX2;LBX2;LBX2;LBX2	ENST00000548978.1;ENST00000548978.1;ENST00000460508.2;ENST00000550249.1;ENST00000460508.2;ENST00000341396.2;ENST00000550249.1	1stExon;5'UTR;1stExon;1stExon;5'UTR;TSS200;3'UTR	RP11-523H20.2;RP11-523H20.2;LBX2;LBX2;LBX2;LBX2;LBX2	ENST00000548978.1;ENST00000548978.1;ENST00000460508.2;ENST00000550249.1;ENST00000460508.2;ENST00000341396.2;ENST00000550249.1	1stExon;5'UTR;1stExon;1stExon;5'UTR;TSS200;3'UTR	chr2:74729405-74731015	3	NA	NA	NA	NA	NA	NA	NA	0.60718291962452	0.0575395667617155	-0.549643352862805
4	chr2	236417627	+	cg17125141	10784598	77607589	ACAACTAAAATACCAATAAATAAAAAACAAATAACACAACCACCACCACA	ACGACTAAAATACCAATAAATAAAAAACAAATAACGCAACCACCACCACG	I	C	Grn	rs76005439	0.039936	NA	NA	NA	NA	NA	OpenSea	AATCCAGTGCACGGGCGGGATGCCGAGTGTGTCGCCAAACTCCACCACTTTAGTCGGGGG[CG]TGGTGGTGGCTGCGCTATCTGCTTCCCACTCACTGGCATCCTAGCCGTGTGGGGTGTGTG	ACGGCTAGGATGCCAGTGAGTGGGAAGCAGATAGCGCAGCCACCACCACG	AGAP1;AGAP1	NM_014914;NM_001037131	Body;Body	NA	NA	NA	NA	2:236082256-236082367	NA	NA	NA	NA	NA	NA	NA	NA	NA	NA	NA	NA	NA	NA	NA	TRUE	NA	0.558373254119043	0.856723553387306	0.298350299268264
5	chr22	20939350	-	cg24755053	48673186	59719863	CATATATCCAACTAAACTAAACTTTACAAAAAACAACCAACCCTAAACCA	CGTATATCCAACTAAACTAAACTTTACGAAAAACGACCAACCCTAAACCG	I	C	Grn	NA	NA	NA	NA	NA	NA	chr22:20939102-20939353	Island	GCCCACCCATCACGTATGTCCAGCTGGGCTGGGCTTTGCGGAGGGCGGCCAGCCCTGGGC[CG]CGTGTGCCAGGTGTGGTCACCATGCCGCCTCCCCAGGGCCCCAGTGGTGTGCACCCGGAA	CGGCCCAGGGCTGGCCGCCCTCCGCAAAGCCCAGCCCAGCTGGACATACG	MED15;MED15	NM_015889;NM_001003891	Body;Body	NA	NA	NA	NA	NA	NA	NA	MED15	ENST00000542773.1	3'UTR	MED15;MED15;MED15;MED15;MED15;MED15;MED15;MED15	ENST00000436496.2;ENST00000433831.1;ENST00000492381.1;ENST00000489651.1;ENST00000473244.1;ENST00000493216.1;ENST00000542773.1;ENST00000461076.1	5'UTR;3'UTR;5'UTR;5'UTR;5'UTR;5'UTR;3'UTR;5'UTR	NA	NA	NA	NA	chr22:20932540-20944451	6	NA	TRUE	NA	0.540113164423022	0.905876260173317	0.365763095750295
6	chr5	10564338	+	cg16602369	34644280	71762889	TAAAATAAACAAAACCACAAAAACTTTCCAAAACAAAACAAAACAAAACA	TAAAATAAACGAAACCGCGAAAACTTTCCGAAACGAAACGAAACGAAACG	I	C	Grn	NA	NA	NA	NA	NA	NA	chr5:10562816-10565680	Island	CTCTGAACTCTGGCCAGGAAGGGGCGCGAGGGGAAGGCCCCGGGGGAAGGCGTGTCCCCG[CG]CCCCGCCCCGCCCCGCCTCGGAAAGCCCCCGCGGTCCCGCCCACCCCAGGGGCTCGCTCA	CGCCCCGCCCCGCCCCGCCTCGGAAAGCCCCCGCGGTCCCGCCCACCCCA	ANKRD33B	NM_001164440	TSS200	NA	NA	NA	NA	5:10615817-10618609	5:10564065-10564547	Promoter_Associated	ANKRD33B	ENST00000296657.4	TSS200	ANKRD33B;ANKRD33B	ENST00000504806.1;ENST00000296657.4	TSS200;TSS200	chr5:10564065-10564515	3	NA	NA	NA	NA	NA	TRUE	NA	0.55529567082592	0.123406715641186	-0.431888955184734
7	chr1	204330069	+	cg15695045	12665181	NA	TTTATAAAATCAATATTTTTATTACACTTACCCATTATCACAAAAAATCC	NA	II	NA	NA	NA	NA	NA	NA	NA	NA	NA	OpenSea	AAGATTGCTTTCTGCCTCAGTTTCCCTTTATCCACATCTCTCTCAGTTTTCCTCTATCCA[CG]GATTCTCTGTGACAATGGGCAAGTGTAATAAAAACACTGATTTCATAAACAGGATCAGAA	CGGATTCTCTGTGACAATGGGCAAGTGTAATAAAAACACTGATTTCATAA	PLEKHA6	NM_014935	TSS1500	NA	NA	NA	NA	NA	NA	NA	PLEKHA6	ENST00000272203.2	TSS1500	PLEKHA6;PLEKHA6	ENST00000272203.2;ENST00000564627.1	TSS1500;3'UTR	NA	NA	chr1:204328391-204330678	6	chr1:204328270-204330070	6	NA	TRUE	NA	0.28787942547656	0.817655730470737	0.529776304994177
8	chr9	124030376	+	cg07490321	99697909	50800843	AAACATTATAATACACACAACCAAAATAAACAAAACACAAACAAAAACCA	AAACGTTATAATACGCGCGACCGAAATAAACAAAACGCGAACGAAAACCG	I	C	Grn	NA	NA	NA	NA	NA	NA	NA	OpenSea	CCGACGGGAGGGCCTGGCGCTCCTCCCCCACCCGCCTGCCCGGCCGCCCCGCCCCGAGGG[CG]GCTCCCGCCCGCGCCCTGCCCACCCCGGCCGCGCGCACCACAACGCCCCCGCCCCGCCGC	GGGCGTTGTGGTGCGCGCGGCCGGGGTGGGCAGGGCGCGGGCGGGAGCCG	GSN;GSN;GSN;GSN;GSN;GSN;GSN	NM_001127667;NM_198252;NM_001127664;NM_001127663;NM_001127662;NM_001127666;NM_001127665	TSS200;TSS200;TSS200;TSS200;TSS200;TSS200;TSS200	high-CpG:123069846-123070302	NA	NA	NA	9:123069562-123070478	9:124030079-124030940	Unclassified	GSN;GSN;GSN;GSN	ENST00000341272.2;ENST00000394352.3;ENST00000456109.2;ENST00000373823.2	TSS200;TSS200;TSS200;5'UTR	GSN;GSN;GSN;GSN;GSN;GSN;GSN;GSN	ENST00000436847.1;ENST00000394352.3;ENST00000477863.1;ENST00000456109.2;ENST00000449773.1;ENST00000449773.1;ENST00000432226.1;ENST00000373823.2	TSS200;TSS200;TSS200;TSS200;1stExon;5'UTR;5'UTR;5'UTR	chr9:124029940-124030515	3	NA	NA	NA	NA	NA	NA	NA	0.42713267930952	0.114586823346531	-0.312545855962989
9	chr2	97202475	-	cg21477691	36787594	49787529	AACAAAAACAAAACAAAACAAAACTACAAAAAAATAACCAACAAACCACA	AACAAAAACGAAACGAAACGAAACTACGAAAAAATAACCGACGAACCGCG	I	C	Grn	NA	NA	NA	NA	NA	NA	chr2:97202313-97203787	Island	CGGAGTGGGGCGAGCAGGGGCGGGACGGGGCGGGACTGCGGGGAGGTGGCCGGCGGGCCG[CG]CCGCGAGCCAGTATCTCAGAGAGCGCGGGGTCCGGACAGCCGCGCGCTGAGGGTCTCGGG	CGCGGCCCGCCGGCCACCTCCCCGCAGTCCCGCCCCGTCCCGCCCCTGCT	ARID5A;ARID5A	NM_212481;NM_212481	5'UTR;1stExon	NA	NA	NA	NA	2:96566086-96567514	2:97202196-97202767	Promoter_Associated	ARID5A;ARID5A;ARID5A	ENST00000454558.1;ENST00000357485.3;ENST00000359765.6	TSS1500;TSS200;TSS200	ARID5A;ARID5A;ARID5A;ARID5A;ARID5A	ENST00000454558.1;ENST00000470579.1;ENST00000357485.3;ENST00000412735.1;ENST00000467498.1	TSS1500;TSS200;TSS200;TSS200;TSS200	chr2:97202005-97202515	3	NA	NA	NA	NA	NA	TRUE	NA	0.55729358896049	0.127126203025461	-0.430167385935029
10	chr12	113496168	+	cg18567954	90743576	60770284	TAATATAAAACACAAACTAAACATCCACCTACCCCAAAACCACAAAACCA	TAATATAAAACACAAACTAAACGTCCACCTACCCCAAAACCACGAAACCG	I	C	Grn	NA	NA	NA	NA	NA	NA	chr12:113494389-113495534	S_Shore	GCGGCCCTACACGGCCACCGTGTGCCACCACATTGAGAACGTGCTGAAGGAGGACGCTCG[CG]GTTCCGTGGTCCTGGGGCAGGTGGACGCCCAGCTTGTGCCCTACATCATCGACCTGCAGT	TGATGTAGGGCACAAGCTGGGCGTCCACCTGCCCCAGGACCACGGAACCG	DTX1	NM_004416	1stExon	NA	NA	NA	NA	12:111980436-111980558	NA	NA	DTX1	ENST00000257600.3	1stExon	DTX1	ENST00000257600.3	1stExon	chr12:113495365-113496295	3	NA	NA	NA	NA	NA	TRUE	NA	0.559870759799768	0.845054650136239	0.285183890336471
11	chr14	54909872	-	cg19729338	93805170	23790256	TTCCAAATTAACATAAAATTAACAAAACCCTCACTCAAAACAACCAACCA	TTCCGAATTAACGTAAAATTAACGAAACCCTCACTCGAAACAACCGACCG	I	C	Grn	rs7149793	0.323482	NA	NA	NA	NA	chr14:54907596-54908237	S_Shore	GGCCAGCTGGAGTTCCGGGTTGGCGTGGGATTGGCGGGACCCTCACTCGGAGCAGCCGGC[CG]CCCCTGCCGGCCCCGGGTGATGAGGGGCTTAGCACCCGGGCCAGTGGCTGCAGAGGGTGT	CGGCCGGCTGCTCCGAGTGAGGGTCCCGCCAATCCCACGCCAACCCGGAA				NA	NA	NA	NA	14:53979539-53979783	NA	NA	NA	NA	NA	NA	NA	NA	NA	NA	NA	NA	NA	NA	NA	TRUE	NA	0.570982213246506	0.875272077802415	0.304289864555909
12	chr7	83379025	+	cg11556135	15720884	51796214	CACCTTACACCCCAAAAAATTAACAACATAAACAACACAAACAACTACCA	CACCTTACGCCCCAAAAAATTAACAACATAAACGACGCAAACAACTACCG	I	T	Red	rs11772693	0.08785900000000001	NA	NA	NA	NA	chr7:83378885-83379153	Island	GCAACTGGGACTTGCTCTCAGCGAGGTGACGGGAAGGACTCGAGAGAGAAGCCGATGCGA[CG]GCAGCTGTTTGCGCCGCCTATGCTGCCAATTCCCTGGGGCGTAAGGTGTCCGCGAGGCCG	CGGCAGCTGTTTGCGCCGCCTATGCTGCCAATTCCCTGGGGCGTAAGGTG				NA	NA	NA	NA	7:83216773-83217089	NA	NA	NA	NA	NA	NA	NA	NA	chr7:83378845-83379210	3	NA	NA	NA	NA	NA	TRUE	NA	0.591617379845154	0.923240614961972	0.331623235116818
13	chr12	68042799	-	cg22621695	81797200	85709876	AATAAACTATATATATCTAACTATAACAAACACAAAACAACAACAAAACA	AATAAACTATATATATCTAACTATAACAAACGCGAAACGACGACGAAACG	I	C	Grn	NA	NA	NA	NA	NA	NA	chr12:68042166-68043876	Island	CCGAGGGGATGCAGTGGACTGTGTGTGTCTGGCTGTAGCAGACGCGAGGCGGCGACGAGG[CG]CCGGGGACCCGCGCGAGGGGCGGCCGGGAGGCGGCGGCGGCGGCCGCCAGAAGTAGCAGC	AGTGGACTGTGTGTGTCTGGCTGTAGCAGACGCGAGGCGGCGACGAGGCG	DYRK2;DYRK2;DYRK2;DYRK2	NM_003583;NM_006482;NM_003583;NM_006482	1stExon;1stExon;5'UTR;5'UTR	NA	NA	NA	NA	12:66327912-66330427	NA	NA	DYRK2;DYRK2;DYRK2;DYRK2;DYRK2	ENST00000344096.3;ENST00000344096.3;ENST00000393555.3;ENST00000393555.3;ENST00000537632.1	5'UTR;1stExon;1stExon;5'UTR;TSS200	DYRK2;DYRK2;DYRK2;DYRK2;DYRK2;DYRK2;DYRK2	ENST00000319833.6;ENST00000543747.1;ENST00000344096.3;ENST00000344096.3;ENST00000393555.3;ENST00000393555.3;ENST00000537632.1	TSS1500;5'UTR;5'UTR;1stExon;1stExon;5'UTR;TSS200	chr12:68041605-68044975	3	NA	NA	NA	NA	TRUE	TRUE	NA	0.564685556789763	0.144100775854272	-0.420584780935491
14	chr2	62609317	-	cg21819782	2718116	NA	AACTCAATAAAATTCTCCCAAATACTCTACTATATCCAAAAAATACAAAC	NA	II	NA	NA	rs73934232	0.114217	NA	NA	NA	NA	NA	OpenSea	GATGAAGAATGAACTCAGTAGGATTCTCCCAAATGCTCTACTGTGTCCAGAGAATACAAA[CG]AAGCCAACACATTTAGCTTTAAACCTTGGAGCTTTAATCTTTCAAGAACACATTTCCTTC	ACTCAGTAGGATTCTCCCAAATGCTCTACTGTGTCCAGAGAATACAAACG				NA	NA	NA	TRUE	NA	NA	NA	NA	NA	NA	NA	NA	NA	chr2:62609305-62609775	3	NA	NA	NA	NA	NA	TRUE	NA	0.0810384467052337	0.5157426294293	0.434704182724067
15	chr17	17942496	+	cg19117009	5758107	22717534	AATACTAATTAACTAAAAATATACACAAAAAACACACAACAACAACAACA	AATACTAATTAACTAAAAATATACGCAAAAAACGCGCGACGACGACGACG	I	C	Grn	NA	NA	NA	NA	NA	NA	chr17:17942198-17943495	Island	CCTCCTCAGAGCCCTCAACCTCCCTTGGACGCCGCCATCTTCCGCATGACACCTACGGCG[CG]CCGTCGCCGCCGCGCGCCTCCTGCGCACACCCCCAGTCAATCAGCATCACAAACGCACCT	GATGCTGATTGACTGGGGGTGTGCGCAGGAGGCGCGCGGCGGCGACGGCG	GID4;ATPAF2	NM_024052;NM_145691	TSS200;TSS200	high-CpG:17883201-17883307	NA	NA	NA	17:17882843-17884175	17:17942144-17942879	Promoter_Associated	C17orf39;C17orf39;ATPAF2;ATPAF2	ENST00000268719.3;ENST00000376345.2;ENST00000462733.1;ENST00000474627.1	TSS1500;TSS1500;TSS200;TSS200	C17orf39;C17orf39;ATPAF2;ATPAF2;ATPAF2;ATPAF2;ATPAF2;ATPAF2;ATPAF2	ENST00000268719.3;ENST00000376345.2;ENST00000497871.1;ENST00000444058.1;ENST00000462733.1;ENST00000302530.5;ENST00000474627.1;ENST00000444058.1;ENST00000497871.1	TSS1500;TSS1500;1stExon;5'UTR;TSS200;TSS200;TSS200;1stExon;3'UTR	chr17:17942425-17942735	3	NA	NA	NA	NA	NA	NA	NA	0.580981856701947	0.200861280553597	-0.38012057614835
16	chr14	73525269	+	cg24709703	66783596	85609230	AAAAAACTAAATACCCAAACACCTACTCACACAAACCACAAATACAACCA	AAAAAACTAAATACCCAAACGCCTACTCGCACAAACCGCAAATACAACCG	I	C	Grn	NA	NA	NA	NA	NA	NA	chr14:73524989-73525752	Island	GCCCCCGGCCGCAGTGCACGCCGGGCAAGAGGAAGACCTCCATCAGCTCGCCGCGCAGCG[CG]GCTGTATTTGCGGCCTGTGCGAGTAGGCGCTTGGGCACTCAGTCTCCCTGGCGAGCGACG	GGGAGACTGAGTGCCCAAGCGCCTACTCGCACAGGCCGCAAATACAGCCG	RBM25;RBM25	NM_021239;NM_021239	5'UTR;1stExon	high-CpG:72594940-72595063	NA	NA	NA	14:72594667-72595687	14:73524383-73526350	Unclassified	RP11-109N23.4;RBM25;RBM25;RBM25;RBM25;RBM25;RBM25;RBM25;RBM25;RBM25;RBM25	ENST00000554737.1;ENST00000261973.7;ENST00000540173.1;ENST00000527432.1;ENST00000525321.1;ENST00000526754.1;ENST00000261973.7;ENST00000540173.1;ENST00000527432.1;ENST00000525321.1;ENST00000526754.1	3'UTR;1stExon;1stExon;1stExon;1stExon;1stExon;5'UTR;5'UTR;5'UTR;5'UTR;5'UTR	RP11-109N23.4;RBM25;RBM25;RBM25;RBM25;RBM25;RBM25;RBM25;RBM25;RBM25;RBM25;RBM25;RBM25;RBM25;RBM25;RBM25	ENST00000554737.1;ENST00000261973.7;ENST00000525161.1;ENST00000540173.1;ENST00000527432.1;ENST00000531500.1;ENST00000532683.1;ENST00000525321.1;ENST00000526754.1;ENST00000261973.7;ENST00000540173.1;ENST00000527432.1;ENST00000531500.1;ENST00000532683.1;ENST00000525321.1;ENST00000526754.1	3'UTR;1stExon;TSS200;1stExon;1stExon;1stExon;1stExon;1stExon;1stExon;5'UTR;5'UTR;5'UTR;5'UTR;5'UTR;5'UTR;5'UTR	chr14:73524965-73525335	3	NA	NA	NA	NA	NA	TRUE	NA	0.309732313178599	0.0700845389699267	-0.239647774208672
17	chr22	38851354	+	cg10220809	78632446	39719267	AATAACAACAAAAAAACTAAACACAACAAAAAACAACAACAAAAAAAACA	AATAACAACGAAAAAACTAAACGCAACGAAAAACGACGACGAAAAAAACG	I	C	Grn	rs196064	0.39377	NA	NA	NA	NA	chr22:38850766-38851285	S_Shore	GCGCGGGGGTCCGGGGGCCCGGGGCGCCCCGCCGCCCGCGCCCCCCACCCCCGCTGCAGG[CG]CCCTCCCCGCCGCCGTCCCCCGCTGCGCCCAGCTCCCTCGCTGTCACCCGCTCCTGCTCG	CGCCCTCCCCGCCGCCGTCCCCCGCTGCGCCCAGCTCCCTCGCTGTCACC	KCNJ4	NM_152868	TSS200	NA	NA	NA	NA	22:37180713-37182260	NA	NA	KCNJ4	ENST00000303592.3	TSS200	KCNJ4	ENST00000303592.3	TSS200	chr22:38849005-38852275	3	NA	NA	NA	NA	NA	TRUE	NA	0.55062967091338	0.164493587365392	-0.386136083547988
18	chr19	16687076	-	cg13606800	79632204	92627976	ATAAACAAACTTTAAAACACCAACACATACAACTACCTAACCCCTTACCA	GTAAACGAACTTTAAAACACCAACACATACAACTACCTAACCCCTTACCG	I	A	Red	NA	NA	NA	NA	NA	NA	chr19:16682657-16683792	S_Shelf	CCAGGGAGGTCCGTGGGCGGGCTTTGAGGCACCAGCACATGCAGCTGCCTGGCCCCTTGC[CG]GGTGCTCTCCTCCTGCTTCAGGTACTCAGACATGAAGTGGTGAGCCCCTGGGGTCTGCGC	GTGGGCGGGCTTTGAGGCACCAGCACATGCAGCTGCCTGGCCCCTTGCCG	MED26	NM_004831	Body	NA	NA	NA	NA	19:16547677-16549467	NA	NA	MED26;CALR3	ENST00000453758.2;ENST00000409035.1	3'UTR;5'UTR	MED26;CALR3	ENST00000453758.2;ENST00000409035.1	3'UTR;5'UTR	chr19:16686800-16687355	3	NA	NA	NA	NA	NA	TRUE	NA	0.649483022579012	0.919271431958187	0.269788409379175
19	chr17	6459352	-	cg25808892	37698251	74666965	CAAAAAACACATCCCAATTTACATTAAAATATAAAACAAAACAACAACCA	CAAAAAACGCGTCCCGATTTACGTTAAAATATAAAACGAAACGACGACCG	I	C	Grn	NA	NA	NA	NA	NA	NA	chr17:6459129-6459829	Island	GAGCTGCAGGAGCAGGGGGCGCGTCCCGGTTTGCGTTGGGGTGTGGGACGAAGCGGCGGC[CG]CGGGACATCCCCTTCGGTGGCGAAGCCCGGGTCTGCCCGGGGCCTCCGCGGGGTGCAGAG	CGGCCGCCGCTTCGTCCCACACCCCAACGCAAACCGGGACGCGCCCCCTG	PITPNM3;PITPNM3	NM_031220;NM_001165966	Body;Body	NA	NA	NA	TRUE	17:6399434-6401004	17:6459054-6459974	Unclassified_Cell_type_specific	NA	NA	NA	NA	NA	NA	chr17:6458665-6459555	3	NA	NA	NA	NA	NA	TRUE	NA	0.468774565812571	0.0524115696767288	-0.416362996135842
20	chr19	807355	+	cg02984314	85736182	12747822	AACAAAAACAACACTACTAAAAAAACTCCCAAAAACCAATCCCAACCACA	GACAAAAACAACGCTACTAAAAAAACTCCCAAAAACCGATCCCAACCACG	I	C	Grn	NA	NA	NA	NA	NA	NA	chr19:807131-807445	Island	GCTGCTGCAGGGCTTGGCTGAGGTGGCCGCGAGCGGAGCTGCACGCGCGCTCCTGGGGGG[CG]TGGTTGGGATCGGCTTCTGGGAGCCCCTCCAGCAGCGCTGTCTCTGCCGGCATGTGAGTG	GGCAGAGACAGCGCTGCTGGAGGGGCTCCCAGAAGCCGATCCCAACCACG	PTBP1;PTBP1;PTBP1;PTBP1	NM_031990;NM_175847;NM_031991;NM_002819	Body;Body;Body;Body	NA	NA	NA	NA	19:757843-758445	19:807121-808399	Promoter_Associated_Cell_type_specific	NA	NA	NA	NA	NA	NA	chr19:806505-807555	3	NA	NA	NA	NA	NA	TRUE	NA	0.491480040595404	0.804356953059857	0.312876912464453
21	chr12	25843046	-	cg15818631	43743125	NA	AAAAACCTCTCCTCCAATTCAAAAACTAATCAATACAAAAACATAACAAC	NA	II	NA	NA	NA	NA	NA	NA	NA	NA	NA	OpenSea	TTCTGCACCCAGGGGGCCTCTCCTCCAGTTCAGGAACTGATCAGTGCAGAGGCATGGCAG[CG]TGTGGTTTACCTCCCCTTAGGGACGGACTTAGCCAGGAGCAGTGAGGATTTCAGGAGCAG	CGCTGCCATGCCTCTGCACTGATCAGTTCCTGAACTGGAGGAGAGGCCCC				NA	NA	NA	NA	NA	NA	NA	NA	NA	NA	NA	NA	NA	chr12:25842965-25843555	3	NA	NA	NA	NA	NA	NA	NA	0.618160723061501	0.888146654626743	0.269985931565242
22	chr17	74732838	+	cg23473419	3628147	47741892	ACCACAAATAAACAAAACTAAAAAAACCACAAAAAACAAAACAAAACACA	ACCGCAAATAAACGAAACTAAAAAAACCGCGAAAAACGAAACGAAACGCG	I	C	Grn	NA	NA	NA	NA	NA	NA	chr17:74732345-74734222	Island	CGTCCGGGCCCGCACCACGTGCTTCGCCGCGGACCTTTGTGAGGTCGCCCGGGCCTCCCG[CG]CGCCCCGCCCCGCCTCCCGCGGTCCCCTCAGCCCCGTTTACCTGCGGCTCCGGCGTCCGT	CGCGCCCCGCCCCGCCTCCCGCGGTCCCCTCAGCCCCGTTTACCTGCGGC	MIR636;SRSF2;MFSD11	NR_030366;NM_003016;NM_024311	TSS1500;Body;TSS1500	high-CpG:72244251-72244512	NA	NA	NA	17:72243886-72245876	NA	NA	MFSD11;MIR636	ENST00000355954.3;ENST00000384825.1	TSS1500;TSS1500	MFSD11;MIR636	ENST00000355954.3;ENST00000384825.1	TSS1500;TSS1500	chr17:74731980-74732955	3	NA	NA	NA	NA	NA	TRUE	NA	0.450241541386427	0.109619507950393	-0.340622033436033
23	chr17	8648562	-	cg27217253	32754959	31642578	AAAATCACAAAAAAACACAAAATTAAAAACCAAACAACAAACCCAACACA	AAAATCGCGAAAAAACGCGAAATTAAAAACCAAACGACGAACCCAACACG	I	C	Grn	NA	NA	NA	NA	NA	NA	chr17:8649003-8649513	N_Shore	GGCGGCAGGGGTGGAGTCGCGAGGAGGCGCGAGGTTAGAAACCAGGCGGCGGGCCCAGCA[CG]CGGTGGGGCCGGGTGGGGAAGGGGGGACGGGCGGGGGGTGCGCGGGGACAGGCACAGGAG	GGAGTCGCGAGGAGGCGCGAGGTTAGAAACCAGGCGGCGGGCCCAGCACG	CCDC42;CCDC42	NM_001158261;NM_144681	TSS1500;TSS1500	NA	NA	NA	NA	17:8589244-8589330	NA	NA	CCDC42	ENST00000293845.2	TSS1500	CCDC42	ENST00000293845.2	TSS1500	chr17:8647905-8648730	3	NA	NA	NA	NA	NA	TRUE	NA	0.655793189161999	0.894716108445264	0.238922919283265
24	chr1	53905709	-	cg11683966	71801239	NA	AACTATACCRATTTAAAAAAATAATCATCTCCATAACAATAACRTTCCAC	NA	II	NA	NA	NA	NA	NA	NA	NA	NA	chr1:53904140-53905247	S_Shore	AGTCCTCACCCAACTATGCCGGTTTAGGGGAATGGTCATCTCCATGGCAGTGACGTTCCA[CG]GTGCGAATGGGCAGAGAGAGCCAGTGGCTTCCGGCCTTACATAACCTTCTCACCTGGTAG	ACTATGCCGGTTTAGGGGAATGGTCATCTCCATGGCAGTGACGTTCCACG	SLC25A3P1	NR_002314	TSS200	NA	NA	NA	NA	NA	NA	NA	SLC25A3P1	ENST00000566100.1	TSS1500	SLC25A3P1;SLC25A3P1;SLC25A3P1;SLC25A3P1	ENST00000566100.1;ENST00000562700.1;ENST00000563752.1;ENST00000569142.1	TSS1500;TSS1500;TSS200;TSS200	NA	NA	NA	NA	NA	NA	NA	TRUE	NA	0.487386357389286	0.889808543707763	0.402422186318477
25	chr7	97978730	-	cg09244174	58747935	94686590	TAAAACAACACAAAAACAAAACAATACTTCTAAAAAAAACCACACCCACA	TAAAACGACACAAAAACGAAACAATACTTCTAAAAAAAACCACGCCCACG	I	C	Grn	NA	NA	NA	NA	NA	NA	NA	OpenSea	GGGAAATACTTCTAAGACGGCACAAGAGCGGAGCAATACTTCTAAGAAGAGCCACGCCCA[CG]CTACGCCTCTGTGATTTCCACTATCCTTACCCCGTAACTCCTGGCGTTTATGGTTGGAAC	TAAGACGGCACAAGAGCGGAGCAATACTTCTAAGAAGAGCCACGCCCACG	BAIAP2L1	NM_018842	Body	NA	NA	NA	NA	7:97816563-97816672	NA	NA	BAIAP2L1	ENST00000462558.1	3'UTR	BAIAP2L1;BAIAP2L1	ENST00000462558.1;ENST00000473569.1	3'UTR;3'UTR	NA	NA	chr7:97978062-97978773	4	chr7:97978042-97978926	6	NA	TRUE	NA	0.678695804468823	0.910001153293419	0.231305348824596
26	chr16	3014186	-	cg07140290	90721521	93686255	CAAAACAAACAAAAATCAACCCATTAAAAACCTAAACAAAAAAAACACCA	CGAAACGAACAAAAATCAACCCGTTAAAAACCTAAACGAAAAAAACGCCG	I	A	Red	NA	NA	NA	NA	NA	NA	chr16:3013651-3015131	Island	CACGGAGGGATGCGAGGCGGGCAGGAGTCAGCCCGTTGGAGACCTGGGCGAGGGAGACGC[CG]AGAGCTAGGCTCAGTGGGAGGGGGCGGGCGTAGAGGCTGAGGCACCGCCCAGAGCTCGCT	CGGCGTCTCCCTCGCCCAGGTCTCCAACGGGCTGACTCCTGCCCGCCTCG	KREMEN2;KREMEN2;KREMEN2;KREMEN2	NM_024507;NM_001253726;NM_001253725;NM_172229	TSS200;TSS200;TSS200;TSS200	NA	NA	NA	NA	16:2953609-2955342	NA	NA	KREMEN2;KREMEN2;KREMEN2;KREMEN2;KREMEN2;KREMEN2	ENST00000575769.1;ENST00000303746.5;ENST00000303746.5;ENST00000572045.1;ENST00000575885.1;ENST00000319500.6	TSS1500;5'UTR;1stExon;TSS200;TSS200;TSS200	KREMEN2;KREMEN2;KREMEN2;KREMEN2;KREMEN2;KREMEN2	ENST00000575769.1;ENST00000303746.5;ENST00000303746.5;ENST00000572045.1;ENST00000575885.1;ENST00000319500.6	TSS1500;5'UTR;1stExon;TSS200;TSS200;TSS200	chr16:3012585-3014375	3	NA	NA	NA	NA	NA	NA	NA	0.411756448252628	0.0927095926846262	-0.319046855568002
27	chr12	68881372	-	cg22691119	98668893	87678108	AAAACTAAAATTCCAAACCTAAACAAATAACATCCAACTACCAAATCCCA	AAAACTAAAATTCCAAACCTAAACGAATAACGTCCGACTACCGAATCCCG	I	C	Grn	rs7307851	0.296925	NA	NA	NA	NA	NA	OpenSea	TGCATGCTGGCTGGGGCTGAGATTCCAGACCTGGGCGGGTGGCGTCCGGCTGCCGAATCC[CG]CGGGGTCCTGGGAACCCTGAGAAGCGCAGAGCCATCCTTGCCTCAGAACTTTCCGCAGAC	GGGGCTGAGATTCCAGACCTGGGCGGGTGGCGTCCGGCTGCCGAATCCCG				NA	NA	NA	NA	12:67167614-67167708	NA	NA	NA	NA	NA	NA	NA	NA	NA	NA	NA	NA	NA	NA	NA	TRUE	NA	0.588016755165372	0.938389326301842	0.35037257113647
28	chr13	29394448	-	cg04446455	51681925	8784981	ACCTAAACAATACCTACACCAAAATAAATACAAAAACACAAAACAAAACA	ACCTAAACGATACCTACGCCGAAATAAATACGAAAACGCGAAACGAAACG	I	C	Grn	NA	NA	NA	NA	NA	NA	chr13:29393783-29394898	Island	GCGGGGGCGGCGGCCTGGGCGGTGCCTGCGCCGAGGTGAGTGCGGGGGCGCGGAGCGGAG[CG]CAGCCGCGGCGCGGGCGTGGGCGGGCAGAGGTGATAGCGAGCGCCGGCGGCTCCAGGTGC	GCCTGGGCGGTGCCTGCGCCGAGGTGAGTGCGGGGGCGCGGAGCGGAGCG				NA	NA	NA	NA	13:28291625-28292898	NA	NA	NA	NA	NA	NA	NA	NA	chr13:29393945-29394515	3	NA	NA	NA	NA	NA	TRUE	NA	0.244731089863518	0.0414303983067004	-0.203300691556817
29	chr8	29120351	+	cg06178942	85726822	44780543	CTATAATCAACAACAAAACACAAAAAAAAACCCAAAAACCCTAAAACCCA	CTATAATCAACGACGAAACGCGAAAAAAAACCCGAAAACCCTAAAACCCG	I	C	Grn	NA	NA	NA	NA	NA	NA	chr8:29119957-29120787	Island	CGGGGCTGGCCAGGGGGGAAGGGAGGGGAGAAGAGGGAGCCGGGCGTCTCAGCGCGGGAG[CG]GGTTTCAGGGTCCCCGGGCCCCTCCTCGCGCCCCGCCGCTGACTATAGGGGCGGGGCCGC	CGGGTTTCAGGGTCCCCGGGCCCCTCCTCGCGCCCCGCCGCTGACTATAG	KIF13B	NM_015254	Body	NA	NA	NA	NA	8:29175877-29176735	8:29119291-29121205	Promoter_Associated	NA	NA	NA	KIF13B	ENST00000522846.1	3'UTR	chr8:29120105-29121175	3	NA	NA	NA	NA	NA	TRUE	NA	0.449448272511405	0.161165537213219	-0.288282735298186
30	chr12	98910128	-	cg23097686	93630557	38781578	CTACAAACACCAAAACAAAAAAACCAAAAATTAAAACCACAAAATTCACA	CTACAAACGCCGAAACGAAAAAACCAAAAATTAAAACCGCGAAATTCGCG	I	T	Red	NA	NA	NA	NA	NA	NA	chr12:98909052-98910261	Island	TTCCCCGCGGGGCTGCAGGCGCCGGAGCGGAGAGGCCAGAAGTTGGGGCCGCGGGGTTCG[CG]TTCTTTGACGTGTGGGTCTGGGAGGTGTGGAGTTGCGTTGGCGGCGGTTGTTTTGCACGC	CGCGAACCCCGCGGCCCCAACTTCTGGCCTCTCCGCTCCGGCGCCTGCAG	TMPO;TMPO;TMPO;TMPO-AS1	NM_001032283;NM_001032284;NM_003276;NR_027157	Body;Body;Body;TSS200	NA	NA	NA	NA	12:97432985-97434488	12:98908594-98910616	Promoter_Associated	RP11-181C3.2;RP11-181C3.2	ENST00000548760.2;ENST00000548760.2	3'UTR;1stExon	RP11-181C3.2;RP11-181C3.2;RP11-181C3.2;TMPO;TMPO;TMPO;TMPO	ENST00000548760.2;ENST00000548760.2;ENST00000546421.1;ENST00000548911.1;ENST00000546828.1;ENST00000549938.1;ENST00000549938.1	3'UTR;1stExon;TSS200;5'UTR;5'UTR;1stExon;5'UTR	chr12:98908580-98910475	3	NA	NA	NA	NA	NA	TRUE	NA	0.761104753667683	0.0286736043969826	-0.732431149270701
31	chr19	13856175	-	cg06931676	31657100	NA	TTCATTTATTAATAAAACCCRACTTTAAAACAAAAATAAAACCTAACACC	NA	II	NA	NA	NA	NA	NA	NA	NA	NA	chr19:13858446-13858904	N_Shelf	CTATGTAAGAATTCATTTGTTAGTAGAGCCCGGCTTTAGAACAGAGATGGAACCTGGCAC[CG]AATAATAAAGCATGGGGAGGCCGGGCGCAGTGGCTCATGCCTGTAATCCCAGCACTTTGG	CGGTGCCAGGTTCCATCTCTGTTCTAAAGCCGGGCTCTACTAACAAATGA				NA	NA	NA	NA	NA	NA	NA	CCDC130	ENST00000540216.1	5'UTR	CCDC130	ENST00000540216.1	5'UTR	NA	NA	NA	NA	NA	NA	NA	TRUE	NA	0.646761065631312	0.925854556418577	0.279093490787264
32	chr15	43941042	+	cg22846334	34733980	14695824	CCAAAAAACAAAACAAAACAAAACCTAAACAACAAATAACTAAACAAACA	CCGAAAAACGAAACGAAACGAAACCTAAACGACGAATAACTAAACGAACG	I	T	Red	rs186311771	0.019968	NA	NA	NA	NA	chr15:43940866-43941702	Island	TCGGCTCACCCCGGGACCCGGCCCTAGCCCCTACCCACAGCCCAGGACCATGCGGAGCAA[CG]CTCGCCCAGCCACTCGCCGCCTAGGCCCCGCCCCGCCCCGCTCTCCGGCCACTCAGCGGT	CGCTCGCCCAGCCACTCGCCGCCTAGGCCCCGCCCCGCCCCGCTCTCCGG	CATSPER2;CATSPER2;CATSPER2	NM_172095;NM_172097;NM_054020	TSS200;TSS200;TSS200	NA	NA	NA	NA	15:41728159-41729015	NA	NA	CATSPER2;CATSPER2;CATSPER2;CATSPER2;CATSPER2;CATSPER2;PPIP5K1;CKMT1A;STRC	ENST00000299989.3;ENST00000381761.1;ENST00000381761.1;ENST00000354127.4;ENST00000396879.1;ENST00000464721.1;ENST00000396923.2;ENST00000424065.1;ENST00000541030.1	TSS1500;1stExon;5'UTR;TSS200;TSS200;3'UTR;5'UTR;5'UTR;5'UTR	CATSPER2;CATSPER2;CATSPER2;CATSPER2;CATSPER2;CATSPER2;CATSPER2;CATSPER2;CATSPER2;CATSPER2;CATSPER2;CATSPER2;CATSPER2;PPIP5K1;CKMT1A;STRC	ENST00000415968.2;ENST00000299989.3;ENST00000415968.2;ENST00000469461.1;ENST00000381761.1;ENST00000432420.1;ENST00000381761.1;ENST00000354127.4;ENST00000396879.1;ENST00000469461.1;ENST00000464721.1;ENST00000419473.1;ENST00000409481.1;ENST00000396923.2;ENST00000424065.1;ENST00000541030.1	3'UTR;TSS1500;1stExon;1stExon;1stExon;TSS200;5'UTR;TSS200;TSS200;3'UTR;3'UTR;5'UTR;5'UTR;5'UTR;5'UTR;5'UTR	NA	NA	chr15:43938706-43942199	6	NA	NA	NA	TRUE	NA	0.919618543293973	0.372850034203339	-0.546768509090634
33	chr14	58543900	+	cg05939089	41638267	NA	TAAATAAAACAACCACCCTTTTATAACCAATATATTATTAATCACTAAAC	NA	II	NA	NA	NA	NA	NA	NA	NA	NA	NA	OpenSea	ATGGGTCTGCAGGACCATGGGAGGCTGAAGAAACAAGCTAGACAGCCCTGAGCTAACCCA[CG]TTTAGTGATTAATAACACACTGGTTACAAAAGGGTGGTTGTTCTATTTAAGAATGAGTAA	AAATAGAACAACCACCCTTTTGTAACCAGTGTGTTATTAATCACTAAACG	ARMH4	NM_001001872	Body	NA	NA	NA	TRUE	NA	NA	NA	NA	NA	NA	NA	NA	NA	NA	NA	NA	NA	NA	NA	NA	TRUE	NA	0.68492346120817	0.902789230804635	0.217865769596465
34	chr14	51818816	-	cg18141400	67752207	90773301	AAACTCTCAACCAAATTCTCCACAACTTCTTCATCTTACAAATCTTCTCA	AAACTCTCGACCAAATTCTCCGCAACTTCTTCATCTTACGAATCTTCTCG	I	C	Grn	NA	NA	rs58061366	0.001797	NA	NA	NA	OpenSea	GCAATGCGGCTGAAACTCTCGACCAAGTTCTCCGCAGCTTCTTCATCTTGCGGATCTTCT[CG]CCCGGCTGCAGCTCAAAGAGGTGGCACCTCTGGGCAACGCAGGGCCCCGGCAACGTCCCC	AAACTCTCGACCAAGTTCTCCGCAGCTTCTTCATCTTGCGGATCTTCTCG				NA	NA	NA	NA	14:50888461-50888708	NA	NA	RP11-255G12.1;RP11-255G12.1;RP11-255G12.2	ENST00000556479.1;ENST00000554409.1;ENST00000555649.1	5'UTR;5'UTR;3'UTR	RP11-255G12.1;RP11-255G12.1;RP11-255G12.2	ENST00000556479.1;ENST00000554409.1;ENST00000555649.1	5'UTR;5'UTR;3'UTR	chr14:51818565-51818935	3	NA	NA	NA	NA	NA	TRUE	NA	0.524595032644419	0.897533471191982	0.372938438547563
35	chr12	109120582	+	cg22933161	40673593	NA	TAAACAATAATAACTAACRCACAATCTCCTCAATAAAATAAATAACCAAC	NA	II	NA	NA	NA	NA	NA	NA	NA	NA	chr12:109124224-109125964	N_Shelf	CTAACTGACCAAATACTATCAGGGTCGGCCTGTATGCATTTGGTGTGACTAAATCGTGTT[CG]CTGGCCATCTACCCTACTGAGGAGACTGTGCGCCAGTCATTACTGTTCATCGGGGGAAAG	CGCTGGCCATCTACCCTACTGAGGAGACTGTGCGCCAGTCATTACTGTTC	CORO1C	NM_014325	5'UTR	NA	NA	NA	NA	NA	NA	NA	CORO1C;CORO1C;CORO1C	ENST00000541050.1;ENST00000261401.3;ENST00000549384.1	5'UTR;5'UTR;3'UTR	CORO1C;CORO1C;CORO1C;CORO1C;CORO1C;CORO1C;CORO1C;CORO1C;CORO1C	ENST00000552871.1;ENST00000551059.1;ENST00000546571.1;ENST00000551044.1;ENST00000541050.1;ENST00000551550.1;ENST00000550542.1;ENST00000261401.3;ENST00000549384.1	5'UTR;3'UTR;5'UTR;5'UTR;5'UTR;5'UTR;5'UTR;5'UTR;3'UTR	NA	NA	NA	NA	NA	NA	NA	TRUE	NA	0.596983697041148	0.834381041025963	0.237397343984815
36	chr11	101981167	-	cg12697442	47801876	67622853	AACAACACAAACAAACACTTCTCCTAACTTTAATTTTAACATTTAAAACA	GACGACGCGAACGAACGCTTCTCCTAACTTTAATTTTAACGTTTAAAACG	I	A	Red	NA	NA	NA	NA	NA	NA	chr11:101980632-101982330	Island	AGGCGGGGCCGCGGCGGCGCGGGCGGGCGCTTCTCCTAACTTTAGTTTTGGCGTTTGAGG[CG]AGTTTCTGTCTCAGTCGGGCGCAGCCGCCGCCAGGGAAAAGAAAGGGAGGAAGGAAGGAA	CGCCTCAAACGCCAAAACTAAAGTTAGGAGAAGCGCCCGCCCGCGCCGCC	YAP1;YAP1	NM_001130145;NM_006106	TSS200;TSS200	high-CpG:101485946-101486878	NA	NA	NA	11:101485843-101487952	NA	NA	YAP1;YAP1;YAP1	ENST00000531439.1;ENST00000526343.1;ENST00000445250.2	TSS1500;TSS200;TSS200	YAP1;YAP1;YAP1	ENST00000531439.1;ENST00000526343.1;ENST00000445250.2	TSS1500;TSS200;TSS200	chr11:101980440-101982455	3	NA	NA	NA	NA	NA	TRUE	NA	0.487675607707279	0.074571428791413	-0.413104178915866
37	chr10	128113825	+	cg06947608	35715146	NA	CAACCCATCTCTTTATAACCTAAAACAATCAAAAAACCCTCAATCACCCC	NA	II	NA	NA	NA	NA	NA	NA	NA	NA	NA	OpenSea	CACTGAAGTTACGTCAGAGCTTCCATAGAAATGGATTCTTTTCTCTGGTGAGGAATGGGG[CG]GGGTGACTGAGGGCCCTCTGACTGCTCCAGGTCACAAAGAGATGGGCTGATTGTTCCACA	AGCCCATCTCTTTGTGACCTGGAGCAGTCAGAGGGCCCTCAGTCACCCCG	C10orf90	NM_001004298	3'UTR	NA	NA	NA	NA	NA	NA	NA	C10orf90;C10orf90	ENST00000356858.2;ENST00000284694.7	3'UTR;3'UTR	C10orf90;C10orf90	ENST00000424927.1;ENST00000284694.7	3'UTR;3'UTR	chr10:128113680-128113890	3	NA	NA	NA	NA	NA	TRUE	NA	0.352864741938359	0.763269962184822	0.410405220246463
38	chr10	75187383	+	cg26094470	88661903	NA	TACTCACTATAAAACACTCCCTAATAAACTTTCAAACTCCAAAATTCTCC	NA	II	NA	NA	NA	NA	NA	NA	NA	NA	NA	OpenSea	ATACAGGATCATTTCTGAATGTCTCCCTATTAGCCCCCAACAAGTCACCTCTTACAGTGC[CG]GAGAACCTTGGAGTCTGAAAGCCCACTAGGGAGTGCTCTACAGTGAGCACAGAATCGAAA	GCTCACTGTAGAGCACTCCCTAGTGGGCTTTCAGACTCCAAGGTTCTCCG	MSS51	NM_001024593	Body	NA	NA	NA	NA	NA	NA	NA	MSS51	ENST00000299432.2	ExonBnd	MSS51	ENST00000487126.1	ExonBnd	NA	NA	NA	NA	NA	NA	NA	TRUE	NA	0.513106927532252	0.895635670412959	0.382528742880707
39	chr9	68299110	-	cg13125506	67743125	82789830	AAAAAAACAAAAACATAAAAAACAATAATAAACACACAAACACACATACA	AAAAAAACAAAAACGTAAAAAACAATAATAAACACACAAACGCGCGTACG	I	C	Grn	NA	NA	NA	NA	NA	NA	chr9:68298596-68299115	Island	GAAGGGAGAGAGAGAGAGACAGAGACGTAAGAGACAGTAGTGGGCACACAGACGCGCGTG[CG]CGCGCACACACACAGACACACAGACACACACACACACACCCATAACGCACACAGACATAC	AGAGAGACAGAGACGTAAGAGACAGTAGTGGGCACACAGACGCGCGTGCG				NA	NA	NA	NA	9:67788459-67790977	NA	NA	NA	NA	NA	NA	NA	NA	NA	NA	NA	NA	chr9:68298822-68299855	6	NA	TRUE	NA	0.270671031810323	0.544278288688835	0.273607256878512
40	chr2	147170807	+	cg14414865	1706149	75749270	ATTCAATAACACACACCACAAAAAAACACACAAACAAACACAAACAAACA	ATTCAATAACACACACCGCGAAAAAACACACGAACAAACACAAACAAACG	I	C	Grn	NA	NA	NA	NA	NA	NA	NA	OpenSea	CTCTCCTTTGTCCACCCTCGGCGGAACTCCATGTTGTACCACCGGTCGATGGCCTGGTGG[CG]TCTGCTTGTGTCTGCCCGTGTGTCCTTCCGCGGTGTGTGCCACTGAACATCCAGACGCTT	GTTCAGTGGCACACACCGCGGAAGGACACACGGGCAGACACAAGCAGACG				NA	NA	NA	NA	2:146887235-146887439	NA	NA	NA	NA	NA	NA	NA	NA	NA	NA	NA	NA	chr2:147170165-147171176	6	NA	TRUE	NA	0.434572073830189	0.644390086635435	0.209818012805246
41	chr14	58858888	+	cg18175611	65716841	NA	TACAACATCAATATAAAAAAATTCTAATTCCACTAAACRCRATAACTCAC	NA	II	NA	NA	NA	NA	NA	NA	NA	NA	chr14:58862541-58863209	N_Shelf	GGTCTCGAACTCCCGACCTTGAACACCCACCTCAGCCTCCCAAAGTGCTGGGATTAGAGG[CG]TGAGCCACCGCGCTCAGTGGAACTAGAACTCTTCTACATTGATGTTGCAAAATGGTATAA	GCAACATCAATGTAGAAGAGTTCTAGTTCCACTGAGCGCGGTGGCTCACG				NA	NA	NA	NA	NA	NA	NA	RP11-517O13.3	ENST00000556390.1	3'UTR	RP11-517O13.3	ENST00000556390.1	3'UTR	NA	NA	NA	NA	NA	NA	NA	TRUE	NA	0.473913973439481	0.830033357904991	0.356119384465511
42	chr10	101457989	-	cg03214484	39702237	NA	CATTAAAACCACACTCCRCACRATAAAATCCTTACACTTTTAAAAAATAC	NA	II	NA	NA	rs11596177	0.10643	NA	NA	NA	NA	NA	OpenSea	GTATTTTTAAACATTAGAACCACACTCCGCACGATAAGGTCCTTGCACTTTTAGGAGGTA[CG]TGGGAATGAAGACCAGATGGAGAACAGCAGATTCACATCTCCAATTTCACTACAGACTAG	ATTAGAACCACACTCCGCACGATAAGGTCCTTGCACTTTTAGGAGGTACG	ENTPD7	NM_020354	Body	NA	NA	NA	NA	NA	NA	NA	ENTPD7	ENST00000472998.1	TSS1500	ENTPD7	ENST00000472998.1	TSS1500	NA	NA	NA	NA	NA	NA	NA	NA	NA	0.703426438382339	0.914308549543354	0.210882111161015
43	chr16	71659894	-	cg05236660	90633303	82642276	TCACCAAAAAATTACTTCAAAACAAAAAAATACAACTATAAATCACCCCA	TCACCAAAAAATTACTTCGAAACAAAAAAATACGACTATAAATCGCCCCG	I	C	Grn	rs78152844	0.413538	NA	NA	NA	NA	chr16:71659829-71660747	Island	CACCTCGTGGGGTCACCAAGGGGTTACTTCGGGGCAGAAAGGTGCGGCTGTGGGTCGCCC[CG]CCCGGGTTTCCAGCAGCAGCACCCCAGCCCCCACCCAGCACACAGGCACCCCTCCCGCCC	TCACCAAGGGGTTACTTCGGGGCAGAAAGGTGCGGCTGTGGGTCGCCCCG	MARVELD3;MARVELD3;MARVELD3	NM_052858;NM_001017967;NM_001271329	TSS200;TSS200;TSS200	NA	NA	NA	NA	NA	16:71659780-71660973	Unclassified_Cell_type_specific	SNORA70D;MARVELD3;MARVELD3;MARVELD3	ENST00000562763.1;ENST00000565261.1;ENST00000268485.3;ENST00000299952.4	3'UTR;TSS200;TSS200;TSS200	SNORA70D;MARVELD3;MARVELD3;MARVELD3;MARVELD3	ENST00000562763.1;ENST00000567566.1;ENST00000565261.1;ENST00000268485.3;ENST00000299952.4	3'UTR;TSS200;TSS200;TSS200;TSS200	NA	NA	chr16:71659667-71661191	6	chr16:71658982-71661195	6	NA	NA	NA	0.705871460822581	0.0707263689565382	-0.635145091866043
44	chr9	38069314	+	cg21510712	6611844	91692127	CAAAAATAAACAATACTAAATCTACAAAAACAAACAAAAAACAAAACACA	CGAAAATAAACGATACTAAATCTACGAAAACGAACGAAAAACGAAACGCG	I	C	Grn	NA	NA	NA	NA	NA	NA	chr9:38067683-38069628	Island	GACACTCAGGCCGCCAGAGCCCGCCCCGCGCCGCCGCCCCGCCCCCCCGGAGCCCGCTCG[CG]CGCCCCGCCCCCCGCCCGCTCCCGCAGACCCAGCACCGCCCATCCCCGCGAGCCTGGCCC	CGCGCCCCGCCCCCCGCCCGCTCCCGCAGACCCAGCACCGCCCATCCCCG	SHB	NM_003028	TSS200	NA	NA	NA	NA	9:38057262-38059960	9:38069159-38069466	Promoter_Associated	RP11-613M10.9;SHB;SHB	ENST00000540557.1;ENST00000377707.3;ENST00000377700.4	TSS1500;TSS200;TSS200	RP11-613M10.9;SHB;SHB	ENST00000540557.1;ENST00000377707.3;ENST00000377700.4	TSS1500;TSS200;TSS200	chr9:38068685-38069995	3	NA	NA	NA	NA	NA	NA	NA	0.424751719941717	0.101345355067166	-0.323406364874551
45	chr14	58599692	+	cg16499677	98747180	58643983	AAAATAAATAAAACAACCAACATTACCATCAACACACACATACATACACA	AAAATAAATAAAACAACCGACATTACCATCAACGCGCGCGTACGTACACG	I	T	Red	NA	NA	NA	NA	NA	NA	NA	OpenSea	CCTCTTCAAACAGGACAGAGCTCACACCCCTTTCCAGGTAAAGGTGTGTGTGTGTGTGTA[CG]TGCACGCACGCGCGCGCTGATGGCAATGTCGGCTGCCTCACTCATTCTATTCCTAGTCCA	CGTGCACGCACGCGCGCGCTGATGGCAATGTCGGCTGCCTCACTCATTCT	ARMH4	NM_001001872	Body	NA	NA	CDMR	NA	NA	NA	NA	C14orf37	ENST00000334342.5	3'UTR	C14orf37;C14orf37;C14orf37	ENST00000555101.1;ENST00000557175.1;ENST00000334342.5	3'UTR;3'UTR;3'UTR	NA	NA	NA	NA	NA	NA	NA	TRUE	NA	0.269213555489958	0.772935732057295	0.503722176567338
46	chr11	105892558	+	cg14883448	26694972	90791919	CCAAAACTCCTACCAACAACAACCTCATCATTATAACCAAAACAAATACA	CCGAAACTCCTACCAACAACAACCTCATCATTATAACCGAAACAAATACG	I	C	Grn	NA	NA	NA	NA	NA	NA	chr11:105892725-105892952	N_Shore	CCCCTGGGAAGAATCGAGTTAGACTGGGCTCCCGGAAGGCCACCCAGGGGAGCAGGGGCG[CG]CACCTGCCTCGGCCACAATGATGAGGTTGCTGCTGGTAGGAGTCCCGGTGGGAGTCGGGG	CCGGGACTCCTACCAGCAGCAACCTCATCATTGTGGCCGAGGCAGGTGCG	MSANTD4;MSANTD4	NM_032424;NM_032424	1stExon;5'UTR	NA	NA	DMR	NA	11:105397677-105398493	11:105892468-105893571	Promoter_Associated	MSANTD4;MSANTD4	ENST00000301919.4;ENST00000301919.4	1stExon;5'UTR	MSANTD4;MSANTD4;MSANTD4;MSANTD4	ENST00000301919.4;ENST00000301919.4;ENST00000534458.1;ENST00000530788.1	1stExon;5'UTR;5'UTR;5'UTR	chr11:105892465-105892655	3	NA	NA	NA	NA	NA	TRUE	NA	0.291582965028704	0.0770154297381516	-0.214567535290553
47	chr7	117470793	-	cg02766704	11724191	NA	TATTTAACTACTCTTTCTTTATTAAAAACRCCTCCCTCTCTAAAATAAAC	NA	II	NA	NA	NA	NA	NA	NA	NA	NA	NA	OpenSea	TTTTGCAACCCTGTTTGACTGCTCTTTCTTTATTAGGAACGCCTCCCTCTCTAGAATGAA[CG]CCACCCTTCCCTGGCTACTTGGCACTTCTGGAAGCTGCCTGCTCTGCACAGAAAATAAAC	GTTTGACTGCTCTTTCTTTATTAGGAACGCCTCCCTCTCTAGAATGAACG	CTTNBP2	NM_033427	Body	NA	chr7:117470735-117470735	NA	NA	NA	NA	NA	NA	NA	NA	NA	NA	NA	chr7:117470660-117470990	3	NA	NA	NA	NA	NA	NA	NA	0.514285439027785	0.877927112184681	0.363641673156897
48	chr3	23861312	-	cg21610839	4646267	NA	AACAATTTTAACAATTTTAACCTTCCTACAATCACAAAAAAACTCTAAAC	NA	II	NA	NA	rs11707828	0.246006	NA	NA	NA	NA	NA	OpenSea	GTTGGCACCCAAGCAGTTTTGGCAATTTTGACCTTCCTGCAATCACAGAGAAGCTCTGGA[CG]TCAGTGTGGCAAAAAAGATGTGATCTCTGCTGCAGGCTCGATTGAGAAAAGATGTATTGG	CGTCCAGAGCTTCTCTGTGATTGCAGGAAGGTCAAAATTGCCAAAACTGC	UBE2E1;UBE2E1	NM_003341;NM_182666	Body;Body	NA	NA	NA	TRUE	NA	NA	NA	UBE2E1	ENST00000475680.1	5'UTR	UBE2E1;UBE2E1;UBE2E1	ENST00000495141.1;ENST00000467766.1;ENST00000475680.1	5'UTR;5'UTR;5'UTR	NA	NA	NA	NA	NA	NA	NA	TRUE	NA	0.368971328201195	0.769911162956232	0.400939834755037
49	chr4	1050934	-	cg17206150	34704233	31786292	CTAAATTCAAAAACATCTCTAAAAACCTCAAAACAACACACACACCCCCA	CTAAATTCAAAAACATCTCTAAAAACCTCGAAACAACACGCACACCCCCG	I	C	Grn	rs9992925	0.226637	NA	NA	NA	NA	chr4:1049652-1049923	S_Shore	GGTTTTAAAGGCCTGGATTCAAAGGCATCTCTGAGAACCTCGGAGCAGCACGCACACCCC[CG]CCCGGCGGCCAGCAGAAGATGTGGACCGATGCTGCAGGGCCCGTGGGCACCCAGGAGGGT	CTGGATTCAAAGGCATCTCTGAGAACCTCGGAGCAGCACGCACACCCCCG				NA	NA	NA	NA	4:1040828-1041184	NA	NA	NA	NA	NA	RNF212;RNF212;RNF212;RNF212;RNF212	ENST00000514024.1;ENST00000503206.1;ENST00000505693.1;ENST00000508633.1;ENST00000506730.1	3'UTR;3'UTR;3'UTR;3'UTR;3'UTR	NA	NA	NA	NA	NA	NA	NA	TRUE	NA	0.401316846959427	0.723932971583453	0.322616124624026
50	chr6	16467598	-	cg26393261	8650249	94787904	ATACAACAATATAACCAAAAATTAACATAAAACATAATTATTCTATCACA	ATACAACGATATAACCGAAAATTAACATAAAACGTAATTATTCTATCACG	I	A	Red	NA	NA	NA	NA	NA	NA	NA	OpenSea	TGTATGAAGAGGATGCAGCGATGTGGCCGGGAGTTAGCATGAAGCGTGGTTATTCTATCA[CG]GAGATATGCTCCTCATCCACAAACCAGAGGGACGCACGGTCCAATCACCAGTGTCAGGTT	ATGCAGCGATGTGGCCGGGAGTTAGCATGAAGCGTGGTTATTCTATCACG	ATXN1;ATXN1	NM_001128164;NM_000332	5'UTR;5'UTR	NA	NA	NA	TRUE	NA	NA	NA	ATXN1;ATXN1	ENST00000244769.3;ENST00000436367.1	5'UTR;5'UTR	ATXN1;ATXN1;ATXN1	ENST00000244769.3;ENST00000450222.1;ENST00000483591.1	5'UTR;5'UTR;3'UTR	NA	NA	NA	NA	NA	NA	NA	TRUE	NA	0.410249445540162	0.869912580706462	0.4596631351663
51	chr6	31828373	+	cg23641315	85797338	3709251	AACACCCAATTCCCTTTCCCACAAAAACAACAAAAACCACAAAAAAACCA	AACACCCAATTCCCTTTCCCACAAAAACAACGAAAACCACGAAAAAACCG	I	C	Grn	NA	NA	NA	NA	NA	NA	chr6:31830299-31830948	N_Shore	TCGCTGAGGAGACAGAAGACTCCGTCCCGCTCCAGCGTCCCATGGCCACACACGATGAGG[CG]GCCCTTCCGTGGCTCCCGCTGTTTCTGTGGGAAAGGGAACTGGGTGTCACAGAAGGAGAC	CGGCCCTTCCGTGGCTCCCGCTGTTTCTGTGGGAAAGGGAACTGGGTGTC	NEU1	NM_000434	Body	NA	NA	NA	NA	NA	NA	NA	NA	NA	NA	NEU1;NEU1;NEU1	ENST00000495807.1;ENST00000480384.1;ENST00000479533.2	3'UTR;3'UTR;3'UTR	chr6:31828120-31828595	3	NA	NA	NA	NA	NA	TRUE	NA	0.548942610173352	0.762954610834069	0.214012000660717
52	chr11	124387060	+	cg12908916	84660308	7739901	AAAATTTATCCTCACAAACTTAATCCACCAACCAAAACTCCAAATCCCCA	AAAATTTATCCTCGCAAACTTAATCCACCAACCGAAACTCCAAATCCCCG	I	T	Red	rs111290207	0.01258	NA	NA	NA	NA	NA	OpenSea	TTATCAAGCCCAGGTTCCCCACCACCGTGACCGCGTAGAAACCTAGAAACAGGAAGAAGA[CG]GGGACCTGGAGTCCCGGCTGGTGGATTAAGCCTGCGAGGATAAACTCTGTCACGGAGGAG	CGGGGACCTGGAGTCCCGGCTGGTGGATTAAGCCTGCGAGGATAAACTCT				NA	NA	NA	NA	11:123892188-123892340	NA	NA	NA	NA	NA	NA	NA	NA	chr11:124386965-124387155	3	NA	NA	NA	NA	NA	TRUE	NA	0.412541042279831	0.700820224937782	0.288279182657951
53	chr12	66034196	+	cg01904886	65658557	NA	CCTCTTACATTATAAATCAATAACATAAACTTTTAAAACCAAAAATATTC	NA	II	NA	NA	NA	NA	NA	NA	NA	NA	NA	OpenSea	TCAGTTTAAATAGGAGAGTGAAGGTAGTTAAATCCTCTATCGTTTTAAAAGGAGATCTTA[CG]AATACTTTTGGCTTTAAAAGCTTATGTCACTGATTCATAATGTAAGAGGTGACATTAAAA	CTCTTACATTATGAATCAGTGACATAAGCTTTTAAAGCCAAAAGTATTCG				NA	NA	NA	TRUE	NA	NA	NA	RP11-230G5.2;RP11-230G5.2;RP11-230G5.2;RP11-230G5.2;RP11-230G5.2;RP11-230G5.2	ENST00000546198.1;ENST00000537298.1;ENST00000544557.1;ENST00000537250.1;ENST00000535315.1;ENST00000539653.1	3'UTR;3'UTR;3'UTR;3'UTR;3'UTR;3'UTR	RP11-230G5.2;RP11-230G5.2;RP11-230G5.2;RP11-230G5.2;RP11-230G5.2;RP11-230G5.2	ENST00000546198.1;ENST00000537298.1;ENST00000544557.1;ENST00000537250.1;ENST00000535315.1;ENST00000539653.1	3'UTR;3'UTR;3'UTR;3'UTR;3'UTR;3'UTR	NA	NA	NA	NA	chr12:66033505-66034840	5	NA	TRUE	NA	0.498165478524777	0.738039345530206	0.239873867005429
54	chr19	45567180	+	cg26985354	46606237	61706972	AAAACCTCTTCAAAAACAACACACACAACAAATCAACAACAACACCAACA	GAAACCTCTTCGAAAACAACACACACAACAAATCAACAACAACGCCAACG	I	C	Grn	NA	NA	NA	NA	NA	NA	chr19:45567150-45567940	Island	GGTCTCCACTGCCCTCCAGGCTCCATCCACCCGCCTGGTTTCCCGGGTCGCTGTGGCCCG[CG]CTGGCGCTGCTGTTGATCTGCTGTGTGTGCTGTTCCCGAAGAGGCTCCGGGAGCCTGAGC	GGAGCCTCTTCGGGAACAGCACACACAGCAGATCAACAGCAGCGCCAGCG	CLASRP	NM_007056	Body	NA	NA	NA	NA	19:50259008-50260177	NA	NA	NA	NA	NA	NA	NA	NA	chr19:45567005-45567275	3	NA	NA	NA	NA	NA	TRUE	NA	0.623088253948618	0.835333218288555	0.212244964339937
55	chr12	54398765	+	cg21837192	92766343	53688985	AAAACAACAAAACCTAAAAACAAAAACAAAATAAAAACCCAAAAACACCA	AAAACGACAAAACCTAAAAACAAAAACGAAATAAAAACCCGAAAACGCCG	I	C	Grn	NA	NA	NA	NA	NA	NA	chr12:54399412-54399654	N_Shore	ACACCCCTCTCTCCCCTGGTCGGGAGCGCTGGGATGCGGGCTTCTCTCCCAGACCGAGAG[CG]GCGTTTCCGGGCTTCCACCCCGCCCCTGCTCCCAGGCCCTGTCGCCTCCCCTCAGCGTCC	CGGCGTTTCCGGGCTTCCACCCCGCCCCTGCTCCCAGGCCCTGTCGCCTC				NA	NA	NA	NA	12:52684992-52685213	NA	NA	NA	NA	NA	HOXC5;HOXC6;HOXC6	ENST00000513209.1;ENST00000504315.1;ENST00000509328.1	5'UTR;5'UTR;5'UTR	chr12:54398665-54398935	3	NA	NA	NA	NA	NA	TRUE	NA	0.304768081208145	0.0686038309787167	-0.236164250229428
56	chr8	67687455	-	cg25482853	19800155	50645521	ACAAAAAACAAAACCTACAAATTTAACCCCCACAAAAAACACAACTAACA	GCAAAAAACGAAACCTACAAATTTAACCCCCGCAAAAAACGCAACTAACG	I	C	Grn	NA	NA	NA	NA	NA	NA	chr8:67687305-67687787	Island	GCGGGGCCTGCCGCAGGGGGCGGGGCCTGCAGGTTTGGCCCCCGCAGGGAGCGCAGCTGG[CG]CCGCTGGGAGCTGGTGGCGCGGCGCAGGTCCCGGCCGAGTGTGGCGCAGCAGTGGCGGCG	GCAGGGGGCGGGGCCTGCAGGTTTGGCCCCCGCAGGGAGCGCAGCTGGCG	SGK3;SGK3;SGK3	NM_013257;NM_001033578;NM_170709	TSS200;5'UTR;TSS200	high-CpG:67849972-67850050	NA	NA	NA	8:67849554-67850378	8:67686568-67688251	Promoter_Associated	SGK3;SGK3;SGK3;SGK3;SGK3;SGK3;SGK3	ENST00000520976.1;ENST00000522398.1;ENST00000522398.1;ENST00000520044.1;ENST00000519289.1;ENST00000521198.1;ENST00000262211.4	TSS200;1stExon;5'UTR;5'UTR;5'UTR;5'UTR;5'UTR	SGK3;SGK3;SGK3;SGK3;SGK3;SGK3;SGK3;SGK3;SGK3;SGK3;SGK3;SGK3	ENST00000518388.1;ENST00000522629.1;ENST00000520976.1;ENST00000521960.1;ENST00000522398.1;ENST00000521960.1;ENST00000522398.1;ENST00000520044.1;ENST00000519289.1;ENST00000521198.1;ENST00000262211.4;ENST00000523401.1	TSS1500;TSS200;TSS200;1stExon;1stExon;5'UTR;5'UTR;5'UTR;5'UTR;5'UTR;5'UTR;5'UTR	chr8:67686585-67687575	3	NA	NA	NA	NA	NA	TRUE	NA	0.261814880767832	0.0441088350010582	-0.217706045766773
57	chr14	67707893	+	cg09506022	34628553	89773936	ATAAAAAACTAACACAACTTACCCAATCCCAAACCAAAACAAAAAAAACA	GTAAAAAACTAACGCGACTTACCCAATCCCGAACCGAAACGAAAAAAACG	I	C	Grn	NA	NA	NA	NA	NA	NA	chr14:67707753-67708647	Island	ACTTAGAGGCGCGCGACTGCGCGCACCCGGCTGGAGCTGCGGAGAGGACCAATGAGCGGG[CG]CTCTCTCCGCTCCGGCTCGGGATTGGGCAAGCCGCGCCAGCCTCTCACGGGCGGGGTGGG	GTGAGAGGCTGGCGCGGCTTGCCCAATCCCGAGCCGGAGCGGAGAGAGCG	MPP5;MPP5	NM_022474;NM_001256550	TSS200;TSS200	NA	NA	NA	NA	14:66777507-66778431	14:67707208-67709146	Promoter_Associated	MPP5;MPP5;MPP5;MPP5	ENST00000556345.1;ENST00000261681.4;ENST00000554911.1;ENST00000261681.4	TSS1500;1stExon;TSS200;5'UTR	MPP5;MPP5;MPP5;MPP5;MPP5;MPP5;MPP5	ENST00000556345.1;ENST00000554208.1;ENST00000557783.1;ENST00000557237.1;ENST00000261681.4;ENST00000554911.1;ENST00000261681.4	TSS1500;TSS1500;TSS1500;TSS1500;1stExon;TSS200;5'UTR	chr14:67707560-67709035	3	NA	NA	NA	NA	NA	NA	NA	0.319158822295693	0.0619932032535513	-0.257165619042142
58	chr10	75788741	-	cg16996613	97691835	NA	AAAACCCCTAAAATAATTAAAACTACAACTAAATACCACCATACCCAACC	NA	II	NA	NA	NA	NA	NA	NA	NA	NA	NA	OpenSea	CAGCATTTTGGGAGGCCCCTGGAGTAGTTGGGACTACAGCTAGGTGCCACCATGCCCAGC[CG]ATTTTTGTATTTTGAGTAGAGATGGGGTTTCACCATGTTGGCTAGGTTGGTCTCAAACTC	CGGCTGGGCATGGTGGCACCTAGCTGTAGTCCCAACTACTCCAGGGGCCT	VCL;VCL	NM_003373;NM_014000	Body;Body	NA	NA	NA	NA	NA	NA	NA	RP11-417O11.6;VCL;VCL;VCL	ENST00000426210.1;ENST00000478896.1;ENST00000415462.2;ENST00000537043.1	5'UTR;5'UTR;5'UTR;5'UTR	RP11-417O11.6;VCL;VCL;VCL	ENST00000426210.1;ENST00000478896.1;ENST00000415462.2;ENST00000537043.1	5'UTR;5'UTR;5'UTR;5'UTR	NA	NA	NA	NA	chr10:75788538-75789601	6	NA	NA	NA	0.350773821836763	0.778726900160368	0.427953078323606
59	chr16	56221532	-	cg07450298	3633836	1610107	CAAAAAAAAATAACTAAACATAAACACTCACCTATAATTCCAACTACTCA	CAAAAAAAAATAACTAAACATAAACGCTCACCTATAATTCCAACTACTCG	I	C	Grn	NA	NA	NA	NA	NA	NA	chr16:56224731-56224980	N_Shelf	CTACTAAAAATACAAAAAAAAGTAGCTGGGCATGGGCGCTCACCTGTAATTCCAGCTACT[CG]CGAGGCTGAGGCATGAGAATCTCTTGAACCTGGGAGGCGGAGGTTCCTGTGAGCCAAGAT	CAAAAAAAAGTAGCTGGGCATGGGCGCTCACCTGTAATTCCAGCTACTCG	LOC283856;LOC283856	NR_027078;NR_027078	ExonBnd;Body	NA	NA	NA	NA	NA	NA	NA	CTD-2050B12.1;RP11-461O7.1;RP11-461O7.1	ENST00000565441.1;ENST00000501259.1;ENST00000569025.1	TSS1500;3'UTR;3'UTR	CTD-2050B12.1;RP11-461O7.1;RP11-461O7.1;RP11-461O7.1;RP11-461O7.1	ENST00000565441.1;ENST00000567929.1;ENST00000501259.1;ENST00000565155.1;ENST00000569025.1	TSS1500;3'UTR;3'UTR;3'UTR;3'UTR	NA	NA	NA	NA	NA	NA	NA	NA	NA	0.676249332836324	0.88397893764516	0.207729604808836
60	chr11	59317890	-	cg12662576	85604557	54694591	CAAAAACCAACTAACCAAATAATAAAAAAACACAAACACAAAAACAAACA	CAAAAACCGACTAACCAAATAATAAAAAAACGCAAACGCAAAAACGAACG	I	A	Red	NA	NA	NA	NA	NA	NA	NA	OpenSea	CACCCAGGAACCCAGAAGCCGGCTGGCCAGGTAGTGGAAAGGCGCAGGCGCAGGGGCGAG[CG]AAGCCTCGGTGGAGCGGAGCCGCCTGCACCTCCAGAGAGGCGCCATACGGGGGCCGCCGC	CGCTCGCCCCTGCGCCTGCGCCTTTCCACTACCTGGCCAGCCGGCTTCTG				NA	NA	NA	NA	11:59074448-59074726	11:59317704-59318926	Promoter_Associated	NA	NA	NA	NA	NA	NA	chr11:59317785-59318375	3	NA	NA	NA	NA	NA	TRUE	NA	0.469117923161653	0.0957322484390871	-0.373385674722566
61	chr8	142234483	-	cg07437919	12752210	NA	ACACATCCTAATTAAACTTTCTAAAACTTTATAAATTTATAAATTTATAC	NA	II	NA	NA	NA	NA	NA	NA	NA	NA	chr8:142236388-142236589	N_Shore	GATTTCTGGACACACATCCTGGTTGGGCTTTCTGGAGCTTTATGAATTTGTAGATTTATA[CG]TTTCACCAAGTTTAGAAAACATCCCGTTCATCCCGTTACGTCTTACTTCAAAGCTGTGAG	CACATCCTGGTTGGGCTTTCTGGAGCTTTATGAATTTGTAGATTTATACG	SLC45A4	NM_001080431	Body	NA	NA	NA	NA	NA	NA	NA	NA	NA	NA	SLC45A4	ENST00000520137.1	5'UTR	NA	NA	NA	NA	NA	NA	NA	TRUE	NA	0.259381363457604	0.614978835363511	0.355597471905907
62	chr21	40477951	-	cg14462935	99718820	NA	TAATTAAAATACTATATCAACAAATTATACACACCCTTCTAATCAAACCC	NA	II	NA	NA	NA	NA	NA	NA	NA	NA	NA	OpenSea	TGCTTTGTCAGTGGTTAAGGTGCTATATCAGCAAGTTATGCACACCCTTCTGGTCAGGCC[CG]TCCTAGCATTGGTGAGGCCCAAGGCATGTATAAAAATGGAGGCCCACAAACCACACGGCT	CGGGCCTGACCAGAAGGGTGTGCATAACTTGCTGATATAGCACCTTAACC				NA	NA	NA	NA	NA	NA	NA	NA	NA	NA	TMPRSS3	ENST00000553129.1	3'UTR	chr21:40477820-40478070	3	NA	NA	NA	NA	NA	NA	NA	0.597145870668692	0.813324408007147	0.216178537338455
63	chr7	86849173	+	cg17561891	64794872	21740275	CAAAAAAACTACAATTTACTATACTAACCAAAAACAAACAACAAACAACA	CGAAAAAACTACGATTTACTATACTAACCGAAAACGAACGACGAACGACG	I	C	Grn	NA	NA	NA	NA	NA	NA	chr7:86848911-86850024	Island	TCCTCAAATCTCAGCCCTTGGCGCCGCGTGGCTCTCCGCCCCTCTGGGCCGCCAGGGTAG[CG]CCGCCCGCCGCTCGCCCCCGGCTAGCACAGCAAATCGCAGTCCCCTCGCCCCGGGAGAGA	CGCCGCCCGCCGCTCGCCCCCGGCTAGCACAGCAAATCGCAGTCCCCTCG	TMEM243	NM_024315	TSS200	NA	NA	NA	NA	7:86686669-86687183	7:86848327-86849494	Promoter_Associated	Y_RNA;C7orf23;C7orf23;C7orf23	ENST00000363527.1;ENST00000433078.1;ENST00000257637.3;ENST00000423734.1	TSS1500;5'UTR;TSS200;TSS1500	Y_RNA;C7orf23;C7orf23;C7orf23;C7orf23;C7orf23	ENST00000363527.1;ENST00000455575.1;ENST00000433078.1;ENST00000257637.3;ENST00000474074.1;ENST00000423734.1	TSS1500;5'UTR;5'UTR;TSS200;TSS1500;TSS1500	chr7:86848965-86849235	3	NA	NA	NA	NA	NA	TRUE	NA	0.572486920667675	0.19864192505736	-0.373844995610314
64	chr3	105247852	-	cg24002522	77718102	36699892	ACCATAAATATCAACTACCCCTATCTCCAACACACACATACATACACACA	ACCATAAATATCAACTACCCCTATCTCCAACACACACATACGTACACACG	I	C	Grn	NA	NA	NA	NA	NA	NA	NA	OpenSea	ATACTACATGTTGCCATGAATATCAGCTGCCCCTGTCTCCAACACACACATGCGTGCACA[CG]CACACACACACACACCTTGTAAAATACTATCAGATTTAGAATAAACACTGTAAGATATTT	GCCATGAATATCAGCTGCCCCTGTCTCCAACACACACATGCGTGCACACG	ALCAM	NM_001627	Body	NA	NA	NA	TRUE	NA	NA	NA	ALCAM	ENST00000481337.1	5'UTR	ALCAM	ENST00000481337.1	5'UTR	NA	NA	NA	NA	chr3:105247816-105248179	3	NA	TRUE	NA	0.402509025894177	0.691516642185474	0.289007616291297
65	chr11	16996572	+	cg11089291	82642914	NA	CATATATACATAATATATATAAAAACCTAACTTCTTTCCRCRCCRATAAC	NA	II	NA	NA	rs199821042	0.305112	NA	NA	NA	NA	NA	OpenSea	TGCCACACTTCTTACAGAAAGTCCGGCGGGTTTTAGGGACGTTAACCATGCTTGCGTGAG[CG]CTATCGGCGCGGAAAGAAGCCAGGTTTTTATATATACTATGTATATATGTACAGTTCTAT	ATATATACATAGTATATATAAAAACCTGGCTTCTTTCCGCGCCGATAGCG	PLEKHA7	NM_175058	Body	low-CpG:16953135-16953169	NA	NA	NA	NA	NA	NA	U6	ENST00000516119.1	TSS1500	U6;PLEKHA7	ENST00000516119.1;ENST00000529213.1	TSS1500;3'UTR	NA	NA	NA	NA	NA	NA	NA	NA	NA	0.929121360204322	0.507283237642173	-0.421838122562149
66	chr1	89144331	-	cg27275821	76624489	NA	TAACTTAATAACCTAATTATAACTATTTACTTAAACACACATACRCACAC	NA	II	NA	NA	NA	NA	NA	NA	NA	NA	NA	OpenSea	GGTTATCTCCTTGGCTTAATAGCCTAGTTATGGCTGTTTGCTTAAACACACATACGCACA[CG]CACACACAAGCTTAAGCAGGAAGGGAAATTTATGAGGAGAATACAAGGAACCCAAGAACA	GGCTTAATAGCCTAGTTATGGCTGTTTGCTTAAACACACATACGCACACG	PKN2-AS1	NR_110682	Body	NA	NA	NA	NA	NA	NA	NA	RP11-76N22.2	ENST00000458097.1	3'UTR	RP11-76N22.2;RP11-76N22.2	ENST00000458097.1;ENST00000425750.1	3'UTR;3'UTR	chr1:89144200-89144410	3	NA	NA	NA	NA	NA	NA	NA	0.485352559711344	0.822981108032815	0.337628548321471
67	chr12	54676056	+	cg09741592	97810208	NA	AATACCACTATCTAATACTTACTAACAATCTTATCCACRAAATCATAATC	NA	II	NA	NA	NA	NA	NA	NA	NA	NA	chr12:54673814-54674988	S_Shore	TGAAATCATGACTGACCGAGGCAGTGGCAAGAAAAGGGGCTTTGCCTTTGTAACCTTTGA[CG]ACCATGACTCCGTGGATAAGATTGTCAGTAAGTATCAGATAGTGGCATTTAGTAAGGGTT	CGACCATGACTCCGTGGATAAGATTGTCAGTAAGTATCAGATAGTGGCAT	HNRNPA1;HNRNPA1P10;HNRNPA1	NM_002136;NR_002944;NM_031157	Body;Body;Body	NA	NA	RDMR	NA	NA	NA	NA	RP11-968A15.8	ENST00000553061.1	5'UTR	HNRNPA1;HNRNPA1;HNRNPA1;HNRNPA1;RP11-968A15.8	ENST00000547870.1;ENST00000548704.1;ENST00000550482.1;ENST00000551679.1;ENST00000553061.1	5'UTR;5'UTR;1stExon;TSS1500;5'UTR	chr12:54676020-54676190	3	NA	NA	NA	NA	NA	TRUE	NA	0.146207122130934	0.35580729933918	0.209600177208246
68	chr16	69140892	-	cg06961098	91724850	39716185	CAAAAACTTAATAAAAAAACATACATCCTTAACTAAAAATTCTCCTTCCA	CGAAAACTTAATAAAAAAACGTACGTCCTTAACTAAAAATTCTCCTTCCG	I	T	Red	NA	NA	NA	NA	NA	NA	chr16:69139628-69141900	Island	CCCTCAAAGTTTCGGAGGCTTGATGGAGAAGCGTGCGTCCTTGACTGGGGGTTCTCCTTC[CG]TAGTCCTGGGAGCCGGACTTGAGAGCGCCCCCAACCTTGTGCCCTTGAAAGCCGAGTGCG	CGGAAGGAGAACCCCCAGTCAAGGACGCACGCTTCTCCATCAAGCCTCCG	HAS3;HAS3	NM_138612;NM_005329	5'UTR;TSS1500	NA	NA	NA	NA	16:67697069-67699387	NA	NA	HAS3;HAS3;HAS3	ENST00000569188.1;ENST00000306560.1;ENST00000219322.3	5'UTR;TSS1500;5'UTR	HAS3;HAS3;HAS3;HAS3	ENST00000566118.1;ENST00000569188.1;ENST00000306560.1;ENST00000219322.3	5'UTR;5'UTR;TSS1500;5'UTR	chr16:69140305-69141155	3	NA	NA	NA	NA	NA	TRUE	NA	0.527051864475248	0.0195376335758918	-0.507514230899357
69	chr1	28156999	+	cg08857906	16637170	70694275	CACTTCTTAACTCTAAAATCTTAAAACTAAACCATACACAATAACTCACA	CGCTTCTTAACTCTAAAATCTTAAAACTAAACCGTACGCGATAACTCACG	I	T	Red	NA	NA	NA	NA	NA	NA	chr1:28157221-28157788	N_Shore	CAAACTCCCGACCTCAAGTGATCCGCCCGCCTCAGCCTCCGAAAGTGCTGGGATTACAGA[CG]TGAGCCATCGCGCACGGCTTAGTCCCAAGATTTTAGAGCCAAGAAGCGTTTGCAGGAGGA	CGTGAGCCATCGCGCACGGCTTAGTCCCAAGATTTTAGAGCCAAGAAGCG	PPP1R8;PPP1R8;PPP1R8	NM_014110;NM_002713;NM_138558	TSS1500;TSS1500;TSS1500	NA	NA	NA	NA	NA	NA	NA	PPP1R8;PPP1R8;PPP1R8;PPP1R8	ENST00000311772.5;ENST00000236412.7;ENST00000373931.4;ENST00000434313.1	TSS1500;TSS1500;TSS1500;TSS1500	PPP1R8;PPP1R8;PPP1R8;PPP1R8;PPP1R8	ENST00000311772.5;ENST00000236412.7;ENST00000373931.4;ENST00000434313.1;ENST00000431586.1	TSS1500;TSS1500;TSS1500;TSS1500;TSS1500	NA	NA	chr1:28156984-28158868	6	chr1:28156338-28158320	6	NA	TRUE	NA	0.729026463149853	0.346324985390621	-0.382701477759232
70	chr2	225449833	-	cg07310661	79604440	82614104	ATTTAAAACAAACAAACAAACTAAAAACAACACTAAAAACAACAACAACA	ATTTAAAACGAACAAACAAACTAAAAACGACGCTAAAAACGACGACGACG	I	C	Grn	NA	NA	NA	NA	NA	NA	chr2:225449256-225450488	Island	CGCCGGTGTCACATTTAAGGCGGGCAGGCAGGCTAGGGGCGACGCTGGGGGCGGCGGCGG[CG]CGACCCCCGGGCAGGGCTGGGGAGCTGGCCGGCCCCTGGGCAGCCGCGGCGGCGGCGGGG	CGCCGCCGCCGCCCCCAGCGTCGCCCCTAGCCTGCCTGCCCGCCTTAAAT	CUL3;CUL3	NM_003590;NM_003590	5'UTR;1stExon	NA	NA	NA	NA	2:225157364-225158794	NA	NA	CUL3;CUL3;CUL3;CUL3	ENST00000264414.4;ENST00000344951.4;ENST00000264414.4;ENST00000344951.4	1stExon;1stExon;5'UTR;5'UTR	CUL3;CUL3;CUL3;CUL3	ENST00000264414.4;ENST00000344951.4;ENST00000264414.4;ENST00000344951.4	1stExon;1stExon;5'UTR;5'UTR	NA	NA	chr2:225448512-225451331	6	chr2:225448190-225451637	6	TRUE	TRUE	NA	0.325103591557208	0.0746058355650514	-0.250497755992157
71	chr7	5258357	-	cg20071624	31624924	97771918	TTAAAAAAAATAACCTCTAAATATCCCCATATACCTATAACCACATAACA	TTAAAAAAAATAACCTCTAAATATCCCCGTATACCTATAACCGCGTAACG	I	A	Red	NA	NA	NA	NA	NA	NA	NA	OpenSea	GAATGTCTGGCTTTAAAGGAGATGGCCTCTAAATGTCCCCGTGTACCTGTGACCGCGTGG[CG]AGGCTCCCTGGCCCCCAGGAGACTGAAGGCTCCTTGTTCTCTTCCTCATTTGGACTGTGC	CGCCACGCGGTCACAGGTACACGGGGACATTTAGAGGCCATCTCCTTTAA	WIPI2;WIPI2;WIPI2;WIPI2;WIPI2	NM_016003;NM_001033519;NM_015610;NM_001033520;NM_001033518	Body;Body;Body;Body;Body	NA	NA	CDMR	NA	7:5224862-5225039	7:5258243-5258930	Gene_Associated_Cell_type_specific	NA	NA	NA	WIPI2;WIPI2;WIPI2;WIPI2;WIPI2	ENST00000475309.1;ENST00000465102.1;ENST00000480238.1;ENST00000488359.1;ENST00000466014.1	5'UTR;5'UTR;5'UTR;5'UTR;5'UTR	chr7:5258320-5258590	3	NA	NA	NA	NA	NA	TRUE	NA	0.742983526904782	0.0846723395371292	-0.658311187367653
72	chr16	4029363	-	cg01091261	1676466	94758873	CAAAATAAATCATCAACCAAAAAACAAATACAAAACCACAACCAACACCA	CGAAATAAATCATCGACCAAAAAACAAATACGAAACCGCAACCAACGCCG	I	C	Grn	NA	NA	NA	NA	NA	NA	chr16:4029157-4029413	Island	AGCGACGGGGCCCGGGGTGGGTCATCGGCCAGGAGACAGGTGCGAGGCCGCAGCCAGCGC[CG]CCCTCTGCTCTCTCCCGTGTTGCCCCTGGGATGGGCGTGAGAGCAGGCGTGGGGTGGGAG	CGGCGCTGGCTGCGGCCTCGCACCTGTCTCCTGGCCGATGACCCACCCCG	ADCY9	NM_001116	Body	NA	NA	NA	NA	16:3969138-3969414	NA	NA	NA	NA	NA	NA	NA	NA	NA	NA	chr16:4029147-4029430	4	NA	NA	NA	TRUE	NA	0.659398156817453	0.877993333759078	0.218595176941625
73	chr8	144204563	-	cg20146569	20786941	34626192	CATATAACATACCCTTACATATAACACACTCACACATACACACACCCACA	CATATAACATACCCTTACATATAACACGCTCACACATACACACACCCACG	I	C	Grn	NA	NA	NA	NA	NA	NA	NA	OpenSea	CACACCCTCACACATGTAACATGCCCTTACATGTAACACGCTCACACATGCACACACCCA[CG]CATGTATGCACATCCACACGTACACACCACACATGTACCCACACATTACACATACACCCA	CATGTAACATGCCCTTACATGTAACACGCTCACACATGCACACACCCACG				NA	NA	NA	NA	8:144274821-144275959	NA	NA	NA	NA	NA	NA	NA	NA	NA	NA	chr8:144204117-144207174	6	chr8:144203955-144206742	6	NA	TRUE	NA	0.479142475291682	0.691740155412825	0.212597680121144
74	chr6	32025453	-	cg12003024	43803927	74716560	AAAATACTCACCATAAAAAACACCCCACTCAATCCTCAATACCTCTCACA	AAAATACTCACCGTAAAAAACACCCCACTCAATCCTCAATACCTCTCACG	I	T	Red	NA	NA	NA	NA	NA	NA	NA	OpenSea	ACACTTCAGGATGAGATACTCACCGTAAAGGACACCCCACTCAATCCTCAGTGCCTCTCA[CG]TGCCATGCTCTTTCTAGCCTCCTGGCCTTTGCACCAGCTGTGATTATCTGACACACTTCA	GAGATACTCACCGTAAAGGACACCCCACTCAATCCTCAGTGCCTCTCACG	TNXB	NM_019105	Body	NA	NA	NA	NA	NA	NA	NA	NA	NA	NA	NA	NA	NA	chr6:32025425-32025735	3	NA	NA	NA	NA	NA	TRUE	NA	0.556776470731995	0.831944543673614	0.275168072941619
75	chr14	31495714	+	cg03916902	7695337	6706355	CTCAATACACCAACATAAAATAAAACCAAACTCTATTTAACAATTAAACA	CTCAATACGCCGACGTAAAATAAAACCGAACTCTATTTAACGATTAAACG	I	T	Red	NA	NA	NA	NA	NA	NA	chr14:31494794-31496056	Island	AGGGGATAGGCGGAGGGCCGTCACTAGCGCACAGCATGCTGGGTAGCGAACGCAGCCTCA[CG]CTTAATCGCCAAATAGAGTCCGGCCTCACCCTACGCCGGCGCACTGAGAACGCAGCCCGG	CGCTTAATCGCCAAATAGAGTCCGGCCTCACCCTACGCCGGCGCACTGAG	STRN3;STRN3;AP4S1;AP4S1;AP4S1;AP4S1;AP4S1;AP4S1	NM_014574;NM_001083893;NM_001254728;NM_001254729;NM_007077;NM_001128126;NM_001254727;NM_001254726	TSS200;TSS200;TSS200;5'UTR;5'UTR;5'UTR;5'UTR;5'UTR	NA	NA	NA	NA	14:30564345-30566032	14:31495230-31495933	Promoter_Associated	STRN3;STRN3;AP4S1;AP4S1;AP4S1;AP4S1;AP4S1;AP4S1	ENST00000357479.5;ENST00000355683.5;ENST00000542754.2;ENST00000313566.6;ENST00000216366.4;ENST00000334725.4;ENST00000554609.1;ENST00000554345.1	TSS200;TSS200;5'UTR;5'UTR;5'UTR;5'UTR;5'UTR;5'UTR	STRN3;STRN3;STRN3;AP4S1;AP4S1;AP4S1;AP4S1;AP4S1;AP4S1;AP4S1;AP4S1;AP4S1	ENST00000555358.1;ENST00000357479.5;ENST00000355683.5;ENST00000555417.1;ENST00000557346.1;ENST00000542754.2;ENST00000313566.6;ENST00000556232.1;ENST00000216366.4;ENST00000334725.4;ENST00000554609.1;ENST00000554345.1	TSS200;TSS200;TSS200;TSS200;5'UTR;5'UTR;5'UTR;5'UTR;5'UTR;5'UTR;5'UTR;5'UTR	chr14:31495525-31495875	3	NA	NA	NA	NA	NA	NA	NA	0.307994597339627	0.0532391845490145	-0.254755412790612
76	chr16	620007	+	cg01179631	65718943	26657150	AATAAAATTAAAAACCCCAATAAACAAACCCAAACAAACAACAACACTCA	AATAAAATTAAAAACCCCGATAAACGAACCCGAACAAACGACGACGCTCG	I	C	Grn	NA	NA	NA	NA	NA	NA	chr16:619805-620195	Island	GCGGCAACGCGCGGAGCCGGCGGAAGTGGGGCTCGGGTCCCGCGGCGGGGCTGGAGGCAG[CG]AGCGCCGTCGTCTGCCCGGGCCCGCCCATCGGGGTCCCCAACCCCATCCGGACCCCGCCG	GATGGGGTTGGGGACCCCGATGGGCGGGCCCGGGCAGACGACGGCGCTCG	PIGQ;PIGQ;PIGQ;PIGQ	NM_004204;NM_148920;NM_004204;NM_148920	1stExon;5'UTR;5'UTR;1stExon	high-CpG:559906-560015	NA	NA	NA	16:559666-560317	16:619287-620522	Promoter_Associated	PIGQ;PIGQ;PIGQ;PIGQ;PIGQ	ENST00000026218.5;ENST00000470411.2;ENST00000321878.5;ENST00000409527.2;ENST00000321878.5	TSS200;TSS200;1stExon;5'UTR;5'UTR	PIGQ;PIGQ;PIGQ;PIGQ;PIGQ;PIGQ;PIGQ;PIGQ;PIGQ;PIGQ	ENST00000026218.5;ENST00000470411.2;ENST00000321878.5;ENST00000439574.1;ENST00000293874.2;ENST00000409527.2;ENST00000409439.2;ENST00000422307.1;ENST00000321878.5;ENST00000439574.1	TSS200;TSS200;1stExon;1stExon;5'UTR;5'UTR;5'UTR;5'UTR;5'UTR;5'UTR	chr16:619285-620470	3	NA	NA	NA	NA	NA	TRUE	NA	0.375218640904057	0.0636062747386834	-0.311612366165373
77	chr7	100175462	+	cg21540367	76794271	57644546	TCATTCCAAATCTCAAAACTAACCCAAAAACCCCAAAAACCCAAAAAACA	TCATTCCGAATCTCAAAACTAACCCGAAAACCCCGAAAACCCAAAAAACG	I	C	Grn	rs909152	0.245407	NA	NA	NA	NA	chr7:100171148-100172286	S_Shelf	AGGCCCTGGTCCAGCCCAGCTCCCGGCCAGCCCTGCTACTCACCTGAGCCATCCTCCTTG[CG]TTCTCTGGGTCCCCGGGGCTCCCGGGCCAGCTCTGAGATCCGGAATGACAGCTCTGAAAA	TCATTCCGGATCTCAGAGCTGGCCCGGGAGCCCCGGGGACCCAGAGAACG	LRCH4	NM_002319	Body	NA	NA	NA	NA	NA	NA	NA	LRCH4;LRCH4;LRCH4	ENST00000422462.1;ENST00000497245.1;ENST00000422462.1	5'UTR;5'UTR;ExonBnd	LRCH4;LRCH4;LRCH4;LRCH4;LRCH4;LRCH4;LRCH4;LRCH4;LRCH4;LRCH4;LRCH4	ENST00000467201.1;ENST00000422462.1;ENST00000498539.1;ENST00000497245.1;ENST00000485554.1;ENST00000490359.1;ENST00000476881.1;ENST00000422462.1;ENST00000498539.1;ENST00000467201.1;ENST00000485071.1	3'UTR;5'UTR;3'UTR;5'UTR;TSS1500;TSS1500;TSS1500;ExonBnd;1stExon;1stExon;3'UTR	NA	NA	chr7:100174958-100175565	6	chr7:100162683-100176912	6	NA	TRUE	NA	0.458437132110659	0.678260186320565	0.219823054209906
78	chr12	34457023	+	cg05047209	86767121	85793382	AACACACAACATAATTCCAAACCAAAAATACCAAAATCCCCAAAAACCCA	GACACACAACGTAATTCCGAACCAAAAATACCAAAATCCCCAAAAACCCG	I	C	Grn	NA	NA	NA	NA	NA	NA	NA	OpenSea	GCAGAAGAGAGATGCTTCGGTCCCCCCACGGATGAAAGTGGCTTCCCAGGAGCCACTGCG[CG]GGTCCCTGGGGATCCTGGCATCCCTGGTTCGGAACCACGCTGTGTGTCGCGCCCGCTGGG	GACACACAGCGTGGTTCCGAACCAGGGATGCCAGGATCCCCAGGGACCCG				NA	NA	NA	NA	12:34348226-34348557	NA	NA	NA	NA	NA	NA	NA	NA	NA	NA	NA	NA	NA	NA	NA	TRUE	NA	0.40595222160756	0.692306788100734	0.286354566493173
79	chr19	3522587	-	cg01307007	30605166	59683834	CCTTAAAACTAATATAACTTATTAAACCCCATTACAAACACACACACACA	CCTTAAAACTAATATAACTTATTAAACCCCGTTACAAACGCACACGCACG	I	T	Red	NA	NA	NA	NA	NA	NA	NA	OpenSea	TCTTGCACACTGCCTTAGAGCTGGTGTGGCTTGTTGAACCCCGTTGCAGACGCACACGCA[CG]TGGGTCCCCATGGCTCCTCGGGACATGGAGGCTGCCCACGCTCAGGGAAGAGTCCTTGTC	CCTTAGAGCTGGTGTGGCTTGTTGAACCCCGTTGCAGACGCACACGCACG	FZR1;FZR1;FZR1	NM_001136197;NM_001136198;NM_016263	TSS1500;TSS1500;5'UTR	NA	NA	NA	NA	NA	NA	NA	FZR1;FZR1;SNORD38	ENST00000441788.1;ENST00000313639.7;ENST00000516599.1	5'UTR;TSS1500;TSS1500	FZR1;FZR1;SNORD38	ENST00000441788.1;ENST00000313639.7;ENST00000516599.1	5'UTR;TSS1500;TSS1500	NA	NA	chr19:3522187-3525492	6	chr19:3521936-3540556	6	NA	TRUE	NA	0.545264794138357	0.821350447748268	0.276085653609911
80	chr10	119134782	+	cg24077454	48749902	36635526	AATATCCTCAAAATAAAAACAACAAAAACAACAACATAAAAAAAACAACA	GATATCCTCAAAATAAAAACAACGAAAACGACGACGTAAAAAAAACGACG	I	C	Grn	NA	NA	NA	NA	NA	NA	chr10:119133803-119135632	Island	ATGAGCAGCAGCCCCATCCCGCCACCGCCTCCGCCCGGGCCCCTACTCCCGCGCCCACAG[CG]CCGCTTTCTTCACGCCGCCGCCCCCGCTGCCTCCATTTTGAGGACATCGGGCGGCTGGGT	CGCCGCTTTCTTCACGCCGCCGCCCCCGCTGCCTCCATTTTGAGGACATC	PDZD8;PDZD8	NM_173791;NM_173791	1stExon;5'UTR	NA	NA	NA	NA	10:119123606-119125681	10:119134610-119135575	Promoter_Associated	PDZD8;PDZD8	ENST00000334464.5;ENST00000334464.5	1stExon;5'UTR	PDZD8;PDZD8;PDZD8	ENST00000334464.5;ENST00000489491.1;ENST00000334464.5	1stExon;TSS1500;5'UTR	chr10:119134540-119134835	3	NA	NA	NA	NA	NA	TRUE	NA	0.475986237797254	0.10389523728647	-0.372091000510784
81	chr7	151329387	-	cg04779726	27717291	88684192	AAACCTAACAAAAAACACAAACAACAAAAACCAAAAACAAAACAAAAACA	AAACCTAACAAAAAACGCGAACAACGAAAACCGAAAACGAAACGAAAACG	I	C	Grn	rs3750136	0.054713	NA	NA	NA	NA	NA	OpenSea	CGCCGGGAGGAGGGGCCTGGCAGGGGACGCGGGCAGCGGGGGCCGGGGGCGGAGCGGGAG[CG]CTGCCCCCACCCGCCCGAGGCCGCCGCCGCCGCCGCAGGTGGCGCGGCCGCGGCCCGCGT	GGGCCTGGCAGGGGACGCGGGCAGCGGGGGCCGGGGGCGGAGCGGGAGCG	PRKAG2;PRKAG2;PRKAG2;PRKAG2;PRKAG2	NM_001304531;NM_024429;NM_001304527;NM_001040633;NM_016203	5'UTR;TSS200;Body;Body;Body	high-CpG:150960086-150960506	NA	NA	NA	7:150959675-150960783	7:151328761-151329892	Promoter_Associated	PRKAG2;PRKAG2	ENST00000418337.2;ENST00000418337.2	1stExon;5'UTR	PRKAG2;PRKAG2;PRKAG2;PRKAG2;PRKAG2;PRKAG2	ENST00000418337.2;ENST00000418337.2;ENST00000476632.1;ENST00000491938.1;ENST00000493872.1;ENST00000483775.1	1stExon;5'UTR;5'UTR;TSS200;TSS200;TSS200	chr7:151329120-151329675	3	NA	NA	NA	NA	NA	NA	NA	0.368708302657911	0.129936896530547	-0.238771406127364
82	chr8	63954996	+	cg18898218	16784256	NA	TTAAAAAATCCCAACATCCTTTTATAATAAAACTCTTAACAAAACCAAAC	NA	II	NA	NA	NA	NA	NA	NA	NA	NA	chr8:63951122-63952104	S_Shelf	ACCTCGCCATCTGCCCGTCTTGGCCTCCCAAAGTGCTGGGACTACAGGTGTGAGCCACCG[CG]CCTGGCCTTGTTAAGAGTTTTATTATAAAAGGATGTTGGGATTTTTCAAATGTTTTTTCT	TGAAAAATCCCAACATCCTTTTATAATAAAACTCTTAACAAGGCCAGGCG				NA	NA	NA	NA	NA	NA	NA	NA	NA	NA	NA	NA	NA	NA	NA	NA	NA	NA	NA	NA	TRUE	NA	0.585695227981001	0.915825118603581	0.33012989062258
83	chr7	77166532	-	cg19643792	46670137	95673546	AAAAACAAAACAAACAAAAAACTAACTATATTCCTAAAACAACAACAACA	AAAAACAAAACGAACGAAAAACTAACTATATTCCTAAAACGACGACGACG	I	A	Red	NA	NA	NA	NA	NA	NA	chr7:77165936-77166255	S_Shore	GAACCGGGAAGGGGGGGCAGGGCGAGCGGAGAGCTAGCTGTGTTCCTGAGGCGGCGGCGG[CG]GCGGCGGCGGCGGCGGCGTCTCCGACGGAGGAGGAGGGCGGGGAAGGAGGATGGAGCAAG	GGGGGCAGGGCGAGCGGAGAGCTAGCTGTGTTCCTGAGGCGGCGGCGGCG	PTPN12;PTPN12;PTPN12	NM_002835;NM_001131009;NM_001131008	TSS1500;TSS1500;TSS1500	high-CpG:77004267-77004875	NA	NA	NA	7:77003655-77005817	7:77166085-77166653	Promoter_Associated	PTPN12;PTPN12;PTPN12	ENST00000543073.1;ENST00000435495.2;ENST00000248594.6	TSS1500;TSS1500;TSS200	PTPN12;PTPN12;PTPN12;PTPN12;PTPN12;PTPN12	ENST00000460731.1;ENST00000523952.1;ENST00000433369.1;ENST00000543073.1;ENST00000435495.2;ENST00000248594.6	TSS1500;TSS1500;TSS1500;TSS1500;TSS1500;TSS200	chr7:77166505-77168230	3	NA	NA	NA	NA	NA	NA	NA	0.681919483528071	0.405938345585316	-0.275981137942755
84	chr3	126194934	-	cg07303187	98652949	34797525	AACATAAAACTAAACTACAAAACACCAAAAACAAAAACAAAAACAAAACA	AACGTAAAACTAAACTACGAAACGCCGAAAACGAAAACGAAAACGAAACG	I	C	Grn	NA	NA	NA	NA	NA	NA	chr3:126193683-126195495	Island	CTGGGCTGACGTGACGTGAGGCTGGGCTGCGGGGCGCCGGAGGCGGAGGCGGGGGCGGGG[CG]CCGGGACCGACTAGGGCGGGGCGCGGGGTCGGGGGGCGGGGCGCGGGGTCGGGGGGCGGG	CGCCCCGCCCCCGCCTCCGCCTCCGGCGCCCCGCAGCCCAGCCTCACGTC	ZXDC;ZXDC	NM_001040653;NM_025112	TSS200;TSS200	NA	NA	NA	NA	3:127676080-127678448	3:126194310-126195090	Promoter_Associated	ZXDC;ZXDC	ENST00000389709.3;ENST00000336332.5	TSS200;TSS1500	ZXDC;ZXDC;ZXDC	ENST00000515545.1;ENST00000389709.3;ENST00000336332.5	TSS1500;TSS200;TSS1500	chr3:126194665-126194935	3	NA	NA	NA	NA	NA	TRUE	NA	0.350299510380234	0.139943317165651	-0.210356193214583
85	chr19	18717742	+	cg19525602	54678152	18683290	AATAAAACACACACAATTCTCAATAAAACAAAAACAAAACAAACAAAACA	AATAAAACGCGCGCGATTCTCGATAAAACGAAAACGAAACGAACGAAACG	I	C	Grn	NA	NA	NA	NA	NA	NA	chr19:18716229-18718743	Island	CGGGGGGGCGGCGGGCCCCGCACCGGCCTCCCCGCCGCCCGCCCGCCCGCGGGCACCGCG[CG]CCCCGCCCGTCCCGCCTCCGCCCCACCGAGAACCGCGCGCGCCCTATCCCGCGGCCCAAA	CGCCCCGCCCGTCCCGCCTCCGCCCCACCGAGAACCGCGCGCGCCCTATC	CRLF1	NM_004750	TSS200	high-CpG:18578524-18578884	NA	NA	NA	19:18577182-18578796	NA	NA	CRLF1	ENST00000392386.2	TSS200	CRLF1	ENST00000392386.2	TSS200	chr19:18716840-18717775	3	NA	NA	NA	NA	NA	TRUE	NA	0.442162207094464	0.112877863168864	-0.3292843439256
86	chr3	128719999	+	cg00112465	72793218	92700595	AATTAACACAAAATCCAAAACCCAAAAAAACCTTAAAAATAACAACCTCA	AATTAACGCGAAATCCGAAACCCAAAAAAACCTTAAAAATAACGACCTCG	I	T	Red	rs150764581	0.014976	NA	NA	NA	NA	chr3:128719865-128721245	Island	CTTCCGGGAAGAGGGGGAAGAGTGACGCTTGGGTGTGGGGGCACATCCCCAGCAACCGGA[CG]AGGCCGCCACCCCCAAGGCCCTCCTGGGCTTCGGATCCCGCGCCAACCCCTCGCCCAGGT	CGAGGCCGCCACCCCCAAGGCCCTCCTGGGCTTCGGATCCCGCGCCAACC	EFCC1	NM_024768	TSS1500	NA	NA	NA	NA	3:130202503-130203890	NA	NA	CCDC48;RP11-723O4.8;RP11-723O4.8;KIAA1257	ENST00000480450.1;ENST00000503572.1;ENST00000503572.1;ENST00000510149.1	TSS1500;3'UTR;1stExon;3'UTR	CCDC48;RP11-723O4.8;RP11-723O4.8;KIAA1257	ENST00000480450.1;ENST00000503572.1;ENST00000503572.1;ENST00000510149.1	TSS1500;3'UTR;1stExon;3'UTR	chr3:128719425-128721495	3	NA	NA	NA	NA	NA	TRUE	NA	0.498088510928571	0.164283838239188	-0.333804672689383
87	chr17	6347733	-	cg02816447	7803304	20671201	AACAAAAACAAAACCAATCAACTATAAAAACAAAACCAAAAACAAAACCA	AACGAAAACGAAACCAATCAACTATAAAAACGAAACCGAAAACGAAACCG	I	C	Grn	NA	NA	NA	NA	NA	NA	chr17:6347465-6348111	Island	GGCGGTGGCGGGGGCGGGGACGGAACCAATCAGCTGTGAGGACGGGGCCGGGGGCGGAGC[CG]CGCAGAGTTTCAAATCGGCTGCGGTGGGCGAGGAGCAGCTGTGCTGCGGCTGTGCTCGGC	GGCGGGGACGGAACCAATCAGCTGTGAGGACGGGGCCGGGGGCGGAGCCG	PIMREG;PIMREG	NM_001195228;NM_019013	TSS200;TSS200	high-CpG:6288457-6288499	NA	NA	NA	17:6288190-6288488	17:6346717-6348379	Unclassified	FAM64A;FAM64A;FAM64A;FAM64A;FAM64A;FAM64A;FAM64A	ENST00000575473.1;ENST00000572447.1;ENST00000250056.8;ENST00000571373.1;ENST00000572595.1;ENST00000571572.1;ENST00000576056.1	TSS1500;TSS200;TSS200;TSS200;TSS200;TSS200;TSS200	FAM64A;FAM64A;FAM64A;FAM64A;FAM64A;FAM64A;FAM64A;FAM64A;FAM64A	ENST00000575473.1;ENST00000572447.1;ENST00000572829.1;ENST00000250056.8;ENST00000573557.1;ENST00000571373.1;ENST00000308855.8;ENST00000571572.1;ENST00000576056.1	TSS1500;TSS200;TSS200;TSS200;TSS200;TSS200;TSS200;TSS200;TSS200	chr17:6347460-6347775	3	NA	NA	NA	NA	NA	NA	NA	0.42215698970012	0.0853444171778749	-0.336812572522245
88	chr11	1959865	+	cg19130860	52799188	87664389	TTCACAAACCCCAAAAAATAAAAACAACAAAAACACAAACACAAAAAACA	TTCACAAACCCCAAAAAATAAAAACAACAAAAACACAAACGCGAAAAACG	I	C	Grn	NA	NA	NA	NA	NA	NA	chr11:1958934-1959247	S_Shore	CCCCCACAATCCTGTCAGGGGCTCCCTGACAGTCCTGGGGGTGGAGAGGCCATCCCGGGG[CG]TCCCCCGCGTCTGTGTCCTTGCTGCCTTCATCCCCTGGGGCCTGTGAATAAAGCTGCAGA	TTCACAGGCCCCAGGGGATGAAGGCAGCAAGGACACAGACGCGGGGGACG	TNNT3;TNNT3;TNNT3;TNNT3	NM_001042781;NM_001042782;NM_001042780;NM_006757	3'UTR;3'UTR;3'UTR;3'UTR	NA	NA	NA	NA	11:1916436-1916762	NA	NA	TNNT3;TNNT3;TNNT3	ENST00000381557.2;ENST00000381548.3;ENST00000278317.6	3'UTR;3'UTR;3'UTR	TNNT3;TNNT3;TNNT3;TNNT3	ENST00000473100.1;ENST00000381557.2;ENST00000381548.3;ENST00000278317.6	5'UTR;3'UTR;3'UTR;3'UTR	NA	NA	chr11:1954659-1961571	6	NA	NA	NA	TRUE	NA	0.515476893766826	0.798742970696812	0.283266076929986
89	chr19	15311871	+	cg00951422	29697921	24808933	ATAAAAAATAAACAAAAACCCCAAAAAACCAAACAAAAAACAAAAACACA	ATAAAAAATAAACAAAAACCCCGAAAAACCGAACGAAAAACGAAAACGCG	I	C	Grn	NA	NA	NA	NA	NA	NA	chr19:15310519-15312027	Island	GCGGCCGGGCCGCCCCGCCCCCAGCCCTCGAAGGCTCGCCCCGCCCCGGGGCCGGCCCAG[CG]CGCCCCCGCCCCCCGCCCGGCCTCCCGGGGTCCCTGCCCACCCTCCACCCGCACAGCCTG	CGCGCCCCCGCCCCCCGCCCGGCCTCCCGGGGTCCCTGCCCACCCTCCAC	NOTCH3	NM_000435	TSS200	NA	NA	NA	NA	19:15171520-15173027	19:15310768-15312291	Unclassified_Cell_type_specific	NOTCH3	ENST00000263388.1	TSS200	NOTCH3	ENST00000263388.1	TSS200	chr19:15311680-15312235	3	NA	NA	NA	NA	NA	NA	NA	0.43713680171875	0.10554253953971	-0.331594262179041
90	chr10	89864142	-	cg07114727	90605166	NA	TTATATTCAAACCAAACTCTTAACATCTAAAATAATCTAAAAACTCCTAC	NA	II	NA	NA	NA	NA	NA	NA	NA	NA	NA	OpenSea	AATGGCAAGGCTTGTATTCAAACCAGGCTCTTGGCATCTGAGGTAGTCTGAGAGCTCCTG[CG]CTGTGCTGCCTGCTATTGCAAAACAGTTCTCTTCTTTGTTGTCTTCTTTTTTCTTGATGA	CGCAGGAGCTCTCAGACTACCTCAGATGCCAAGAGCCTGGTTTGAATACA				NA	NA	NA	NA	NA	NA	NA	NA	NA	NA	NA	NA	NA	chr10:89864080-89864250	3	NA	NA	NA	NA	NA	NA	NA	0.819249850710732	0.378055390186798	-0.441194460523934
91	chr2	18766140	-	cg26580609	1628843	94612378	TAAAAACATAAAAAACCACAAATCCAACAACCAAAACAACTAAAACAACA	TAAAAACGTAAAAAACCGCGAATCCAACGACCGAAACAACTAAAACGACG	I	C	Grn	rs61742608	0.114018	NA	NA	NA	NA	chr2:18765745-18766180	Island	AGGATCGGGCTCTGGGGGCGTGGGAGGCCGCGAGTCCAGCGACCGGGGCAGCTGGGGCGA[CG]CGGGTGGCTGGAGCGAGGGCTGCCCGGACAGCGGCGGCGGTGAGGAGTCATGCAGGCTTG	TGGGGGCGTGGGAGGCCGCGAGTCCAGCGACCGGGGCAGCTGGGGCGACG	NT5C1B;NT5C1B	NM_033253;NM_001002006	Body;Body	NA	NA	NA	NA	2:18628840-18629661	NA	NA	U6	ENST00000384441.1	TSS1500	U6;NT5C1B;NT5C1B;NT5C1B	ENST00000384441.1;ENST00000490687.1;ENST00000418427.1;ENST00000406971.2	TSS1500;3'UTR;TSS1500;ExonBnd	NA	NA	NA	NA	NA	NA	NA	TRUE	NA	0.624557346107903	0.855189913004456	0.230632566896553
92	chr15	59280078	-	cg04009254	95745484	99650345	AAATTAAACATTCTAAACCCACACCAACTTAACTAAACCAAATCCAAACA	AAATTAAACATTCTAAACCCACGCCGACTTAACTAAACCGAATCCAAACG	I	C	Grn	NA	NA	NA	NA	NA	NA	chr15:59279741-59280720	Island	TCTTGTGGGACCAAATTAGGCATTCTGAACCCACGCCGGCTTAGCTGGGCCGAGTCCAGG[CG]CTGCCGCACGTACAGTTTTGGTGGCGGTGACAGACACTGTTCTTGACTCTAGGGGCCTAT	CGCCTGGACTCGGCCCAGCTAAGCCGGCGTGGGTTCAGAATGCCTAATTT	RNF111;RNF111	NM_017610;NM_017610	5'UTR;1stExon	high-CpG:57067141-57067700	NA	NA	NA	15:57067034-57067981	15:59279251-59281230	Promoter_Associated	RNF111;RNF111;RNF111;RNF111;RNF111;RNF111	ENST00000557998.1;ENST00000348370.4;ENST00000434298.1;ENST00000559209.1;ENST00000348370.4;ENST00000434298.1	TSS1500;1stExon;1stExon;TSS200;5'UTR;5'UTR	RNF111;RNF111;RNF111;RNF111;RNF111;RNF111;RNF111;RNF111;RNF111	ENST00000557998.1;ENST00000348370.4;ENST00000434298.1;ENST00000559160.1;ENST00000559209.1;ENST00000348370.4;ENST00000434298.1;ENST00000559160.1;ENST00000559757.1	TSS1500;1stExon;1stExon;1stExon;TSS200;5'UTR;5'UTR;5'UTR;5'UTR	chr15:59279980-59280870	3	NA	NA	NA	NA	NA	TRUE	NA	0.411570957461654	0.0373226186158772	-0.374248338845777
93	chr2	206981173	-	cg19953728	6726354	61734894	CAAACTACCAAAACCTCAATAAACAAAACACAACAAATACCAAAACCACA	CAAACTACCAAAACCTCGATAAACAAAACGCGACAAATACCAAAACCACG	I	T	Red	NA	NA	NA	NA	NA	NA	NA	OpenSea	CGGCGCCCATCCCAAGCTGCCAGGGCCTCGATAGGCAGGGCGCGGCAGGTGCCAGGACCA[CG]TGCAGGCTGCAGAGCACGGCCCGCACGCTCCGCACCACTCGCAGCGCCATGTTCCCAGGG	CAAGCTGCCAGGGCCTCGATAGGCAGGGCGCGGCAGGTGCCAGGACCACG	GCSHP3	NR_033248	Body	NA	NA	NA	NA	2:206689398-206689531	NA	NA	AC007383.4;AC007383.4	ENST00000453039.1;ENST00000453039.1	1stExon;5'UTR	AC007383.4;AC007383.4	ENST00000453039.1;ENST00000453039.1	1stExon;5'UTR	chr2:206981145-206981330	3	NA	NA	NA	NA	NA	TRUE	NA	0.633458072251563	0.890243126050374	0.256785053798811
94	chr1	27216367	+	cg11674844	39786160	52800139	ATAAACATAAACAAACTAATAAAACTAAACAACATAATAAACACACTACA	GTAAACGTAAACGAACTAATAAAACTAAACGACGTAATAAACGCGCTACG	I	C	Grn	NA	NA	NA	NA	NA	NA	chr1:27216161-27217045	Island	CAGTCCAGGTTGGCTTCCAGGTACTCCATGCAGTAGAGCAGGCCGCCGTTGGGCCCCAGG[CG]CAGCGCGTCCATCACGTCGCCCAGCCCCACCAGCTCGCCCACGTCCACGGCACACTCGTA	GTGGACGTGGGCGAGCTGGTGGGGCTGGGCGACGTGATGGACGCGCTGCG	GPN2	NM_018066	1stExon	NA	NA	NA	NA	1:27088759-27089632	1:27215857-27217363	Promoter_Associated	GPN2	ENST00000374135.3	1stExon	GPN2;GPN2	ENST00000461282.1;ENST00000374135.3	TSS1500;1stExon	chr1:27216005-27216635	3	NA	NA	NA	NA	NA	TRUE	NA	0.455911856814978	0.0221114625306348	-0.433800394284344
95	chr1	228395145	+	cg07198402	76630956	86698286	CAAAAATAAAAAAACCCCATATCCTTAACAATAATACAAACCAAAAACCA	CAAAAATAAAAAAACCCCATATCCTTAACAATAATACGAACCAAAAACCG	I	T	Red	NA	NA	NA	NA	NA	NA	NA	OpenSea	CAGGCTCCTTCCTGCCCCACATGCCAGGATGCTGGTTTGAAGGGGAGAGTAGGCCAGCTA[CG]GCCCCTGGCCCGCATCACTGCTAAGGACATGGGGTCCCCCCATCCCTGGCTGTGGTCCCC	CGGCCCCTGGCCCGCATCACTGCTAAGGACATGGGGTCCCCCCATCCCTG	OBSCN;OBSCN	NM_052843;NM_001098623	TSS1500;TSS1500	NA	NA	NA	TRUE	NA	NA	NA	OBSCN;OBSCN	ENST00000284548.11;ENST00000366709.4	TSS1500;TSS1500	OBSCN;OBSCN;C1orf145	ENST00000284548.11;ENST00000366709.4;ENST00000337335.5	TSS1500;TSS1500;3'UTR	NA	NA	chr1:228393909-228397329	6	chr1:228390067-228396315	5	NA	TRUE	NA	0.583991247996814	0.884489995732837	0.300498747736023
96	chr16	69155473	-	cg24088279	97752457	NA	ATAATAACAACAACAACTAATAATAACACCTAATACAACCTCCACCTCCC	NA	II	NA	NA	NA	NA	NA	NA	NA	NA	NA	OpenSea	AGAGATTTAGGGTAATAACAACAACAACTAATAATGACACCTAATGCAACCTCCACCTCC[CG]GGTTCAATCGATTCTCCTGCCTCAGCCTCCCGAGTAGCTGGGAATACAGGCACCCACCAC	CGGGAGGTGGAGGTTGCATTAGGTGTCATTATTAGTTGTTGTTGTTATTA	CHTF8;CHTF8;CHTF8	NR_033227;NM_001040146;NM_001039690	Body;5'UTR;5'UTR	NA	NA	NA	NA	NA	NA	NA	RP11-123C5.4;CHTF8;CHTF8;CHTF8;CHTF8;CHTF8;CHTF8;CHTF8;CHTF8;CHTF8	ENST00000574807.1;ENST00000519534.1;ENST00000518041.1;ENST00000306585.6;ENST00000398235.2;ENST00000520529.1;ENST00000523421.1;ENST00000448552.2;ENST00000522091.1;ENST00000519520.1	TSS1500;TSS1500;TSS200;5'UTR;5'UTR;5'UTR;5'UTR;5'UTR;5'UTR;5'UTR	RP11-123C5.4;CHTF8;CHTF8;CHTF8;CHTF8;CHTF8;CHTF8;CHTF8;CHTF8;CHTF8	ENST00000574807.1;ENST00000519534.1;ENST00000518041.1;ENST00000306585.6;ENST00000398235.2;ENST00000520529.1;ENST00000523421.1;ENST00000448552.2;ENST00000522091.1;ENST00000519520.1	TSS1500;TSS1500;TSS200;5'UTR;5'UTR;5'UTR;5'UTR;5'UTR;5'UTR;5'UTR	NA	NA	NA	NA	NA	NA	NA	NA	NA	0.554312997744941	0.881964346228136	0.327651348483195
97	chr10	12391596	-	cg12142685	69678234	96772322	TAACAAAAAATAAAACTAACAAACAACAACAAAAAAACCAACACACAACA	TAACAAAAAATAAAACTAACAAACGACGACAAAAAAACCGACGCGCGACG	I	A	Red	NA	NA	NA	NA	NA	NA	chr10:12390802-12392589	Island	GAGGCAAGAAAGTAGCAGAAAGTGAGGCTGGCAGGCGGCGGCAAAGGAGCCGGCGCGCGG[CG]GCGGCAGGAAGTCTGTGCCCGAGAACAGCAGAAATAAGAGCCAGGGAGGGACCGCGGCCG	CGCCGCGCGCCGGCTCCTTTGCCGCCGCCTGCCAGCCTCACTTTCTGCTA	CAMK1D;CAMK1D;CAMK1D;CAMK1D	NM_020397;NM_153498;NM_020397;NM_153498	5'UTR;5'UTR;1stExon;1stExon	high-CpG:12431408-12431833	NA	NA	NA	10:12430708-12432640	10:12391512-12391839	Promoter_Associated	CAMK1D;CAMK1D;CAMK1D;CAMK1D	ENST00000487696.1;ENST00000378847.3;ENST00000378847.3;ENST00000378845.1	TSS200;5'UTR;1stExon;TSS200	CAMK1D;CAMK1D;CAMK1D;CAMK1D	ENST00000487696.1;ENST00000378847.3;ENST00000378847.3;ENST00000378845.1	TSS200;5'UTR;1stExon;TSS200	chr10:12390365-12391775	3	NA	NA	NA	NA	NA	NA	NA	0.524485932629132	0.165252009543897	-0.359233923085235
98	chr3	182756201	+	cg20721090	32712122	NA	ATTAATAATTAATCAAAACTCTAATCTCTATAACTCCAACCACACTAACC	NA	II	NA	NA	NA	NA	NA	NA	NA	NA	NA	OpenSea	TCTGGAAGATTGGACAGGAATGCATGGCTCCATGCTGAGTGAGTCTCAGAAGCGGTGAGG[CG]GCCAGTGTGGTTGGAGCCACAGAGACCAGAGCTTTGATCAATTATTAACAATAACAAGTT	CGGCCAGTGTGGTTGGAGCCACAGAGACCAGAGCTTTGATCAATTATTAA	MCCC1;MCCC1;MCCC1;MCCC1	NR_120640;NR_120639;NM_001293273;NM_020166	Body;Body;Body;Body	NA	NA	NA	NA	NA	NA	NA	MCCC1	ENST00000489909.1	TSS1500	MCCC1;MCCC1;MCCC1	ENST00000489909.1;ENST00000497830.1;ENST00000495767.1	TSS1500;3'UTR;3'UTR	chr3:182756020-182756295	3	NA	NA	NA	NA	NA	NA	NA	0.570423587555703	0.880116820649006	0.309693233093303
99	chr8	59507568	-	cg19998408	99662156	NA	CCTAAATTTCCTCTCTATAACAAAATAAACAAACTAAATCAATACTTCTC	NA	II	NA	NA	NA	NA	NA	NA	NA	NA	NA	OpenSea	TAGTCTCTGGACCTGGGTTTCCTCTCTGTAGCAGGATGAACAGGCTAGGTCAGTGCTTCT[CG]AGCCTTTCTACCAGAGAACATGAAGGTCTTAATGAGAGAGGGCAGAGAACACACATATCA	CTGGGTTTCCTCTCTGTAGCAGGATGAACAGGCTAGGTCAGTGCTTCTCG	NSMAF;NSMAF	NM_001144772;NM_003580	Body;Body	NA	NA	NA	NA	NA	NA	NA	NA	NA	NA	NSMAF;NSMAF;NSMAF;NSMAF;NSMAF	ENST00000519166.1;ENST00000524148.1;ENST00000519174.1;ENST00000523177.1;ENST00000523106.1	TSS1500;TSS200;TSS1500;3'UTR;3'UTR	chr8:59507300-59507575	3	NA	NA	NA	NA	NA	NA	NA	0.908760248548309	0.623914799300177	-0.284845449248132
100	chr17	43870537	+	cg09422970	63803577	NA	RAAACACAAAACAATACTAAAATCTTTTAATATTACTAAACCRCRCTACC	NA	II	NA	NA	NA	NA	NA	NA	NA	NA	NA	OpenSea	ATAGGTCCCTCTCTGCCTCCGCGTGTGGATTTGTGACTCAACGGCTTATCAAGGGCTACG[CG]GCAGCGCGGCTTAGTAACATTAAAAGATTCCAGCACTGCCCTGTGTTCCGCCTCCGGTCC	CGGCAGCGCGGCTTAGTAACATTAAAAGATTCCAGCACTGCCCTGTGTTC	CRHR1;CRHR1;LINC02210-CRHR1;LINC02210-CRHR1;CRHR1;CRHR1;CRHR1;CRHR1	NM_001303020;NM_001303018;NM_001256299;NM_001303016;NM_004382;NM_001145146;NM_001145148;NM_001145147	5'UTR;5'UTR;5'UTR;5'UTR;Body;Body;Body;Body	NA	NA	NA	NA	NA	NA	NA	CRHR1;CRHR1	ENST00000293493.7;ENST00000339069.5	5'UTR;5'UTR	CRHR1;CRHR1	ENST00000293493.7;ENST00000339069.5	5'UTR;5'UTR	chr17:43870440-43870650	3	NA	NA	NA	NA	NA	NA	NA	0.596643099210445	0.870486278049216	0.273843178838771
101	chr18	74534576	-	cg16237672	88748182	93669241	TATAAATAAATATAAATACAAACCAAACCACCAACAATACCACAAAACCA	TATAAATAAATATAAATACGAACCGAACCGCCGACGATACCGCGAAACCG	I	C	Grn	NA	NA	NA	NA	NA	NA	chr18:74533809-74535905	Island	TGTGAGTGTGAGTGTGAGTGGGTGTGGGTGCGAGCCGGGCCGCCGACGATGCCGCGGGGC[CG]CCCCCCGAAGCCCAGGGAGAGCAAGGCGCGCGGCGACTCCGGTAAGGCCCGCGGCCGCGC	CGGCCCCGCGGCATCGTCGGCGGCCCGGCTCGCACCCACACCCACTCACA				high-CpG:72663446-72663699	NA	NA	NA	18:72662798-72664497	18:74534569-74535053	Promoter_Associated	NA	NA	NA	NA	NA	NA	chr18:74534405-74535175	3	NA	NA	NA	NA	NA	TRUE	NA	0.580123077645357	0.0675996484563281	-0.512523429189029
102	chr17	74113667	-	cg00904580	17722286	NA	CTTATTTTTTCCCATTTTCATTATCATATAAACCAAACATAATAACTCAC	NA	II	NA	NA	NA	NA	NA	NA	NA	NA	chr17:74117508-74118380	N_Shelf	AAAATCTTTTTCTTATTTTTTCCCATTTTCATTATCATGTGGGCCAGGCATGGTGGCTCA[CG]CTTATAATCCCAGCACTTTGGGAGGCCATTTCGGGTGGATTCCCTGAGTTTAGGAGTTTG	TTATTTTTTCCCATTTTCATTATCATGTGGGCCAGGCATGGTGGCTCACG				NA	NA	NA	NA	NA	NA	NA	NA	NA	NA	NA	NA	NA	NA	NA	NA	NA	NA	NA	NA	TRUE	NA	0.50522768636482	0.837056391575601	0.331828705210781
103	chr3	14220407	+	cg04894169	32716976	NA	ACCATTTTTCCTAAATCTAAAAAAAACAACCTAATACAAAAAACTCCTTC	NA	II	NA	NA	rs3731055	0.06529600000000001	NA	NA	NA	NA	chr3:14219715-14220408	Island	GCAGGGTTTGAAACATGGCGGACGACGTAGACCAGGTAAGTGTATTTTAAGGAGGTCGCT[CG]AAGGAGCTTCTTGTACTAGGCTGCTTTTTCCAGACTCAGGAAAAATGGCCAGTCGTGCCT	CCATTTTTCCTGAGTCTGGAAAAAGCAGCCTAGTACAAGAAGCTCCTTCG	XPC;XPC;XPC;LSM3	NR_027299;NM_001145769;NM_004628;NM_014463	TSS1500;TSS1500;TSS1500;Body	NA	NA	NA	NA	NA	3:14219212-14221098	Promoter_Associated	XPC;XPC	ENST00000285021.7;ENST00000449060.2	TSS200;TSS1500	XPC;XPC;XPC;XPC	ENST00000285021.7;ENST00000449060.2;ENST00000476581.2;ENST00000511155.1	TSS200;TSS1500;TSS1500;TSS1500	NA	NA	chr3:14219043-14220702	6	chr3:14217587-14221769	6	NA	TRUE	NA	0.640175032812419	0.386058086453879	-0.25411694635854
104	chr3	42699215	-	cg04634182	86723428	NA	ACTACCCCTTAAATTCTATAACCAAAAACTAAACAATAAACAATAAACCC	NA	II	NA	NA	NA	NA	NA	NA	NA	NA	chr3:42700092-42700355	N_Shore	TTCCCTCAGGTGCTACCCCTTGGATTCTGTAGCCAGAGACTGGGCAGTGAGCAGTGAGCC[CG]GCTTCTGTTCTTGAGGTGTTTGGGGCTGGGCAAGCTTGCTTTTATTGGTATGTGTGAGTG	CGGGCTCACTGCTCACTGCCCAGTCTCTGGCTACAGAATCCAAGGGGTAG	ZBTB47	NM_145166	5'UTR	NA	NA	NA	NA	NA	NA	NA	ZBTB47;ZBTB47;ZBTB47	ENST00000505904.1;ENST00000232974.6;ENST00000457842.3	TSS1500;5'UTR;5'UTR	ZBTB47;ZBTB47;ZBTB47	ENST00000505904.1;ENST00000232974.6;ENST00000457842.3	TSS1500;5'UTR;5'UTR	NA	NA	chr3:42692779-42709889	6	NA	NA	NA	TRUE	NA	0.493527531788262	0.905438168968725	0.411910637180463
105	chr1	100435557	-	cg24847481	36758929	93719250	AAACAAAAACCAAAACATTTAAAAAACAAAACCACAAAAACCCAAAAACA	AAACGAAAACCGAAACATTTAAAAAACGAAACCGCGAAAACCCGAAAACG	I	C	Grn	NA	NA	NA	NA	NA	NA	chr1:100435297-100436070	Island	TTGCCAGAGCCGAGGCGGAAGCCGGAGCATTTGGGGGACGGGACCGCGGGAACCCGGAAA[CG]CCTGGGCTGCACCGAGCTGGCGGTGGCTACGGCGACGGGAGCCGGCGGCGCTGCGGGTCA	AGGCGGAAGCCGGAGCATTTGGGGGACGGGACCGCGGGAACCCGGAAACG	SLC35A3;SLC35A3	NM_012243;NM_012243	5'UTR;1stExon	high-CpG:100208129-100208224	NA	NA	NA	1:100207922-100208695	1:100434560-100436342	Promoter_Associated	SLC35A3;SLC35A3;RP5-884G6.2;SLC35A3;SLC35A3;SLC35A3	ENST00000370153.1;ENST00000370155.3;ENST00000454219.1;ENST00000427993.2;ENST00000370155.3;ENST00000427993.2	TSS1500;1stExon;TSS200;1stExon;5'UTR;5'UTR	SLC35A3;SLC35A3;SLC35A3;SLC35A3;RP5-884G6.2;SLC35A3;SLC35A3;SLC35A3	ENST00000533028.1;ENST00000532693.1;ENST00000370153.1;ENST00000370155.3;ENST00000454219.1;ENST00000427993.2;ENST00000370155.3;ENST00000427993.2	TSS1500;TSS1500;TSS1500;1stExon;TSS200;1stExon;5'UTR;5'UTR	chr1:100434805-100435635	3	NA	NA	NA	NA	NA	TRUE	NA	0.301685666084264	0.0776503885258457	-0.224035277558418
106	chr7	129142123	+	cg07968522	50639263	92644820	ATCTAAATTTAAACTACCAAAACAACAAACACAAAACAAAAAAACAAACA	GTCTAAATTTAAACTACCGAAACGACGAACGCGAAACGAAAAAACGAACG	I	C	Grn	NA	NA	NA	NA	NA	NA	chr7:129142171-129143038	N_Shore	ACCCCAGTGGGAGCGCCGCCCGCGCCCGCCCCCTCGCCCCGCGCCCGCCCCCTCGCCCCG[CG]CCCGCCCCCTCGCCCCGCGCCCGCCGCTCCGGCAGCCCAAACCCAGACGCTAAAGCGCCG	CGCCCGCCCCCTCGCCCCGCGCCCGCCGCTCCGGCAGCCCAAACCCAGAC	SMKR1	NM_001195243	TSS200	NA	NA	NA	NA	7:128929199-128930274	7:129141690-129143549	Promoter_Associated	RP11-305M3.3	ENST00000462322.1	TSS200	RP11-305M3.3;RP11-305M3.3	ENST00000488846.1;ENST00000462322.1	TSS1500;TSS200	NA	NA	chr7:129141637-129143470	6	chr7:129141408-129143317	6	NA	NA	NA	0.579807058927583	0.132930894034119	-0.446876164893464
107	chr17	28619340	-	cg20830965	81649955	20603206	ACAAATTCCCTATAAACCCAAACCCCCAATACTCTAACATCAAAAAATCA	ACGAATTCCCTATAAACCCAAACCCCCAATACTCTAACATCGAAAAATCG	I	T	Red	NA	NA	NA	NA	NA	NA	chr17:28618370-28619273	S_Shore	GGAGGGAGGCTGACGGGTTCCCTGTGGGCCCAGACCCCCAGTACTCTAGCATCGGGGAAT[CG]TCCCCAGGAAGCCTTGTGAGAAGCCAAAAGGGAGCTCGAGGCGGGAGGGAGGAGCTGAGA	ACGGGTTCCCTGTGGGCCCAGACCCCCAGTACTCTAGCATCGGGGAATCG	BLMH	NM_000386	TSS1500	high-CpG:25643060-25643524	NA	NA	NA	17:25642497-25643586	17:28617754-28619706	Promoter_Associated	BLMH;BLMH	ENST00000394819.3;ENST00000261714.5	TSS1500;TSS1500	BLMH;BLMH	ENST00000394819.3;ENST00000261714.5	TSS1500;TSS1500	chr17:28619285-28619755	3	NA	NA	NA	NA	NA	TRUE	NA	0.631594673628603	0.116804585239405	-0.514790088389198
108	chr2	241172262	+	cg20883195	79635484	75624521	ACTAAAAAAACTAAAATCTCCTCCAAAAAAAACCAAACCTCAAAAACCCA	GCTAAAAAAACTAAAATCTCCTCCGAAAAAAACCAAACCTCGAAAACCCG	I	C	Grn	NA	NA	NA	NA	NA	NA	NA	OpenSea	GGAAGGACGGGTCTGTGCGGAAGGCTCTGCGGCCGGCTCTGCCCCCAGGGCTCCCAGCAG[CG]GGCTCCCGAGGCCTGGCTTCTCCCGGAGGAGACCCCAGCTTCTCCAGCGTTCTTACATTT	CGGGCTCCCGAGGCCTGGCTTCTCCCGGAGGAGACCCCAGCTTCTCCAGC				NA	NA	NA	NA	2:240820882-240820961	2:241172114-241173800	Unclassified	AC124861.1	ENST00000457178.1	3'UTR	AC124861.1	ENST00000457178.1	3'UTR	chr2:241171985-241172295	3	NA	NA	NA	NA	NA	TRUE	NA	0.43419965460033	0.711312736299757	0.277113081699427
109	chr11	905719	+	cg09697668	96633588	NA	AAATAACTATATTTTCTCCTAATACTTAACRTAACATCACCACCATCATC	NA	II	NA	NA	NA	NA	NA	NA	NA	NA	NA	OpenSea	ACTCCATCTCAAAAAAAAAAAAGAAAAAAATCGTAGGCTCAGAGAAGCCTACGATAATAA[CG]ATGATGGTGGTGATGCCACGTTAAGTACTAGGAGAAAATATAGCTACCTATTTATGCAGT	CGATGATGGTGGTGATGCCACGTTAAGTACTAGGAGAAAATATAGCTACC	CHID1;CHID1;CHID1;CHID1;CHID1	NM_001142677;NM_023947;NM_001142674;NM_001142676;NM_001142675	5'UTR;5'UTR;5'UTR;5'UTR;5'UTR	NA	NA	NA	NA	NA	NA	NA	CHID1;CHID1;CHID1;CHID1;CHID1;CHID1;CHID1;CHID1	ENST00000336845.5;ENST00000528581.1;ENST00000436108.2;ENST00000429789.2;ENST00000323578.8;ENST00000449825.1;ENST00000526714.1;ENST00000454838.2	5'UTR;5'UTR;5'UTR;5'UTR;5'UTR;5'UTR;TSS1500;TSS1500	CHID1;CHID1;CHID1;CHID1;CHID1;CHID1;CHID1;CHID1;CHID1;CHID1;CHID1;CHID1;CHID1;CHID1;CHID1;CHID1	ENST00000531859.1;ENST00000534254.1;ENST00000528426.1;ENST00000336845.5;ENST00000528581.1;ENST00000525225.1;ENST00000530939.1;ENST00000436108.2;ENST00000429789.2;ENST00000323578.8;ENST00000528154.1;ENST00000525840.1;ENST00000533059.1;ENST00000449825.1;ENST00000526714.1;ENST00000454838.2	5'UTR;5'UTR;5'UTR;5'UTR;5'UTR;5'UTR;5'UTR;5'UTR;5'UTR;5'UTR;5'UTR;5'UTR;5'UTR;5'UTR;TSS1500;TSS1500	NA	NA	NA	NA	NA	NA	NA	NA	NA	0.617894900652978	0.86605392664036	0.248159025987382
110	chr1	202162967	+	cg27091807	66688959	31806899	AAAAACCACCCCAAAAACTCTATTAAACAACAACAACAACAATAAAAACA	AAAAACCGCCCCAAAAACTCTATTAAACGACGACGACGACGATAAAAACG	I	C	Grn	NA	NA	NA	NA	NA	NA	chr1:202162958-202163390	Island	GAAACTGAATAACGAAGATCACTCAACAATGCCTGCCCCTCTCTGACTGCACCGTCCCGG[CG]CTCCCACCGCCGCCGCCGCCGCCCAATAGAGCCCCTGGGGCGGTCCCCACCGACGGTGCA	GGGGACCGCCCCAGGGGCTCTATTGGGCGGCGGCGGCGGCGGTGGGAGCG	LGR6	NM_001017403	TSS200	NA	NA	NA	NA	1:200429582-200430013	NA	NA	LGR6;LGR6;LGR6	ENST00000367278.3;ENST00000420582.2;ENST00000420582.2	TSS200;5'UTR;1stExon	LGR6;LGR6;LGR6	ENST00000367278.3;ENST00000420582.2;ENST00000420582.2	TSS200;5'UTR;1stExon	chr1:202162020-202163195	3	NA	NA	NA	NA	NA	NA	NA	0.415306954262397	0.0407586010254884	-0.374548353236908
111	chr21	40752116	-	cg11388866	72639825	74670125	AAATAAATACTAAAAAACTACAAAACCACCAAAAACCCAAAAAAAACCCA	AAATAAATACTAAAAAACTACGAAACCGCCGAAAACCCAAAAAAAACCCG	I	A	Red	NA	NA	NA	NA	NA	NA	chr21:40752087-40752825	Island	CTGGTTCAGTAGGGATGGGTGCTAGAAGGCTACGGAACCGCCGAAGGCCCAGGAGAAACC[CG]GAACGTGTTAACCGCTCCAACTGGAGCCGGACGAAAAAACGGCCCCGCCTCCCGCGAGGG	CGGGTTTCTCCTGGGCCTTCGGCGGTTCCGTAGCCTTCTAGCACCCATCC	GET1	NM_004627	TSS200	NA	NA	NA	NA	21:39673958-39674407	21:40751723-40753077	Promoter_Associated	WRB;WRB;WRB	ENST00000398753.1;ENST00000333781.5;ENST00000541890.1	TSS1500;TSS200;TSS200	WRB;WRB;WRB;WRB;WRB;WRB;TMPRSS3	ENST00000487869.1;ENST00000471468.1;ENST00000398753.1;ENST00000442773.1;ENST00000333781.5;ENST00000541890.1;ENST00000553129.1	TSS1500;TSS1500;TSS1500;TSS1500;TSS200;TSS200;3'UTR	NA	NA	chr21:40751871-40753290	6	chr21:40751484-40753503	6	NA	TRUE	NA	0.402812264098181	0.159325051388541	-0.24348721270964
112	chr17	64298763	+	cg04533189	72733105	92673535	AAAAAAAATCAAACTAATACTACACAAAACAAAAACAAAAACCAAAACCA	GAAAAAAATCGAACTAATACTACGCGAAACGAAAACGAAAACCGAAACCG	I	C	Grn	rs61762373	0.023163	NA	NA	NA	NA	chr17:64298047-64299617	Island	AGGAAGCGCGAGCGCCGGGCACCGGGCTGTCAGTGAGCCTGGGGCCAGCGGGCGAGCCAG[CG]GCTCCGGCTCCCGCTCCCGCTCCGCGCAGCACCAGCCCGACTCTCCCCGGCCCCCGCCGC	CGGCTCCGGCTCCCGCTCCCGCTCCGCGCAGCACCAGCCCGACTCTCCCC	PRKCA	NM_002737	TSS200	high-CpG:61729073-61729327	NA	NA	NA	17:61728450-61730079	17:64297874-64299766	Promoter_Associated	PRKCA	ENST00000413366.2	TSS200	PRKCA	ENST00000413366.2	TSS200	chr17:64298545-64298815	3	NA	NA	NA	NA	NA	TRUE	NA	0.336483376065834	0.0597222390756917	-0.276761136990142
113	chr10	116786342	-	cg25751164	9805488	NA	AACTTTATTATCTACCTAAACAAATAACTAACCACTAAATAAACCTCRAC	NA	II	NA	NA	NA	NA	NA	NA	NA	NA	NA	OpenSea	GAGAAAAATTGAGCTTTATTGTCTGCCTAGGCAGATGGCTGACCACTAGGTGGGCCTCGG[CG]TCACGTCCAGGGTAATTGGTTGCTGGGGTGTTTCTGGCGAGGAAGATTCACGCTTCAGCT	CGCCGAGGCCCACCTAGTGGTCAGCCATCTGCCTAGGCAGACAATAAAGC				NA	NA	NA	NA	NA	NA	NA	NA	NA	NA	NA	NA	NA	chr10:116786160-116786470	3	NA	NA	NA	NA	NA	NA	NA	0.440496384057609	0.757112545413545	0.316616161355936
114	chr16	85254209	+	cg03662545	5763526	91664270	CAAAACAAACAAACAACAACAAACAACAACAAACAAACCCAAAAAACCCA	CAAAACAAACGAACAACAACGAACAACAACGAACAAACCCGAAAAACCCG	I	C	Grn	NA	NA	NA	NA	NA	NA	NA	OpenSea	GACTTTGGTCGTCAAACCACCTCTTCCCCTCCCTTTTGAACTTCAGCCTCCCCACACAGG[CG]GGCTTCTCGGGCCTGCCCGCTGCTGCCCGCTGCTGCCCGCTTGCCCTGGCCCGTCTCGCT	CGGGCTTCTCGGGCCTGCCCGCTGCTGCCCGCTGCTGCCCGCTTGCCCTG				NA	NA	NA	TRUE	16:83811601-83811769	NA	NA	NA	NA	NA	NA	NA	NA	chr16:85253765-85254695	3	NA	NA	NA	NA	NA	TRUE	NA	0.5341157278399	0.770868916411717	0.236753188571817
115	chr2	39715532	-	cg09493654	5717543	NA	AAAAAATCACTATATAATACCCAAAACTAATAAACTCAAACAATCCTCCC	NA	II	NA	NA	NA	NA	NA	NA	NA	NA	NA	OpenSea	CCTCTGCTCCTGGGAGGTCACTATATGATGCCCAGAACTAGTGGGCTCAAGCAATCCTCC[CG]CCTCAGCCTCCCAAGTAGCTGGGTCTATAGGCACACACCACCACACCCAGCTATTTTTTA	CGGGAGGATTGCTTGAGCCCACTAGTTCTGGGCATCATATAGTGACCTCC	MAP4K3-DT	NR_037875	Body	NA	NA	NA	NA	NA	NA	NA	AC007246.3	ENST00000449569.1	5'UTR	AC007246.3;AC007246.3;AC007246.3;AC007246.3;AC007246.3	ENST00000426083.1;ENST00000443038.1;ENST00000422128.1;ENST00000449569.1;ENST00000446698.1	5'UTR;5'UTR;5'UTR;5'UTR;5'UTR	NA	NA	NA	NA	chr2:39715494-39715997	6	NA	NA	NA	0.449423949202282	0.785910583385202	0.33648663418292
116	chr10	27529782	+	cg10554839	98639568	92603378	CAAATCAAATAAATAAAATTTACTACACTACTACTACAACAACAACAACA	CGAATCGAATAAATAAAATTTACTACACTACTACTACGACGACGACGACG	I	C	Grn	NA	NA	NA	NA	NA	NA	chr10:27529218-27530102	Island	CGTCTGTCAGTCCGTGCCCTCCCCACAGCCCCGCCCCAGAGTCACCGGAGGACCCACTGG[CG]CCGCCGCCGCCGCAGCAGCAGTGCAGCAAACCCCACCCACCCGACCCGCCGCCGCGGCAA	CGCCGCCGCCGCCGCAGCAGCAGTGCAGCAAACCCCACCCACCCGACCCG	ACBD5;ACBD5;ACBD5;ACBD5	NM_145698;NM_001042473;NM_145698;NR_024150	5'UTR;5'UTR;1stExon;Body	high-CpG:27569269-27570015	NA	NA	NA	10:27569225-27570173	10:27529006-27530430	Promoter_Associated	ACBD5;ACBD5;ACBD5;ACBD5;ACBD5;ACBD5;ACBD5	ENST00000375905.4;ENST00000375889.3;ENST00000375888.1;ENST00000476758.1;ENST00000375897.3;ENST00000396271.3;ENST00000375901.1	5'UTR;5'UTR;TSS1500;TSS1500;TSS200;TSS200;5'UTR	ACBD5;ACBD5;ACBD5;ACBD5;ACBD5;ACBD5;ACBD5;ACBD5;ACBD5	ENST00000412279.1;ENST00000375905.4;ENST00000375889.3;ENST00000375888.1;ENST00000476758.1;ENST00000375897.3;ENST00000396271.3;ENST00000426079.1;ENST00000375901.1	5'UTR;5'UTR;5'UTR;TSS1500;TSS1500;TSS200;TSS200;TSS200;5'UTR	chr10:27529180-27530570	3	NA	NA	NA	NA	NA	TRUE	NA	0.421088178316194	0.0561064468619851	-0.364981731454209
117	chr14	90167635	+	cg16725948	62645534	80664408	TCAAACCTTTTTTCCACACCTAATCAAAACTACACACATATACACACACA	TCGAACCTTTTTTCCACACCTAATCAAAACTACACGCGTATACACACACG	I	C	Grn	NA	NA	NA	NA	NA	NA	chr14:90167782-90168352	N_Shore	CCTTCAGGTGACAACACCTAGGGTAAAAGGATGGGACATCAGGCTGCAGACGTGCGTATG[CG]TGTGTGCACACGCGTGCAGTCTTGACTAGGTGTGGAAAAAAGGTCCGAAGAGATTCCAAA	TCGGACCTTTTTTCCACACCTAGTCAAGACTGCACGCGTGTGCACACACG				NA	NA	CDMR	NA	14:89237378-89238061	14:90167257-90168591	Promoter_Associated	RP11-33N16.3	ENST00000555070.1	3'UTR	RP11-33N16.3	ENST00000555070.1	3'UTR	chr14:90167460-90167915	3	NA	NA	NA	NA	NA	TRUE	NA	0.339116099981819	0.606301761643763	0.267185661661944
118	chr9	111727284	-	cg09514664	64767880	67683979	AAATTCAAATAATTCTCATACCTCAACCATAATATCTAAAATTACAAACA	GAATTCAAATAATTCTCGTACCTCAACCGTAATATCTAAAATTACAAACG	I	C	Grn	NA	NA	NA	NA	NA	NA	NA	OpenSea	CCTCCGCCTCCCGGGTTCAAGTGATTCTCGTGCCTCAGCCGTAGTATCTGGGATTACAGG[CG]CACATCAACACATTCGGCTAATTTTTGTATTTTTAGTAGAGACAGGGTTTCACCATGTTG	CGCCTGTAATCCCAGATACTACGGCTGAGGCACGAGAATCACTTGAACCC	CTNNAL1;CTNNAL1	NM_003798;NM_001286974	Body;Body	NA	NA	NA	NA	NA	NA	NA	CTNNAL1	ENST00000374594.1	TSS1500	CTNNAL1	ENST00000374594.1	TSS1500	NA	NA	NA	NA	NA	NA	NA	NA	NA	0.472285526159698	0.695319240147598	0.2230337139879
119	chr8	95286745	+	cg22140793	12628125	NA	TTCTTTAAAAAACCTCCTCCTTTCACACTCAAAACTTCTATATAACAACC	NA	II	NA	NA	rs115866468	0.022364	NA	NA	NA	NA	NA	OpenSea	TCAACCTTGGTCCAATCAACTGAAGCCTGGAAGGCAGAGCCTGGAACTGTAGCACAAATA[CG]GCTGCCACACAGAAGCCTTGAGTGTGAAAGGAGGAGGCTCTCTAAAGAAAGGGATTGCTG	CGGCTGCCACACAGAAGCCTTGAGTGTGAAAGGAGGAGGCTCTCTAAAGA				NA	NA	NA	TRUE	NA	NA	NA	NA	NA	NA	NA	NA	NA	chr8:95286320-95286795	3	NA	NA	NA	NA	NA	TRUE	NA	0.536043838891379	0.903894768787125	0.367850929895745
120	chr6	149639041	-	cg03806038	41760292	9623325	AAAAACTAAAATATCCCCCCTACCAAATAAAACCAAAAACAACAACAACA	AAAAACTAAAATATCCCCCCTACCGAATAAAACCGAAAACGACGACGACG	I	C	Grn	NA	NA	NA	NA	NA	NA	chr6:149638018-149639518	Island	CGGGGAGGGAGGGAGGGCTGAGGTGTCCCCCCTGCCGGGTGGAACCGGAGGCGGCGGCGG[CG]CTGGCGGCGGCCGTGGTGGCGGAGGCGACGGTGGAGACGGCTGCCCTAGTGGGAGAGGCG	CGCCGCCGCCGCCTCCGGTTCCACCCGGCAGGGGGGACACCTCAGCCCTC	TAB2	NM_015093	TSS200	high-CpG:149679982-149680845	NA	NA	NA	6:149679683-149681524	NA	NA	TAB2;TAB2;TAB2	ENST00000538427.1;ENST00000461481.1;ENST00000392282.1	TSS1500;TSS1500;TSS200	TAB2;TAB2;TAB2	ENST00000538427.1;ENST00000461481.1;ENST00000392282.1	TSS1500;TSS1500;TSS200	chr6:149637740-149639630	3	NA	NA	NA	NA	NA	TRUE	NA	0.422613388879403	0.0808173599946593	-0.341796028884744
121	chr3	123303464	+	cg26385494	82773127	96798821	AAATCAAACCAAATTCCCAAACACTAAAACACAAAAACAACTACCAAACA	AAATCGAACCAAATTCCCAAACACTAAAACGCGAAAACGACTACCGAACG	I	C	Grn	rs117137616	0.076877	NA	NA	NA	NA	chr3:123303339-123303929	Island	GCCCCCGGCCCCGCACCTGTGGCCAGCCCCACCTTTCCTCCCGCGGCCCTCGCGAGCCAG[CG]CCCGGCAGCCGTCCCCGCGCCCCAGTGCCTGGGAACTTGGCTCGACCCCCAGCGCAGGAG	CGCCCGGCAGCCGTCCCCGCGCCCCAGTGCCTGGGAACTTGGCTCGACCC	HACD2	NM_198402	Body	NA	NA	NA	NA	3:124786030-124786908	NA	NA	MYLK-AS1	ENST00000470449.1	TSS1500	MYLK-AS1;MYLK-AS1;PTPLB	ENST00000485162.1;ENST00000463408.1;ENST00000469317.1	TSS1500;TSS1500;TSS200	chr3:123302960-123303775	3	NA	NA	NA	NA	NA	TRUE	NA	0.247870593913353	0.0324216271488413	-0.215448966764512
122	chr17	76228041	+	cg16059038	48756189	72646241	AAAAAAAACAAATCAAAAATAACAAAACCCCAAAAACAACAAAAAACACA	AAAAAAAACGAATCGAAAATAACAAAACCCCGAAAACGACGAAAAACGCG	I	C	Grn	rs8068943	0	NA	NA	NA	NA	chr17:76228110-76228380	N_Shore	CTCAGAAGAGCCGGGCGCCGCCGCGCCCGCCCGCCCCCCGTCCCCCGGCTCCCGGCTCCG[CG]CGCCCCCCGCCGCCCCCGGGGCCCTGCTACCCCCGACCCGTCCCCTCCCGCCGGCCGCCC	CGCGCCCCCCGCCGCCCCCGGGGCCCTGCTACCCCCGACCCGTCCCCTCC	TMEM235;TMEM235;TMEM235	NM_001204210;NM_001204212;NM_001204211	5'UTR;5'UTR;5'UTR	NA	NA	NA	NA	17:73739204-73739939	17:76227564-76228866	Unclassified_Cell_type_specific	TMEM235;AC087645.3	ENST00000374946.3;ENST00000550981.2	5'UTR;TSS200	TMEM235;AC087645.3	ENST00000374946.3;ENST00000550981.2	5'UTR;TSS200	chr17:76227505-76229255	3	NA	NA	NA	NA	NA	NA	NA	0.44830964071637	0.0789955665050866	-0.369314074211283
123	chr15	99192228	-	cg17375167	35738929	1673426	TTTATATATATCCTAAATTTAAAAAAAAACTCACCACAACAACAACAACA	TTTATATATATCCTAAATTTAAAAAAAAACTCGCCGCGACGACGACGACG	I	C	Grn	NA	NA	NA	NA	NA	NA	chr15:99190446-99194559	Island	CCGGCCCGCCGCTTTGTGTGTGTCCTGGATTTGGGAAGGAGCTCGCCGCGGCGGCGGCGG[CG]CTGAGGGAGGAGGCGGCGGCGAGCGGAGCCAGGAGGAGGAGGAGGAGGGGGAGCCGCTCA	CGCCGCCGCCGCCGCGGCGAGCTCCTTCCCAAATCCAGGACACACACAAA	IGF1R	NM_000875	TSS1500	high-CpG:97009091-97010239	NA	NA	NA	15:97008806-97010201	15:99192220-99192508	Promoter_Associated	IGF1R;IGF1R;IGF1R	ENST00000558762.1;ENST00000268035.6;ENST00000268035.6	TSS200;5'UTR;1stExon	IGF1R;IGF1R;IGF1R;IGF1R	ENST00000559925.1;ENST00000558762.1;ENST00000268035.6;ENST00000268035.6	TSS1500;TSS200;5'UTR;1stExon	chr15:99191485-99192715	3	NA	NA	NA	NA	NA	TRUE	NA	0.517506215161846	0.098883416832188	-0.418622798329658
124	chr11	64512323	+	cg11674105	2733281	77746265	AAAAACAACCTAACACAAAAACAAAAACAAAACAACAAAAAACAAAACCA	AAAAACAACCTAACGCGAAAACGAAAACGAAACGACGAAAAACGAAACCG	I	C	Grn	NA	NA	NA	NA	NA	NA	chr11:64509433-64513826	Island	CCGTGCGCTCCCGCCCGCCGGCCTCGCTGCGGCTGCGGCTCCCGCCCGCTCTCCACGCCG[CG]GCCCCGCTCCCCGCCGCCCCGCCCCCGCCCCCGCGCCAGGCTGCCCCCTCCCCCCTCCGC	CGGCCCCGCTCCCCGCCGCCCCGCCCCCGCCCCCGCGCCAGGCTGCCCCC	RASGRP2;RASGRP2;RASGRP2;RASGRP2	NM_001098670;NM_153819;NM_001098671;NM_001098670	5'UTR;5'UTR;TSS1500;1stExon	high-CpG:64268126-64269211	NA	NA	NA	11:64266021-64270402	NA	NA	RASGRP2;RASGRP2;RASGRP2;RASGRP2;RASGRP2;RASGRP2;RASGRP2;RASGRP2;RASGRP2;RASGRP2	ENST00000377487.1;ENST00000377489.1;ENST00000354024.3;ENST00000377494.1;ENST00000377486.3;ENST00000439594.1;ENST00000394432.3;ENST00000377487.1;ENST00000394430.1;ENST00000377497.3	5'UTR;5'UTR;5'UTR;TSS1500;TSS1500;TSS1500;TSS1500;1stExon;TSS1500;TSS200	RASGRP2;RASGRP2;RASGRP2;RASGRP2;RASGRP2;RASGRP2;RASGRP2;RASGRP2;RASGRP2;RASGRP2;RASGRP2;RASGRP2;RASGRP2;RASGRP2;RASGRP2;RASGRP2;RASGRP2;RASGRP2;RASGRP2	ENST00000480443.1;ENST00000377487.1;ENST00000430645.1;ENST00000377485.1;ENST00000377489.1;ENST00000354024.3;ENST00000377494.1;ENST00000431822.1;ENST00000421556.1;ENST00000377486.3;ENST00000439594.1;ENST00000394432.3;ENST00000419843.1;ENST00000377487.1;ENST00000480443.1;ENST00000430645.1;ENST00000394430.1;ENST00000441258.1;ENST00000377497.3	3'UTR;5'UTR;5'UTR;5'UTR;5'UTR;5'UTR;TSS1500;TSS1500;TSS1500;TSS1500;TSS1500;TSS1500;TSS1500;1stExon;1stExon;1stExon;TSS1500;TSS200;TSS200	chr11:64510360-64512535	3	NA	NA	NA	NA	NA	NA	NA	0.479922850444997	0.208267057555943	-0.271655792889054
125	chr2	583872	+	cg06003267	33683559	97669569	AAAAATTTTCCCAACAACACATCATAAACACCAAAACCACCAAAAAAACA	AAAAATTTTCCCAACAACGCGTCATAAACGCCAAAACCACCGAAAAAACG	I	C	Grn	NA	NA	NA	NA	NA	NA	chr2:582399-582647	S_Shore	CCCCTGCTGGTCGCAGGGAACCTGTTCCCATCACGTCCCCACTCACCCACAAGGCAGCGG[CG]CCTCCTCGGTGGTCCTGGCGCCCATGACGCGTTGCTGGGAAAATCTCCCACCCGGACGTT	GGAGATTTTCCCAGCAACGCGTCATGGGCGCCAGGACCACCGAGGAGGCG				NA	NA	NA	NA	2:573823-573976	NA	NA	NA	NA	NA	NA	NA	NA	chr2:583705-584075	3	NA	NA	NA	NA	NA	TRUE	NA	0.475248167967718	0.75346109888666	0.278212930918942
126	chr16	65157839	-	cg26575535	98698848	NA	TAAATATCCAAAATAATAACCCCCTAAATCTCCAATAACCCCCCAACCTC	NA	II	NA	NA	NA	NA	NA	NA	NA	NA	chr16:65154656-65157664	S_Shore	TCCCCCCACCATAGGTGTCCAAGGTGATAGCCCCCTGGGTCTCCAGTAACCCCCCAACCT[CG]CACCACACTCTGCGCAAGGGACGCGCGAGGACATTGACTCCCGGTGCTTTCCTGTAGAGC	AGGTGTCCAAGGTGATAGCCCCCTGGGTCTCCAGTAACCCCCCAACCTCG				NA	NA	NA	NA	16:63712158-63715368	NA	NA	CDH11	ENST00000569624.1	3'UTR	CDH11;CDH11;CDH11;CDH11;CDH11	ENST00000563255.1;ENST00000569624.1;ENST00000568340.1;ENST00000563492.1;ENST00000563255.1	1stExon;3'UTR;3'UTR;3'UTR;3'UTR	NA	NA	chr16:65154553-65157912	6	chr16:65153407-65159081	6	NA	TRUE	NA	0.156216377302877	0.365697574531466	0.20948119722859
127	chr11	78285989	+	cg23243312	93700300	48799990	CATTCTTTCAACAATAATCTCTACAACCTTAAAACATTAACTCCACCCCA	CGTTCTTTCAACGATAATCTCTACAACCTTAAAACATTAACTCCGCCCCG	I	T	Red	NA	NA	NA	NA	NA	NA	chr11:78285405-78285995	Island	GCGTACTTGTGACCCAGGCTTAGGGAGGCGTGCGGGAGGGGGCGGGGTCAGGAGCCGAGA[CG]GGGCGGAGCTAATGCCCTAAGGTTGTAGAGATTATCGCTGAAAGAACGTGGGAGCACATC	CGGGGCGGAGCTAATGCCCTAAGGTTGTAGAGATTATCGCTGAAAGAACG	NARS2;NARS2	NM_024678;NM_001243251	TSS200;TSS200	NA	NA	NA	NA	11:77963054-77963777	11:78284912-78286552	Promoter_Associated	NARS2;NARS2	ENST00000528850.1;ENST00000281038.5	TSS1500;TSS200	NARS2;NARS2;NARS2;NARS2	ENST00000528850.1;ENST00000529880.1;ENST00000281038.5;ENST00000529571.1	TSS1500;TSS1500;TSS200;TSS200	chr11:78285805-78286050	3	NA	NA	NA	NA	NA	NA	NA	0.522097958807429	0.0199026585629741	-0.502195300244455
128	chr8	61429424	-	cg25118831	95806300	98726163	AACAAAACAAACACAAAACAAAACAAAACAAAACTCCAACTAACAAAACA	AACAAAACAAACGCGAAACGAAACGAAACGAAACTCCGACTAACGAAACG	I	C	Grn	NA	NA	NA	NA	NA	NA	chr8:61429174-61430173	Island	CAGGGCGGACCGGGCAAGGCAGGCGCGGGGCGGGGCGGGGCGGGGCTCCGGCTGGCGGGG[CG]CGGCCAGCGTGCAGGGCTGGGCCAGCGTGCGGGGCTCCTCCCCTTTCCTCCGGCGGCGCC	CGCCCCGCCAGCCGGAGCCCCGCCCCGCCCCGCCCCGCGCCTGCCTTGCC	RAB2A;RAB2A	NM_002865;NM_001242644	TSS200;TSS200	high-CpG:61591944-61592331	NA	NA	NA	8:61591682-61592858	8:61428915-61430412	Promoter_Associated	RAB2A;RAB2A;RAB2A;RAB2A;RAB2A	ENST00000529579.1;ENST00000543829.1;ENST00000531289.1;ENST00000262646.7;ENST00000262646.7	TSS1500;TSS1500;TSS200;5'UTR;1stExon	RAB2A;RAB2A;RAB2A;RAB2A;RAB2A;RAB2A;RP11-163N6.2;RP11-163N6.2;RAB2A;RAB2A	ENST00000481569.1;ENST00000529579.1;ENST00000543829.1;ENST00000466595.1;ENST00000429861.1;ENST00000531289.1;ENST00000530725.1;ENST00000532232.1;ENST00000262646.7;ENST00000262646.7	TSS1500;TSS1500;TSS1500;TSS1500;TSS1500;TSS200;TSS200;TSS200;5'UTR;1stExon	chr8:61429005-61429615	3	NA	NA	NA	NA	NA	NA	NA	0.358937689889461	0.0601070026848017	-0.298830687204659
129	chr5	140013652	+	cg08830139	4806110	NA	AAATACATCCACTTTTAAAAAAATTAATACTACCAAACACAATAACTCAC	NA	II	NA	NA	NA	NA	NA	NA	NA	NA	chr5:140011482-140012739	S_Shore	CTTGAACTCCTGACCTTGTGATCCACCCGCCTCGGCCTCCCAAAGTGCTGGGATTACAGG[CG]TGAGCCACTGTGCCTGGCAGTACTAACTTTCTTAAAAGTGGATGTATTTAACAGAGACAC	AATACATCCACTTTTAAGAAAGTTAGTACTGCCAGGCACAGTGGCTCACG	CD14;CD14	NM_000591;NM_001040021	TSS1500;TSS1500	NA	NA	NA	NA	NA	NA	NA	CD14	ENST00000302014.6	TSS1500	CD14;CD14;CD14;CD14	ENST00000498971.2;ENST00000519715.1;ENST00000512545.1;ENST00000302014.6	TSS1500;TSS1500;TSS1500;TSS1500	NA	NA	NA	NA	NA	NA	NA	TRUE	NA	0.439238097782259	0.7556223171867	0.316384219404442
130	chr3	121796580	-	cg01436254	76718425	NA	ATAAATAAAACTCCCTTTAAAAATTTCCCAAAACTTTACACTCATACTCC	NA	II	NA	NA	NA	NA	NA	NA	NA	NA	NA	OpenSea	TTGTCATGTTTGTGGATGGGGCTCCCTTTGGGGGTTTCCCAGGGCTTTACACTCATGCTC[CG]AGGGTACGTTTGTAGTCATTCTCATCAGTGGAAATGCCCACCTGCCGGCAGAAGTTATTT	CGGAGCATGAGTGTAAAGCCCTGGGAAACCCCCAAAGGGAGCCCCATCCA	CD86;CD86	NM_006889;NM_175862	TSS200;Body	NA	NA	NA	NA	NA	3:121796571-121796840	Unclassified_Cell_type_specific	CD86;CD86;CD86	ENST00000483949.1;ENST00000393627.2;ENST00000469710.1	TSS200;TSS200;5'UTR	CD86;CD86;CD86;CD86;CD86	ENST00000483949.1;ENST00000482356.1;ENST00000393627.2;ENST00000469710.1;ENST00000478390.1	TSS200;TSS200;TSS200;5'UTR;5'UTR	chr3:121796560-121796790	3	NA	NA	NA	NA	NA	TRUE	NA	0.360708610864653	0.69047739142778	0.329768780563127
131	chr17	27433837	+	cg13315166	63699267	NA	CTACTTACTAATAAACCAAACAATCATCCAAAAACRAACAAAACCTAAAC	NA	II	NA	NA	NA	NA	NA	NA	NA	NA	NA	OpenSea	GGGCCCAGGTGCCATCGGTGGGGCTCCCAAAGCACTAATAATTCTCATGCACCCTCAGTG[CG]CCCAGGCCCTGCTCGCTCCTGGATGATTGTCTGGCTCACCAGCAAGCAGACACCCCCAGC	CGCCCAGGCCCTGCTCGCTCCTGGATGATTGTCTGGCTCACCAGCAAGCA	MYO18A;MYO18A	NM_203318;NM_078471	Body;Body	NA	NA	NA	NA	NA	NA	NA	NA	NA	NA	MYO18A;MYO18A	ENST00000530254.1;ENST00000532143.1	3'UTR;3'UTR	NA	NA	chr17:27433598-27434585	6	NA	NA	NA	NA	NA	0.662252772971743	0.864370769117984	0.202117996146241
132	chr10	5617743	-	cg10410412	78606342	NA	AACCCCCCACAAAATAAAAACTTTATTATAACCCCAAAACAAAACCTAAC	NA	II	NA	NA	NA	NA	NA	NA	NA	NA	NA	OpenSea	TCACAGAAACCAGCCCCCCACAAGGTGAGGGCTTTATTGTGACCCCAAAGCAGGACCTGG[CG]GAGAGAAGCTGTGGCTCCGAGGGAGGCTCTTGACAGGCACTAATGGGCTCGCCAGAGCCA	CGCCAGGTCCTGCTTTGGGGTCACAATAAAGCCCTCACCTTGTGGGGGGC				NA	NA	NA	TRUE	NA	NA	NA	NA	NA	NA	NA	NA	NA	chr10:5617725-5617935	3	NA	NA	NA	NA	NA	TRUE	NA	0.5686698521222	0.85382243594557	0.285152583823369
133	chr1	45140114	+	cg15000684	74620893	32645273	TATAATAATTAAACAACACCCAAAAAACACCCAAATAAAACACAAATACA	TATAATAATTAAACGACGCCCAAAAAACGCCCGAATAAAACACGAATACG	I	C	Grn	NA	NA	NA	NA	NA	NA	chr1:45139770-45140584	Island	CCGAGGCCATGGTGAAGGCGCCGGCCCAGAGCACGGGTCTCCAGCCGGAACTCCCGCTTG[CG]CACCCGTGCCTCACCCGGGCGCCTCCTGGGCGCCGCCCAATCACCACACACCTCCCCCAA	CGCACCCGTGCCTCACCCGGGCGCCTCCTGGGCGCCGCCCAATCACCACA	ARMH1;TMEM53;TMEM53;TMEM53;TMEM53;TMEM53;TMEM53;TMEM53;TMEM53	NM_001145636;NM_001300748;NM_001300746;NM_001300747;NM_024587;NM_001300748;NM_001300747;NM_024587;NM_001300746	TSS1500;1stExon;1stExon;1stExon;1stExon;5'UTR;5'UTR;5'UTR;5'UTR	high-CpG:44912675-44912792	NA	NA	NA	1:44912111-44913152	1:45139334-45140702	Promoter_Associated	C1orf228;C1orf228;C1orf228;TMEM53;TMEM53;TMEM53;TMEM53;TMEM53;TMEM53;TMEM53;TMEM53;TMEM53;TMEM53;TMEM53	ENST00000458657.2;ENST00000535358.1;ENST00000444751.1;ENST00000372235.3;ENST00000372242.3;ENST00000372243.3;ENST00000372244.3;ENST00000372237.3;ENST00000372235.3;ENST00000372242.3;ENST00000372243.3;ENST00000372244.3;ENST00000372237.3;ENST00000476724.1	TSS1500;TSS1500;TSS1500;1stExon;1stExon;1stExon;1stExon;1stExon;5'UTR;5'UTR;5'UTR;5'UTR;5'UTR;TSS200	C1orf228;C1orf228;C1orf228;C1orf228;C1orf228;C1orf228;C1orf228;TMEM53;TMEM53;TMEM53;TMEM53;TMEM53;TMEM53;TMEM53;TMEM53;TMEM53;TMEM53;TMEM53;TMEM53;TMEM53;TMEM53;TMEM53	ENST00000424484.1;ENST00000418644.1;ENST00000441519.1;ENST00000445071.1;ENST00000453711.1;ENST00000421398.1;ENST00000444751.1;ENST00000372235.3;ENST00000372242.3;ENST00000372243.3;ENST00000495630.1;ENST00000372244.3;ENST00000372237.3;ENST00000372235.3;ENST00000372242.3;ENST00000372243.3;ENST00000372244.3;ENST00000372237.3;ENST00000420706.1;ENST00000476724.1;ENST00000495630.1;ENST00000468117.1	TSS1500;TSS1500;TSS1500;TSS1500;TSS1500;TSS1500;TSS1500;1stExon;1stExon;1stExon;1stExon;1stExon;1stExon;5'UTR;5'UTR;5'UTR;5'UTR;5'UTR;TSS200;TSS200;3'UTR;3'UTR	chr1:45140080-45140395	3	NA	NA	NA	NA	NA	NA	NA	0.47243370035368	0.0381152836129417	-0.434318416740738
134	chr17	1957154	-	cg14294250	32761951	88688920	ACCAATACCTCTAACAAAACCATAAAAACCAAAAAACAACACAAAAAACA	ACCGATACCTCTAACGAAACCATAAAAACCAAAAAACAACGCGAAAAACG	I	A	Red	rs112491239	0.011182	NA	NA	NA	NA	chr17:1952919-1962328	Island	CCCGGTGACTCAGCCGGTACCTCTGGCGGGGCCATGGGGGCCAGAGGACAGCGCGGGGGG[CG]GCGAGCGCGGTTGCTAAGCTCTCCAAGGCCTCGGAGGGACAGGATCTGGGCGCACCTCAC	CGCCCCCCGCGCTGTCCTCTGGCCCCCATGGCCCCGCCAGAGGTACCGGC	HIC1	NM_006497	TSS1500	NA	NA	NA	NA	17:1903519-1909615	17:1956840-1957478	Unclassified	HIC1;HIC1	ENST00000571875.1;ENST00000399849.2	TSS1500;TSS1500	HIC1;HIC1;HIC1	ENST00000574370.1;ENST00000571875.1;ENST00000399849.2	TSS1500;TSS1500;TSS1500	chr17:1956545-1957515	3	NA	NA	NA	NA	NA	TRUE	NA	0.350316290193324	0.0352681846377858	-0.315048105555538
135	chr5	179921655	-	cg15216925	66774562	2652351	AAACAAAAAACAACAACTAAAACAACAAAAAAACAACAACAATAACAACA	AAACAAAAAACAACGACTAAAACGACAAAAAAACGACGACGATAACGACG	I	C	Grn	NA	NA	NA	NA	NA	NA	chr5:179921201-179922179	Island	CTCTCGGAGGGGGAACAAAGAGCAGCGACTAAGGCGGCAGAGGAGCGGCGGCGGTGGCGG[CG]CTGCAGCAGCGGGCGGGACTGGTATGGTGGTTCCACAGGGCAGACCCCGCTGCACTCACA	CGCCGCCACCGCCGCCGCTCCTCTGCCGCCTTAGTCGCTGCTCTTTGTTC	CNOT6;CNOT6	NM_015455;NM_015455	5'UTR;1stExon	NA	NA	NA	NA	5:179853729-179854807	5:179920929-179922803	Promoter_Associated	CNOT6;CNOT6;CNOT6;CNOT6	ENST00000261951.4;ENST00000502447.1;ENST00000261951.4;ENST00000393356.1	1stExon;TSS200;5'UTR;5'UTR	CNOT6;CNOT6;CNOT6;CNOT6;CNOT6;CNOT6;CNOT6;CNOT6	ENST00000510148.1;ENST00000510148.1;ENST00000261951.4;ENST00000507016.1;ENST00000502447.1;ENST00000261951.4;ENST00000393356.1;ENST00000507016.1	1stExon;5'UTR;1stExon;1stExon;TSS200;5'UTR;5'UTR;5'UTR	chr5:179921485-179922695	3	NA	NA	NA	NA	NA	TRUE	NA	0.457398857173436	0.243050531303784	-0.214348325869652
136	chr16	75182837	-	cg05237023	25794129	76682500	TCTTTATCAAAAAATACACCTCAAACAAACAACAAAAAACTCAAACCACA	TCTTTATCAAAAAATACGCCTCAAACGAACGACGAAAAACTCGAACCGCG	I	C	Grn	NA	NA	NA	NA	NA	NA	chr16:75182243-75182846	Island	TTCGCCTTCTTCTCTTTGTCAGGAGATGCGCCTCAGACGGGCGGCGAAGGGCTCGGGCCG[CG]CGGGAGCGAGTTCTGGAGCCCCGGCGGGCGCGCGCGCGCGGGACGAGGCCCCGCCGGGGC	CGCGGCCCGAGCCCTTCGCCGCCCGTCTGAGGCGCATCTCCTGACAAAGA	ZFP1	NM_153688	5'UTR	NA	NA	NA	NA	16:73739758-73740608	16:75182000-75183468	Promoter_Associated	ZFP1;ZFP1;ZFP1;ZFP1;ZFP1;ZFP1;ZFP1	ENST00000567481.1;ENST00000570010.1;ENST00000568079.1;ENST00000563356.1;ENST00000464850.1;ENST00000332307.4;ENST00000393430.2	TSS200;5'UTR;5'UTR;5'UTR;5'UTR;5'UTR;5'UTR	ZFP1;ZFP1;ZFP1;ZFP1;ZFP1;ZFP1;ZFP1;ZFP1;ZFP1	ENST00000566105.1;ENST00000564989.1;ENST00000567481.1;ENST00000570010.1;ENST00000568079.1;ENST00000563356.1;ENST00000464850.1;ENST00000332307.4;ENST00000393430.2	5'UTR;5'UTR;TSS200;5'UTR;5'UTR;5'UTR;5'UTR;5'UTR;5'UTR	chr16:75182525-75183215	3	NA	NA	NA	NA	NA	TRUE	NA	0.394623835149393	0.108169460548266	-0.286454374601127
137	chr5	150632526	+	cg18701481	80623968	NA	CCTATCTCTCTAACRTAAATATCAAAACCTTCCCTCTCTAAAACRTAAAC	NA	II	NA	NA	NA	NA	NA	NA	NA	NA	NA	OpenSea	TTCCGTTCCAGCCGCCTTCAGCCCCGCCGCGCTCAGTTCCGCCCCTTTCTCTTCCAACTC[CG]CCTACGCCCCAGAGAGGGAAGGCCTTGACACCTACGCTAGAGAGACAGGCTCCAATGAAA	CGCCTACGCCCCAGAGAGGGAAGGCCTTGACACCTACGCTAGAGAGACAG	GM2A;GM2A	NM_000405;NM_001167607	TSS200;TSS200	NA	NA	NA	NA	5:150612439-150612889	5:150631619-150633369	Promoter_Associated	GM2A;GM2A	ENST00000357164.3;ENST00000357164.3	5'UTR;1stExon	GM2A;GM2A	ENST00000357164.3;ENST00000357164.3	5'UTR;1stExon	chr5:150632180-150632715	3	NA	NA	NA	NA	NA	TRUE	NA	0.559927332112964	0.280430197347852	-0.279497134765112
138	chr3	125396819	+	cg10041901	87787350	NA	AAATTATATCAAATACTACACCATTTAATATAAAACAACCTCTACCTCCC	NA	II	NA	NA	NA	NA	NA	NA	NA	NA	NA	OpenSea	TTCACCCACACCGGGGCATAGGGAATGGCGGGAGGCTGAGGCAGGAGAATTGCTTGAACC[CG]GGAGGTAGAGGTTGCCTTATATCAAATGGTGTAGTATTTGATATAACCTATGCACATCAT	CGGGAGGTAGAGGTTGCCTTATATCAAATGGTGTAGTATTTGATATAACC				NA	NA	NA	NA	NA	NA	NA	NA	NA	NA	NA	NA	NA	chr3:125396605-125396835	3	NA	NA	NA	NA	NA	NA	NA	0.452868246982816	0.874000771787127	0.421132524804311
139	chr13	47371311	-	cg04277327	5706989	2784929	AAAACAAACCAAAATAAAAAACAAAACTCAAAATAACCACCAAAACCTCA	AAAACGAACCGAAATAAAAAACGAAACTCAAAATAACCGCCGAAACCTCG	I	C	Grn	NA	NA	NA	NA	NA	NA	chr13:47370763-47371484	Island	GAGTGACCAGAAGAAGCGGGCCGAAGTAAAAGGCGGGGCTCAAGATGGCCGCCGGGGCCT[CG]CCTCAGCCCCGCCCATATGATGCCCCGCCCCTCCGGTCCCACTCACTCTCGCTTTTAACT	GAAGCGGGCCGAAGTAAAAGGCGGGGCTCAAGATGGCCGCCGGGGCCTCG	ESD;ESD	NM_001984;NM_001984	1stExon;5'UTR	high-CpG:46269266-46269335	NA	NA	NA	13:46268727-46269607	13:47370298-47372058	Promoter_Associated	ESD;ESD;ESD	ENST00000378720.3;ENST00000378697.1;ENST00000378720.3	1stExon;TSS200;5'UTR	ESD;ESD;ESD	ENST00000378720.3;ENST00000378697.1;ENST00000378720.3	1stExon;TSS200;5'UTR	chr13:47371205-47371510	3	NA	NA	NA	NA	NA	TRUE	NA	0.430721686813671	0.0591034015830232	-0.371618285230647
140	chr3	108855390	-	cg06183295	36705109	NA	AAACTATTTTACAAAATAACTAAAAAATTTTACATTTCCACCAACAATAC	NA	II	NA	NA	NA	NA	NA	NA	NA	NA	NA	OpenSea	AAGAAACCACCAAACTGTTTTACAAAGTGACTGGAAAATTTTACATTTCCACCAGCAATA[CG]TGAGTGATCCAGTTTTTCTACCTTTTTTTAACATTACGTTAATCTATGTAGATGGTAAAA	AACTGTTTTACAAAGTGACTGGAAAATTTTACATTTCCACCAGCAATACG				NA	NA	NA	NA	NA	NA	NA	RP11-59E19.1;RP11-59E19.1;RP11-59E19.1	ENST00000467240.1;ENST00000477643.1;ENST00000479039.1	TSS200;TSS1500;TSS1500	RP11-59E19.1;RP11-59E19.1;RP11-59E19.1	ENST00000467240.1;ENST00000477643.1;ENST00000479039.1	TSS200;TSS1500;TSS1500	NA	NA	NA	NA	NA	NA	NA	TRUE	NA	0.465340891950205	0.764877407902191	0.299536515951986
141	chr20	1801483	+	cg08800144	49787917	NA	ACTACATCACCCAATTCCTACTAATACTCAAATATCAACATTTTCAATAC	NA	II	NA	NA	NA	NA	NA	NA	NA	NA	NA	OpenSea	GAAAGCTCAGGACTCTGGCCAGGCCAGCCCAACTCTGGAATCCTTGAGTTTAACCTCAAA[CG]CACTGAAAATGCTGACACTTGAGTATTAGCAGGAACTGGGTGATGCAGTCCCTGACTCAC	CGCACTGAAAATGCTGACACTTGAGTATTAGCAGGAACTGGGTGATGCAG				NA	chr20:1801326-1801326	NA	NA	NA	NA	NA	NA	NA	NA	NA	NA	NA	chr20:1801400-1801675	3	NA	NA	NA	NA	NA	NA	NA	0.622884301714862	0.235046576021195	-0.387837725693667
142	chr17	804509	-	cg01858467	9742955	NA	CAAATAAATCTACATTCTCATTTATATCCAAAACCCCTCTAAACCTCAAC	NA	II	NA	NA	rs474966	0.205072	NA	NA	NA	NA	NA	OpenSea	CGGCGTCCGGCCAGATAGATCTGCATTCTCATTTGTATCCAAAACCCCTCTGAGCCTCAA[CG]TCACCCTCTGCAACATGCAGGGATCTGTGGGGGGAGATGATCTCTACATGAAATGGAATA	AGATAGATCTGCATTCTCATTTGTATCCAAAACCCCTCTGAGCCTCAACG	NXN	NM_022463	Body	NA	NA	NA	NA	NA	NA	NA	NXN	ENST00000577098.1	3'UTR	NXN;NXN;NXN	ENST00000577098.1;ENST00000571338.1;ENST00000575171.1	3'UTR;3'UTR;3'UTR	chr17:804465-804970	3	NA	NA	NA	NA	NA	NA	NA	0.622846552137237	0.857900228031188	0.235053675893951
143	chr8	144653962	+	cg20465143	32765210	70767940	TCTACCCCCTTCCCCACCAAATACATACTCTAATACATAAACTACTAACA	TCTACCCCCTTCCCCACCAAATACATACTCTAATACGTAAACTACTAACG	I	C	Grn	NA	NA	NA	NA	NA	NA	chr8:144653774-144653976	Island	TGCGCTCAGCACTCGCAGGGCCGCCCTCCAGGGCCTCCCCTCCGCTAGGCTGGGCACCTG[CG]CCAGCAGCCCACGCACCAGAGCATGCACCTGGTGGGGAAGGGGGCAGACTTCAGCAGTCA	CGCCAGCAGCCCACGCACCAGAGCATGCACCTGGTGGGGAAGGGGGCAGA	MROH6	NM_001100878	Body	NA	NA	NA	TRUE	NA	8:144653350-144654830	Promoter_Associated_Cell_type_specific	NA	NA	NA	NA	NA	NA	chr8:144653585-144653975	3	NA	NA	NA	NA	NA	TRUE	NA	0.402094768349076	0.155554546672738	-0.246540221676338
144	chr19	2480717	+	cg23375538	3790532	NA	CATCTTTTATAAAAAAAACAATTCAAACCATAACAAACATAAACCACCAC	NA	II	NA	NA	rs1548710	0.051917	NA	NA	NA	NA	chr19:2478865-2479244	S_Shore	TGGTTTTTTTTCCCCAATTTTTAAAAGATCATTCATTTAAAAATTTTAGATTTAGCTGGG[CG]TGGTGGCTTATGCCTGTTATGGTTTGAATTGTCTTCCCCACAAAAGATGTGGAAGGCTGG	ATCTTTTGTGGGGAAGACAATTCAAACCATAACAGGCATAAGCCACCACG				NA	NA	NA	NA	NA	NA	NA	NA	NA	NA	NA	NA	NA	NA	NA	NA	NA	chr19:2474072-2480850	6	NA	TRUE	NA	0.544865802605295	0.860202390657219	0.315336588051924
145	chr7	4146971	-	cg27215475	99711872	65702541	TACACAAACCAAACAAAAACCCAAAAAACAAAAAACTACCAAAAAAAACA	TACACAAACCAAACAAAAACCCGAAAAACAAAAAACTACCGAAAAAAACG	I	C	Grn	NA	NA	NA	NA	NA	NA	NA	OpenSea	CCCCCTCACACATGCACAGACCAGGCAAGGACCCGGAAGGCAGGAGGCTGCCGGGAAAAG[CG]CCCACCGGTCACTTGGCACCGTGAGCTACGCACGTGAGCCACGTGCGCCCTGACTGCTGG	TGCACAGACCAGGCAAGGACCCGGAAGGCAGGAGGCTGCCGGGAAAAGCG	SDK1	NM_152744	Body	NA	NA	NA	NA	7:4113470-4113545	NA	NA	SDK1	ENST00000446104.1	5'UTR	SDK1	ENST00000446104.1	5'UTR	NA	NA	chr7:4146205-4147202	6	NA	NA	NA	TRUE	NA	0.498927683082261	0.71323504867866	0.2143073655964
146	chr14	95623684	+	cg04408225	23600975	56641966	ACCCAAATAAATAAAATAACCTAACAACAAAAACAAAACAACAACAAACA	ACCCAAATAAATAAAATAACCTAACAACGAAAACGAAACGACGACGAACG	I	C	Grn	NA	NA	NA	NA	NA	NA	chr14:95623080-95624220	Island	CGTCACAGCCCAGGCCTCCCGGAGCCGCCCGGCGCCGCCGCCCCCGCCGCCATTTCCTCG[CG]CTCGCCGTCGCCTCGTCCCCGCTGTCAGGTTACTCCATTCACCTGGGCCTGCAGCAGCCT	GCCCAGGTGAATGGAGTAACCTGACAGCGGGGACGAGGCGACGGCGAGCG	DICER1;DICER1;DICER1-AS1	NM_177438;NM_177438;NR_015415	1stExon;5'UTR;TSS1500	high-CpG:94693386-94693672	NA	NA	NA	14:94692834-94694115	14:95623615-95624210	Promoter_Associated	DICER1-AS1;DICER1-AS1;DICER1-AS1;DICER1;DICER1;DICER1	ENST00000554631.1;ENST00000439819.1;ENST00000435343.1;ENST00000343455.3;ENST00000343455.3;ENST00000526495.1	TSS1500;TSS1500;TSS1500;1stExon;5'UTR;5'UTR	DICER1-AS1;DICER1-AS1;DICER1-AS1;DICER1;DICER1;DICER1;DICER1;DICER1	ENST00000554631.1;ENST00000439819.1;ENST00000435343.1;ENST00000343455.3;ENST00000529720.1;ENST00000529206.1;ENST00000343455.3;ENST00000526495.1	TSS1500;TSS1500;TSS1500;1stExon;TSS200;3'UTR;5'UTR;5'UTR	chr14:95622985-95624050	3	NA	NA	NA	NA	NA	TRUE	NA	0.28356679245255	0.0551523185740131	-0.228414473878537
147	chr12	12849096	+	cg06928346	28700185	77667941	TTTTAACACACAAAAATTTCAAAACTTTCCACCTAATAAAAAACAATCCA	TTTTAACGCGCAAAAATTTCAAAACTTTCCGCCTAATAAAAAACGATCCG	I	A	Red	NA	NA	NA	NA	NA	NA	chr12:12849067-12849270	Island	GTGGTGTTGTGTACGTGAATCCATCAGATCAACGCGACGGACACTCCCCAAGGGCCAAAT[CG]GACCGCCTCTCACTAGGCGGAAAGTTTTGAAACTTTTGCGCGCTAAAAATGATGAGCCAG	CGGACCGCCTCTCACTAGGCGGAAAGTTTTGAAACTTTTGCGCGCTAAAA	GPR19;GPR19	NM_006143;NM_006143	1stExon;5'UTR	NA	NA	CDMR	TRUE	12:12740229-12740497	12:12848817-12850273	Promoter_Associated	GPR19;GPR19;GPR19	ENST00000332427.2;ENST00000332427.2;ENST00000537507.1	1stExon;5'UTR;3'UTR	GPR19;GPR19;GPR19;GPR19;GPR19;GPR19;GPR19	ENST00000545876.1;ENST00000332427.2;ENST00000540796.1;ENST00000332427.2;ENST00000540796.1;ENST00000545876.1;ENST00000537507.1	1stExon;1stExon;1stExon;5'UTR;5'UTR;3'UTR;3'UTR	chr12:12849060-12849275	3	NA	NA	NA	NA	NA	TRUE	NA	0.500629731326817	0.240891841407757	-0.25973788991906
148	chr19	2051248	+	cg21684053	46603122	86806549	AACAAAACCAAAACAAATCCAAACCTATAAAAATAACAACAACAACAACA	AACGAAACCAAAACAAATCCGAACCTATAAAAATAACGACGACGACGACG	I	C	Grn	NA	NA	NA	NA	NA	NA	chr19:2050630-2051566	Island	GCCGCCGCCGCCAGCGCGGACCCCTCTACCTGGGCCACCGCCGCTGAGAGGAGCCGGGCG[CG]TCGCCGCCGCCGCCACCTTTATAGGCCCGGACCTGCTCTGGCCCCGCCCCCGACGCAGGC	GGCGGGGCCAGAGCAGGTCCGGGCCTATAAAGGTGGCGGCGGCGGCGACG	MKNK2;MKNK2	NM_199054;NM_017572	TSS200;TSS200	NA	NA	NA	NA	19:2001652-2002525	19:2051061-2051528	Promoter_Associated	MKNK2;MKNK2	ENST00000541165.1;ENST00000250896.3	TSS1500;TSS200	MKNK2;MKNK2	ENST00000541165.1;ENST00000250896.3	TSS1500;TSS200	chr19:2051205-2051475	3	NA	NA	NA	NA	NA	NA	NA	0.544983755225009	0.140301954057277	-0.404681801167732
149	chr14	77843745	-	cg02101808	3748500	54748893	ATCCATAAAAACACTATCAAAAATTAAAATTACTAAAAAACCACAACACA	ATCCATAAAAACGCTATCGAAAATTAAAATTACTAAAAAACCGCGACGCG	I	T	Red	NA	NA	NA	NA	NA	NA	chr14:77843101-77843746	Island	GGAAATCGTGGTATCCATAGAGACGCTATCGGAAGTTGGGGTTGCTAGGAAGCCGCGGCG[CG]TCTGCTAAGCTGCAAATGGCTGAAGTCCCGGAGGATTATGATTCCGGCCCAGATGAAGAT	CGCGCCGCGGCTTCCTAGCAACCCCAACTTCCGATAGCGTCTCTATGGAT	SAMD15;TMED8	NM_001010860;NM_213601	TSS200;TSS1500	NA	NA	NA	NA	14:76912581-76913545	14:77842387-77844234	Promoter_Associated	SAMD15;SAMD15;SAMD15;TMED8	ENST00000533095.2;ENST00000216471.4;ENST00000216471.4;ENST00000216468.7	5'UTR;5'UTR;1stExon;TSS1500	SAMD15;SAMD15;SAMD15;TMED8	ENST00000533095.2;ENST00000216471.4;ENST00000216471.4;ENST00000216468.7	5'UTR;5'UTR;1stExon;TSS1500	chr14:77843600-77843815	3	NA	NA	NA	NA	NA	TRUE	NA	0.459514129396312	0.0397727543914278	-0.419741375004885
150	chr6	146135931	+	cg14587884	45670278	67738935	ACTATCAACAAAAACCAAACCAAATAAACAAAACACAACAAAACAAAACA	ACTATCGACAAAAACCGAACCGAATAAACGAAACGCAACGAAACGAAACG	I	C	Grn	NA	NA	NA	NA	NA	NA	chr6:146135434-146136165	Island	GCCGGGCCGCCGCCTTTTCTCTTCTCCCGGCCTGCTCCAGAGGCAGCCACCCTCCTCGCG[CG]CCCCGCCCCGCTGCGCCCCGCCCACCCGGCCCGGCTTCTGCCGACAGCTGGGCGGGGACG	CGCCCCGCCCCGCTGCGCCCCGCCCACCCGGCCCGGCTTCTGCCGACAGC	FBXO30-DT;FBXO30-DT;FBXO30;FBXO30-DT	NR_038245;NR_038244;NM_032145;NR_038246	TSS200;TSS200;TSS200;Body	NA	NA	NA	NA	6:146177045-146178406	6:146135726-146136127	Promoter_Associated	RP11-545I5.3;FBXO30	ENST00000452617.1;ENST00000237281.3	TSS1500;TSS200	RP11-545I5.3;FBXO30	ENST00000452617.1;ENST00000237281.3	TSS1500;TSS200	chr6:146134860-146136935	3	NA	NA	NA	NA	NA	NA	NA	0.429574518048638	0.197746735103487	-0.231827782945151
151	chr2	8818326	-	cg27527593	82637174	47808294	AAAATTAATCTAACCCACACTTTATAATAATAATAAAAACACAAATCACA	AAAATTAATCTAACCCGCGCTTTATAATAATAATAAAAACGCGAATCGCG	I	C	Grn	NA	NA	NA	NA	NA	NA	chr2:8818292-8818503	Island	TGCATTAGAAAGGGGATTGGTCTGGCCCGCGCTTTGTAGTAGTAATGAGGGCGCGAATCG[CG]CTAGGCTCTGCGCGCGCGAGGCTCCGCCGAGCAGGAGGACTGGGGCTGCACATCCTCCCG	CGCGATTCGCGCCCTCATTACTACTACAAAGCGCGGGCCAGACCAATCCC				NA	NA	NA	NA	2:8735593-8735954	NA	NA	ID2;AC011747.7;AC011747.7;AC011747.7;AC011747.7;AC011747.7;AC011747.7;AC011747.7	ENST00000234091.4;ENST00000433340.1;ENST00000433592.1;ENST00000421298.1;ENST00000418957.1;ENST00000412712.1;ENST00000412712.1;ENST00000455965.1	TSS1500;3'UTR;3'UTR;3'UTR;3'UTR;1stExon;3'UTR;3'UTR	ID2;AC011747.7;AC011747.7;AC011747.7;AC011747.7;AC011747.7;AC011747.7;AC011747.7	ENST00000234091.4;ENST00000433340.1;ENST00000433592.1;ENST00000421298.1;ENST00000418957.1;ENST00000412712.1;ENST00000412712.1;ENST00000455965.1	TSS1500;3'UTR;3'UTR;3'UTR;3'UTR;1stExon;3'UTR;3'UTR	chr2:8817800-8818755	3	NA	NA	NA	NA	NA	TRUE	NA	0.566532746653625	0.0233490362104891	-0.543183710443136
152	chr15	78112026	+	cg14162034	42784128	98633566	AAAACAACAAAACACCTAAAACCAACAAATCCCAAAAAAACCCAAAACCA	AAAACAACGAAACACCTAAAACCGACGAATCCCGAAAAAACCCAAAACCG	I	C	Grn	rs55953854	0.143371	NA	NA	NA	NA	chr15:78110841-78112853	Island	CTCGCCCTCCTGGAGCGCTCACAAAGACCCCCTGCCGGGACGGCCGGAGCCTGCGGAGCG[CG]GCCCTGGGCCCCTCCGGGACCCGCCGGCCTTAGGTGCCCCGCTGCTCCCCGTAGGGACCC	CGGCCCTGGGCCCCTCCGGGACCCGCCGGCCTTAGGTGCCCCGCTGCTCC				NA	chr15:78110975-78110975	NA	TRUE	15:75897958-75899903	NA	NA	LINGO1	ENST00000567605.1	TSS200	LINGO1;LINGO1;LINGO1;LINGO1;LINGO1;LINGO1;LINGO1	ENST00000567605.1;ENST00000566711.1;ENST00000562933.1;ENST00000563316.1;ENST00000570216.1;ENST00000568951.1;ENST00000564066.1	TSS200;TSS1500;5'UTR;5'UTR;5'UTR;3'UTR;3'UTR	chr15:78111245-78112895	3	NA	NA	NA	NA	NA	TRUE	NA	0.315030830102553	0.0974198431874638	-0.217610986915089
153	chr13	69558928	-	cg15630827	57712287	23618828	TAAAAAAAATTTATTACCCCCTCAACAACACAAAAACCAAAAACAACACA	TAAAAAAAATTTATTACCCCCTCAACGACGCGAAAACCAAAAACGACACG	I	C	Grn	rs115955038	0.011582	NA	NA	NA	NA	chr13:69558904-69559304	Island	TTATTTTAAAAATAAAGAAAATTTGTTGCCCCCTCAACGGCGCGGAGACCAGGGGCGACA[CG]CGGCCCAGGGCTGGCAAGTTCAGGGCGGGCGGCTGGGGACTGACGCGTGGCGGTGGGATG	TAAAGAAAATTTGTTGCCCCCTCAACGGCGCGGAGACCAGGGGCGACACG				NA	NA	NA	NA	13:68456911-68457263	NA	NA	NA	NA	NA	NA	NA	NA	chr13:69558865-69559190	3	NA	NA	NA	NA	NA	TRUE	NA	0.574526380495953	0.878223975373523	0.30369759487757
154	chr12	30907923	+	cg09247963	9697500	88616345	AAAAAAACAATAACAAAACAACCAAAAACAAAACAAACCAAAACAAAACA	AAAAAAACGATAACGAAACGACCGAAAACGAAACGAACCGAAACGAAACG	I	C	Grn	NA	NA	NA	NA	NA	NA	chr12:30907359-30908245	Island	CCGACTCAGCCGCTCGCGCCCAGGCCCGCCCACCGCGCCGCGCGTGGCTTTTGTAGGCCG[CG]CCCCGCCCCGGCCCGCTCCGCCCTCGGCCGCCCCGCCACCGCCTCCTTCCGGTGCTCCTT	CGCCCCGCCCCGGCCCGCTCCGCCCTCGGCCGCCCCGCCACCGCCTCCTT	CAPRIN2;CAPRIN2;CAPRIN2;CAPRIN2;CAPRIN2	NM_001206856;NM_032156;NM_023925;NM_001002259;NR_038177	TSS1500;TSS1500;TSS1500;TSS1500;TSS1500	NA	NA	NA	NA	12:30798417-30799682	12:30906052-30908735	Promoter_Associated	CAPRIN2;CAPRIN2;RP11-77I22.2	ENST00000395805.2;ENST00000298892.5;ENST00000500076.2	TSS1500;TSS1500;TSS200	CAPRIN2;CAPRIN2;CAPRIN2;CAPRIN2;CAPRIN2;CAPRIN2;CAPRIN2;RP11-77I22.2;CAPRIN2;CAPRIN2;CAPRIN2	ENST00000537553.1;ENST00000395805.2;ENST00000298892.5;ENST00000546129.1;ENST00000534897.1;ENST00000542550.1;ENST00000540584.1;ENST00000500076.2;ENST00000540436.1;ENST00000541765.1;ENST00000537108.1	TSS1500;TSS1500;TSS1500;TSS200;TSS1500;TSS200;TSS200;TSS200;TSS200;TSS200;TSS200	chr12:30907725-30908535	3	NA	NA	NA	NA	NA	NA	NA	0.521511816453354	0.2282450676392	-0.293266748814154
155	chr19	7069707	-	cg02301978	20638200	50772866	CAAAAACAAAAATACAATATAACTAACCAAAAACCAAAAACAAAAACACA	CGAAAACGAAAATACAATATAACTAACCGAAAACCGAAAACGAAAACGCG	I	C	Grn	NA	NA	NA	NA	NA	NA	chr19:7069396-7069921	Island	ACCAGCTGGAGCCGGAAGCGGAGGTGCAGTGTGGCTAGCCGGAGACCGGAAGCGGAAGCG[CG]CTTGTGTCTTGTGAGAAGAGCCGCGCTTGCAGCGTCTGGGAGAATCTTTCGGTCTCCGCG	CGCGCTTCCGCTTCCGGTCTCCGGCTAGCCACACTGCACCTCCGCTTCCG	ZNF557;ZNF557;ZNF557;ZNF557;ZNF557;ZNF557	NM_024341;NM_001044387;NM_001044388;NM_001044387;NM_024341;NM_001044388	5'UTR;1stExon;5'UTR;5'UTR;1stExon;1stExon	high-CpG:7020686-7020721	NA	NA	NA	19:7020247-7020981	19:7068997-7070401	Unclassified	ZNF557;ZNF557;ZNF557	ENST00000414706.1;ENST00000439035.1;ENST00000414706.1	1stExon;1stExon;5'UTR	ZNF557;ZNF557;ZNF557	ENST00000414706.1;ENST00000439035.1;ENST00000439035.1	1stExon;1stExon;5'UTR	chr19:7069580-7069815	3	NA	NA	NA	NA	NA	TRUE	NA	0.353313951490542	0.0608886579142167	-0.292425293576325
156	chr2	202946199	-	cg11784395	82782931	NA	AAAATTTTCCACAACAATTAATTACACCATTCTACATTCCCACCAACAAC	NA	II	NA	NA	NA	NA	NA	NA	NA	NA	NA	OpenSea	GGAACTACCATAGGATTTTCCACAGCAGTTAGTTACACCATTCTACATTCCCACCAGCAG[CG]CACAAGAGTTCCAGTTTCTCCATATCCTCATCAACACTTGTTACTTTCTGTTTTCTTTTT	CGCTGCTGGTGGGAATGTAGAATGGTGTAACTAACTGCTGTGGAAAATCC	KIAA2012	NM_001277372	Body	NA	NA	NA	NA	NA	NA	NA	snoU13;AC079354.1	ENST00000458924.1;ENST00000409515.3	TSS1500;5'UTR	snoU13;AC079354.1;AC079354.1	ENST00000458924.1;ENST00000459709.1;ENST00000409515.3	TSS1500;5'UTR;5'UTR	NA	NA	NA	NA	NA	NA	NA	NA	NA	0.495894946462371	0.721969562954571	0.2260746164922
157	chr3	182041573	+	cg06600444	55626527	NA	TAAAATAAAAAATCCAAAAATAACTTTTCTAAAAAAACAACATTTAAACC	NA	II	NA	NA	NA	NA	NA	NA	NA	NA	NA	OpenSea	GGCCTGCACACTTGCTGCCCTCTTCCCCACTGTGGCATTTCTCCTCGCTTCATCAGGTCT[CG]GCCCAAATGTTGTCTCCTCAGAAAAGCCATCCCTGGACCCCTTACCTTAAATAGCGCCCT	CGGCCCAAATGTTGTCTCCTCAGAAAAGCCATCCCTGGACCCCTTACCTT				NA	NA	NA	TRUE	NA	NA	NA	NA	NA	NA	NA	NA	NA	NA	NA	NA	NA	NA	NA	NA	TRUE	NA	0.385863125287862	0.882669183326352	0.49680605803849
158	chr19	4455239	+	cg21720385	82778411	NA	TAAAACTTAAACTAAAAACCTAACCTCCCAAAAAATTTTAATAAACCTAC	NA	II	NA	NA	NA	NA	NA	NA	NA	NA	chr19:4457493-4458040	N_Shelf	TCTCACCCGTCTCCTCTCAGGCCCCTCCCATGAACTTACGGGCTGTGTCAATTTCTGTGC[CG]TAGGTCTATTAAAACCTTCTGGGAGGCCAGGCTCTCAGTTCAAGCCCTATACTCCTCTGG	AGGGCTTGAACTGAGAGCCTGGCCTCCCAGAAGGTTTTAATAGACCTACG	UBXN6;UBXN6;UBXN6	NM_001171091;NM_001171091;NM_025241	5'UTR;1stExon;Body	NA	NA	RDMR	TRUE	NA	NA	NA	UBXN6;UBXN6	ENST00000394765.2;ENST00000394765.2	5'UTR;1stExon	UBXN6;UBXN6	ENST00000394765.2;ENST00000394765.2	5'UTR;1stExon	chr19:4454840-4456075	3	NA	NA	NA	NA	NA	TRUE	NA	0.682034891021953	0.92622689485262	0.244192003830668
159	chr22	42896426	-	cg05686503	9615902	54610104	ACAAAACTTACCTAAAATAAAACAAAACAACCTAAAAATAAAACAAAACA	ACGAAACTTACCTAAAATAAAACGAAACGACCTAAAAATAAAACGAAACG	I	A	Red	NA	NA	NA	NA	NA	NA	chr22:42896636-42897041	N_Shore	ACTGCTGGAGTTGCGGGGCTTGCCTGGGGTGGGGCGGGGCGGCCTAGGGGTGGGGCGGGG[CG]GCCTAGGGGTGGGGCCGCCTAGGGGTGGGGCCGGCGGCCCTCGGGATGGGTCCTGCCAGG	CGCCCCGCCCCACCCCTAGGCCGCCCCGCCCCACCCCAGGCAAGCCCCGC	SERHL	NR_027786	TSS200	NA	NA	NA	NA	22:41226181-41226932	22:42895934-42897031	Promoter_Associated	SERHL	ENST00000359906.2	TSS200	SERHL;SERHL;SERHL;SERHL	ENST00000421475.2;ENST00000434218.1;ENST00000455578.1;ENST00000359906.2	TSS1500;TSS1500;TSS200;TSS200	chr22:42896105-42896975	3	NA	NA	NA	NA	NA	TRUE	NA	0.321973196248186	0.115357119625666	-0.20661607662252
160	chr1	247979157	-	cg25977504	14623850	NA	ATATAACACATATATTATTTAACATACTAAAACACACACACRTACCACAC	NA	II	NA	NA	NA	NA	NA	NA	NA	NA	NA	OpenSea	ATATTAAATATATATAACACATATATTATTTAGCATACTGAAACACACACACGTACCACA[CG]TATGGTAATTCCATGCCAATTTGCCACAAAAAATACTTTCATCTAGTTCTTTTTTAGTGC	CGTGTGGTACGTGTGTGTGTTTCAGTATGCTAAATAATATATGTGTTATA	OR14A16	NM_001001966	TSS200	NA	NA	NA	NA	NA	NA	NA	OR14A16	ENST00000357627.1	TSS200	OR14A16	ENST00000357627.1	TSS200	NA	NA	NA	NA	NA	NA	NA	TRUE	NA	0.570994875495286	0.842659429842415	0.271664554347129
161	chr5	52405696	+	cg25224543	89801120	94783366	TAATCCTAACATAAAACAAACCACCTAAAAAAAACAACTAAAACCCAACA	TAATCCTAACGTAAAACAAACCGCCTAAAAAAAACAACTAAAACCCGACG	I	C	Grn	NA	NA	NA	NA	NA	NA	chr5:52405269-52405767	Island	GACGGCGCTCAGCCCCCGCCTGCGCCTGCACGGAGCATGCGCACAACCAGCTCCGCCCCG[CG]CCGGGCTCTAGCTGTTTCCCTCAGGCGGCCTGTTCCACGCCAGGATTAGTTTTGCTTCGC	TAATCCTGGCGTGGAACAGGCCGCCTGAGGGAAACAGCTAGAGCCCGGCG	MOCS2;MOCS2	NM_176806;NM_004531	TSS200;TSS1500	NA	NA	NA	NA	5:52441027-52441650	5:52404659-52406434	Promoter_Associated	MOCS2;MOCS2;MOCS2;MOCS2;CTD-2366F13.1;CTD-2366F13.1	ENST00000510818.1;ENST00000361377.3;ENST00000508922.1;ENST00000450852.2;ENST00000502171.2;ENST00000502171.2	TSS200;TSS200;TSS200;TSS200;1stExon;5'UTR	MOCS2;MOCS2;CTD-2366F13.1;CTD-2366F13.1;MOCS2;MOCS2;MOCS2;MOCS2;CTD-2366F13.1;CTD-2366F13.1	ENST00000527216.1;ENST00000514553.1;ENST00000512301.1;ENST00000499459.2;ENST00000510818.1;ENST00000361377.3;ENST00000508922.1;ENST00000450852.2;ENST00000502171.2;ENST00000502171.2	5'UTR;TSS1500;TSS200;TSS200;TSS200;TSS200;TSS200;TSS200;1stExon;5'UTR	chr5:52405505-52405770	3	NA	NA	NA	NA	NA	TRUE	NA	0.333428716026127	0.0792096904827525	-0.254219025543375
162	chr19	49402099	-	cg13639582	58769549	7790832	CACAAATACCATATAAAAATTCCTTAAAAAAACCAAAAACCAACCCAACA	CACGAATACCGTATAAAAATTCCTTAAAAAAACCAAAAACCGACCCGACG	I	C	Grn	rs10401443	0.364617	NA	NA	NA	NA	chr19:49403222-49403618	N_Shore	GGGGGTTCTGAACACGAATGCCGTGTGGGGGTTCCTTAAAGAGACCAGAGACCGGCCCGG[CG]CGGTGGCTCACGCCTGTAATCCCAGCACTTTGGGAGGCCGAGGCGGGCGGATCACGGGGT	CGCCGGGCCGGTCTCTGGTCTCTTTAAGGAACCCCCACACGGCATTCGTG	TULP2	NM_003323	TSS200	NA	NA	NA	NA	NA	NA	NA	NUCB1;TULP2;NUCB1;NUCB1	ENST00000405315.3;ENST00000221399.3;ENST00000407032.1;ENST00000485798.1	TSS1500;TSS200;TSS1500;TSS1500	TULP2;NUCB1;TULP2;TULP2;NUCB1;NUCB1;TULP2;NUCB1	ENST00000520977.1;ENST00000405315.3;ENST00000522945.1;ENST00000221399.3;ENST00000407032.1;ENST00000452087.1;ENST00000518572.1;ENST00000485798.1	TSS1500;TSS1500;TSS1500;TSS200;TSS1500;TSS1500;TSS1500;TSS1500	NA	NA	NA	NA	chr19:49401780-49402732	5	NA	TRUE	NA	0.637088399901752	0.923437658527522	0.28634925862577
163	chr2	11123476	+	cg11241151	64743267	NA	CTATCTTAAAACRAAAAAACATCTAAACCACCAACTAACRTAAAACATCC	NA	II	NA	NA	rs10495577	0.341653	NA	NA	NA	NA	NA	OpenSea	GCAGGCGCTGTGTTCTCGCCTCCCCGAGCTCCTCCATCCTGCTTCCCACTACGCTCTGCA[CG]GATGCTCCACGCCAGCTGGTGGCTTAGATGTTTTCTCGTTTCAAGACAGGGAGACAGACG	CGGATGCTCCACGCCAGCTGGTGGCTTAGATGTTTTCTCGTTTCAAGACA				NA	NA	NA	TRUE	2:11040927-11041068	NA	NA	NA	NA	NA	NA	NA	NA	chr2:11123125-11123755	3	NA	NA	NA	NA	NA	TRUE	NA	0.469472693352953	0.758489477429274	0.28901678407632
164	chr3	42246902	-	cg10506618	25643100	NA	ATTAACTAAAATCATAACAAATAACCAATCAATATTTTCCATCTAACTCC	NA	II	NA	NA	rs73831719	0.051717	NA	NA	NA	NA	chr3:42243930-42244371	S_Shelf	CCCTAGAGACTGTTGGCTGAGATCATAGCAGATAGCCAATCAGTGTTTTCCATCTGGCTC[CG]TTACCTGTTGAATTAATCTTGCCATCTGCTTATTGTGAAAGCCAAAAAGCTAAGTGTTTA	CGGAGCCAGATGGAAAACACTGATTGGCTATCTGCTATGATCTCAGCCAA	TRAK1;TRAK1	NM_001042646;NM_014965	Body;Body	NA	NA	NA	TRUE	NA	NA	NA	TRAK1	ENST00000487159.1	5'UTR	TRAK1	ENST00000487159.1	5'UTR	chr3:42246785-42247055	3	NA	NA	NA	NA	NA	TRUE	NA	0.313375917098356	0.664026357686563	0.350650440588208
165	chr8	30245145	+	cg23044884	71740863	NA	AATTAAACTCATTTTTCCATATCAATTCAATAACTACCAAAAATTACAAC	NA	II	NA	NA	NA	NA	NA	NA	NA	NA	chr8:30241416-30242878	S_Shelf	ACAGAACACACACATACAACATAGATATATACACGTAATGACGAGAGGAAAAATGTGTTT[CG]TTGTAATTTCTGGTAGCCATTGAACTGACATGGAAAAATGAGTCCAATCATCATTAAGGG	CGTTGTAATTTCTGGTAGCCATTGAACTGACATGGAAAAATGAGTCCAAT	RBPMS;RBPMS;RBPMS;RBPMS	NM_001008712;NM_001008710;NM_001008711;NM_006867	Body;Body;Body;Body	NA	NA	NA	NA	NA	NA	NA	RBPMS;RBPMS	ENST00000520161.1;ENST00000519647.1	5'UTR;5'UTR	RBPMS;RBPMS;RBPMS	ENST00000520161.1;ENST00000523115.1;ENST00000519647.1	5'UTR;5'UTR;5'UTR	chr8:30245000-30245415	3	NA	NA	NA	NA	NA	TRUE	NA	0.168724157707668	0.450428354396124	0.281704196688456
166	chr11	118307669	+	cg18705039	55664194	NA	AAAAAAAAAAACTCCRCAAAAAATCRAAACCCCRAACCTAAAAATTCCTC	NA	II	NA	NA	NA	NA	NA	NA	NA	NA	chr11:118305422-118307705	Island	CGGTTCCGGGCCGTGTTTGGGGAGAGCGGCGGGGGAGGCGGCAGCGGAGAGGTAAGGGGG[CG]AGGAACCCCCAGGTCCGGGGTCTCGACCCTCTGCGGAGCCCCCTCCCCTCCCCCATCCGG	GGGGAGGGGGCTCCGCAGAGGGTCGAGACCCCGGACCTGGGGGTTCCTCG	KMT2A	NM_005933	Body	NA	NA	NA	NA	11:117811867-117813392	NA	NA	MLL	ENST00000359313.4	5'UTR	MLL	ENST00000359313.4	5'UTR	chr11:118307325-118307735	3	NA	NA	NA	NA	NA	TRUE	NA	0.470227035266714	0.202796187948263	-0.267430847318451
167	chr14	55072950	+	cg18499294	96699876	NA	ATAAAACAAACCCATAACAAAAAAATAACATTACAAAAATAAACRCACAC	NA	II	NA	NA	NA	NA	NA	NA	NA	NA	NA	OpenSea	TTACTTCTGGGCTGTGTGTGTGTGTGTGTGTGTGTGTGTGTGCGTGCACGTGCACGTGCA[CG]TGTGCGCTCATTTCTGCAATGCTACTTCCTTGCCATGGGCCTGCCTCATCTGGTTTCCAA	TGAGGCAGGCCCATGGCAAGGAAGTAGCATTGCAGAAATGAGCGCACACG	SAMD4A;SAMD4A	NM_001161576;NM_015589	Body;Body	NA	NA	NA	TRUE	NA	NA	NA	SAMD4A	ENST00000555112.1	5'UTR	SAMD4A	ENST00000555112.1	5'UTR	NA	NA	chr14:55072884-55074060	5	NA	NA	NA	TRUE	NA	0.507323582860746	0.738176005292467	0.230852422431721
168	chr19	11660848	-	cg22565389	45702125	NA	CRCTCTATAATACTACAAAATCCAACATAAAACCRAATATCCCCAACAAC	NA	II	NA	NA	NA	NA	NA	NA	NA	NA	chr19:11660299-11660521	S_Shore	AGGGGACCCTCCGCTCTGTAGTGCTACAGGGTCCAACATAGAGCCGGGTGTCCCCAACAG[CG]CCCAAAGGACGCACTGAGCAACGCTATTCCAGCTGTCCCCCCACTCCCTCACAAGTGGGT	GCTCTGTAGTGCTACAGGGTCCAACATAGAGCCGGGTGTCCCCAACAGCG	CNN1	NM_001299	3'UTR	NA	NA	NA	NA	NA	NA	NA	CNN1	ENST00000252456.1	3'UTR	CNN1	ENST00000252456.1	3'UTR	NA	NA	chr19:11660139-11661212	6	NA	NA	NA	TRUE	NA	0.662706289128081	0.871349110166567	0.208642821038487
169	chr9	114937539	+	cg21046659	84747102	98747264	CCTATAACCTTATCTCTACACCCTAAAAACCCCAAAAAAAAACACAAACA	CCTATAACCTTATCTCTACACCCTAAAAACCCCGAAAAAAAACGCGAACG	I	C	Grn	NA	NA	NA	NA	NA	NA	chr9:114937020-114937824	Island	GGCGAGACGGGCCCGCATCCCAGGGCCCCCGGCCCATGCCGCCGCCGGTCCCTCCCGGCG[CG]CCCGCGCCTCCTCCCGGGGCCCTCAGGGTGCAGAGATAAGGCTACAGGCGCCGCGGGGAG	CGCCCGCGCCTCCTCCCGGGGCCCTCAGGGTGCAGAGATAAGGCTACAGG	SUSD1;SUSD1;SUSD1;SUSD1;SUSD1;SUSD1;MIR3134	NM_022486;NM_001282643;NM_001282640;NM_022486;NM_001282643;NM_001282640;NR_036085	1stExon;1stExon;1stExon;5'UTR;5'UTR;5'UTR;Body	high-CpG:113977340-113977391	NA	NA	NA	9:113976842-113977814	9:114936531-114938463	Promoter_Associated	SUSD1;SUSD1;SUSD1;SUSD1;SUSD1;SUSD1	ENST00000374264.2;ENST00000374263.3;ENST00000374270.3;ENST00000374264.2;ENST00000374263.3;ENST00000374270.3	1stExon;1stExon;1stExon;5'UTR;5'UTR;5'UTR	SUSD1;SUSD1;SUSD1;SUSD1;SUSD1;SUSD1;SUSD1	ENST00000374264.2;ENST00000374263.3;ENST00000374270.3;ENST00000355396.3;ENST00000374264.2;ENST00000374263.3;ENST00000374270.3	1stExon;1stExon;1stExon;TSS200;5'UTR;5'UTR;5'UTR	chr9:114937225-114938515	3	NA	NA	NA	NA	NA	NA	NA	0.293969711229287	0.0551978763664203	-0.238771834862867
170	chr6	56179791	-	cg05700860	40790970	NA	ATCTCTAAAACCTCTAAACACAAACAATATTATAAAATATTACCRCAAAC	NA	II	NA	NA	NA	NA	NA	NA	NA	NA	NA	OpenSea	TGTAGACAAGAATCTCTGGAACCTCTGAGCACAAGCAGTATTATGGGGTGTTACCGCAAA[CG]CAGACTACATAACTTTACAAAAATCAATGCAACCGATAATTATTTAAAGCCAGTGTAATA	TCTCTGGAACCTCTGAGCACAAGCAGTATTATGGGGTGTTACCGCAAACG	RNU6-71P	NR_046940	Body	NA	NA	NA	NA	NA	6:56179541-56180390	Unclassified	COL21A1	ENST00000370819.1	5'UTR	COL21A1	ENST00000370819.1	5'UTR	chr6:56179560-56179870	3	NA	NA	NA	NA	NA	NA	NA	0.405581898375957	0.666897873555276	0.261315975179319
171	chr2	173599806	+	cg09001028	82667960	55774530	AATTAAAAATAAAAAATAACCAAACCACAACAAAACCAAAACCCCAAACA	AATTAAAAATAAAAAATAACCGAACCACAACAAAACCGAAACCCCGAACG	I	C	Grn	rs75787175	0.069489	NA	NA	NA	NA	chr2:173600281-173600970	N_Shore	ATTCAACACTCCAGCCAGAGGAAGAACAGCAAGGGGGCCAGCCATACAAGTTCACCTGCG[CG]TCCGGGGTCTCGGTTCTGCTGTGGCCCGGCTACTCCCCATTCTCAACTGTGTTTTCTTCA	AGTTGAGAATGGGGAGTAGCCGGGCCACAGCAGAACCGAGACCCCGGACG	RAPGEF4-AS1;RAPGEF4	NR_026995;NM_007023	Body;TSS1500	NA	NA	NA	NA	NA	NA	NA	RAPGEF4;RAPGEF4;RAPGEF4;AC018712.3	ENST00000264111.6;ENST00000397081.3;ENST00000409036.1;ENST00000435328.1	TSS1500;TSS1500;TSS1500;3'UTR	RAPGEF4;RAPGEF4;RAPGEF4;RAPGEF4;AC018712.3;RAPGEF4;AC018712.3	ENST00000264111.6;ENST00000397081.3;ENST00000498533.1;ENST00000409036.1;ENST00000455435.1;ENST00000484331.1;ENST00000435328.1	TSS1500;TSS1500;TSS1500;TSS1500;TSS1500;TSS200;3'UTR	chr2:173599285-173599875	3	NA	NA	NA	NA	NA	TRUE	NA	0.591881181829416	0.856438140277544	0.264556958448128
172	chr19	50169499	-	cg10596108	91630923	92732870	ATCAAAAATTTAAAACTACACCTCACAACAAACTACACAACAAAAAAACA	ATCGAAAATTTAAAACTACACCTCACAACAAACTACGCGACGAAAAAACG	I	C	Grn	NA	NA	NA	NA	NA	NA	chr19:50167690-50168198	S_Shore	ATTCCAGCAGGGGTCGGAGATTTGGAACTACACCTCACAGCAGGCTGCGCGGCGAAGAAG[CG]CGGACCTAGGGGAAGATTTGCCCTGAAACCTCTTGGGATTGGTAGTTCCCGATGCTTTAA	GTCGGAGATTTGGAACTACACCTCACAGCAGGCTGCGCGGCGAAGAAGCG	BCL2L12;IRF3;BCL2L12	NM_001040668;NM_001571;NM_138639	Body;TSS1500;Body	NA	NA	NA	NA	NA	NA	NA	IRF3;IRF3;IRF3	ENST00000377135.4;ENST00000309877.6;ENST00000377139.3	TSS1500;TSS1500;TSS1500	IRF3;IRF3;IRF3	ENST00000377135.4;ENST00000309877.6;ENST00000377139.3	TSS1500;TSS1500;TSS1500	chr19:50169365-50169615	3	NA	NA	NA	NA	NA	TRUE	NA	0.496325963760627	0.0390813867513892	-0.457244577009238
173	chr10	48385033	-	cg10911243	25675286	NA	AAATAAATACTTCTAATCTACCACCCCCTACCACTTCTTTCAAACAACAC	NA	II	NA	NA	NA	NA	NA	NA	NA	NA	chr10:48389019-48389375	N_Shelf	GAACTGGAGCTGGGTGAATGCTTCTGGTCTGCCACCCCCTGCCACTTCTTTCAGACAACA[CG]GGAGCATGGAAGGGTCCCGTCTGAGGAAGGCAACCTGCCCAGGGAGGGTGCTGGGGCATG	GGTGAATGCTTCTGGTCTGCCACCCCCTGCCACTTCTTTCAGACAACACG	RBP3	NM_002900	Body	NA	NA	NA	NA	NA	10:48384415-48385164	Unclassified_Cell_type_specific	NA	NA	NA	NA	NA	NA	chr10:48384785-48385055	3	NA	NA	NA	NA	NA	TRUE	NA	0.657739630917901	0.8764463431732	0.2187067122553
174	chr15	65243255	+	cg03564277	41700985	NA	TAAATAATAATCATCTTCTATTCAAATAACTCCACACRCTAAAATCCCAC	NA	II	NA	NA	NA	NA	NA	NA	NA	NA	NA	OpenSea	GCCCCGAGTGCCCCCAGGAGGTGCACAGCCATGTAACCGGAGGGGCCAGACCTTCAGGCA[CG]TGGGACCTCAGCGTGTGGAGCCACCTGAACAGAAGATGACCATCATTTAAGGGCTTTTTA	CGTGGGACCTCAGCGTGTGGAGCCACCTGAACAGAAGATGACCATCATTT	ANKDD1A	NM_182703	Body	NA	NA	NA	NA	NA	NA	NA	NA	NA	NA	ANKDD1A	ENST00000487867.1	3'UTR	chr15:65243100-65243475	3	NA	NA	NA	NA	NA	NA	NA	0.374464892630197	0.126740636438349	-0.247724256191848
175	chr6	657150	-	cg25808082	13642832	86725907	TTATAAATTCCACAACCCTAAACCTAAAACCACAAAAAAACCTCCCAACA	TTATAAATTCCGCAACCCTAAACCTAAAACCACGAAAAAACCTCCCAACG	I	C	Grn	NA	NA	NA	NA	NA	NA	chr6:656409-657155	Island	TTGCGGGTTCTGTTGTGGGTTCCGCAGCCCTAGGCCTGGAGCCACGGAAGGGCCTCCCAA[CG]CCCGTTCTCACCTTCCCTCCAGCCCTCTCACAAAATGCTTCCGTTTCCACTCCGGTTATA	TTGTGGGTTCCGCAGCCCTAGGCCTGGAGCCACGGAAGGGCCTCCCAACG	HUS1B;EXOC2	NM_148959;NM_018303	TSS200;5'UTR	NA	NA	NA	NA	NA	NA	NA	HUS1B;EXOC2;EXOC2	ENST00000380907.2;ENST00000448181.3;ENST00000230449.4	TSS200;5'UTR;5'UTR	HUS1B;EXOC2;EXOC2;EXOC2	ENST00000380907.2;ENST00000443083.1;ENST00000448181.3;ENST00000230449.4	TSS200;ExonBnd;5'UTR;5'UTR	NA	NA	NA	NA	NA	NA	NA	TRUE	NA	0.624482947057733	0.83735356849195	0.212870621434216
176	chr14	95877009	-	cg26175287	81677189	NA	CAAAACCTTAACTCTAACATCCATAACCTAAAAAAACRATACCAACAACC	NA	II	NA	NA	NA	NA	NA	NA	NA	NA	NA	OpenSea	AAGGACAGTTGCAAAGCCTTGGCTCTGACATCCATAACCTGAGGAGACGATGCCAGCAAC[CG]CCTATATCTAGACTTCTCAGGAGGAGAGAAAAGTAAAGTCTCTGACTGGTTTAAGCCAAA	AAAGCCTTGGCTCTGACATCCATAACCTGAGGAGACGATGCCAGCAACCG	SYNE3	NR_026779	TSS1500	NA	NA	NA	NA	NA	NA	NA	LINC00341;LINC00341	ENST00000541579.1;ENST00000464767.1	TSS1500;TSS1500	LINC00341;LINC00341	ENST00000541579.1;ENST00000464767.1	TSS1500;TSS1500	NA	NA	NA	NA	NA	NA	NA	TRUE	NA	0.339160476317201	0.594248052596349	0.255087576279147
177	chr20	39307538	-	cg22865640	6681281	NA	TTCTATTTTAATTCATTATTATATTACCAACACCTAACACAAAACCTAAC	NA	II	NA	NA	NA	NA	NA	NA	NA	NA	chr20:39311378-39312435	N_Shelf	AACTCCGTTGTTTCTGTTTTGGTTCATTGTTATATTGCCAGCACCTAGCACAGGGCCTGA[CG]TATGAAGGACAAATAATTTGTTCAACGATCCAATGAATGGTTTTAGGTGGTAGGACTAGA	CGTCAGGCCCTGTGCTAGGTGCTGGCAATATAACAATGAACCAAAACAGA				NA	NA	NA	NA	NA	NA	NA	NA	NA	NA	NA	NA	NA	NA	NA	NA	NA	NA	NA	NA	TRUE	NA	0.414364491016681	0.698463688822562	0.284099197805881
178	chr5	12322	+	cg17267260	65723171	NA	ACTTCRAAAATACTACRAAAATAAAACAAAATACTCCTCAACACAAACCC	NA	II	NA	NA	NA	NA	NA	NA	NA	NA	NA	OpenSea	CCTAGGTCTCTGCTGAGCAGAACGCAGCTCCGCCCTCGCGGTGCCCTGGGCCCGCCCGCC[CG]GGTCTGTGCTGAGGAGTACTCTGCTCCACCTTCGCAGTACCCCCGAAGTCTGTGCAGAGG	CTTCGGGGGTACTGCGAAGGTGGAGCAGAGTACTCCTCAGCACAGACCCG				NA	NA	NA	NA	5:65155-66233	NA	NA	NA	NA	NA	NA	NA	NA	NA	NA	NA	NA	chr5:12283-13638	6	NA	TRUE	NA	0.473375968589147	0.815916475043709	0.342540506454562
179	chr8	67227774	+	cg03057002	12776141	NA	ACAATTCAATAATTTTTTATACCTCCACACATATATACAACCATCACCAC	NA	II	NA	NA	NA	NA	NA	NA	NA	NA	NA	OpenSea	AGAGGGAATAGCTAAGGGTACAAAGTTTTTCTGGGTCGATGAAAATGTTCTACAGTTGAC[CG]TGGTGATGGTTGCATATATGTGTGGAGGTACAAAAAACCATTGAACTGTACACTTTAAAT	CAGTTCAATGGTTTTTTGTACCTCCACACATATATGCAACCATCACCACG				NA	NA	NA	NA	NA	NA	NA	NA	NA	NA	NA	NA	NA	NA	NA	NA	NA	chr8:67227745-67228505	4	NA	NA	NA	0.698587102398837	0.899708361494705	0.201121259095868
180	chr16	89894813	+	cg17504203	28662205	57701933	ACACCTCAAATTAAAAACAAAACAACAACAAAAACAAAACACAAAAAACA	ACGCCTCAAATTAAAAACGAAACGACGACGAAAACGAAACGCGAAAAACG	I	C	Grn	NA	NA	NA	NA	NA	NA	chr16:89894307-89895145	Island	CGCGCGCCCTCCACTCCCCGCCCCGCCCCGCGTCCCTCCCCCTCCGCGCCCCGCCCCCCG[CG]CCCTCCGCGCCCCGCCCCCGTCGCCGCCCCGCCCCCAACCTGAGGCGCTCGCGCGGGGCG	GCGCCTCAGGTTGGGGGCGGGGCGGCGACGGGGGCGGGGCGCGGAGGGCG	SPIRE2	NM_032451	TSS200	NA	NA	NA	NA	16:88421665-88422956	16:89894546-89895324	Unclassified	SPIRE2;SPIRE2;SPIRE2;SPIRE2	ENST00000393062.2;ENST00000378247.3;ENST00000563972.1;ENST00000564878.1	TSS200;TSS200;TSS200;5'UTR	SPIRE2;SPIRE2;SPIRE2;SPIRE2;SPIRE2	ENST00000566337.1;ENST00000393062.2;ENST00000378247.3;ENST00000563972.1;ENST00000564878.1	TSS1500;TSS200;TSS200;TSS200;5'UTR	chr16:89894605-89895150	3	NA	NA	NA	NA	NA	TRUE	NA	0.477390991248301	0.159096373585789	-0.318294617662512
181	chr2	220299900	+	cg20174636	85734146	96727404	ACAAAAACTACCCATCCCAAAACCAACAAAAACTAAACTAAAACATCCCA	ACAAAAACTACCCATCCCGAAACCAACGAAAACTAAACTAAAACGTCCCG	I	C	Grn	NA	NA	NA	NA	NA	NA	chr2:220299483-220300243	Island	GCCCCTGAAGAACGCGGCGGTGTGCGCGGGCAGCGACGTGCGGCTGCGGGTGGTGGTGAG[CG]GGACGCCCCAGCCCAGCCTCCGCTGGTTCCGGGATGGGCAGCTCCTGCCCGCGCCGGCCC	CGGGACGCCCCAGCCCAGCCTCCGCTGGTTCCGGGATGGGCAGCTCCTGC	SPEG	NM_005876	1stExon	NA	NA	DMR	TRUE	2:220007728-220008367	2:220299646-220300000	Unclassified_Cell_type_specific	SPEG;SPEG	ENST00000312358.7;ENST00000265327.5	1stExon;1stExon	SPEG;SPEG	ENST00000312358.7;ENST00000265327.5	1stExon;1stExon	chr2:220299825-220300210	3	NA	NA	NA	NA	NA	TRUE	NA	0.262791156565512	0.0462770074693813	-0.216514149096131
182	chr12	93531972	-	cg22895728	4600343	NA	CCTTCCCAACCTAAAATAAACTAAATTCATAACTCAATAAAACACATAAC	NA	II	NA	NA	NA	NA	NA	NA	NA	NA	NA	OpenSea	AAATCCAGTTGCCTTCCCAGCCTAGAATGGGCTGGGTTCATGACTCAGTAAGACACATGG[CG]TTACCTAAGCTCAGTGTCTCTGAAAATGAGTCACACTAAGGGAGACTCAGGGCCTGAGGG	CGCCATGTGTCTTACTGAGTCATGAACCCAGCCCATTCTAGGCTGGGAAG	LOC643339	NR_040096	Body	NA	chr12:93531854-93531854	NA	NA	NA	NA	NA	RP11-511B23.2;RP11-511B23.2;RP11-511B23.2	ENST00000552451.1;ENST00000550324.1;ENST00000549930.1	3'UTR;3'UTR;3'UTR	RP11-511B23.2;RP11-511B23.2;RP11-511B23.2	ENST00000552451.1;ENST00000550324.1;ENST00000549930.1	3'UTR;3'UTR;3'UTR	chr12:93531825-93532115	3	NA	NA	NA	NA	NA	NA	NA	0.815506900379549	0.503161859927186	-0.312345040452363
183	chr1	17332367	-	cg19934703	23702153	NA	CTCTTACTTCCTTAAAAACAATAAACATCAACCTAAACRCRATAACTCAC	NA	II	NA	NA	NA	NA	NA	NA	NA	NA	chr1:17331885-17332093	S_Shore	GGCACCTTCTCCTCTTGCTTCCTTAAAAACAATAAACATCAGCCTGGGCGCGGTGGCTCA[CG]CCTGTAATCCCAGCACTTTGGGAGGCCGAGGCGGGTGGATCACCTGAGGTTAGAAGTTCG	TCTTGCTTCCTTAAAAACAATAAACATCAGCCTGGGCGCGGTGGCTCACG	ATP13A2;ATP13A2;ATP13A2	NM_001141974;NM_001141973;NM_022089	Body;Body;Body	NA	NA	NA	NA	NA	NA	NA	NA	NA	NA	ATP13A2;ATP13A2;ATP13A2;ATP13A2	ENST00000511957.1;ENST00000508222.1;ENST00000510069.1;ENST00000509619.1	TSS1500;TSS1500;TSS200;TSS200	NA	NA	NA	NA	NA	NA	NA	NA	NA	0.569050815015819	0.789459501054364	0.220408686038545
184	chr3	43327957	+	cg19868314	77667943	22603904	ATAACATCAACACTAAAACAAAACCACAAAAAAAACAAAACAAAACAACA	ATAACGTCAACGCTAAAACGAAACCGCGAAAAAAACAAAACGAAACGACG	I	C	Grn	NA	NA	NA	NA	NA	NA	chr3:43327698-43328310	Island	GCCGGGGTCAGAAAGCCGCCAGGATGCCCTCCAGCAGCCCGCGCGCCGGCCGCAGGTGCG[CG]CCGCCCCGCCCTGCCCTTCCCGCGGCCCCGCCCCAGCGCTGACGTCACAGTGACGCGCAG	CGCCGCCCCGCCCTGCCCTTCCCGCGGCCCCGCCCCAGCGCTGACGTCAC	SNRK;SNRK	NM_001100594;NM_017719	TSS200;TSS200	NA	NA	NA	NA	3:43302703-43303574	3:43327332-43328219	Promoter_Associated	SNRK;SNRK;SNRK;SNRK	ENST00000454177.1;ENST00000429705.2;ENST00000296088.7;ENST00000437827.1	TSS200;TSS200;TSS200;TSS200	SNRK;SNRK;SNRK;SNRK	ENST00000454177.1;ENST00000429705.2;ENST00000296088.7;ENST00000437827.1	TSS200;TSS200;TSS200;TSS200	chr3:43327640-43328375	3	NA	NA	NA	NA	NA	NA	NA	0.42665636224852	0.118483023324974	-0.308173338923546
185	chr19	41188655	+	cg26933384	86661821	NA	AAACCRAAAATCCRTAAAATCTATCCTATAAATATCAACCRATAAACTCC	NA	II	NA	NA	NA	NA	NA	NA	NA	NA	chr19:41190249-41190460	N_Shore	GACAGGCCCCCTGGCGTCCACCCCCACAGGCCTCCTACCTTGGTTTTGTCGTCCACCACT[CG]GAGCCCATCGGCTGACACCCACAGGACAGACTTCACGGACTTTCGGCCCATCTGGAGGGA	CGGAGCCCATCGGCTGACACCCACAGGACAGACTTCACGGACTTTCGGCC	NUMBL	NM_004756	Body	NA	NA	NA	NA	NA	NA	NA	NA	NA	NA	NA	NA	NA	chr19:41188385-41188935	3	NA	NA	NA	NA	NA	TRUE	NA	0.517998221434594	0.844481048336212	0.326482826901619
186	chr13	114908876	+	cg12701674	2775500	2651198	TAATTATCCTAAACTAACACCTTCAACACATACACACATACTCTCACACA	TAATTATCCTAAACTAACACCTTCGACACATACGCACATACTCTCACACG	I	T	Red	NA	NA	NA	NA	NA	NA	chr13:114912875-114913457	N_Shelf	TGCTTGTATGTGTGAACGACAGTGTGTGAGTGTAAGTGAGGGAGTGTGTGTGTGTGAGGA[CG]TGTGAGAGCATGTGCGCATGTGCCGAAGGTGCCAGCTCAGGACAACCAAGCATTACGTGT	TGGTTGTCCTGAGCTGGCACCTTCGGCACATGCGCACATGCTCTCACACG				NA	NA	NA	TRUE	13:113926934-113927004	13:114907960-114908959	Unclassified_Cell_type_specific	NA	NA	NA	NA	NA	NA	chr13:114908400-114908995	3	NA	NA	NA	NA	NA	TRUE	NA	0.49819717550404	0.736290440475608	0.238093264971568
187	chr5	131746552	+	cg20373021	2675484	78742257	ACAAAAAAACAAAAACAAAACCCTCCAAAAAACAAAACCAAAACCAAACA	ACAAAAAAACGAAAACGAAACCCTCCGAAAAACGAAACCGAAACCGAACG	I	C	Grn	NA	NA	NA	NA	NA	NA	chr5:131746225-131746876	Island	CCCGGGGCCCCCGCCTCTGGCTGCCGGCCCGCGCCCGCCGCGCGCCCCGCGTTCACTGCG[CG]CTCGGCCCCGGTCCCGCCTCCCGGAGGGTTTCGCTTTCGCTTTCCTGCCGATGTCGTTGA	GCAGGAAAGCGAAAGCGAAACCCTCCGGGAGGCGGGACCGGGGCCGAGCG	IRF1-AS1	NR_045116	Body	NA	NA	NA	NA	5:131774130-131774775	5:131746131-131746901	Promoter_Associated	C5orf56;C5orf56;C5orf56;C5orf56	ENST00000378953.4;ENST00000378953.4;ENST00000337752.2;ENST00000378947.3	1stExon;5'UTR;TSS200;TSS200	C5orf56;C5orf56;C5orf56;C5orf56	ENST00000378953.4;ENST00000378953.4;ENST00000461203.1;ENST00000378947.3	1stExon;5'UTR;TSS200;TSS200	chr5:131746080-131747630	3	NA	NA	NA	NA	NA	NA	NA	0.305531983596412	0.0918601672437748	-0.213671816352637
188	chr1	212904750	+	cg13355312	20764861	NA	ATTTCAAAAACTTTCTCAAAATTTCAAAACAAACRTATACCACCATACCC	NA	II	NA	NA	rs113374255	0.017173	NA	NA	NA	NA	NA	OpenSea	GAATTCAAGACCAGCCGGGGCAATATGGCGAGACCCCATCTCTAAAACAAATAAACTAGC[CG]GGCATGGTGGCACACGCCTGTTTTGAAACCCTGAGAAAGCTTCTGAAACCCTGAAAAACT	CGGGCATGGTGGCACACGCCTGTTTTGAAACCCTGAGAAAGCTTCTGAAA	NSL1;NSL1	NM_001042549;NM_015471	3'UTR;3'UTR	NA	NA	NA	NA	NA	NA	NA	NA	NA	NA	NA	NA	NA	NA	NA	NA	NA	NA	NA	NA	TRUE	NA	0.30934177688888	0.576839474429701	0.26749769754082
189	chr2	10442953	+	cg19529823	9631151	57636248	AAACAAAACCTAAAAACAAAACCCAAAAACAAAAACCAAAACAAAACACA	AAACGAAACCTAAAAACGAAACCCGAAAACGAAAACCGAAACGAAACGCG	I	C	Grn	NA	NA	NA	NA	NA	NA	chr2:10442308-10444509	Island	GAGGGGGCGGGGCCCGGAGGGGGCGGGGCCGTAGGAAACTTGAGCGCCCGCCTCTGGCCG[CG]CGCCCCGCCCCGGCCCCCGCCTCCGGGTCCCGCCTCCAGGTCCCGCCTTCGCGTCCCTTC	CGCGCCCCGCCCCGGCCCCCGCCTCCGGGTCCCGCCTCCAGGTCCCGCCT	HPCAL1;HPCAL1	NM_134421;NM_002149	TSS1500;TSS200	NA	NA	NA	NA	2:10359233-10361513	2:10442480-10443134	Promoter_Associated	HPCAL1;HPCAL1	ENST00000381765.3;ENST00000307845.3	TSS1500;TSS200	HPCAL1;HPCAL1;HPCAL1	ENST00000381765.3;ENST00000423674.1;ENST00000307845.3	TSS1500;TSS200;TSS200	chr2:10442605-10444535	3	NA	NA	NA	NA	NA	TRUE	NA	0.462184004620764	0.126492957728084	-0.33569104689268
190	chr3	143689916	-	cg19628164	40739969	25630114	AAAAACAACACCAAAAAATCAACTTTACAAAAAAAAACCACAAAACTCCA	AAAAACGACACCGAAAAATCAACTTTACGAAAAAAAACCGCAAAACTCCG	I	A	Red	NA	NA	NA	NA	NA	NA	chr3:143689733-143692279	Island	TCAGGGACCCTCAGGGGCGGCACCGGGAAATCAGCTTTGCGGAGAGGAACCGCAGGGCTC[CG]GGGACGGGCTAGGGCAGCCGGCGGGCAGCAGAGGCAAGCCTGGCAAACTCTTCCCGGCTT	AGGGGCGGCACCGGGAAATCAGCTTTGCGGAGAGGAACCGCAGGGCTCCG	DIPK2A	NM_173552	TSS1500	NA	NA	NA	NA	3:145172424-145172714	3:143689395-143690909	Promoter_Associated	C3orf58	ENST00000315691.3	TSS1500	C3orf58	ENST00000315691.3	TSS1500	chr3:143689640-143690075	3	NA	NA	NA	NA	NA	TRUE	NA	0.297950225045312	0.0690190962414848	-0.228931128803828
191	chr5	153825440	-	cg06171524	20716202	22616246	CCAACAAAATCCAAAAAATAACCTAACACCAAAAACTAACAACAACAACA	CCAACAAAATCCAAAAAATAACCTAACGCCGAAAACTAACGACGACGACG	I	C	Grn	NA	NA	NA	NA	NA	NA	chr5:153825417-153826526	Island	TTTGAACCCATCCCAGCAGAGTCCAGGAAGTAGCCTGGCGCCGGAGACTGGCGGCGGCGA[CG]CCCAATGGGACGCGCCAGCGGCGGCGGCAGCCCCGCCCAGAGAGCAAATGAGACCAATGG	CCAGCAGAGTCCAGGAAGTAGCCTGGCGCCGGAGACTGGCGGCGGCGACG	SAP30L;SAP30L;SAP30L;SAP30L;SAP30L-AS1	NM_024632;NM_001131063;NM_001131062;NR_024084;NR_037897	TSS200;TSS200;TSS200;TSS200;TSS200	NA	NA	NA	NA	5:153804787-153806719	5:153825219-153825758	Promoter_Associated	SAP30L;SAP30L;CTB-157D17.1	ENST00000523198.1;ENST00000297109.5;ENST00000524264.1	TSS1500;TSS200;TSS200	SAP30L;SAP30L;SAP30L;SAP30L;CTB-157D17.1;CTB-157D17.1;CTB-157D17.1;CTB-157D17.1	ENST00000523198.1;ENST00000520159.1;ENST00000519683.1;ENST00000297109.5;ENST00000524264.1;ENST00000519727.1;ENST00000522312.1;ENST00000501280.2	TSS1500;TSS1500;TSS1500;TSS200;TSS200;TSS200;TSS200;TSS200	chr5:153825265-153825590	3	NA	NA	NA	NA	NA	NA	NA	0.272602340688576	0.0395270037466256	-0.23307533694195
192	chr5	178157801	-	cg08616760	48789297	41708287	ACAAAAAAACACCTACATTCAAAAAAATATAATTCCATACATTTAAAACA	ACGAAAAAACACCTACATTCGAAAAAATATAATTCCATACGTTTAAAACG	I	A	Red	rs71611460	0.226238	NA	NA	NA	NA	chr5:178157189-178157826	Island	GAAATGGAGTCCACGAGAGGACACCTGCATTCGGGGAAGTGTAGTTCCATGCGTTTGAGG[CG]GGGTCCCGGCTGAGCTGTTACGCGCCCACATGCCACAAGAGGGCCCCTGTGAGCTGGAGG	ACGAGAGGACACCTGCATTCGGGGAAGTGTAGTTCCATGCGTTTGAGGCG	ZNF354A	NM_005649	TSS200	NA	NA	NA	NA	5:178089808-178090569	5:178157287-178158428	Promoter_Associated	ZNF354A;RP11-281O15.3	ENST00000335815.2;ENST00000367003.4	TSS200;5'UTR	ZNF354A;ZNF354A;ZNF354A;RP11-281O15.3	ENST00000520331.1;ENST00000518048.1;ENST00000335815.2;ENST00000367003.4	TSS1500;TSS200;TSS200;5'UTR	chr5:178157585-178157935	3	NA	NA	NA	NA	NA	TRUE	NA	0.379751400490599	0.0762797030349369	-0.303471697455662
193	chr2	287760	+	cg13556539	94657339	91601581	CCTAAAACTACTACTAATACTAAAAACAACAAAACACAACCAAAAAAACA	CCTAAAACTACTACTAATACTAAAAACGACGAAACGCGACCGAAAAAACG	I	C	Grn	NA	NA	NA	NA	NA	NA	chr2:287353-290099	Island	GGACGAGTTCCACCACCAGCCGCAGCAGCGCCTGTCCGTCCGCCGGCTCCCGGGGCTCCG[CG]CCCCCCCGGCCGCGCCCCGCCGCCCCCAGCACCAGCAGCAGCCCCAGGAGGAGGGGGTGC	CGCCCCCCCGGCCGCGCCCCGCCGCCCCCAGCACCAGCAGCAGCCCCAGG	ALKAL2	NM_001002919	Body	NA	NA	NA	NA	2:277553-279098	2:287620-287893	Unclassified_Cell_type_specific	FAM150B;FAM150B;FAM150B;AC079779.4	ENST00000344414.5;ENST00000405290.1;ENST00000401503.1;ENST00000427831.1	TSS1500;TSS1500;TSS1500;5'UTR	FAM150B;FAM150B;FAM150B;FAM150B;FAM150B;AC079779.4	ENST00000344414.5;ENST00000405290.1;ENST00000401503.1;ENST00000463919.1;ENST00000401489.2;ENST00000427831.1	TSS1500;TSS1500;TSS1500;TSS1500;TSS200;5'UTR	chr2:287465-287775	3	NA	NA	NA	NA	NA	NA	NA	0.495180095171527	0.062111838907254	-0.433068256264273
194	chr8	59161271	-	cg05555527	36725125	NA	CTCAAACACAAAACTATAAAAACTCACRATAACTACTTCAATAAACAACC	NA	II	NA	NA	NA	NA	NA	NA	NA	NA	NA	OpenSea	GGGCCTTGGGTCTCAAGCACAGAGCTGTGAAGGCTCACGGTGGCTGCTTCAGTGGGCAGC[CG]CCCAAGCAGGCACTGGGTCACAGGAGTTTGTGCATACTCCCGCTCTGTGAATTCTGGTGA	TCAAGCACAGAGCTGTGAAGGCTCACGGTGGCTGCTTCAGTGGGCAGCCG				NA	NA	NA	NA	NA	NA	NA	NA	NA	NA	NA	NA	NA	NA	NA	NA	NA	chr8:59160989-59162257	6	NA	NA	NA	0.650309308108126	0.893685728286302	0.243376420178177
195	chr5	5422796	-	cg27071312	92808561	3725929	AAAACAAAACAAAACAAACCAAAACAAAACAAAACCCTAACTAAACTACA	AAAACGAAACGAAACGAACCAAAACGAAACGAAACCCTAACTAAACTACG	I	T	Red	NA	NA	NA	NA	NA	NA	chr5:5422125-5423251	Island	GCGGGGCGAGCCAGGGCGGGGCGGGGCGAGCCAGGGCGGGGCGGGGCCCTGACTGGACTG[CG]TCGCGCTCGGGGGCCGCGCCGGGTAGCGTTTCTTTTTAGTGCCTGAGGCAGCTCTGGCTC	CGCAGTCCAGTCAGGGCCCCGCCCCGCCCTGGCTCGCCCCGCCCCGCCCT	ICE1	NM_015325	TSS200	high-CpG:5475766-5475891	NA	NA	NA	5:5475126-5476290	NA	NA	KIAA0947;KIAA0947	ENST00000296564.7;ENST00000512608.1	TSS200;5'UTR	KIAA0947;KIAA0947;KIAA0947	ENST00000296564.7;ENST00000505464.1;ENST00000512608.1	TSS200;TSS200;5'UTR	chr5:5421820-5422875	3	NA	NA	NA	NA	NA	TRUE	NA	0.295270452823738	0.0480985768242328	-0.247171875999505
196	chr12	42538818	-	cg22968445	76609909	1789398	AAACACAAAACTAACACACAAAAAATAATATAAATACACAAAACACAACA	AAACGCAAAACTAACGCGCAAAAAATAATATAAATACGCGAAACGCGACG	I	C	Grn	rs113994344	0.010583	NA	NA	NA	NA	chr12:42538125-42538902	Island	TTCGCGTGGGAGGGACGCAGGGCTGGCGCGCAGAGGGTGGTGTGAGTGCGCGGAACGCGG[CG]CGCCTGAGGGCTATAGCTAGCGCAGGCCGACGCGCAGGTGAATGGGAGCCCTGTGGGTCT	CGCCGCGTTCCGCGCACTCACACCACCCTCTGCGCGCCAGCCCTGCGTCC	GXYLT1;GXYLT1	NM_173601;NM_001099650	TSS200;TSS200	NA	NA	NA	NA	12:40824317-40825169	12:42538483-42538963	Promoter_Associated	GXYLT1;GXYLT1	ENST00000398675.3;ENST00000280876.6	TSS200;TSS1500	GXYLT1;GXYLT1	ENST00000398675.3;ENST00000280876.6	TSS200;TSS1500	chr12:42538505-42538855	3	NA	NA	NA	NA	NA	TRUE	NA	0.302670544797557	0.0208925161852505	-0.281778028612306
197	chr1	1102960	-	cg13362546	3628917	95637496	TCAAAAAAACAAAACCCAACCAAAAACCACATAAAACCCAAAAAAAACCA	TCAAAAAAACAAAACCCAACCGAAAACCACGTAAAACCCAAAAAAAACCG	I	C	Grn	NA	NA	NA	NA	NA	NA	chr1:1098043-1100584	S_Shelf	CCAACAGAGGGCTCAGGAGGGCAAGGCCCAACCGGGAGCCACGTGGAACCCAGAGGAAGC[CG]CCCCACCCAGCTTGGCCACAGCCATCTTCCCTCCTGCCGGACAGGGTGGGCCGGCCACCG	TCAGGAGGGCAAGGCCCAACCGGGAGCCACGTGGAACCCAGAGGAAGCCG	MIR200A;MIR429	NR_029834;NR_029957	TSS1500;TSS1500	NA	NA	NA	NA	1:1092085-1092913	NA	NA	MIR200A;MIR429	ENST00000384875.1;ENST00000362106.1	TSS1500;TSS1500	MIR200A;MIR429	ENST00000384875.1;ENST00000362106.1	TSS1500;TSS1500	chr1:1102805-1103395	3	NA	NA	NA	NA	NA	TRUE	NA	0.42093181170215	0.655423689785393	0.234491878083243
198	chr3	52720133	-	cg00106685	86732206	NA	ATTTATACTTCCTTCTACAACCAATATAAAAAAACCTAATAAATAAAATC	NA	II	NA	NA	NA	NA	NA	NA	NA	NA	chr3:52719934-52720335	Island	CAGGTTGATGTGTTTGTGCTTCCTTCTACAGCCAATATGAAAAGGCCTAGTAAGTGGGGT[CG]GGAGGCGGGCGTGGAGGGACCCACGTCTGGAAGTTGCTGCAGCCACCACGACGCTCTTCT	TTTGTGCTTCCTTCTACAGCCAATATGAAAAGGCCTAGTAAGTGGGGTCG	GNL3;GNL3;GNL3;GNL3;PBRM1	NM_206825;NM_206826;NM_014366;NM_206825;NM_018313	1stExon;5'UTR;Body;5'UTR;TSS1500	NA	NA	NA	NA	3:52694488-52695498	3:52719156-52720672	Promoter_Associated	GNL3;GNL3;GNL3;PBRM1	ENST00000460073.1;ENST00000394799.2;ENST00000394799.2;ENST00000394830.3	TSS200;1stExon;5'UTR;TSS1500	GNL3;PBRM1;PBRM1;GNL3;GNL3;PBRM1;GNL3;GNL3;GNL3;GNL3;GNL3;PBRM1;PBRM1;PBRM1;PBRM1;GNL3	ENST00000479230.1;ENST00000439181.1;ENST00000449505.1;ENST00000474423.1;ENST00000460073.1;ENST00000424867.1;ENST00000468146.1;ENST00000394799.2;ENST00000394799.2;ENST00000468885.1;ENST00000462550.1;ENST00000394830.3;ENST00000431678.1;ENST00000458294.1;ENST00000420148.1;ENST00000496254.1	5'UTR;TSS1500;TSS1500;TSS200;TSS200;TSS1500;5'UTR;1stExon;5'UTR;5'UTR;5'UTR;TSS1500;TSS1500;TSS1500;TSS1500;5'UTR	NA	NA	chr3:52719262-52721044	6	chr3:52718374-52724298	6	NA	TRUE	NA	0.636142987640077	0.433994718686063	-0.202148268954014
199	chr2	107502677	+	cg20483857	15650977	53654234	AAATCCCAACTCTAACAAACACCAACATAAATATAAAAACACATAACACA	AAATCCCAACTCTAACGAACGCCAACGTAAATATAAAAACGCGTAACGCG	I	C	Grn	rs78213415	0.054113	NA	NA	NA	NA	chr2:107502353-107504216	Island	CGGCACTGGAGTCCAAGGCGTGCGTGTCACATTTTATTCCCCGGCAGCCGCTCGGGTGCG[CG]CGCTACGCGCTCCCACACTCACGCTGGCGCCCGCTAGAGCTGGGACCCTGGCCGGGGTCC	GGGTCCCAGCTCTAGCGGGCGCCAGCGTGAGTGTGGGAGCGCGTAGCGCG	ST6GAL2;ST6GAL2;ST6GAL2	NM_001142351;NM_001142352;NM_032528	TSS200;5'UTR;5'UTR	NA	NA	DMR	NA	2:106868786-106870648	NA	NA	ST6GAL2;ST6GAL2;ST6GAL2;ST6GAL2	ENST00000409382.3;ENST00000409382.3;ENST00000361686.4;ENST00000409087.3	1stExon;5'UTR;5'UTR;5'UTR	ST6GAL2;ST6GAL2;ST6GAL2;ST6GAL2;ST6GAL2	ENST00000409382.3;ENST00000419159.2;ENST00000409382.3;ENST00000361686.4;ENST00000409087.3	1stExon;TSS1500;5'UTR;5'UTR;5'UTR	chr2:107501760-107504335	3	NA	NA	NA	NA	NA	TRUE	NA	0.5199816337888	0.0241893019035028	-0.495792331885297
200	chr1	168025552	-	cg24449463	31809980	96730979	ATTTACACACCAAAAACAAAACAAATCCAATACATAACATACAAACAACA	ATTTACGCACCGAAAACAAAACGAATCCAATACGTAACGTACGAACGACG	I	C	Grn	rs3977723	0.38119	NA	NA	NA	NA	chr1:168025508-168025722	Island	GTTTCTCTGTGAATTTACGCACCGAGAGCAGAGCGGGTCCAGTGCGTAGCGTACGGACGG[CG]CCCACCCCCAGCTGCCAGGGCCTCGGCGGGCAGGGCGCGGCGGGTGACGGGACCGCGCGC	ATTTACGCACCGAGAGCAGAGCGGGTCCAGTGCGTAGCGTACGGACGGCG	DCAF6;DCAF6	NM_018442;NM_001017977	Body;Body	NA	NA	NA	NA	1:166292133-166292334	NA	NA	NA	NA	NA	DCAF6;DCAF6	ENST00000478668.1;ENST00000489398.1	5'UTR;5'UTR	NA	NA	chr1:168025333-168025871	6	NA	NA	NA	TRUE	NA	0.754248545612598	0.553522203198226	-0.200726342414372
201	chr17	78151814	-	cg10846936	27713533	NA	AAACTTCAACATTCTTTTACRAAAAACCACAATCAATAACACCCTAACTC	NA	II	NA	NA	rs12947971	0.011382	NA	NA	NA	NA	chr17:78155252-78155455	N_Shelf	ACTGGGGGTCAAGACTTCAGCATTCTTTTGCGGGGGGCCACAATCAGTGACACCCTGACT[CG]CAAGCCTCAATCACCTGTTCCAGTGAGAAACAGGACTGAGATCAGAAGGAATGAGGCAGA	GACTTCAGCATTCTTTTGCGGGGGGCCACAATCAGTGACACCCTGACTCG	CARD14;CARD14;CARD14	NR_047566;NM_024110;NM_001257970	Body;TSS1500;TSS1500	NA	NA	NA	NA	NA	NA	NA	CARD14;CARD14;CARD14	ENST00000573882.1;ENST00000344227.2;ENST00000570421.1	5'UTR;TSS1500;TSS1500	CARD14;CARD14;CARD14;CARD14;CARD14;CARD14;CARD14	ENST00000576785.1;ENST00000573489.1;ENST00000573882.1;ENST00000575465.1;ENST00000571427.1;ENST00000344227.2;ENST00000570421.1	5'UTR;5'UTR;5'UTR;5'UTR;5'UTR;TSS1500;TSS1500	chr17:78151805-78152335	3	NA	NA	NA	NA	NA	NA	NA	0.523033344507484	0.827860696423927	0.304827351916444
202	chr12	9436242	-	cg21349645	39729887	66761215	TTATAAAATAAATTCTAACTATTACATATTAACACACATCCCAAAATACA	TTATAAAATAAATTCTAACTATTACGTATTAACGCGCGTCCCGAAATACG	I	C	Grn	NA	NA	NA	NA	NA	NA	chr12:9436217-9436654	Island	TTGCTGGGTTAATTATAAAATAGATTCTGGCTGTTGCGTGTTAGCGCGCGTCCCGGAGTG[CG]CATGCGCAGCGGCGGGGGTTGTTCCGGCAGCCTTTCACTGAGGCCACCCGCCAGTTTCAA	CGCACTCCGGGACGCGCGCTAACACGCAACAGCCAGAATCTATTTTATAA	LOC642846	NR_024374	TSS200	NA	NA	NA	NA	12:9327493-9327921	NA	NA	NA	NA	NA	NA	NA	NA	chr12:9436020-9436335	3	NA	NA	NA	NA	NA	TRUE	NA	0.256261614734306	0.0522457903513346	-0.204015824382972
203	chr16	85009336	-	cg05254095	85728462	66657267	ACATTACCTAAACAACACTAACAATTTTAACACACATACACACACACACA	ACATTACCTAAACAACACTAACAATTTTAACACACATACACACACGCGCG	I	C	Grn	rs3203780	0.23143	NA	NA	NA	NA	NA	OpenSea	CCGGTAAATGTTACATTGCCTAAACAACACTGGCAATTTTGACACACATGCACACACGCG[CG]CACACGCACAGACACGCACACACACAGACTTGCTGAGAGGGTCAAAGGATGTCTCTTCCG	CGCGCGTGTGTGCATGTGTGTCAAAATTGCCAGTGTTGTTTAGGCAATGT	ZDHHC7;ZDHHC7	NM_001145548;NM_017740	3'UTR;3'UTR	NA	NA	NA	NA	16:83566833-83567049	NA	NA	ZDHHC7	ENST00000313732.4	3'UTR	ZDHHC7;ZDHHC7	ENST00000313732.4;ENST00000344861.5	3'UTR;3'UTR	NA	NA	NA	NA	NA	NA	NA	TRUE	NA	0.285525735757237	0.496881925062069	0.211356189304832
204	chr10	26224228	-	cg07630301	47768288	NA	AAATCTACTCACCAACAACTCTATTCTATTCTCCAAATAATTACTAACTC	NA	II	NA	NA	NA	NA	NA	NA	NA	NA	chr10:26222921-26224022	S_Shore	GATGTCCTTTCAAGTCTGCTCACCAACAGCTCTGTTCTGTTCTCCAAGTAGTTGCTAACT[CG]CACCTTGCTACTATCCCCCTTCCAGAAAAAAAATTTTATTATTGTTAGAATGGAAATTGG	AGTCTGCTCACCAACAGCTCTGTTCTGTTCTCCAAGTAGTTGCTAACTCG	MYO3A	NM_017433	5'UTR	NA	NA	DMR	NA	NA	NA	NA	MYO3A;MYO3A;MYO3A	ENST00000543632.1;ENST00000265944.5;ENST00000376302.1	TSS1500;5'UTR;5'UTR	MYO3A;MYO3A;MYO3A	ENST00000543632.1;ENST00000265944.5;ENST00000376302.1	TSS1500;5'UTR;5'UTR	NA	NA	NA	NA	chr10:26222481-26224240	6	NA	TRUE	NA	0.422569362285408	0.699779698362098	0.27721033607669
205	chr17	17141020	-	cg07138452	95728398	76669560	TATAAAAAATACAAAAAACAACCATCACATAACACAAAAAAAACACAACA	TATAAAAAATACGAAAAACGACCGTCACGTAACGCGAAAAAAACGCGACG	I	C	Grn	NA	NA	NA	NA	NA	NA	chr17:17140117-17141080	Island	CTACATTGAGAGTATGGAAGGTGCGGGAGACGGCCGTCACGTGACGCGGAGAAGGCGCGG[CG]CCCGTGGGAGGTTGGTTGCAGAACTCGGAACCGCTGTGCGCGCGCATGTGTGGGATTCGG	CGCCGCGCCTTCTCCGCGTCACGTGACGGCCGTCTCCCGCACCTTCCATA	FLCN;FLCN	NM_144606;NM_144997	TSS1500;TSS1500	NA	NA	NA	NA	17:17081708-17081790	17:17139889-17141270	Promoter_Associated	FLCN;FLCN	ENST00000285071.4;ENST00000389171.4	TSS1500;TSS1500	FLCN;FLCN;FLCN	ENST00000285071.4;ENST00000417064.1;ENST00000389171.4	TSS1500;TSS1500;TSS1500	chr17:17140385-17141190	3	NA	NA	NA	NA	NA	TRUE	NA	0.39267156904225	0.187933645977513	-0.204737923064736
206	chr1	225117817	-	cg11804724	15732987	2648189	AACTCTCAACACAAAATTCTTCTTAATTACTCTCCCTCAAACAAACCACA	AACTCTCAACGCGAAATTCTTCTTAATTACTCTCCCTCAAACAAACCGCG	I	T	Red	rs78999641	0.033946	NA	NA	NA	NA	chr1:225117220-225117781	S_Shore	CCCGACCGCAGGAGCTCTCAACGCGAGGTTCTTCTTAGTTGCTCTCCCTCAGGCAGGCCG[CG]TTCCCTTCTAGTCCTATATTTCTGAAGTTTTTTAAAATTTTCCATTTATAAACGAATAAT	CGCGGCCTGCCTGAGGGAGAGCAACTAAGAAGAACCTCGCGTTGAGAGCT	DNAH14;DNAH14;DNAH14	NM_144989;NM_001145154;NM_001373	5'UTR;5'UTR;5'UTR	NA	NA	DMR	NA	NA	1:225117266-225117851	Unclassified_Cell_type_specific	DNAH14;DNAH14;DNAH14;DNAH14;DNAH14	ENST00000430092.1;ENST00000366850.3;ENST00000400952.3;ENST00000366849.1;ENST00000498360.1	5'UTR;5'UTR;5'UTR;5'UTR;5'UTR	DNAH14;DNAH14;DNAH14;DNAH14;DNAH14	ENST00000413949.2;ENST00000366850.3;ENST00000400952.3;ENST00000366849.1;ENST00000498360.1	5'UTR;5'UTR;5'UTR;5'UTR;5'UTR	chr1:225117585-225117835	3	NA	NA	NA	NA	NA	TRUE	NA	0.396363347210717	0.0226106826630664	-0.37375266454765
207	chr8	41580932	+	cg13609385	79654342	1792978	CAAACCCTTAATAACCTAATTAAAAATACACCACCAACCTCCCAAAACCA	CGAACCCTTAATAACCTAATTAAAAATACACCACCAACCTCCCGAAACCG	I	C	Grn	NA	NA	NA	NA	NA	NA	chr8:41583135-41583524	N_Shelf	CAGCACAGTTTTACTATTGCCTCCCACTGCACGCGGCACTGCCCAGAATACTGCTGCAGG[CG]GCTCCGGGAGGCTGGTGGTGCATCCCTAACTAGGTCACCAAGGGCCCGCTGCTCTGGGTG	CGGCTCCGGGAGGCTGGTGGTGCATCCCTAACTAGGTCACCAAGGGCCCG	ANK1;ANK1;ANK1;ANK1;ANK1	NM_020476;NM_020475;NM_001142446;NM_020477;NM_000037	Body;Body;Body;Body;Body	NA	NA	NA	NA	8:41699991-41700096	NA	NA	NA	NA	NA	NA	NA	NA	chr8:41580760-41581215	3	NA	NA	NA	NA	NA	TRUE	NA	0.638752435314353	0.853854793269784	0.215102357955431
208	chr1	11000722	+	cg19081470	91722154	NA	TACCATTAAATAAAAAACTAAACTAAAATCCAAACACATTCTACATCTCC	NA	II	NA	NA	NA	NA	NA	NA	NA	NA	NA	OpenSea	CCCTGCCTCTGCCAGTCTCCCCTGCTGTTCCCAGCATGGTCCTCCCTGGCCCTGGGCATT[CG]GAGATGTAGAATGTGCTTGGATCCCAGCTCAGCCTCCCATCCAATGGTAGTTAAGAACCT	CGGAGATGTAGAATGTGCTTGGATCCCAGCTCAGCCTCCCATCCAATGGT				NA	NA	NA	TRUE	NA	1:10999890-11000778	Unclassified_Cell_type_specific	NA	NA	NA	NA	NA	NA	chr1:11000565-11001115	3	NA	NA	NA	NA	NA	TRUE	NA	0.664618976979565	0.914561286781602	0.249942309802036
209	chr17	63136917	+	cg27127202	55765570	NA	AATATAATAACAAAAACTTATAAACTCAATTACTACAACCTCCACCTCCC	NA	II	NA	NA	NA	NA	NA	NA	NA	NA	chr17:63133330-63133592	S_Shelf	GTGGTGAGCACCTGTAATCCCAGCTACTTGGGAGGCTGAGGCAGGAGAATTGCTTGAACC[CG]GGAGGTGGAGGTTGCAGTAACTGAGTTCACAAGTTCTTGCCACTACACTACACTCTAGCC	CGGGAGGTGGAGGTTGCAGTAACTGAGTTCACAAGTTCTTGCCACTACAC	RGS9;RGS9;RGS9	NM_003835;NM_001081955;NM_001165933	Body;Body;Body	NA	NA	NA	NA	NA	NA	NA	NA	NA	NA	NA	NA	NA	chr17:63136905-63137255	3	NA	NA	NA	NA	NA	TRUE	NA	0.425714494945391	0.703928471709361	0.27821397676397
210	chr13	114786341	-	cg25019044	26607832	83674159	ACACCCTCAACAAAAAATACTACCAAAAACCCAAAACAAAACCCAAAACA	ACGCCCTCAACAAAAAATACTACCGAAAACCCAAAACAAAACCCGAAACG	I	C	Grn	NA	NA	NA	NA	NA	NA	chr13:114786335-114786537	Island	GAACCCTGTAATGCGCCCTCAACAGGAGGTGCTGCCGAGGGCCCAGAACAAGACCCGGAG[CG]CAGCCGCGGCGCAGCCCTGCTGTGTGCGCATTCTGGGCTCCTGCACCGGCTGCTGATGCC	GCGCCCTCAACAGGAGGTGCTGCCGAGGGCCCAGAACAAGACCCGGAGCG	RASA3	NM_007368	Body	NA	NA	NA	NA	13:113804347-113804711	NA	NA	RASA3	ENST00000542651.1	3'UTR	RASA3	ENST00000542651.1	3'UTR	NA	NA	chr13:114785607-114788261	6	NA	NA	NA	TRUE	NA	0.697851330738253	0.903680648396719	0.205829317658466
211	chr15	93139515	-	cg05917748	54770160	90616187	ACAACTATCTAAAAAACAACCTCAAACCAAAACCAACAAAAACACAACCA	ACAACTATCTAAAAAACAACCTCGAACCGAAACCAACAAAAACACGACCG	I	C	Grn	rs12594033	0.344449	NA	NA	NA	NA	NA	OpenSea	TTCAGTGGGACAGCAGCTGTCTGGGAGACAGCCTCGGGCCGGAGCCAGCAGAAACACGGC[CG]CAGCACTGTCCTCACCTTCTAGACAGGGAGGTCAGACTTCCCCGGAAGAGGCTATTTCTC	CGGCCGTGTTTCTGCTGGCTCCGGCCCGAGGCTGTCTCCCAGACAGCTGC				NA	NA	NA	NA	15:90940402-90940520	NA	NA	RP11-386M24.6;RP11-386M24.3	ENST00000568297.1;ENST00000555864.1	3'UTR;5'UTR	RP11-386M24.6;RP11-386M24.6;RP11-386M24.3	ENST00000565107.1;ENST00000568297.1;ENST00000555864.1	1stExon;3'UTR;5'UTR	NA	NA	NA	NA	NA	NA	NA	TRUE	NA	0.593039659573642	0.835623465281232	0.242583805707591
212	chr15	69112656	-	cg09153812	82696367	NA	CTTTTTTTATTATTAAATCCAAAAAACAACCCCTCTCCTCCTCCTCCCTC	NA	II	NA	NA	NA	NA	NA	NA	NA	NA	chr15:69109708-69114001	Island	TGTAAAACCCCCTTTTTTTGTTGTTAAATCCAGGAGGCAGCCCCTCTCCTCCTCCTCCCT[CG]TTAATCTTCCCCCCAGACGGAGTCACGGGAGCAGCGATCTCCGAGGGTGATTTCGCCTCA	CGAGGGAGGAGGAGGAGAGGGGCTGCCTCCTGGATTTAACAACAAAAAAA	ANP32A	NM_006305	Body	NA	NA	NA	NA	15:66897501-66901055	NA	NA	NA	NA	NA	ANP32A	ENST00000495420.1	3'UTR	chr15:69110445-69112915	3	NA	NA	NA	NA	NA	TRUE	NA	0.150492459677418	0.398547553038481	0.248055093361063
213	chr17	56603735	-	cg13853046	36677968	90802959	AAAACAAAATACATCACAATAAAAAACCAAAAAAACCCCAACACCCAACA	AAAACAAAATACATCACGATAAAAAACCAAAAAAACCCCGACACCCAACG	I	C	Grn	NA	NA	NA	NA	NA	NA	NA	OpenSea	CTAGTAGACAGGAAGGCAGAATGCATCACGGTGAGGAGCCAAAGGGGCCCCGGCACCCAG[CG]CCAATCTTCTCTCCCTTTCAGGCCTTTGCCCCAGCCTTAAAAAAGCAGTGCCAGACTTCT	AAGGCAGAATGCATCACGGTGAGGAGCCAAAGGGGCCCCGGCACCCAGCG	SEPTIN4;SEPTIN4;SEPTIN4	NM_080415;NM_080416;NM_004574	Body;Body;Body	NA	NA	NA	TRUE	NA	NA	NA	NA	NA	NA	NA	NA	NA	NA	NA	NA	NA	NA	NA	NA	TRUE	NA	0.480633182722221	0.752940891836715	0.272307709114494
214	chr19	12912590	-	cg15993354	3732136	73725919	AAATATTCATACCTACATAAACAAAAACTAAACACACAAACAATCACACA	GAATATTCATACCTACGTAAACAAAAACTAAACGCACGAACGATCACACG	I	C	Grn	NA	NA	NA	NA	NA	NA	chr19:12911931-12912918	Island	CAGGTGCACTCCGGGTGTTCATACCTGCGTGGGCAAAGGCTAGACGCACGGACGATCACA[CG]CGTGGACCCGCGTTCTCAGCGCCAAGTGAGCCCTGGGCCGCGAAGCCTTTTATGCCCGGC	GGGTGTTCATACCTGCGTGGGCAAAGGCTAGACGCACGGACGATCACACG	PRDX2;PRDX2;PRDX2;PRDX2	NM_005809;NM_181738;NM_181738;NM_005809	5'UTR;5'UTR;1stExon;1stExon	NA	NA	NA	NA	19:12772805-12774156	19:12912076-12913522	Promoter_Associated	PRDX2;PRDX2;PRDX2;PRDX2;PRDX2;PRDX2	ENST00000334482.5;ENST00000301522.2;ENST00000435703.1;ENST00000334482.5;ENST00000301522.2;ENST00000435703.1	5'UTR;5'UTR;5'UTR;1stExon;1stExon;1stExon	PRDX2;PRDX2;PRDX2;PRDX2;PRDX2;PRDX2;PRDX2;PRDX2;PRDX2;PRDX2;PRDX2	ENST00000477555.1;ENST00000478908.1;ENST00000334482.5;ENST00000301522.2;ENST00000435703.1;ENST00000334482.5;ENST00000477555.1;ENST00000466174.1;ENST00000301522.2;ENST00000435703.1;ENST00000466174.1	3'UTR;TSS1500;5'UTR;5'UTR;5'UTR;1stExon;1stExon;1stExon;1stExon;1stExon;3'UTR	chr19:12911885-12913635	3	NA	NA	NA	NA	NA	TRUE	NA	0.511642975700381	0.210326369059814	-0.301316606640567
215	chr11	45687277	+	cg10817615	75628880	71741969	TAAAAACAAACTCCAAAACCTAACTACAAAATAAATATCCAAAACACTCA	TAAAAACGAACTCCGAAACCTAACTACGAAATAAATATCCAAAACGCTCG	I	C	Grn	NA	NA	NA	NA	NA	NA	chr11:45686160-45687495	Island	CCCCTTCTCCTCCCCACCCCTTCGGCGCGCGCCTTCCCGCCCCCCGCGCCGCCCCAGCCG[CG]AGCGCCCTGGACACCCACTCCGCAGCCAGGCTCCGGAGCCCGCCCCCACCCACCCGCCGG	TGGGGGCGGGCTCCGGAGCCTGGCTGCGGAGTGGGTGTCCAGGGCGCTCG	CHST1	NM_003654	TSS200	NA	NA	DMR	NA	11:45642751-45644048	11:45685748-45687604	Unclassified_Cell_type_specific	CHST1	ENST00000308064.2	TSS200	CHST1;CHST1	ENST00000531322.1;ENST00000308064.2	TSS200;TSS200	chr11:45685265-45688475	3	NA	NA	NA	NA	NA	TRUE	NA	0.73439954613034	0.468556188162331	-0.265843357968009
216	chr2	25427114	-	cg01752881	44809180	30762965	AAAATAAAATCCCAAAAAAAATAAACACTACACAAACACACACACCTACA	AAAATAAAATCCCAAAAAAAATAAACACTACACAAACGCGCACGCCTACG	I	C	Grn	NA	NA	NA	NA	NA	NA	chr2:25427101-25427577	Island	TTAAATGAAACGAGAATAAAATCCCAAAAGAGGTGAACACTGCACAAGCGCGCACGCCTG[CG]CCGAGCGCCCGTGGCCCAGCAAGATGGCGAGGCCGCGCCTTCCCCACCCAGGCGTGGGGT	AGAATAAAATCCCAAAAGAGGTGAACACTGCACAAGCGCGCACGCCTGCG				NA	NA	NA	NA	2:25280606-25281081	NA	NA	AC012457.2	ENST00000431650.1	TSS200	AC012457.2	ENST00000431650.1	TSS200	chr2:25427080-25427675	3	NA	NA	NA	NA	NA	NA	NA	0.400896562743625	0.680369673978907	0.279473111235283
217	chr1	158800024	-	cg05304729	18646900	NA	TAATAAAATTTCCTTATATTCCTCTTTACCCTTTACCTTAAAACCTACTC	NA	II	NA	NA	NA	NA	NA	NA	NA	NA	NA	OpenSea	AGTGGGGCACCTGATAAGGTTTCCTTGTGTTCCTCTTTACCCTTTACCTTAAGACCTGCT[CG]AAGCATCAGCATAAGAGAGAAACTGAAACAATGAACACCCACATGTGTTAGTGGCTGTCA	CGAGCAGGTCTTAAGGTAAAGGGTAAAGAGGAACACAAGGAAACCTTATC	MNDA	NM_002432	TSS1500	NA	NA	NA	NA	NA	NA	NA	MNDA;MNDA	ENST00000368141.4;ENST00000491210.1	TSS1500;TSS1500	MNDA;MNDA	ENST00000368141.4;ENST00000491210.1	TSS1500;TSS1500	chr1:158799925-158800155	3	NA	NA	NA	NA	NA	TRUE	NA	0.718837003902966	0.370319916577228	-0.348517087325738
218	chr1	1310730	+	cg11915315	84714561	88647327	CTCCATAAAAAACCAAACAAAACTAAAAAACCACACAAAAACTAAAACCA	CTCCGTAAAAAACCAAACGAAACTAAAAAACCGCGCGAAAACTAAAACCG	I	T	Red	rs146403839	0.012979	NA	NA	NA	NA	chr1:1309140-1311039	Island	TCTGCATTGGCTCAGGCCCCGCCGGGCCCGAAAGGCGACGGTTTCCGGTTAGTGGAATCA[CG]GTCCCAGTCCTCGCGCGGTTCCTCAGCTCCGCCTGGTCCCTTACGGAGGCAAAAAACTAC	CGGTCCCAGTCCTCGCGCGGTTCCTCAGCTCCGCCTGGTCCCTTACGGAG	AURKAIP1;AURKAIP1;AURKAIP1;AURKAIP1	NM_017900;NM_017900;NM_001127230;NM_001127229	5'UTR;1stExon;TSS200;TSS200	high-CpG:1300385-1300773	NA	NA	NA	1:1299004-1300892	1:1309928-1311169	Promoter_Associated	AURKAIP1;AURKAIP1;AURKAIP1;AURKAIP1;AURKAIP1;AURKAIP1	ENST00000489799.1;ENST00000338338.5;ENST00000338338.5;ENST00000338370.3;ENST00000321751.5;ENST00000378853.3	TSS1500;5'UTR;1stExon;TSS200;TSS200;TSS200	AURKAIP1;AURKAIP1;AURKAIP1;AURKAIP1;AURKAIP1;AURKAIP1;AURKAIP1;AURKAIP1	ENST00000489799.1;ENST00000338338.5;ENST00000338338.5;ENST00000338370.3;ENST00000496905.1;ENST00000321751.5;ENST00000378853.3;ENST00000470457.1	TSS1500;5'UTR;1stExon;TSS200;TSS200;TSS200;TSS200;TSS200	chr1:1310545-1310955	3	NA	NA	NA	NA	NA	NA	NA	0.354664709712969	0.0363203551205475	-0.318344354592421
219	chr17	75136971	+	cg09570535	78802269	78661305	AATTATTACAAATAACAAAATAAACAAAACCAAACACCAAAAAAAACACA	AATTATTACGAATAACGAAATAAACGAAACCGAACGCCGAAAAAAACGCG	I	C	Grn	NA	NA	NA	NA	NA	NA	chr17:75136325-75137730	Island	CCCTTTCTTAGCAACCATCGCCCGCTCCCGCCCCCGCTCCCTCGGCCGCGGCCGCGCACG[CG]CGCCCCTCCCGGCGCCCGGCCCCGCCCACCCCGTCACCCGTAACAACCACAAGTGCCGTC	CGCGCCCCTCCCGGCGCCCGGCCCCGCCCACCCCGTCACCCGTAACAACC	SEC14L1;SEC14L1;SEC14L1;SEC14L1	NM_001143999;NM_003003;NM_001143998;NM_001039573	TSS200;TSS200;TSS200;TSS200	NA	NA	NA	NA	17:72647921-72649424	17:75136346-75137318	Promoter_Associated	SEC14L1;SEC14L1;SEC14L1	ENST00000443798.3;ENST00000413679.2;ENST00000392476.2	TSS200;TSS200;5'UTR	SEC14L1;SEC14L1;SEC14L1	ENST00000443798.3;ENST00000413679.2;ENST00000392476.2	TSS200;TSS200;5'UTR	chr17:75136365-75137075	3	NA	NA	NA	NA	NA	TRUE	NA	0.43504054234627	0.137755007112182	-0.297285535234089
220	chr1	151032119	-	cg08265551	81802936	83751570	ATACAAACCAACAAAAATAAAACCAACTAAAAACAAAAACAACAACAACA	ATACGAACCGACAAAAATAAAACCGACTAAAAACGAAAACGACGACGACG	I	C	Grn	NA	NA	NA	NA	NA	NA	chr1:151031767-151032352	Island	TGGGGGAGCCGAGTACGAGCCGGCAGAGGTGGGGCCGGCTGAGGGCGGAAGCGGCGGCGA[CG]CGATTACGAAACCCGTCCGGCTCGGAGCCCGGCGCACTGCTCCCCTCTGGACTGCGGAGG	GTACGAGCCGGCAGAGGTGGGGCCGGCTGAGGGCGGAAGCGGCGGCGACG	CDC42SE1;CDC42SE1;CDC42SE1;MLLT11;CDC42SE1	NM_001038707;NM_020239;NM_020239;NM_006818;NM_001038707	5'UTR;1stExon;5'UTR;TSS200;1stExon	high-CpG:149298660-149298746	NA	NA	NA	1:149298418-149298976	1:151031162-151032521	Promoter_Associated	CDC42SE1;MLLT11;MLLT11;CDC42SE1;RP11-316M1.11;CDC42SE1;CDC42SE1	ENST00000540998.1;ENST00000368921.3;ENST00000368921.3;ENST00000540998.1;ENST00000439374.1;ENST00000483763.1;ENST00000357235.4	5'UTR;1stExon;5'UTR;1stExon;3'UTR;TSS200;TSS200	CDC42SE1;CDC42SE1;MLLT11;MLLT11;CDC42SE1;CDC42SE1;RP11-316M1.11;CDC42SE1;CDC42SE1;CDC42SE1;CDC42SE1	ENST00000491825.1;ENST00000540998.1;ENST00000368921.3;ENST00000368921.3;ENST00000540998.1;ENST00000470278.1;ENST00000439374.1;ENST00000483763.1;ENST00000357235.4;ENST00000492796.1;ENST00000470278.1	3'UTR;5'UTR;1stExon;5'UTR;1stExon;1stExon;3'UTR;TSS200;TSS200;TSS200;3'UTR	chr1:151032000-151032295	3	NA	NA	NA	NA	NA	TRUE	NA	0.421434096983517	0.0804048388506768	-0.34102925813284
221	chr12	49621078	-	cg05555396	43756137	60787893	ATCTATTTTTACCAATAAACCTACAAAAAAAAACCAAAACCAACCAAACA	ATCTATTTTTACCAATAAACCTACAAAAAAAAACCAAAACCGACCAAACG	I	C	Grn	NA	NA	NA	NA	NA	NA	NA	OpenSea	TTGGAAAAGCTGGTCTGTTTTTACCAATAGGCCTGCAGAAAAAAACCAAGGCCGGCCAGG[CG]CGGTGGCTCATGCCTGTAATCCTAGCACTCTGGGAGGCCGAGGCAGGGGGATGACCTGAG	GTCTGTTTTTACCAATAGGCCTGCAGAAAAAAACCAAGGCCGGCCAGGCG				NA	NA	NA	NA	NA	NA	NA	TUBA1C;TUBA1C	ENST00000541364.1;ENST00000550574.1	TSS1500;5'UTR	TUBA1C;TUBA1C;TUBA1C;TUBA1C;TUBA1C	ENST00000541364.1;ENST00000549818.1;ENST00000552448.1;ENST00000552125.1;ENST00000550574.1	TSS1500;TSS1500;TSS1500;TSS1500;5'UTR	NA	NA	NA	NA	NA	NA	NA	TRUE	NA	0.558464969835975	0.806311526335688	0.247846556499713
222	chr3	41143414	-	cg04415694	6751326	NA	AATCATCCCTATTCTTTCCTAAATATAAAACAAAAACACCAATACRCCAC	NA	II	NA	NA	rs75801947	0.054113	NA	NA	NA	NA	NA	OpenSea	TTCCAGAGCACAGTCATCCCTGTTCTTTCCTAAATATGAGGCAGAAACACCAATACGCCA[CG]CCATTGCTGACCTCCGCACCTGTGCCCACGCTGCACAGGGAAGGTGTGAGCCTTCCCTTT	GTCATCCCTGTTCTTTCCTAAATATGAGGCAGAAACACCAATACGCCACG				NA	NA	NA	TRUE	NA	NA	NA	NA	NA	NA	NA	NA	NA	NA	NA	NA	NA	chr3:41142995-41144215	6	NA	NA	NA	0.60589302478112	0.848316607554194	0.242423582773075
223	chr1	218435846	-	cg25134718	1651125	NA	TACTAAACAATTCCTCCTAAATAACCTTAAACATATTTATCTCAACCCAC	NA	II	NA	NA	NA	NA	NA	NA	NA	NA	NA	OpenSea	AGACATATGAGTGCTGGACAGTTCCTCCTAGGTGGCCTTGGGCATATTTGTCTCAACCCA[CG]TGAGTCTCTTAATAGTATATAGCTAAAGACTTCTCAGACATTAAAATTCTATGCCTATAA	CGTGGGTTGAGACAAATATGCCCAAGGCCACCTAGGAGGAACTGTCCAGC				NA	NA	NA	NA	NA	NA	NA	NA	NA	NA	NA	NA	NA	chr1:218435705-218435875	3	NA	NA	NA	NA	NA	NA	NA	0.466189369910923	0.676313370771499	0.210124000860576
224	chr5	504360	+	cg26086288	41637574	25758261	AACACAAAAACTACAAAAACACAAAAAAACATATACCCCTTAAATTCCCA	AACGCGAAAACTACAAAAACACGAAAAAACGTATACCCCTTAAATTCCCG	I	A	Red	rs35604682	0.312101	NA	NA	NA	NA	chr5:506291-506527	N_Shore	CCTGGGGAGGGAAGGTGCCGGAAGGCATCGCTGTGGGGCTGCCGCCAGCTCCGGAACCCC[CG]GGAACCCAAGGGGCACACGTCTCCCCGTGTTCTTGCAGCCCCCGCGTCCCGTGACCCACC	GACGCGGGGGCTGCAAGAACACGGGGAGACGTGTGCCCCTTGGGTTCCCG	SLC9A3	NM_004174	Body	NA	NA	NA	NA	5:557284-557696	NA	NA	NA	NA	NA	NA	NA	NA	NA	NA	chr5:503394-506893	6	NA	NA	NA	TRUE	NA	0.706641794541846	0.95761389113014	0.250972096588293
225	chr15	90419736	-	cg07149033	60614141	NA	CATAAATCAAATCTTACTCCTATTCAAAATAAAAACTACATCTATATTAC	NA	II	NA	NA	rs112283168	0.016773	NA	NA	NA	NA	NA	OpenSea	AGAAAGAAAACCATGGATCAGATCTTGCTCCTGTTCAAGATAAAAACTACATCTGTGTTG[CG]TGTGAAAAATAAGTAAATAAATAAATATGACATGCATAGGAAAGAAGCAGAAGTAGTACA	CGCAACACAGATGTAGTTTTTATCTTGAACAGGAGCAAGATCTGATCCAT	AP3S2;AP3S2;AP3S2;ARPIN-AP3S2	NR_037582;NR_023361;NM_005829;NM_001199058	Body;Body;Body;Body	NA	chr15:90419728-90419728	NA	NA	NA	NA	NA	AP3S2	ENST00000560184.1	3'UTR	AP3S2;AP3S2;AP3S2;AP3S2;AP3S2;AP3S2;AP3S2;C15orf38-AP3S2	ENST00000560251.1;ENST00000423566.2;ENST00000557999.1;ENST00000558806.1;ENST00000559162.1;ENST00000558999.1;ENST00000560184.1;ENST00000560224.1	3'UTR;3'UTR;3'UTR;3'UTR;3'UTR;3'UTR;3'UTR;3'UTR	NA	NA	NA	NA	NA	NA	NA	NA	NA	0.373937954310046	0.118852317591012	-0.255085636719035
226	chr13	79188975	-	cg00047079	18718553	NA	TTCTTTCCATAATATACTAAATTTCTAATTTTACACACATACACACACAC	NA	II	NA	NA	NA	NA	NA	NA	NA	NA	NA	OpenSea	TGCTCCATGCCTTCTTTCCATAGTATGCTAAATTTCTGATTTTACACACATACACACACA[CG]CAGAGGAGAAAATGTAAGCTACCTAACATAAAACAAATGTCTTCATATAGAAAATGTTTT	TCTTTCCATAGTATGCTAAATTTCTGATTTTACACACATACACACACACG	OBI1	NM_024546	3'UTR	NA	NA	NA	NA	NA	NA	NA	RNF219;POU4F1-AS1;POU4F1-AS1	ENST00000282003.6;ENST00000560209.1;ENST00000560584.1	3'UTR;5'UTR;5'UTR	RNF219;POU4F1-AS1;POU4F1-AS1	ENST00000282003.6;ENST00000560209.1;ENST00000560584.1	3'UTR;5'UTR;5'UTR	NA	NA	NA	NA	NA	NA	NA	TRUE	NA	0.447121728529976	0.656643287868493	0.209521559338518
227	chr12	120687480	-	cg04835799	80651269	NA	AATATTTAAAAACAAATAACCACAAATAACCACAAAAAACCATAACAACC	NA	II	NA	NA	NA	NA	NA	NA	NA	NA	NA	OpenSea	GGCACAAACAGGATGTTTAGAAGCAGATGACCACAAGTGACCACAGGAAGCCATGACAAC[CG]CCTCCAGGTAACGATCTTCTTCCCCAGCTTCTTTCCGGCTTGGCTGCCTCCAAAGACCAG	ATGTTTAGAAGCAGATGACCACAAGTGACCACAGGAAGCCATGACAACCG	PXN;PXN;PXN;PXN	NM_002859;NM_001243756;NM_001080855;NM_025157	Body;Body;Body;5'UTR	NA	NA	NA	TRUE	NA	NA	NA	PXN;PXN;PXN	ENST00000331257.5;ENST00000541856.1;ENST00000458477.2	5'UTR;5'UTR;5'UTR	PXN;PXN;PXN;PXN;PXN;PXN;PXN;PXN;PXN	ENST00000551327.1;ENST00000550205.1;ENST00000323871.5;ENST00000331257.5;ENST00000541856.1;ENST00000458477.2;ENST00000440827.3;ENST00000547746.1;ENST00000547772.1	TSS1500;TSS1500;3'UTR;5'UTR;5'UTR;5'UTR;3'UTR;3'UTR;3'UTR	chr12:120687020-120687615	3	NA	NA	NA	NA	NA	NA	NA	0.39543017408145	0.163818810243991	-0.231611363837459
228	chr16	11836713	+	cg04913934	47614539	25792556	AAACTACATACTCTAAAATATAAAATAAAACAAACCCCACAACAACAACA	AAACTACGTACTCTAAAATATAAAATAAAACGAACCCCGCGACGACGACG	I	C	Grn	rs3743589	0.417732	NA	NA	NA	NA	chr16:11836073-11837092	Island	CGTTGCTCCCCAATCCCGCAGCTCGCCGCACCCGCTAACCCGGACGCTCCACGTCAGCCG[CG]CCGCCGCCGCGGGGTCCGCCCCACCTCACACCCCAGAGCACGCAGCTCCGCCCACCGCTC	CGCCGCCGCCGCGGGGTCCGCCCCACCTCACACCCCAGAGCACGCAGCTC	TXNDC11	NM_015914	TSS200	high-CpG:11744066-11744248	NA	NA	NA	16:11743495-11744593	16:11835905-11837272	Promoter_Associated	RP11-490O6.2;TXNDC11;TXNDC11;TXNDC11;TXNDC11	ENST00000572811.1;ENST00000283033.5;ENST00000283033.5;ENST00000356957.3;ENST00000436567.1	5'UTR;1stExon;5'UTR;TSS200;TSS200	RP11-490O6.2;TXNDC11;TXNDC11;TXNDC11;TXNDC11;TXNDC11;TXNDC11	ENST00000572811.1;ENST00000283033.5;ENST00000283033.5;ENST00000576969.1;ENST00000573174.1;ENST00000356957.3;ENST00000436567.1	5'UTR;1stExon;5'UTR;TSS1500;TSS200;TSS200;TSS200	chr16:11836645-11836975	3	NA	NA	NA	NA	NA	TRUE	NA	0.312295411768165	0.0467552876030389	-0.265540124165126
229	chr15	83952420	+	cg23989963	88701599	3705109	AAAACAAAACTAAAACACTTAAACTCTAAACTAAAAACCAAACCAAACCA	AAAACGAAACTAAAACGCTTAAACTCTAAACTAAAAACCGAACCGAACCG	I	C	Grn	NA	NA	NA	NA	NA	NA	chr15:83951980-83953930	Island	CGGGCTCCGCAGCCCAGGCCCACTTCCTGTCACTCCAGGAAAACCTCGGAGCGGCGGACG[CG]GCTCGGCCCGGCTTCCAGCCCAGAGCCCAAGCGCCTTAGCCCCGTCCCAGCGCTTTCTGA	CGGCTCGGCCCGGCTTCCAGCCCAGAGCCCAAGCGCCTTAGCCCCGTCCC	BNC1	NM_001717	Body	NA	NA	DMR	NA	15:81742727-81743602	NA	NA	BNC1;BNC1;RP11-382A20.4	ENST00000569704.1;ENST00000541809.1;ENST00000565495.1	TSS1500;TSS1500;5'UTR	BNC1;BNC1;RP11-382A20.4	ENST00000569704.1;ENST00000541809.1;ENST00000565495.1	TSS1500;TSS1500;5'UTR	chr15:83951505-83954355	3	NA	NA	NA	NA	NA	TRUE	NA	0.301307936636953	0.037153040832273	-0.26415489580468
230	chr9	98789895	+	cg12687570	51720142	56644212	ACATATAAAATAACACCAAAAAAACAAATAAACACTAAACAACAACAACA	ACATATAAAATAACGCCGAAAAAACGAATAAACGCTAAACGACGACGACG	I	C	Grn	NA	NA	NA	NA	NA	NA	chr9:98789666-98790305	Island	TGCAGCCCCTGCGCCGGCCGGGCGGGTCCGGAAGGAGCCCAGGCCGCACCTCCAGGCCGG[CG]CCGCCGCCGCCCAGCGCCCACCCGTCCCCCCGGCGCCACTCCACATGCACCTTCTCCCGG	CGCCGCCGCCGCCCAGCGCCCACCCGTCCCCCCGGCGCCACTCCACATGC				NA	chr9:98789709-98789709	DMR	TRUE	9:97829515-97830126	9:98789385-98790302	Unclassified_Cell_type_specific	NA	NA	NA	NA	NA	NA	chr9:98789425-98791155	3	NA	NA	NA	NA	NA	NA	NA	0.419723955504397	0.0475258597765417	-0.372198095727855
231	chr9	139984628	-	cg13669188	97748364	NA	TCCTATCAATAAAAATTTAATTCAAAAAAAACAACCAAATCCCCRACACC	NA	II	NA	NA	rs73668390	0.088658	NA	NA	NA	NA	chr9:139980377-139981887	S_Shelf	CCAGGAAAACGTCCTGTCAGTGAAGGTTTGGTTCAGGAAGAACAGCCAAATCCCCGACAC[CG]TTGAGAACACCAGGGTGGTGCTGACTCTGGTGTGGCTGCTCGGAACCCTTAGAAGGCCCT	CGGTGTCGGGGATTTGGCTGTTCTTCCTGAACCAAACCTTCACTGACAGG	MAN1B1	NM_016219	Body	NA	NA	NA	NA	NA	9:139984008-139985336	Unclassified_Cell_type_specific	MAN1B1	ENST00000474902.1	5'UTR	MAN1B1;MAN1B1;MAN1B1;MAN1B1	ENST00000371587.4;ENST00000545539.1;ENST00000538003.1;ENST00000474902.1	5'UTR;3'UTR;3'UTR;5'UTR	NA	NA	chr9:139983725-139984938	6	NA	NA	NA	TRUE	NA	0.678142400024463	0.880306628661797	0.202164228637335
232	chr19	7991117	-	cg23095776	6605350	68617256	CACCACAAAAAACAAAACTACAAAAAACAAAAACTACACAAAAAACAACA	CGCCGCGAAAAACGAAACTACAAAAAACGAAAACTACGCAAAAAACGACG	I	C	Grn	NA	NA	NA	NA	NA	NA	chr19:7989497-7991199	Island	CGGGGGCGGGGCCGCCGCGGGGGGCGGGGCTGCAGGGGGCGGAGGCTGCGCAGGGAGCGG[CG]CGCGAGCCAGCGACCCCGCCCGGGCCTGCGGGAGGACGGAACCCCAGCCCCGAGGACCCG	CGCCGCTCCCTGCGCAGCCTCCGCCCCCTGCAGCCCCGCCCCCCGCGGCG	CTXN1	NM_206833	TSS200	NA	NA	NA	NA	19:7895414-7897293	19:7989756-7991577	Unclassified	CTXN1	ENST00000318978.3	TSS200	CTXN1	ENST00000318978.3	TSS200	chr19:7990945-7991190	3	NA	NA	NA	NA	NA	TRUE	NA	0.473052463329025	0.136265132533669	-0.336787330795356
233	chr6	140371628	-	cg02693505	76663173	27624900	ACATAACAAATATACACTTAAATTTATCCTATCTAAAACTTCAAACTCCA	ACATAACGAATATACGCTTAAATTTATCCTATCTAAAACTTCGAACTCCG	I	A	Red	rs10499217	0.070687	NA	NA	NA	NA	NA	OpenSea	TGAACATGAATTACATGACGAATGTGCGCTTGAGTTTGTCCTATCTGAGACTTCGGACTC[CG]GGAAGATTGCCGTACACGTACTGGCTAATGTGACGACTGTTTTCTGGGAGTTGCAGGATT	ACATGACGAATGTGCGCTTGAGTTTGTCCTATCTGAGACTTCGGACTCCG				NA	NA	NA	TRUE	NA	NA	NA	NA	NA	NA	NA	NA	NA	chr6:140371320-140371730	3	NA	NA	NA	NA	NA	TRUE	NA	0.540702328091048	0.894784226572672	0.354081898481624
234	chr11	44730975	-	cg20587151	85659548	NA	CCACTAAAATTACCACATACCTATAAACCTAATAAACAAATACTAAAACC	NA	II	NA	NA	NA	NA	NA	NA	NA	NA	NA	OpenSea	AGCTGCTGCTGCCACTGGAATTGCCACATACCTGTGAACCTGGTGAGCAGATGCTAGGGC[CG]CTCCAGCTGCAGCTCGGTGGCTACCACCTCTCTTCCTCCTTCCCCACCTCATGGGGGCAT	CGGCCCTAGCATCTGCTCACCAGGTTCACAGGTATGTGGCAATTCCAGTG				NA	NA	NA	NA	NA	NA	NA	NA	NA	NA	NA	NA	NA	chr11:44730780-44731015	3	NA	NA	NA	NA	NA	NA	NA	0.524445381173872	0.761164652781093	0.236719271607221
235	chr6	49511040	+	cg04132292	9648100	NA	CACTTACCCATTCCACTAATATTAACATTAATCATATAACTTACTACAAC	NA	II	NA	NA	NA	NA	NA	NA	NA	NA	NA	OpenSea	CAATGACTCTTTAAACTTCTGCTCAGATGCATCCAATGTCACATCTGCTTACATCCTATA[CG]CTGCAGCAAGTCACATGACCAATGTCAACATCAGTGGAATGGGCAAGTGTATTTGTATAG	CGCTGCAGCAAGTCACATGACCAATGTCAACATCAGTGGAATGGGCAAGT				NA	NA	NA	NA	NA	NA	NA	NA	NA	NA	NA	NA	NA	chr6:49510880-49511155	3	NA	NA	NA	NA	NA	NA	NA	0.523380831534579	0.853547277956073	0.330166446421494
236	chr13	100229148	+	cg27461942	70675527	NA	RCTTCAATCAAAAAACCACTTAACTTTTTCAACTAAACRCRATAACTCAC	NA	II	NA	NA	NA	NA	NA	NA	NA	NA	NA	OpenSea	TGATCTCCTGACCTCAGGTGATCCGCCTGCCTCGGCCTCCCAAAGTGCTAAAATTACAGG[CG]TGAGCCACCGCGCCCAGCTGAAAAAGCCAAGTGGCCTCTTGATTGAAGCGGGCAGAGCTC	CTTCAATCAAGAGGCCACTTGGCTTTTTCAGCTGGGCGCGGTGGCTCACG	LINC01039	NR_126390	TSS1500	NA	NA	NA	NA	NA	NA	NA	RP11-214F16.4	ENST00000437113.1	TSS1500	RP11-214F16.4	ENST00000437113.1	TSS1500	NA	NA	NA	NA	NA	NA	NA	NA	NA	0.544635757320754	0.768479860616174	0.22384410329542
237	chr1	183576580	+	cg03325543	5631985	NA	AAAAAACCAAAATCCTCTACAAAAAAACATTTCCTATTTATAAACTATAC	NA	II	NA	NA	NA	NA	NA	NA	NA	NA	NA	OpenSea	GTACCAGCTGGACACCCAGACACACAGTGGGGTTGGCCTACCGGGCCTGAGGAAGAGCAC[CG]CACAGTTCACAAACAGGAAATGTCCTTTTGCAGAGGACTTTGGTTTTTTTTCAAGATAGA	AAAAACCAAAGTCCTCTGCAAAAGGACATTTCCTGTTTGTGAACTGTGCG				NA	chr1:183576409-183576409	NA	NA	NA	NA	NA	NA	NA	NA	NA	NA	NA	chr1:183576400-183576750	3	NA	NA	NA	NA	NA	NA	NA	0.666400285311066	0.195536364067574	-0.470863921243492
238	chr7	140291135	+	cg05364170	99732491	48744579	CTATTTAAAAAACCTTTTAATAAATCATTTTACAAATTAATTTTACAACA	CTATTTAAAAAACCTTTTAATAAATCGTTTTACAAATTAATTTTACAACG	I	T	Red	NA	NA	NA	NA	NA	NA	NA	OpenSea	CACTCTCACTCATTTTGAGACAGAGTGAGACCCTGTTTCAAAATAAAAGATGGTTATTCA[CG]TTGCAAAACTAATTTGCAAAACGATTCATCAAAAGGTTTCTCAAATAGCAGCTCTATTTC	CTATTTGAGAAACCTTTTGATGAATCGTTTTGCAAATTAGTTTTGCAACG	DENND2A	NM_015689	Body	NA	NA	NA	NA	NA	NA	NA	DENND2A	ENST00000475837.1	5'UTR	DENND2A	ENST00000475837.1	5'UTR	chr7:140291060-140291430	3	NA	NA	NA	NA	NA	NA	NA	0.810713730783957	0.395117718401295	-0.415596012382662
239	chr2	107502793	-	cg14209299	14632967	20707206	CACACCACAAAACTTAAAAACTACAAAAAACAAATACACAACAAAAATCA	CACGCCGCGAAACTTAAAAACTACAAAAAACGAATACGCGACGAAAATCG	I	T	Red	NA	NA	NA	NA	NA	NA	chr2:107502353-107504216	Island	GGGTCCCCGACTCACGCCGCGGAACTTGGGGGCTGCAGAAGGCGAGTGCGCGGCGGGAGT[CG]TCCTGCCGCAGGCTCGAGTCCTCCTCCTGCCACCGTGGGGTCTCGGAGCTGCCCCGCGCT	CACGCCGCGGAACTTGGGGGCTGCAGAAGGCGAGTGCGCGGCGGGAGTCG	ST6GAL2;ST6GAL2;ST6GAL2	NM_001142351;NM_001142352;NM_032528	TSS200;5'UTR;5'UTR	NA	NA	DMR	NA	2:106868786-106870648	NA	NA	ST6GAL2;ST6GAL2;ST6GAL2;ST6GAL2	ENST00000409382.3;ENST00000409382.3;ENST00000361686.4;ENST00000409087.3	1stExon;5'UTR;5'UTR;5'UTR	ST6GAL2;ST6GAL2;ST6GAL2;ST6GAL2;ST6GAL2	ENST00000409382.3;ENST00000419159.2;ENST00000409382.3;ENST00000361686.4;ENST00000409087.3	1stExon;TSS1500;5'UTR;5'UTR;5'UTR	chr2:107501760-107504335	3	NA	NA	NA	NA	NA	TRUE	NA	0.481224877543879	0.0200491882563996	-0.461175689287479
240	chr3	60952921	+	cg03105319	60807949	NA	TTACCACCAATATAATATAACAAAACTATTTCTTTTATTCCCAAAACAAC	NA	II	NA	NA	NA	NA	NA	NA	NA	NA	NA	OpenSea	TGTTCCTGGCAGTGATTCACTGGATGAGAACATAAATGTATTTGTGGGAATATGTATGAA[CG]TTGCTCTGGGAACAAAAGAAACAGTTCTGTTATACCACATTGGTGGTAATCATTCTTTCC	CGTTGCTCTGGGAACAAAAGAAACAGTTCTGTTATACCACATTGGTGGTA	FHIT;FHIT	NM_002012;NM_001166243	5'UTR;5'UTR	NA	NA	NA	NA	NA	NA	NA	FHIT;FHIT;FHIT	ENST00000476844.1;ENST00000492590.1;ENST00000468189.1	5'UTR;5'UTR;5'UTR	FHIT;FHIT;FHIT;FHIT	ENST00000490952.1;ENST00000476844.1;ENST00000492590.1;ENST00000468189.1	3'UTR;5'UTR;5'UTR;5'UTR	chr3:60952840-60953130	3	NA	NA	NA	NA	NA	NA	NA	0.704293507722963	0.924768041536068	0.220474533813106
241	chr1	226374410	+	cg25746764	21621906	28693988	ATCAATAAACAAAAATCAAAAATCAACAAAAAATCAATACATAACTACCA	ATCGATAAACGAAAATCAAAAATCAACAAAAAATCGATACGTAACTACCG	I	T	Red	NA	NA	NA	NA	NA	NA	chr1:226374035-226374760	Island	TCGCTCTGCGTTCAGCACCGCCGCCATCTCCGGCTGCTGCACCTCCTCAGCGGGGACAGA[CG]GCAGCCACGTATCGACTTCCTGCTGACCTCTGACCTCCGCTTACCGACACCGGAACTTCC	CGGCAGCCACGTATCGACTTCCTGCTGACCTCTGACCTCCGCTTACCGAC	ACBD3;ACBD3	NM_022735;NM_022735	5'UTR;1stExon	high-CpG:224440902-224441083	NA	NA	NA	1:224440659-224441471	1:226373527-226375296	Promoter_Associated	ACBD3;ACBD3	ENST00000366812.5;ENST00000366812.5	1stExon;5'UTR	ACBD3;ACBD3	ENST00000366812.5;ENST00000366812.5	1stExon;5'UTR	chr1:226374340-226374815	3	NA	NA	NA	NA	NA	TRUE	NA	0.496766919336121	0.211811610589717	-0.284955308746405
242	chr16	4873863	+	cg27023595	86690438	42726255	ATAAAATCTCACCATCCCAAAATCTAATACCATAAAAAAAATAATAACCA	ATAAAATCTCACCATCCCGAAATCTAATACCGTAAAAAAAATAATAACCG	I	A	Red	NA	NA	NA	NA	NA	NA	NA	OpenSea	CTGCAGGAGAGCTCCTTACCTCGCTTGCGGTTGGCTGCCATTTAAACGCGGCCATCGGTC[CG]GCCATCATCCCCTTCACGGTACTAGACTCCGGGATGGTGAGATCCTATAGAGGGAGGGGC	CGGCCATCATCCCCTTCACGGTACTAGACTCCGGGATGGTGAGATCCTAT	GLYR1	NM_032569	Body	low-CpG:4813852-4813875	NA	NA	NA	NA	NA	NA	NA	NA	NA	NA	NA	NA	NA	NA	NA	NA	NA	NA	NA	TRUE	NA	0.691616161138386	0.948770551280041	0.257154390141654
243	chr12	58259082	-	cg13808399	9749183	98753214	TAAAAACTCTAACTAAACCACCTCCAAACTAAAAACCCAACCTAAAACCA	TAAAAACTCTAACTAAACCACCTCCGAACTAAAAACCCGACCTAAAACCG	I	C	Grn	NA	NA	NA	NA	NA	NA	chr12:58258986-58259496	Island	CGGCCCCGAAGTTGGGAGCTCTGGCTGGGCCACCTCCGGGCTGGGGGCCCGGCCTGGGGC[CG]CCCCTCTTTTCCCGCCCGGAGCCGCAGTGTCCAGAGGGGCGAAGTTTGCGGCCACCGCCG	CGGCCCCAGGCCGGGCCCCCAGCCCGGAGGTGGCCCAGCCAGAGCTCCCA				NA	NA	NA	NA	12:56545175-56545751	12:58258728-58259670	Unclassified	NA	NA	NA	NA	NA	NA	chr12:58258125-58259635	3	NA	NA	NA	NA	NA	TRUE	NA	0.314637287203858	0.0349469344936005	-0.279690352710258
244	chr22	50881331	-	cg24452254	86737417	NA	AATCACTAAAATTCTTAACAATCTTTACCCTACCAAACACAATAACTCAC	NA	II	NA	NA	rs79713091	0.199481	NA	NA	NA	NA	NA	OpenSea	GCGCCTGGCCTAGTCACTGAAATTCTTAACAGTCTTTACCCTGCCAGGCACAGTGGCTCA[CG]CCTGTAATCCCAGCACTTTGGGAGGCCGAGGTGGGTGGATCACCTGAGGTCGGGAGTTCG	GTCACTGAAATTCTTAACAGTCTTTACCCTGCCAGGCACAGTGGCTCACG	PPP6R2;PPP6R2;PPP6R2;PPP6R2	NM_001242900;NM_001242899;NM_001242898;NM_014678	Body;Body;Body;Body	NA	NA	NA	NA	NA	NA	NA	PPP6R2	ENST00000470046.1	TSS200	PPP6R2	ENST00000470046.1	TSS200	NA	NA	NA	NA	chr22:50881118-50887501	6	NA	NA	NA	0.538975125154464	0.778178446889468	0.239203321735004
245	chr3	192109830	+	cg24920997	5627346	NA	AAATCAACACTTCTCAAACTTATAAAATACAAATTCTAATTCAACAAATC	NA	II	NA	NA	NA	NA	NA	NA	NA	NA	NA	OpenSea	TGTGTGGTCACCAGGCCAGCAGCAATGGTATCACCTGGGAGAGAATTCCAAAGCCACTCC[CG]ACTTGCTGAATCAGAATCTGCATTTCACAAGTTTGAGAAGTGCTGATCTGAGGAACTATT	GATCAGCACTTCTCAAACTTGTGAAATGCAGATTCTGATTCAGCAAGTCG	FGF12;FGF12	NM_021032;NM_004113	Body;Body	NA	NA	NA	NA	NA	NA	NA	NA	NA	NA	FGF12	ENST00000448795.1	5'UTR	chr3:192109680-192110070	3	NA	NA	NA	NA	NA	NA	NA	0.837730958599629	0.608563872786288	-0.229167085813341
246	chr17	79604034	+	cg17023289	94645194	60621925	AAAACAACAATAACAACAACATAAAAAAACCAAAACCAAAACTAAAACCA	AAAACGACGATAACGACGACGTAAAAAAACCGAAACCGAAACTAAAACCG	I	C	Grn	NA	NA	NA	NA	NA	NA	chr17:79603627-79603886	S_Shore	CCGGGCTCGAGCCCCGGGCCGCCGCCGCCTGCCGCCCCAAGGGCCTCGCAGACCCGGCCG[CG]GCCTCAGCCCCGGCCCCGGCCTCCCTACGCCGCCGCCACCGCCGCTCCAGCTTCGCCCGC	GGAGCGGCGGTGGCGGCGGCGTAGGGAGGCCGGGGCCGGGGCTGAGGCCG	NPLOC4;NPLOC4;TSPAN10	NM_017921;NM_017921;NM_001290212	1stExon;5'UTR;TSS200	NA	NA	NA	NA	17:77214101-77214711	17:79603472-79604468	Promoter_Associated	NPLOC4;NPLOC4;NPLOC4;NPLOC4;NPLOC4;TSPAN10;NPLOC4	ENST00000374747.5;ENST00000539314.1;ENST00000331134.6;ENST00000374747.5;ENST00000331134.6;ENST00000571914.1;ENST00000539314.1	1stExon;1stExon;1stExon;5'UTR;5'UTR;TSS200;5'UTR	NPLOC4;NPLOC4;NPLOC4;NPLOC4;NPLOC4;NPLOC4;NPLOC4;NPLOC4;TSPAN10;TSPAN10;NPLOC4;NPLOC4	ENST00000574095.1;ENST00000374747.5;ENST00000539314.1;ENST00000574095.1;ENST00000331134.6;ENST00000374747.5;ENST00000574897.1;ENST00000331134.6;ENST00000571914.1;ENST00000574882.1;ENST00000539314.1;ENST00000570300.1	3'UTR;1stExon;1stExon;1stExon;1stExon;5'UTR;5'UTR;5'UTR;TSS200;TSS200;5'UTR;3'UTR	NA	NA	chr17:79603205-79604549	6	chr17:79602529-79604515	6	NA	NA	NA	0.277782272657812	0.0579312317821634	-0.219851040875648
247	chr4	38665154	-	cg09111071	28714285	47769963	TTTTCTCTTACAATAAACTAAATACACTCAACCAAAAAAAAACCACACCA	TTTTCTCTTACAATAAACTAAATACGCTCAACCGAAAAAAAACCGCGCCG	I	C	Grn	rs112691446	0.136382	NA	NA	NA	NA	chr4:38664649-38666531	Island	CCTCGGCTCGGCTTTTCTCTTGCAGTGAGCTGAGTGCGCTCAGCCGAGGAGGGGCCGCGC[CG]CGCCGCGCCGGCCGCGGGGCCCAGCCCTTCCCGCCGCGCCCGGGGCCGCCCTTCCCGCTG	TTTTCTCTTGCAGTGAGCTGAGTGCGCTCAGCCGAGGAGGGGCCGCGCCG	KLF3-AS1;KLF3	NR_026804;NM_016531	Body;TSS1500	NA	chr4:38665008-38665008	NA	NA	4:38341025-38343059	NA	NA	KLF3;KLF3;RP11-617D20.1;AC021860.1	ENST00000261438.5;ENST00000514033.1;ENST00000440181.1;ENST00000436901.1	TSS1500;TSS1500;3'UTR;5'UTR	KLF3;KLF3;KLF3;RP11-617D20.1;RP11-617D20.1;RP11-617D20.1;AC021860.1	ENST00000261438.5;ENST00000514033.1;ENST00000482150.2;ENST00000440181.1;ENST00000507091.1;ENST00000505240.1;ENST00000436901.1	TSS1500;TSS1500;TSS1500;3'UTR;3'UTR;3'UTR;5'UTR	chr4:38664965-38665935	3	NA	NA	NA	NA	NA	TRUE	NA	0.339564557165047	0.0611297093664448	-0.278434847798603
248	chr1	161474970	+	cg06350097	13613554	60741256	CTTAAAATATTCTTTTTCTATTTAAAATAATTCCTAATCAACCAAACACA	CTTAAAATATTCTTTTTCTATTTAAAATAATTCCTAATCGACCGAACGCG	I	A	Red	NA	NA	NA	NA	NA	NA	NA	OpenSea	TGACCTCGTGATCCACCCGCCTTGGCCTCCCAAAGTGCTGAGATTACAGGCGTGAGCCAC[CG]CGCCCGGCCGACCAGGAATTATCTTAAACAGAAAAAGAATACTCTAAGGAGGGGTATACC	CGCGCCCGGCCGACCAGGAATTATCTTAAACAGAAAAAGAATACTCTAAG	FCGR2A;FCGR2A	NM_021642;NM_001136219	TSS1500;TSS1500	NA	NA	NA	NA	NA	NA	NA	FCGR2A;FCGR2A	ENST00000367972.4;ENST00000467525.1	TSS1500;TSS1500	FCGR2A;FCGR2A;FCGR2A;FCGR2A;FCGR2A;FCGR2A;FCGR2A;FCGR2A	ENST00000367972.4;ENST00000467654.1;ENST00000473080.1;ENST00000536731.1;ENST00000497474.1;ENST00000482233.1;ENST00000467525.1;ENST00000471026.1	TSS1500;TSS1500;TSS1500;TSS1500;TSS1500;TSS1500;TSS1500;TSS1500	NA	NA	NA	NA	chr1:161474817-161477595	6	NA	TRUE	NA	0.808011287329476	0.340179416861766	-0.467831870467711
249	chr1	859719	+	cg16352085	2681405	69691891	CAACTTATTCCAACCCAAACTAAAATTAAATCACAAAAACCAAAAAAACA	CAACTTATTCCGACCCGAACTAAAATTAAATCGCGAAAACCGAAAAAACG	I	C	Grn	NA	NA	NA	NA	NA	NA	chr1:858970-861632	Island	CGTAGGCGGCGGCTGCGGGCGCCGGGGCGCACTAGCGGACGGCGTGGGCGCGCGGCCAGG[CG]CCTCCCCGGCCCCCGCGACCCAACTCCAGCCCGGGCCGGAATAAGTTGCTGCCGCCGGCG	CGCCTCCCCGGCCCCCGCGACCCAACTCCAGCCCGGGCCGGAATAAGTTG	SAMD11	NM_152486	TSS1500	NA	NA	NA	NA	1:848737-851466	NA	NA	SAMD11	ENST00000342066.3	TSS1500	SAMD11;SAMD11;SAMD11	ENST00000420190.1;ENST00000437963.1;ENST00000342066.3	TSS1500;TSS1500;TSS1500	chr1:859405-860875	3	NA	NA	NA	NA	NA	TRUE	NA	0.439895032513579	0.0583669871498617	-0.381528045363718
250	chr7	56671052	-	cg17628556	50618223	5682208	AAAAAAAATTCCTCCCCTAACTCATAAAAAAACAAACTCAACCAAACCCA	AAAAAAAATTCCTCCCCTAACTCATAAAAAAACAAACTCGACCGAACCCG	I	C	Grn	NA	NA	NA	NA	NA	NA	NA	OpenSea	CTAGAAAACCCCAGAGAGGGTTCCTCCCCTGGCTCATGGGGAGGCAGGCTCGGCCGGGCC[CG]CGGAGCTGCAGCAGTCCTTAGCGCCCTCCTCGCCCTCCCCACTGACATCATGCTCCAGTT	CGGGCCCGGCCGAGCCTGCCTCCCCATGAGCCAGGGGAGGAACCCTCTCT				NA	NA	NA	NA	NA	NA	NA	NA	NA	NA	NA	NA	NA	NA	NA	NA	NA	NA	NA	NA	TRUE	NA	0.459043756312555	0.754241332308601	0.295197575996046
251	chr11	65292474	+	cg04396314	91622428	8808952	AACAAAACCCAAAAACCAAAACAAAACCTACATCAAAACAAAACAAAACA	AACGAAACCCGAAAACCAAAACGAAACCTACGTCGAAACGAAACAAAACG	I	T	Red	NA	NA	NA	NA	NA	NA	chr11:65292571-65292940	N_Shore	TCCCTTGTCCCCGCCCCTTCCCGCCCCAACTCAGGTTCTGCCCCACCCCGCCCCAATTCA[CG]TCCTGCTCCGCCCCGACGTAGGCCCCGCCCTGGCCCCCGGGCCCCGCCCCCGTCTGACGC	CGTCCTGCTCCGCCCCGACGTAGGCCCCGCCCTGGCCCCCGGGCCCCGCC	SCYL1;SCYL1	NM_020680;NM_001048218	TSS200;TSS200	NA	NA	NA	NA	11:65048850-65049724	11:65292108-65293160	Promoter_Associated	SCYL1;SCYL1;SCYL1;SCYL1;SCYL1;SCYL1;SCYL1	ENST00000527009.1;ENST00000270176.5;ENST00000420247.2;ENST00000533862.1;ENST00000279270.6;ENST00000524944.1;ENST00000417543.2	TSS1500;TSS200;TSS200;TSS200;TSS200;TSS200;TSS200	SCYL1;SCYL1;SCYL1;SCYL1;SCYL1;SCYL1;SCYL1	ENST00000527009.1;ENST00000270176.5;ENST00000420247.2;ENST00000533862.1;ENST00000279270.6;ENST00000524944.1;ENST00000417543.2	TSS1500;TSS200;TSS200;TSS200;TSS200;TSS200;TSS200	chr11:65291625-65292615	3	NA	NA	NA	NA	NA	TRUE	NA	0.529547234965782	0.037148169826041	-0.492399065139741
252	chr15	77712488	+	cg06756227	77762490	47639267	AAAACAAACAAACTAATAAACTAAACAAACAACAAACAACCAAAAACACA	AAAACGAACAAACTAATAAACTAAACGAACGACGAACGACCGAAAACGCG	I	C	Grn	NA	NA	NA	NA	NA	NA	chr15:77711625-77712910	Island	CGAGCAACTGACACTGACTAACAACAACTAACTAACTACTCGCCGCGGCCGAGTCCACCG[CG]CGCTCCCGGCCGCTCGCCGCCCGCCCAGCCCACCAGCCTGCCCGCCTCCTCTCGGCCCCG	CGCGCTCCCGGCCGCTCGCCGCCCGCCCAGCCCACCAGCCTGCCCGCCTC	HMG20A	NM_018200	TSS1500	high-CpG:75499491-75499705	NA	NA	NA	15:75498600-75499934	15:77712153-77712862	Promoter_Associated	HMG20A;HMG20A;PEAK1;PEAK1;PEAK1	ENST00000336216.4;ENST00000381714.3;ENST00000567337.1;ENST00000558305.1;ENST00000560626.2	TSS1500;TSS1500;TSS200;TSS200;TSS200	HMG20A;HMG20A;HMG20A;HMG20A;HMG20A;HMG20A;HMG20A;HMG20A;PEAK1;PEAK1;PEAK1;PEAK1;PEAK1	ENST00000560498.1;ENST00000336216.4;ENST00000381714.3;ENST00000558651.1;ENST00000559035.1;ENST00000558176.1;ENST00000560986.1;ENST00000559099.1;ENST00000569159.1;ENST00000564328.1;ENST00000567337.1;ENST00000558305.1;ENST00000560626.2	TSS1500;TSS1500;TSS1500;TSS1500;TSS1500;TSS1500;TSS1500;TSS1500;TSS200;TSS200;TSS200;TSS200;TSS200	chr15:77710705-77713970	3	NA	NA	NA	NA	NA	TRUE	NA	0.306943788758571	0.0659142335697012	-0.24102955518887
253	chr11	47681300	-	cg23836814	9787908	NA	TAAAAATACCTCATTATAAACAAACCTAACATACAACAATAAAACTAACC	NA	II	NA	NA	rs115350026	0.011582	NA	NA	NA	NA	NA	OpenSea	TTATTTCTATGTGGGAATACCTCATTGTGAGCAAACCTGACATACAGCAGTAGGACTGAC[CG]TCACTAGAAAGCTTTGACACAACACTTTTTTTTATTATAGCACACTGCCAAAATGTGTTT	CGGTCAGTCCTACTGCTGTATGTCAGGTTTGCTCACAATGAGGTATTCCC	AGBL2	NM_024783	3'UTR	NA	NA	NA	NA	NA	NA	NA	AGBL2;AGBL2	ENST00000528609.1;ENST00000298861.4	3'UTR;3'UTR	AGBL2;AGBL2	ENST00000528609.1;ENST00000357610.3	3'UTR;3'UTR	NA	NA	NA	NA	NA	NA	NA	TRUE	NA	0.436633804235327	0.85811977929101	0.421485975055682
254	chr8	22102711	-	cg06112727	29624835	23742993	AAAAACCAAAAACTAACAACTAATCACATTACAAATAAAATTATAACACA	GAAAACCGAAAACTAACGACTAATCGCGTTACAAATAAAATTATAACGCG	I	C	Grn	rs79812935	0.042732	NA	NA	NA	NA	chr8:22102303-22103142	Island	TCCGCCCGGCGCGGAGACCGAAGGCTGGCGGCTGGTCGCGTTGCAGGTGAGGTTGTGACG[CG]CGGTGTGGAGCCGCGGCCCGGGTGCGTCCCTGTCTGGTTCCTGGGCGGGGTTCCTGGAGA	GGAGACCGAAGGCTGGCGGCTGGTCGCGTTGCAGGTGAGGTTGTGACGCG	POLR3D;MIR320A	NM_001722;NR_029714	5'UTR;TSS200	high-CpG:22158586-22158900	NA	NA	NA	8:22157977-22159038	8:22102510-22103015	Promoter_Associated	POLR3D;MIR320A;POLR3D	ENST00000397802.3;ENST00000385302.1;ENST00000306433.4	TSS200;TSS200;5'UTR	POLR3D;MIR320A;POLR3D;POLR3D;POLR3D;POLR3D	ENST00000397802.3;ENST00000385302.1;ENST00000306433.4;ENST00000519237.1;ENST00000519237.1;ENST00000518039.1	TSS200;TSS200;5'UTR;1stExon;5'UTR;TSS1500	chr8:22101900-22102955	3	NA	NA	NA	NA	NA	TRUE	NA	0.515566912362586	0.0152189595452287	-0.500347952817357
255	chr3	153572883	-	cg04348643	64769205	NA	CTACRACATCCATTTACTATAACAATCTAAATTTTCTAAAACTCAACCAC	NA	II	NA	NA	NA	NA	NA	NA	NA	NA	NA	OpenSea	GCCCGAGGTGACTACGACATCCATTTACTATGACAGTCTAAATTTTCTAGGACTCAACCA[CG]GTATTTCAGATAACATCTTTACTATATCTATTACAAATCTGTAAATCCTGAAGTGAACTT	TACGACATCCATTTACTATGACAGTCTAAATTTTCTAGGACTCAACCACG				NA	NA	NA	TRUE	NA	NA	NA	NA	NA	NA	RP11-23D24.2	ENST00000488210.1	3'UTR	NA	NA	NA	NA	NA	NA	NA	TRUE	NA	0.577448699276931	0.843485790378182	0.266037091101252
256	chr8	49817266	-	cg11905324	15652876	NA	AAAACCCTACACAAAAATAATACTTCTATCTAACRTACACTCTCTCCTCC	NA	II	NA	NA	rs72640569	0.108027	NA	NA	NA	NA	NA	OpenSea	TGCCAGCCTGAAGGGCCCTACACAAGGATAGTGCTTCTGTCTGACGTGCACTCTCTCCTC[CG]CCACAAACATACACACACACACACACACACACACATGCCAGAAATGTAGACTGTGACTTA	GGGCCCTACACAAGGATAGTGCTTCTGTCTGACGTGCACTCTCTCCTCCG				NA	NA	NA	TRUE	NA	NA	NA	NA	NA	NA	NA	NA	NA	chr8:49817065-49817610	3	NA	NA	NA	NA	NA	TRUE	NA	0.716284123251257	0.943591079125106	0.227306955873849
257	chr19	13056745	+	cg06742493	20669257	76600481	TACAACATTTTAAACATAATAATAACAACCATAACAAAACCCAAACAACA	TACAACGTTTTAAACGTAATAATAACGACCATAACGAAACCCGAACGACG	I	C	Grn	NA	NA	NA	NA	NA	NA	chr19:13056458-13057125	Island	CTGGGCGCTAAGATGGCGGCGGCGTGAGTTGCATGTTGTGTGAGGATCCCGGGGCCGCCG[CG]TCGCTCGGGCCCCGCCATGGCCGTCACCATCACGCTCAAAACGCTGCAGCAGCAGACCTT	TGCAGCGTTTTGAGCGTGATGGTGACGGCCATGGCGGGGCCCGAGCGACG	RAD23A;RAD23A	NM_005053;NM_005053	1stExon;5'UTR	NA	NA	NA	NA	19:12917459-12918207	19:13056263-13057317	Promoter_Associated	RAD23A;RAD23A;RAD23A;RAD23A	ENST00000316856.2;ENST00000316856.2;ENST00000541222.1;ENST00000541222.1	5'UTR;1stExon;1stExon;5'UTR	RAD23A;RAD23A;RAD23A;RAD23A	ENST00000316856.2;ENST00000316856.2;ENST00000541222.1;ENST00000541222.1	5'UTR;1stExon;1stExon;5'UTR	NA	NA	chr19:13056175-13058165	6	chr19:13047989-13068978	6	NA	TRUE	NA	0.459026551783358	0.0618675699559772	-0.397158981827381
258	chr7	27214126	-	cg01215762	62780217	NA	CRATTAATATAAATATATAATCTATATTAATAAACCAAAAAACRCACCCC	NA	II	NA	NA	NA	NA	NA	NA	NA	NA	chr7:27212416-27214396	Island	CTCAGAGCCCGCGATTGATATAAATATGTAATCTGTATTGATGGGCCAGGAGACGCACCC[CG]ACACCTTGGCCCGAAGGCCGGGAGCTGTGGGGGCTGCCCCAACGTGGCTGGTGGGGGGCC	CGGGGTGCGTCTCCTGGCCCATCAATACAGATTACATATTTATATCAATC	HOXA10;HOXA10	NM_018951;NM_153715	TSS200;Body	NA	NA	NA	NA	7:27178821-27180909	7:27213935-27214478	Unclassified_Cell_type_specific	HOXA10;HOXA10;RP1-170O19.21	ENST00000381834.4;ENST00000283921.4;ENST00000465941.1	TSS1500;TSS1500;3'UTR	HOXA10;HOXA10;RP1-170O19.21	ENST00000381834.4;ENST00000283921.4;ENST00000465941.1	TSS1500;TSS1500;3'UTR	chr7:27214085-27214490	3	NA	NA	NA	NA	NA	TRUE	NA	0.538278844753784	0.337606944860095	-0.200671899893689
259	chr12	47605172	-	cg11648030	64741854	NA	TTTCTATCTTCCTTAACAAAACAACCTTATAACCAAATACRATAACTCAC	NA	II	NA	NA	NA	NA	NA	NA	NA	NA	NA	OpenSea	ATATTAAGCTGTTTCTATCTTCCTTGACAAAACAACCTTATGGCCAGGTGCGGTGACTCA[CG]CCTGTAATCCCAGCACTTTGGGAGGCTGAGGCATGTGGATCACTTGAGGCCAGGAGTTCA	TTCTATCTTCCTTGACAAAACAACCTTATGGCCAGGTGCGGTGACTCACG	PCED1B-AS1;PCED1B;PCED1B	NR_026544;NM_001281429;NM_138371	Body;5'UTR;5'UTR	NA	NA	NA	NA	NA	NA	NA	RP11-493L12.2;RP11-493L12.2;RP11-493L12.2;RP11-493L12.2;RP11-493L12.2;RP11-493L12.2;RP11-493L12.2;RP11-493L12.2;RP11-493L12.2;FAM113B	ENST00000550426.1;ENST00000552269.1;ENST00000547600.1;ENST00000551898.1;ENST00000552990.1;ENST00000548222.1;ENST00000552975.1;ENST00000547851.1;ENST00000551432.1;ENST00000546455.1	3'UTR;3'UTR;3'UTR;3'UTR;3'UTR;3'UTR;3'UTR;3'UTR;TSS1500;5'UTR	RP11-493L12.2;RP11-493L12.2;RP11-493L12.2;RP11-493L12.2;RP11-493L12.2;RP11-493L12.2;RP11-493L12.2;RP11-493L12.2;RP11-493L12.2;RP11-493L12.2;FAM113B	ENST00000550426.1;ENST00000552269.1;ENST00000547600.1;ENST00000551898.1;ENST00000552990.1;ENST00000548222.1;ENST00000552975.1;ENST00000547851.1;ENST00000500365.2;ENST00000551432.1;ENST00000546455.1	3'UTR;3'UTR;3'UTR;3'UTR;3'UTR;3'UTR;3'UTR;3'UTR;3'UTR;TSS1500;5'UTR	NA	NA	NA	NA	NA	NA	NA	NA	NA	0.584474522994249	0.795146979454948	0.210672456460699
260	chr10	80932954	-	cg11542209	80736863	NA	TAAAAAACTCCTAAAAAATAACACTAACCTAAAACAAACTTATCCAACCC	NA	II	NA	NA	NA	NA	NA	NA	NA	NA	NA	OpenSea	GGGCTCTGGGCTGAGGAACTCCTGGGAGGTGGCACTGGCCTAGGGCAAGCTTGTCCAACC[CG]TGACCCATGGGCCACACGTGGCTCAGGACGACTTTGAATGTGGCCCAACATAAATTCGTA	CGGGTTGGACAAGCTTGCCCTAGGCCAGTGCCACCTCCCAGGAGTTCCTC	ZMIZ1	NM_020338	5'UTR	NA	NA	NA	TRUE	NA	NA	NA	ZMIZ1	ENST00000334512.5	5'UTR	ZMIZ1	ENST00000334512.5	5'UTR	NA	NA	chr10:80932499-80932963	4	NA	NA	NA	NA	NA	0.626239618282771	0.860241851314614	0.234002233031843
261	chr4	57845825	-	cg26877022	37786207	8720236	TTATTTACACATATAAAATTCTTAATAATAACCAAACACAATAACTCCCA	TTATTTACGCATATAAAATTCTTAATAATAACCGAACGCGATAACTCCCG	I	T	Red	NA	NA	NA	NA	NA	NA	chr4:57844857-57845202	S_Shore	TATAATACCTGTTTGTTTGCGCATATGGAATTCTTAGTAGTGGCCGAGCGCGGTGGCTCC[CG]TCAGCACTTTGGGAGGCCGAGATGTGCAGATCGCTTGAGACCAACCTGACAAACATGGGG	CGGGAGCCACCGCGCTCGGCCACTACTAAGAATTCCATATGCGCAAACAA	POLR2B;POLR2B;POLR2B	NM_001303269;NM_001303268;NM_000938	5'UTR;5'UTR;Body	NA	NA	NA	NA	NA	4:57844748-57845934	Promoter_Associated	NOA1;POLR2B;POLR2B	ENST00000264230.4;ENST00000431623.2;ENST00000441246.2	TSS1500;5'UTR;5'UTR	NOA1;POLR2B;POLR2B;POLR2B;POLR2B	ENST00000264230.4;ENST00000431623.2;ENST00000441246.2;ENST00000433463.1;ENST00000497845.1	TSS1500;5'UTR;5'UTR;5'UTR;5'UTR	chr4:57845660-57846155	3	NA	NA	NA	NA	NA	NA	NA	0.593957867252274	0.373133095852408	-0.220824771399866
262	chr20	43343736	-	cg04193901	8736439	97657909	ACAAACTCTTAATACTAACACTAACTCAAACTTTCACACACACACACACA	ACAAACTCTTAATACTAACACTAACTCAAACTTTCACACACACACACGCG	I	C	Grn	NA	NA	NA	NA	NA	NA	NA	OpenSea	CTGCAAGCTGTCACAGGCTCTTGGTGCTGGCACTGGCTCAGGCTTTCACACACACACACG[CG]CACACACACACACACACACACACGGACAGGCACCCCCTTGGTGGCCTTCACAGTTTCACC	CGCGTGTGTGTGTGTGAAAGCCTGAGCCAGTGCCAGCACCAAGAGCCTGT	CCN5	NM_003881	TSS200	NA	NA	NA	TRUE	NA	NA	NA	WISP2;WISP2;WISP2;WISP2;WISP2;RP11-445H22.4;RP11-445H22.4;RP11-445H22.4	ENST00000372868.2;ENST00000372868.2;ENST00000372865.4;ENST00000372865.4;ENST00000190983.4;ENST00000427598.1;ENST00000445420.1;ENST00000427303.1	1stExon;5'UTR;5'UTR;1stExon;TSS200;3'UTR;3'UTR;3'UTR	WISP2;WISP2;WISP2;WISP2;WISP2;WISP2;WISP2;RP11-445H22.4;RP11-445H22.4;RP11-445H22.4	ENST00000372868.2;ENST00000372868.2;ENST00000372865.4;ENST00000372865.4;ENST00000497421.1;ENST00000497421.1;ENST00000190983.4;ENST00000427598.1;ENST00000445420.1;ENST00000427303.1	1stExon;5'UTR;5'UTR;1stExon;1stExon;5'UTR;TSS200;3'UTR;3'UTR;3'UTR	chr20:43343125-43344215	3	NA	NA	NA	NA	NA	TRUE	NA	0.34376238321235	0.547449467213326	0.203687084000976
263	chr3	49825095	-	cg11583064	60690925	NA	TTCCTAAAACRTACCTTAAAACACTAACTTTAATAAAAACCCCATAAAAC	NA	II	NA	NA	NA	NA	NA	NA	NA	NA	chr3:49823482-49824346	S_Shore	CCAAGTTGCTGTTCCTGAGGCGTGCCTTAAAACACTAACTTTGGTGGAAGCCCCATGAAG[CG]TTTTTGTTTTGCTTTGTTTTGTTCCCACAGAAGGCTTTCAGCTTCTTCCTGGCCCTGGGA	CGCTTCATGGGGCTTCCACCAAAGTTAGTGTTTTAAGGCACGCCTCAGGA	IP6K1;IP6K1;IP6K1	NM_001242829;NM_001006115;NM_153273	TSS1500;TSS1500;TSS1500	NA	NA	NA	NA	NA	NA	NA	IP6K1;IP6K1;IP6K1;IP6K1	ENST00000498149.1;ENST00000321599.4;ENST00000395238.1;ENST00000460540.1	TSS1500;TSS1500;TSS1500;TSS1500	IP6K1;IP6K1;IP6K1;IP6K1;IP6K1	ENST00000495152.1;ENST00000498149.1;ENST00000321599.4;ENST00000395238.1;ENST00000460540.1	TSS1500;TSS1500;TSS1500;TSS1500;TSS1500	NA	NA	chr3:49823001-49825125	6	NA	NA	NA	NA	NA	0.515114973401932	0.719413625469793	0.20429865206786
264	chr22	44894145	-	cg10000246	25611581	60656550	TACAAAAACCAAACCAAACCAAAACCAAAACAAAAACAAAACCAAAATCA	TACAAAAACCGAACCAAACCGAAACCGAAACAAAAACGAAACCGAAATCG	I	C	Grn	NA	NA	NA	NA	NA	NA	chr22:44892393-44894049	S_Shore	GCCTCCGGCAGGTGCAGGGACCGGGCCAGGCCGGGGCCGGGGCAGGGGCGGGGCCGGGGT[CG]CGGCAGAGGGCGGGTCACCGCGCGGCCTTTGTGCGGGCGGGGCCGGCGCGGTGGCGGTGG	TGCAGGGACCGGGCCAGGCCGGGGCCGGGGCAGGGGCGGGGCCGGGGTCG	RTL6	NM_032287	TSS200	high-CpG:43271863-43272997	NA	NA	NA	22:43271105-43272955	22:44892735-44894638	Promoter_Associated	LDOC1L;LDOC1L	ENST00000341255.3;ENST00000341255.3	5'UTR;1stExon	LDOC1L;LDOC1L	ENST00000341255.3;ENST00000341255.3	5'UTR;1stExon	chr22:44893920-44894455	3	NA	NA	NA	NA	NA	TRUE	NA	0.314023342596435	0.0738679853303722	-0.240155357266063
265	chr6	29521143	+	cg13641185	1642480	78644373	ACCAAATAACAAAAAAAATAATACATAAACATATACAAACACAAATCACA	ACCAAATAACAAAAAAAATAATACATAAACGTATACAAACGCGAATCGCG	I	C	Grn	NA	NA	NA	NA	NA	NA	chr6:29521110-29521833	Island	GTCCTCCTGTGCTACCTCCTGACCTTGACGGGCAACTCGGCGCTGGTGCTGCTGGCGGTG[CG]CGACCCGCGCCTGCACACGCCCATGTACTACTTCCTCTGCCACCTGGCCTTGGTAGACGC	CGCGACCCGCGCCTGCACACGCCCATGTACTACTTCCTCTGCCACCTGGC				NA	NA	NA	TRUE	6:29629090-29629799	6:29520150-29521356	Unclassified_Cell_type_specific	NA	NA	NA	NA	NA	NA	chr6:29521085-29521315	3	NA	NA	NA	NA	NA	TRUE	NA	0.533843309330146	0.0289564945267687	-0.504886814803377
266	chr19	47730821	+	cg21560142	36790214	91615821	AAACTATTAACCCTATAATACCCATAAAACCCCATCCCTACCAACAAACA	AAACTATTAACCCTATAATACCCGTAAAACCCCATCCCTACCGACAAACG	I	C	Grn	NA	NA	NA	NA	NA	NA	chr19:47731377-47731715	N_Shore	TCCCCTTGGGCTGCCGGGACAAGATGGGGGATGGGAAACCAGGACACACTTTCCCTAGAG[CG]CCTGCCGGCAGGGATGGGGCTCCACGGGCACCACAGGGTTAACAGCCCATCAGGCAGGGG	CGCCTGCCGGCAGGGATGGGGCTCCACGGGCACCACAGGGTTAACAGCCC	BBC3;BBC3;BBC3;BBC3	NM_014417;NM_001127241;NM_001127240;NM_001127242	Body;Body;Body;Body	NA	NA	NA	TRUE	NA	19:47730348-47731447	Unclassified	NA	NA	NA	NA	NA	NA	chr19:47730640-47731055	3	NA	NA	NA	NA	NA	TRUE	NA	0.448376587675003	0.243199812219668	-0.205176775455335
267	chr5	43603786	-	cg07848310	52699893	50700562	CTTTAAAAAACAACAAAAATCATACAAAATCATTTCAACCCTCAAAATCA	CTTTAAAAAACAACGAAAATCGTACGAAATCATTTCGACCCTCAAAATCG	I	A	Red	NA	NA	NA	NA	NA	NA	chr5:43602977-43603650	S_Shore	AGATATTTGCAGCTTTGGGGGACAGCGAGAGTCGTACGGGGTCATTTCGGCCCTCAAGAT[CG]GGGGTGGTGGAGAGGGAGGTCATAGAGGACTTTCGATGGGCGGTTCATCCAGAGAGGTGG	CTTTGGGGGACAGCGAGAGTCGTACGGGGTCATTTCGGCCCTCAAGATCG	NNT;NNT	NM_182977;NM_012343	5'UTR;5'UTR	NA	NA	NA	NA	5:43638505-43640082	NA	NA	NNT;NNT;NNT;RP11-159F24.1;NNT	ENST00000542759.1;ENST00000264663.5;ENST00000344920.4;ENST00000513560.1;ENST00000512996.1	5'UTR;5'UTR;5'UTR;TSS1500;5'UTR	NNT;NNT;NNT;NNT;NNT;RP11-159F24.1;RP11-159F24.1;RP11-159F24.1;RP11-159F24.1;RP11-159F24.1;NNT	ENST00000542759.1;ENST00000505678.1;ENST00000512422.1;ENST00000264663.5;ENST00000344920.4;ENST00000503484.1;ENST00000500258.2;ENST00000513560.1;ENST00000515466.1;ENST00000506247.1;ENST00000512996.1	5'UTR;5'UTR;5'UTR;5'UTR;5'UTR;TSS1500;TSS1500;TSS1500;TSS1500;TSS1500;5'UTR	chr5:43602485-43603935	3	NA	NA	NA	NA	NA	TRUE	NA	0.543380456038902	0.0446441827923192	-0.498736273246583
268	chr1	167189923	-	cg24809525	44791103	66697931	AATTAAAAACACTACTTTAACTACCAAAAAACCACAACACCCCAAAAACA	AATTAAAAACGCTACTTTAACTACCGAAAAACCACAACGCCCCGAAAACG	I	C	Grn	NA	NA	NA	NA	NA	NA	chr1:167189130-167191361	Island	GGGTGCCTGGCTGATTGAGGGCGCTGCTTTAGCTACCGAAGGGCCACAGCGCCCCGAAGG[CG]CGTGCGCAGAGCGCGGGAAGGGGGTGGAGCTCTTCTGAGGGGGCCGGGGCGAACAGAGCC	GATTGAGGGCGCTGCTTTAGCTACCGAAGGGCCACAGCGCCCCGAAGGCG	POU2F1;POU2F1;POU2F1	NM_002697;NM_001198786;NR_037163	TSS200;TSS200;TSS200	NA	NA	NA	NA	1:165455766-165458146	1:167189668-167190266	Promoter_Associated	POU2F1;POU2F1;POU2F1;POU2F1;POU2F1	ENST00000429375.2;ENST00000367865.1;ENST00000271411.4;ENST00000420254.3;ENST00000367866.2	TSS1500;TSS1500;TSS1500;TSS1500;TSS200	POU2F1;POU2F1;POU2F1;POU2F1;POU2F1;POU2F1;POU2F1	ENST00000442313.1;ENST00000492850.1;ENST00000271411.4;ENST00000420254.3;ENST00000367866.2;ENST00000559038.1;ENST00000557909.1	TSS1500;TSS1500;TSS1500;TSS1500;TSS200;TSS200;TSS200	chr1:167189520-167190195	3	NA	NA	NA	NA	NA	NA	NA	0.315093911131765	0.0372770259023679	-0.277816885229397
269	chr5	138723394	-	cg27020362	80695196	NA	AAATAACAACACAAAACAAAAACTTCCTACCCTCCTAACTACCTACAAAC	NA	II	NA	NA	NA	NA	NA	NA	NA	NA	NA	OpenSea	GGAGGGAGGCAGGATGGCAGCACAGAGCAAGGGCTTCCTGCCCTCCTGGCTGCCTGCAGA[CG]GGAGTGGAGACCGTCAGAGCAAGCCCCAGCTTCTTTCAGAGGAGGGTAGAGTCCAGGACT	GATGGCAGCACAGAGCAAGGGCTTCCTGCCCTCCTGGCTGCCTGCAGACG	MZB1	NM_016459	3'UTR	NA	NA	NA	NA	NA	NA	NA	RP11-1280I22.1;RP11-1280I22.1	ENST00000302125.8;ENST00000412103.2	3'UTR;3'UTR	RP11-1280I22.1;RP11-1280I22.1;RP11-1280I22.1;RP11-1280I22.1;RP11-1280I22.1;RP11-1280I22.1;RP11-1280I22.1	ENST00000503481.1;ENST00000417694.2;ENST00000302125.8;ENST00000513389.1;ENST00000412103.2;ENST00000503120.1;ENST00000511979.1	3'UTR;3'UTR;3'UTR;3'UTR;3'UTR;3'UTR;3'UTR	chr5:138723220-138723535	3	NA	NA	NA	NA	NA	TRUE	NA	0.28807990574872	0.522641343779594	0.234561438030874
270	chr19	18201510	+	cg03741185	88726591	NA	ACTAAAAAACAACAACAATAACTAATCACACTAACCAACRAATAAACAAC	NA	II	NA	NA	NA	NA	NA	NA	NA	NA	NA	OpenSea	TCTTTCCCACCTGCAAAATGGGCTTTTGTGAGTATGAAGGAGGGCTTGGCTTGCAGTGAG[CG]CTGTCCACCCGCTGGCCAGTGTGATTAGTCATTGTTGTTGTTCCCCAGTGGCCTCTGCCT	CGCTGTCCACCCGCTGGCCAGTGTGATTAGTCATTGTTGTTGTTCCCCAG	IL12RB1	NM_001290024	Body	NA	NA	NA	NA	NA	NA	NA	NA	NA	NA	NA	NA	NA	chr19:18201420-18201655	3	NA	NA	NA	NA	NA	NA	NA	0.830075071281364	0.596075129985149	-0.233999941296216
271	chr16	90015041	-	cg24364070	58731245	42779227	TTTAAATTTCAACCACAAACCTTCTACAATAAAAAAAAACCCAAAACACA	TTTAAATTTCAACCACAAACCTTCTACGATAAAAAAAAACCCAAAACGCG	I	C	Grn	rs77901106	0.145168	NA	NA	NA	NA	chr16:90015551-90016120	N_Shore	AACGTGTTGGGGTTTGGGTTTCAGCCACAGGCCTTCTGCGATGAGAGGAAACCCAGGACG[CG]CAGCCCCAGGTCAGGCCCGCGGAACAGCCGGGCGGACTCCGGGGCTCGCAGACTCGCGAC	CGCGTCCTGGGTTTCCTCTCATCGCAGAAGGCCTGTGGCTGAAACCCAAA	DEF8;DEF8;DEF8;DEF8;DEF8;DEF8;DEF8;DEF8;DEF8	NM_001242819;NM_001242820;NM_017702;NM_001242818;NM_001242822;NM_207514;NM_001242816;NM_001242817;NM_001242821	TSS1500;TSS200;TSS200;TSS200;TSS200;TSS200;TSS200;TSS200;TSS200	NA	NA	NA	NA	16:88542520-88543611	16:90014851-90015436	Unclassified	DEF8;DEF8;DEF8;DEF8;DEF8;DEF8	ENST00000563594.1;ENST00000563594.1;ENST00000268676.7;ENST00000569453.1;ENST00000418391.2;ENST00000563795.1	1stExon;5'UTR;TSS200;TSS200;TSS200;TSS200	DEF8;DEF8;DEF8;DEF8;DEF8;DEF8;DEF8;DEF8;DEF8	ENST00000563594.1;ENST00000563594.1;ENST00000567999.1;ENST00000566079.1;ENST00000561741.1;ENST00000562986.1;ENST00000569453.1;ENST00000568096.1;ENST00000563795.1	1stExon;5'UTR;TSS200;TSS200;TSS200;TSS200;TSS200;TSS200;TSS200	chr16:90014960-90015215	3	NA	NA	NA	NA	NA	NA	NA	0.394363222782799	0.0375862931868944	-0.356776929595904
272	chr4	186733590	-	cg27262015	76683860	NA	AATAACTTCTATTATCTTTCTACACATTTCACCRATAATACAAATACTCC	NA	II	NA	NA	NA	NA	NA	NA	NA	NA	NA	OpenSea	TTTTTGAGGAGGGTAGCTTCTGTTATCTTTCTACACATTTCACCGATAGTGCAAGTGCTC[CG]ATTTTTCTGCTCTCCTGAAGAACTCTTTTTTATATGAGCCGGGGCTATGTATGAAATCGA	CGGAGCACTTGCACTATCGGTGAAATGTGTAGAAAGATAACAGAAGCTAC	SORBS2;SORBS2;SORBS2;SORBS2;SORBS2	NM_001145671;NM_001145670;NM_003603;NM_021069;NM_001270771	TSS1500;TSS200;TSS200;5'UTR;5'UTR	NA	NA	NA	NA	NA	NA	NA	SORBS2;SORBS2;SORBS2;SORBS2;SORBS2	ENST00000431808.1;ENST00000449407.2;ENST00000393528.3;ENST00000284776.7;ENST00000355634.5	TSS1500;TSS200;TSS1500;5'UTR;5'UTR	SORBS2;SORBS2;SORBS2;SORBS2;SORBS2;SORBS2;SORBS2;SORBS2;SORBS2;SORBS2;SORBS2;SORBS2;SORBS2;SORBS2;SORBS2;SORBS2;SORBS2;SORBS2;SORBS2;SORBS2;SORBS2;SORBS2;SORBS2;SORBS2	ENST00000420158.1;ENST00000431808.1;ENST00000421639.1;ENST00000451958.1;ENST00000439914.1;ENST00000428330.1;ENST00000463104.1;ENST00000478249.1;ENST00000419063.1;ENST00000449407.2;ENST00000462661.1;ENST00000493709.1;ENST00000393523.2;ENST00000393528.3;ENST00000476878.1;ENST00000469627.1;ENST00000488562.1;ENST00000284776.7;ENST00000444781.1;ENST00000431902.1;ENST00000415274.1;ENST00000456060.1;ENS…	TSS1500;TSS1500;TSS1500;TSS1500;TSS1500;TSS1500;TSS1500;TSS1500;TSS1500;TSS200;TSS200;TSS1500;TSS1500;TSS1500;3'UTR;3'UTR;3'UTR;5'UTR;5'UTR;5'UTR;5'UTR;5'UTR;5'UTR;5'UTR	NA	NA	chr4:186731736-186733784	6	chr4:186730221-186733801	6	NA	NA	NA	0.645323047457354	0.95167949061564	0.306356443158287
273	chr5	74532852	+	cg07185843	19662894	20641591	AACAACCAAAAATAAAAAACCATAAAAAAAACACACAACAACAAACCACA	AACGACCGAAAATAAAAAACCGTAAAAAAAACACGCAACGACAAACCACG	I	C	Grn	NA	NA	NA	NA	NA	NA	chr5:74532626-74532899	Island	CCCCCAGCTCCCGTGGCCGGAAGTGGGAGGCCGCGCGCGCGCGCGCAGGCCTACTCTGGG[CG]TGGCCTGCCGCTGCGTGTTTTTTTCACGGTTTCTCATTCTCGGTCGCTAGGCTTTGAGGG	AGCGACCGAGAATGAGAAACCGTGAAAAAAACACGCAGCGGCAGGCCACG	ANKRD31	NM_001164443	TSS200	NA	NA	NA	NA	5:74568405-74568655	5:74531714-74533359	Promoter_Associated	ANKRD31	ENST00000274361.3	TSS200	ANKRD31	ENST00000274361.3	TSS200	chr5:74532645-74533115	3	NA	NA	NA	NA	NA	TRUE	NA	0.358840614673041	0.0346863335142467	-0.324154281158794
274	chr20	20693360	-	cg16871527	51666221	99738233	AACAAAAAACAAAACAAAAAAACAATATCAACAAAAAACCAAAAACCCCA	GACGAAAAACGAAACAAAAAAACGATATCGACGAAAAACCGAAAACCCCG	I	C	Grn	NA	NA	NA	NA	NA	NA	chr20:20692747-20693786	Island	CGGGCCGGTCACGGCGAGGGGCGGGGCAGGAAGGCGGTGTCGACGGGGAACCGAAGGCCC[CG]CCCCGCGGGAGGTGCCGGCCGGCCCCTTGGGCGCTACGCACGCGCACACAGGCCGAACTC	GGCGAGGGGCGGGGCAGGAAGGCGGTGTCGACGGGGAACCGAAGGCCCCG	RALGAPA2	NM_020343	TSS200	NA	NA	NA	NA	20:20640770-20641786	20:20693084-20693829	Promoter_Associated	RALGAPA2;RALGAPA2	ENST00000424490.1;ENST00000202677.6	TSS200;TSS200	RALGAPA2;RALGAPA2;RALGAPA2	ENST00000424490.1;ENST00000202677.6;ENST00000438161.1	TSS200;TSS200;TSS1500	chr20:20693245-20693695	3	NA	NA	NA	NA	NA	TRUE	NA	0.317308588157322	0.0622284740165836	-0.255080114140738
275	chr12	128073115	+	cg22427208	32756585	NA	ATCCCATTCRCCTAACCAAAACCATTATTTTAAACATAAACATATAAACC	NA	II	NA	NA	NA	NA	NA	NA	NA	NA	NA	OpenSea	ACTTCTCTTTCCTAAGAGTTTCGGAATAAGCCCTGAAATTTGGCTTTGACTGGGGCAATT[CG]GTCCACATGCTCATGTCCAAAATAATGGCTTTGGTCAGGCGAATGGGATATGCTGGTCAG	CGGTCCACATGCTCATGTCCAAAATAATGGCTTTGGTCAGGCGAATGGGA				NA	NA	NA	TRUE	NA	NA	NA	NA	NA	NA	NA	NA	NA	NA	NA	NA	NA	NA	NA	NA	TRUE	NA	0.697517375217906	0.904724014286645	0.207206639068738
276	chr6	150070997	-	cg02043083	11760560	NA	ATATAAAAAATAATCTCACTCTTAAAAAAACTACTAAACACCRTCRTCRC	NA	II	NA	NA	NA	NA	NA	NA	NA	NA	chr6:150070513-150071285	Island	GGGCGGTGACGGTGTGGGAGGTGGTCTCACTCTTGGGAAAACTGCTGGGCACCGTCGTCG[CG]CTGAAGGTGGTTCTGTACCTGCTCCGAGTGTGCTTAGCGATGGCCTGGAAATCCGGCGGC	CGCGACGACGGTGCCCAGCAGTTTTCCCAAGAGTGAGACCACCTCCCACA	PCMT1	NM_005389	1stExon	NA	NA	NA	NA	6:150111993-150113407	6:150070521-150071898	Promoter_Associated	PCMT1;PCMT1;NUP43;PCMT1;PCMT1;PCMT1;PCMT1	ENST00000367384.2;ENST00000367378.1;ENST00000463048.2;ENST00000367380.5;ENST00000367380.5;ENST00000544496.1;ENST00000544496.1	1stExon;1stExon;TSS200;5'UTR;1stExon;5'UTR;1stExon	PCMT1;PCMT1;NUP43;PCMT1;PCMT1;PCMT1;PCMT1;PCMT1;PCMT1;PCMT1	ENST00000367384.2;ENST00000484601.1;ENST00000463048.2;ENST00000367380.5;ENST00000367380.5;ENST00000460828.1;ENST00000544496.1;ENST00000544496.1;ENST00000486585.1;ENST00000495487.1	1stExon;1stExon;TSS200;5'UTR;1stExon;1stExon;5'UTR;1stExon;1stExon;TSS200	NA	NA	chr6:150070058-150071826	6	chr6:150069881-150072243	6	TRUE	TRUE	NA	0.467942048003496	0.256865118002375	-0.211076930001121
277	chr22	34199319	+	cg01741606	67626599	NA	ATTTACCTTAAAAACTAAATCAAACCACCAAATATATCCAAAAATAACTC	NA	II	NA	NA	NA	NA	NA	NA	NA	NA	NA	OpenSea	CTTCAGAGACTTCATCTCTGTAGCTTCCATATTGCCTGATATCTGGAAATGTCTTGGGAA[CG]AGTTACTCCTGGACACATTTGGTGGTTTGACTCAGTTTCTAAGGCAAACTGGAGTTTTAC	CGAGTTACTCCTGGACACATTTGGTGGTTTGACTCAGTTTCTAAGGCAAA	LARGE1;LARGE1	NM_004737;NM_133642	5'UTR;5'UTR	NA	NA	NA	NA	NA	NA	NA	LARGE;LARGE;LARGE;LARGE;LARGE	ENST00000337431.2;ENST00000402320.1;ENST00000354992.2;ENST00000397394.2;ENST00000437602.2	5'UTR;5'UTR;5'UTR;5'UTR;5'UTR	LARGE;LARGE;LARGE;LARGE;LARGE;LARGE;LARGE;LARGE;LARGE;LARGE;LARGE	ENST00000494763.1;ENST00000430220.2;ENST00000423375.1;ENST00000432776.1;ENST00000434071.1;ENST00000337431.2;ENST00000402320.1;ENST00000354992.2;ENST00000397394.2;ENST00000437602.2;ENST00000413114.1	3'UTR;5'UTR;5'UTR;5'UTR;5'UTR;5'UTR;5'UTR;5'UTR;5'UTR;5'UTR;5'UTR	NA	NA	chr22:34199288-34199857	3	NA	NA	NA	NA	NA	0.57981248443052	0.853129494790671	0.273317010360151
278	chr6	8392790	+	cg08176538	51630205	NA	AAATCTTATTTTCCTCTTCCAAAAAAAAATCCATTCCTTCCTTTTAAACC	NA	II	NA	NA	NA	NA	NA	NA	NA	NA	NA	OpenSea	TCCAATTAAAAGAAAGTGCTGTTAAAAGAAAATCTCATATTTTATTAAAAATGTCTGATG[CG]GCCCAAAAGGAAGGAATGGATCTTTTCCTGGAAGAGGAAAACAAGATTTAAGACAAAGAA	CGGCCCAAAAGGAAGGAATGGATCTTTTCCTGGAAGAGGAAAACAAGATT				NA	NA	NA	NA	NA	NA	NA	NA	NA	NA	NA	NA	NA	NA	NA	NA	NA	chr6:8392736-8393129	3	NA	NA	NA	0.651077157850349	0.899324985194257	0.248247827343907
279	chr16	29973300	-	cg02218809	17635575	87767594	AATATCCCTTTAATACACCCCCACCCTAACAATAAACTACAAAACTAACA	AATATCCCTTTAATACGCCCCCACCCTAACGATAAACTACGAAACTAACG	I	C	Grn	NA	NA	NA	NA	NA	NA	chr16:29973023-29973570	Island	GCTCCTTCCTTGGGTGTCCCTTTGGTACGCCCCCACCCTGGCGGTGAGCTGCGAGGCTGG[CG]CCCGCGTGGCCACTGCGCATGCGGACCCGGCCGCGGGGCGGGGCCGCGCGAGGAGGAGGG	GGTGTCCCTTTGGTACGCCCCCACCCTGGCGGTGAGCTGCGAGGCTGGCG	TMEM219;TMEM219	NM_001083613;NM_194280	TSS200;TSS200	NA	NA	NA	NA	16:29880525-29881365	16:29972478-29974211	Promoter_Associated	TMEM219;TMEM219;TMEM219;TMEM219	ENST00000566848.1;ENST00000561899.1;ENST00000279396.6;ENST00000414689.2	TSS1500;TSS1500;TSS200;5'UTR	TMEM219;TMEM219;TMEM219;TMEM219;TMEM219;TMEM219;TMEM219;TMEM219	ENST00000566848.1;ENST00000561899.1;ENST00000575829.1;ENST00000570255.1;ENST00000279396.6;ENST00000569445.2;ENST00000569481.1;ENST00000414689.2	TSS1500;TSS1500;TSS1500;TSS1500;TSS200;TSS1500;TSS1500;5'UTR	chr16:29972925-29973755	3	NA	NA	NA	NA	NA	TRUE	NA	0.706826707586339	0.477186040615666	-0.229640666970673
280	chr20	37075286	-	cg13581507	96651421	45640898	AAAAACACTACAAACACATCTACTTAAACAAAAACCCAACAAAAACACCA	AAAAACGCTACAAACACGTCTACTTAAACAAAAACCCGACGAAAACGCCG	I	C	Grn	NA	NA	NA	NA	NA	NA	chr20:37075227-37075854	Island	TCCGTCCTCCCAGGGGGCGCTGCAGGCACGTCTGCTTGGGCAGGGGCCCGGCGGAAGCGC[CG]CTCTAGGCTGCAGCCGCGCCCCCAGCCGTATTTCCGCGGGCGCTGAGCACTAGAGAGAGC	CGGCGCTTCCGCCGGGCCCCTGCCCAAGCAGACGTGCCTGCAGCGCCCCC	SNHG11;SNORA71E	NR_003239;NR_002972	TSS200;TSS1500	NA	NA	NA	NA	20:36508688-36509322	20:37074513-37076198	Promoter_Associated	SNHG11;SNORA39	ENST00000400436.2;ENST00000365032.1	TSS200;TSS1500	SNHG11;SNHG11;SNHG11;SNHG11;SNHG11;SNHG11;SNHG11;SNHG11;SNHG11;SNHG11;SNHG11;SNHG11;SNHG11;SNORA39;SNHG11	ENST00000418383.1;ENST00000457218.1;ENST00000442419.1;ENST00000400436.2;ENST00000483342.1;ENST00000421599.1;ENST00000449351.1;ENST00000420006.1;ENST00000440918.1;ENST00000432153.1;ENST00000437028.1;ENST00000434729.1;ENST00000453698.1;ENST00000365032.1;ENST00000453698.1	TSS1500;TSS1500;TSS1500;TSS200;TSS200;TSS200;TSS200;TSS200;TSS200;TSS200;TSS200;TSS200;1stExon;TSS1500;5'UTR	chr20:37075100-37075415	3	NA	NA	NA	NA	NA	TRUE	NA	0.270811446236497	0.0412041765113601	-0.229607269725137
281	chr4	154220167	+	cg13467964	51631290	20773102	CATAATAACTATAATTAATATATTATAACTAAACATAATAACTCACACCA	CATAATAACTATAATTAATATATTATAACTAAACATAATAACTCACGCCG	I	A	Red	rs114552102	0.020767	NA	NA	NA	NA	chr4:154216592-154217215	S_Shelf	TCTCAAACTCCTGGACTCAAACAATCTCCCCATCTCAGCCTCCCAAAGTGCTGGGATTAC[CG]GCGTGAGCCACCATGCCTAGCCATAATATATTAACTATAGTCACCATGATTTACAATAGT	CGGCGTGAGCCACCATGCCTAGCCATAATATATTAACTATAGTCACCATG	TRIM2;TRIM2	NM_015271;NM_001130067	Body;Body	NA	NA	NA	NA	NA	NA	NA	TRIM2	ENST00000494872.1	5'UTR	TRIM2	ENST00000494872.1	5'UTR	NA	NA	NA	NA	NA	NA	NA	TRUE	NA	0.59432847256244	0.801839312205041	0.207510839642601
282	chr11	57269470	-	cg07291744	81687209	NA	AACACTATTCTAAACACAACAACCCCATAAATCAATTAATAAAATATCCC	NA	II	NA	NA	NA	NA	NA	NA	NA	NA	chr11:57267006-57267316	S_Shelf	ACTATGCTCCAGGCACTGTTCTAAACACAACAGCCCCATAAGTCAGTTAATAAAGTATCC[CG]TTCCCTAGGTGATGAAGCTGAGGCACAGAATGAGAACCAGGCACTGCCCTCCAGTCCCCT	CGGGATACTTTATTAACTGACTTATGGGGCTGTTGTGTTTAGAACAGTGC	SLC43A1;SLC43A1	NM_003627;NM_001198810	Body;Body	NA	NA	NA	NA	NA	NA	NA	NA	NA	NA	SLC43A1	ENST00000525764.1	TSS1500	chr11:57269465-57269755	3	NA	NA	NA	NA	NA	NA	NA	0.939525665392867	0.516701875032492	-0.422823790360375
283	chr19	40933298	-	cg10719673	11692932	NA	AAAATAAACAAAATATAATACTCCTCCCATAACCRAATACAATAACTCAC	NA	II	NA	NA	NA	NA	NA	NA	NA	NA	chr19:40931261-40932113	S_Shore	GGATGGGGCTAGAGGTAGACAGGGTATAATACTCCTCCCATGGCCGGATGCAGTGGCTCA[CG]CCTGAATACTCTCTCACCTAGATTTAATTGATAGTTGTTAGCTAGGCAACAACTGTAATC	AGGTAGACAGGGTATAATACTCCTCCCATGGCCGGATGCAGTGGCTCACG	SERTAD1	NM_013376	TSS1500	NA	NA	NA	NA	NA	NA	NA	SERTAD1	ENST00000357949.4	TSS1500	SERTAD1	ENST00000357949.4	TSS1500	NA	NA	NA	NA	NA	NA	NA	NA	NA	0.60976376287824	0.836998917878288	0.227235155000049
284	chr19	50651408	+	cg10269476	14669860	14726589	AAAAAAAAACCTAACTATCCAACAAAATCCACCTAAACACACAAAACTCA	AAAAAAAAACCTAACTATCCAACGAAATCCGCCTAAACGCACGAAACTCG	I	C	Grn	rs61744473	0.003395	NA	NA	NA	NA	chr19:50651173-50651535	Island	CCCGGAGCTTCTGCTAGCCTGTCTGGCCCGGCCTGCACCCACCTGCTCCGGTCGGGTCCG[CG]AGTTCCGTGCGTCCAGGCGGATTCCGCTGGACAGCCAGGCCTTCCCTTCCTCCGCCGGGT	AAGGGAAGGCCTGGCTGTCCAGCGGAATCCGCCTGGACGCACGGAACTCG				NA	NA	NA	NA	19:55342753-55343341	19:50650682-50651905	Unclassified_Cell_type_specific	NA	NA	NA	NA	NA	NA	chr19:50650740-50651675	3	NA	NA	NA	NA	NA	TRUE	NA	0.229524165401432	0.0282550541574579	-0.201269111243974
285	chr6	33395495	-	cg05037488	53656944	66768188	ACATTAAAATCCTAAACTCCTCCTCTACTAAATAAAACCACAAACCCTCA	ACATTAAAATCCTAAACTCCTCCTCTACTAAATAAAACCGCGAACCCTCG	I	T	Red	NA	NA	NA	NA	NA	NA	chr6:33396050-33396296	N_Shore	GACCTTTGAGGGGCATTGGAATCCTGGGCTCCTCCTCTGCTGGGTGGAGCCGCGAACCCT[CG]TTCTCTCCGCGGTTTTGTGTGTGTGGGGGGGTCCTGCTCAGGAGGGGATGGTGGGTGGCC	CGAGGGTTCGCGGCTCCACCCAGCAGAGGAGGAGCCCAGGATTCCAATGC	SYNGAP1	NM_006772	Body	NA	NA	NA	TRUE	NA	NA	NA	SYNGAP1	ENST00000496374.1	5'UTR	SYNGAP1;SYNGAP1	ENST00000479510.1;ENST00000496374.1	5'UTR;5'UTR	chr6:33395185-33396675	3	NA	NA	NA	NA	NA	TRUE	NA	0.450493609902354	0.135293222227423	-0.315200387674931
286	chr8	59323842	-	cg07780777	81793319	52798858	AATAAACCAACACCAAAAACAAAAACACAAATTCAAATAACAAAAACACA	AATAAACCAACACCGAAAACGAAAACGCGAATTCGAATAACGAAAACGCG	I	C	Grn	rs56316188	0.245807	NA	NA	NA	NA	chr8:59323806-59324180	Island	AGAAACCAAAAAGGTGGGCCAGCACCGGAAGCGGGGGCGCGGGTTCGGGTAGCGGGGACG[CG]CACGCACCTTGCGCGTCTTCGCCCCTCCTGCGGTTGCCAGGCAACCGGCCCCGGAAGTTG	CGCGTCCCCGCTACCCGAACCCGCGCCCCCGCTTCCGGTGCTGGCCCACC	UBXN2B;UBXN2B	NM_001077619;NM_001077619	1stExon;5'UTR	NA	NA	NA	NA	8:59486361-59486812	8:59323387-59324684	Promoter_Associated	UBXN2B;UBXN2B;UBXN2B	ENST00000522978.1;ENST00000399598.2;ENST00000399598.2	TSS200;5'UTR;1stExon	UBXN2B;UBXN2B;UBXN2B;UBXN2B	ENST00000522978.1;ENST00000520732.1;ENST00000399598.2;ENST00000399598.2	TSS200;TSS200;5'UTR;1stExon	chr8:59323560-59324175	3	NA	NA	NA	NA	NA	TRUE	NA	0.306337858228164	0.0407430989497037	-0.265594759278461
287	chr17	7559144	-	cg16991298	89646496	88643334	CCCCAACATAAAAATAAATATAAAATATCACATCAACACCACCAACATCA	CCCCAACGTAAAAATAAATATAAAATATCGCATCAACGCCGCCAACATCG	I	C	Grn	NA	NA	NA	NA	NA	NA	chr17:7554139-7555338	S_Shelf	CCTGAATGTGACCCCCAACGTGGAGGTGAATGTAGAATGTCGCATCAACGCCGCCAACAT[CG]CCACAGACGATGAGCGAGACAAGTTCGCCGGCCGCGTGGCCTTCAAACTCCGCATCAACA	CCCCAACGTGGAGGTGAATGTAGAATGTCGCATCAACGCCGCCAACATCG	ATP1B2	NM_001678	Body	NA	NA	NA	NA	17:7499614-7499906	NA	NA	NA	NA	NA	NA	NA	NA	NA	NA	chr17:7558459-7559187	5	chr17:7558594-7559222	3	NA	TRUE	NA	0.725441260985821	0.968533048308516	0.243091787322695
288	chr12	54673867	+	cg20545544	92781117	65788153	AAAAAAATCCATTTTAACAAACAATTAACATTACACAAAAAACAACAACA	AAAAAAATCCGTTTTAACGAACGATTAACGTTACGCAAAAAACGACGACG	I	A	Red	NA	NA	NA	NA	NA	NA	chr12:54673814-54674988	Island	ATCACTCACGCTAACGTCTGCCCTGTTCCTGTATGGTGAGGCCGCACCACAAGCCACCAC[CG]CCGCCGCCTTCTGCGCAACGCCAACCGCCCGCCAAAACGGATCCTTCCCTGCGCCTGCGC	CGCCGCCGCCTTCTGCGCAACGCCAACCGCCCGCCAAAACGGATCCTTCC	CBX5;HNRNPA1;HNRNPA1P10;HNRNPA1;CBX5	NM_012117;NM_002136;NR_002944;NM_031157;NM_012117	1stExon;TSS1500;TSS1500;TSS1500;5'UTR	high-CpG:52960122-52960213	NA	NA	NA	12:52959420-52960354	12:54673072-54675125	NonGene_Associated	HNRNPA1;CBX5;CBX5;RP11-968A15.8;HNRNPA1;HNRNPA1;HNRNPA1;HNRNPA1;HNRNPA1;CBX5;CBX5	ENST00000546500.1;ENST00000209875.4;ENST00000550489.1;ENST00000553061.1;ENST00000547617.1;ENST00000552494.1;ENST00000552591.1;ENST00000551133.1;ENST00000547276.1;ENST00000209875.4;ENST00000550489.1	TSS200;1stExon;1stExon;5'UTR;TSS1500;TSS1500;TSS1500;TSS1500;TSS1500;5'UTR;5'UTR	HNRNPA1;HNRNPA1;CBX5;CBX5;RP11-968A15.8;HNRNPA1;HNRNPA1;HNRNPA1;HNRNPA1;HNRNPA1;HNRNPA1;HNRNPA1;HNRNPA1;HNRNPA1;HNRNPA1;CBX5;CBX5	ENST00000550994.1;ENST00000546500.1;ENST00000209875.4;ENST00000550489.1;ENST00000553061.1;ENST00000547708.1;ENST00000547870.1;ENST00000552494.1;ENST00000552591.1;ENST00000551702.1;ENST00000420780.3;ENST00000551133.1;ENST00000548704.1;ENST00000547276.1;ENST00000548688.1;ENST00000209875.4;ENST00000550489.1	TSS1500;TSS200;1stExon;1stExon;5'UTR;TSS1500;TSS1500;TSS1500;TSS1500;TSS1500;TSS1500;TSS1500;TSS1500;TSS1500;TSS1500;5'UTR;5'UTR	chr12:54673405-54674250	3	NA	NA	NA	NA	NA	TRUE	NA	0.451059853588134	0.0327457604670242	-0.41831409312111
289	chr9	14314158	-	cg14455366	24800866	29720124	TATATACACAAAAAACAACATAAACAAATACACACAAATAACAAAACACA	TATATACGCGAAAAACAACGTAAACGAATACGCGCGAATAACGAAACGCG	I	C	Grn	NA	NA	NA	NA	NA	NA	chr9:14312952-14315351	Island	GAGCCGACCATGTGTGTGCGCGAGGGGCAGCGTGAGCGAGTGCGCGCGGGTGGCGGGGCG[CG]CGCGGGAGAGGGCCGGGGTGGGGGCGGGGTGGGATGGGGGAGAAGGGAGAGGCCGGGGTG	CGCGCCCCGCCACCCGCGCGCACTCGCTCACGCTGCCCCTCGCGCACACA	NFIB	NM_005596	TSS1500	high-CpG:14303648-14304667	NA	NA	NA	9:14303604-14304460	9:14313899-14315780	Unclassified_Cell_type_specific	NFIB;NFIB;NFIB;NFIB;NFIB;NFIB;NFIB;NFIB	ENST00000397581.2;ENST00000397579.2;ENST00000397581.2;ENST00000397579.2;ENST00000380953.1;ENST00000380959.3;ENST00000397575.3;ENST00000380921.3	1stExon;1stExon;5'UTR;5'UTR;TSS1500;TSS200;TSS200;TSS1500	NFIB;NFIB;NFIB;NFIB;NFIB;NFIB;NFIB;NFIB	ENST00000397581.2;ENST00000397579.2;ENST00000397581.2;ENST00000397579.2;ENST00000380953.1;ENST00000380959.3;ENST00000397575.3;ENST00000380921.3	1stExon;1stExon;5'UTR;5'UTR;TSS1500;TSS200;TSS200;TSS1500	chr9:14313905-14316870	3	NA	NA	NA	NA	NA	TRUE	NA	0.508257737788868	0.0368368646261038	-0.471420873162764
290	chr10	43572359	+	cg08275306	10691848	1609175	AAAACAAAACTCCAATACTTACTCTAACTACACAAAATACAACCAAAACA	AAAACGAAACTCCAATACTTACTCTAACTACGCGAAATACGACCGAAACG	I	C	Grn	NA	NA	NA	NA	NA	NA	chr10:43571939-43573434	Island	CCTCCCCAAGCCCCACCCGGCCCAAGCCGCGCGTCCCGCACTGAGCTCCTACACGCGCCG[CG]CCCCGGCCGCACCCCGCGCAGCCAGAGCAAGCACTGGAGCCCCGCCCCTTCCCGCACCCC	CGCCCCGGCCGCACCCCGCGCAGCCAGAGCAAGCACTGGAGCCCCGCCCC	RET;RET	NM_020630;NM_020975	TSS200;TSS200	NA	NA	NA	NA	10:42891988-42893418	10:43572334-43572633	Unclassified_Cell_type_specific	RET;RET	ENST00000355710.3;ENST00000535749.1	TSS200;TSS200	RET;RET;RET	ENST00000355710.3;ENST00000498820.1;ENST00000535749.1	TSS200;TSS200;TSS200	chr10:43572305-43574415	3	NA	NA	NA	NA	NA	TRUE	NA	0.263837654246393	0.0242230645136903	-0.239614589732703
291	chr19	42759227	+	cg14576286	1696356	11810927	AACTCTAAAAAACAAAACCAAATAAAACAACAAAAACAACCCAACAAACA	AACTCTAAAAAACGAAACCGAATAAAACGACGAAAACGACCCGACGAACG	I	C	Grn	NA	NA	NA	NA	NA	NA	chr19:42757495-42759475	Island	GCGAAGCGCCCCGATTCCGGGCCGCGGCTCCCGGCGCCCTCGCTGCCCCGTCCCGTCCCG[CG]CCCGTCGGGCCGCCCTCGCCGCCTCACCCGGCCTCGCCTCTCAGAGCCTCTCCCCTCCCC	CGCCCGTCGGGCCGCCCTCGCCGCCTCACCCGGCCTCGCCTCTCAGAGCC	ERF;ERF	NM_006494;NM_006494	1stExon;5'UTR	high-CpG:47451018-47451187	NA	NA	NA	19:47449262-47451417	19:42759134-42759610	Promoter_Associated	ERF;ERF;ERF	ENST00000440177.2;ENST00000222329.3;ENST00000222329.3	TSS1500;1stExon;5'UTR	ERF;ERF;ERF	ENST00000440177.2;ENST00000222329.3;ENST00000222329.3	TSS1500;1stExon;5'UTR	chr19:42759205-42759455	3	NA	NA	NA	NA	NA	TRUE	NA	0.262890065612425	0.0605919066361192	-0.202298158976305
292	chr1	207984794	+	cg25940202	76660918	NA	TATCCTACAAAAAACTAACCCAAAAAACCCTACTCTAAAAAAAATACTCC	NA	II	NA	NA	NA	NA	NA	NA	NA	NA	NA	OpenSea	CACAGACCCTCCCTCAAACCACAGCTGCATTCTCTCTCCAGGGTTTAGGGCCAGACAGGA[CG]GAGCATCTTTCCTAGAGCAGGGTCCCTTGGGTCAGCCCCTTGCAGGACAGCAGGCACCCC	CGGAGCATCTTTCCTAGAGCAGGGTCCCTTGGGTCAGCCCCTTGCAGGAC				low-CpG:206051363-206051630	NA	NA	NA	NA	NA	NA	NA	NA	NA	NA	NA	NA	chr1:207984665-207984995	3	NA	NA	NA	NA	NA	TRUE	NA	0.547517129212085	0.891264670581604	0.343747541369519
293	chr7	5391111	-	cg10211530	27754288	NA	AAAACCCRAACCAAACCTAAAATCTCTAAATAAACAAAAAACRTAAATAC	NA	II	NA	NA	rs184782070	0.01258	NA	NA	NA	NA	chr7:5391323-5391572	N_Shore	CGTGCCCAAAGAGAGCCCGAACCAAGCCTGGGGTCTCTGGGTGGGCAGAAAACGTGAGTG[CG]GGGGTGGGGGGAACTCGGGGGAGGGGGAGGAGGGCAGGGAGGAGGGCAAGTGGAGAGAAA	GAGCCCGAACCAAGCCTGGGGTCTCTGGGTGGGCAGAAAACGTGAGTGCG	TNRC18	NM_001080495	Body	NA	NA	NA	NA	7:5357557-5357655	NA	NA	NA	NA	NA	NA	NA	NA	NA	NA	chr7:5387655-5392950	6	NA	NA	NA	TRUE	NA	0.53351043669063	0.858424454354987	0.324914017664357
294	chr12	125052327	+	cg04829186	78790466	25744298	TATACATACATATCTATATATATAACAACATACACACACAAATAAAAACA	TATACGTACGTATCTATATATATAACGACGTACGCGCGCGAATAAAAACG	I	C	Grn	NA	NA	NA	NA	NA	NA	chr12:125050796-125052051	S_Shore	GCCCCGGCCCGGCCCCCTCTGGCTCCTTAAAGGGCCCGCGCCTTCTCTCCAGGCCCTGCG[CG]TCCCCACTCGCGCGCGCACGCCGCCACACACACAGACACGCACGCACACACTTGGGCGCG	TGTGCGTGCGTGTCTGTGTGTGTGGCGGCGTGCGCGCGCGAGTGGGGACG				high-CpG:123618047-123618323	NA	NA	NA	12:123616710-123618989	12:125051908-125053356	Promoter_Associated	NA	NA	NA	NCOR2;NCOR2	ENST00000542565.1;ENST00000458234.1	TSS200;TSS1500	chr12:125052105-125053515	3	NA	NA	NA	NA	NA	TRUE	NA	0.445656141285135	0.125195348611543	-0.320460792673592
295	chr14	73957439	+	cg00934997	29751590	1791443	CTCAAAAAACAATTTAAAAATCAAATTACAACCAAACACAATAATTCACA	CTCAAAAAACAATTTAAAAATCAAATTACGACCAAACGCGATAATTCACG	I	A	Red	NA	NA	NA	NA	NA	NA	chr14:73957750-73958889	N_Shore	CGAACTCCTGACCTCAGGTGATCCACACACCTCGGCCTCCGAAAGTGCTAGGATTACAGT[CG]TGAACCACCGCGCTTGGCCGCAACTTGATTTTTAAATTGCTCTCTGAGTGTAGATTCCTT	CTCAGAGAGCAATTTAAAAATCAAGTTGCGGCCAAGCGCGGTGGTTCACG	RIOX1;HEATR4	NM_024644;NM_203309	TSS1500;Body	NA	NA	NA	NA	NA	14:73957338-73958818	Promoter_Associated	C14orf169	ENST00000531973.1	TSS1500	HEATR4;C14orf169	ENST00000565094.1;ENST00000531973.1	3'UTR;TSS1500	NA	NA	chr14:73957344-73959650	6	chr14:73956781-73961649	6	NA	TRUE	NA	0.369907369873422	0.129811239644096	-0.240096130229326
296	chr20	306359	-	cg23922081	6727286	37772890	ACAATATATATTATAAACCAAAACACAACTTACCAAAAACAACAAAAACA	ACAATATATATTATAAACCAAAACGCAACTTACCGAAAACGACGAAAACG	I	C	Grn	NA	NA	NA	NA	NA	NA	chr20:304826-308323	Island	GGCCCCCGCAAAACAATGTGTGTTGTGAGCCAGGACGCAACTTGCCGGAGGCGGCGGGGG[CG]CGCCGAGCCCGCCTGAGACCGCGCTGACCTTCTCCCCCCGCCGTCCGTTGGGCCCGAGCG	CGCCCCCGCCGCCTCCGGCAAGTTGCGTCCTGGCTCACAACACACATTGT	SOX12;SOX12	NM_006943;NM_006943	5'UTR;1stExon	high-CpG:254072-254573	NA	NA	NA	20:253636-256321	20:306337-306603	Promoter_Associated	RP5-1103G7.4;SOX12;SOX12;SOX12;SOX12;RP5-1103G7.4	ENST00000414676.1;ENST00000544632.1;ENST00000544632.1;ENST00000342665.2;ENST00000342665.2;ENST00000442637.1	TSS1500;1stExon;5'UTR;5'UTR;1stExon;3'UTR	RP5-1103G7.4;SOX12;SOX12;SOX12;SOX12;RP5-1103G7.4	ENST00000414676.1;ENST00000544632.1;ENST00000544632.1;ENST00000342665.2;ENST00000342665.2;ENST00000442637.1	TSS1500;1stExon;5'UTR;5'UTR;1stExon;3'UTR	chr20:306280-306575	3	NA	NA	NA	NA	TRUE	TRUE	NA	0.298371297156841	0.0366543025690366	-0.261716994587804
297	chr3	10052995	+	cg21892522	97738415	12753176	ATCAACTTAAATAACATAACCCACAAAAAACAAACCAAACAAACAAAACA	ATCAACTTAAATAACATAACCCGCGAAAAACAAACCGAACGAACGAAACG	I	A	Red	NA	NA	NA	NA	NA	NA	chr3:10052541-10053023	Island	ATCCATGGAGACCCGACGCCGCCGGACTGCCTGTCAGCTGCAGCTCGGTAGCCTGGGGCC[CG]CCCCGTTCGCCCGGTCTGTCTTCCGCGGGCCATGCTACCCAAGCTGACTCCGACTGGAGT	GTCAGCTTGGGTAGCATGGCCCGCGGAAGACAGACCGGGCGAACGGGGCG				NA	NA	NA	NA	3:10027551-10028023	3:10052207-10053583	Unclassified_Cell_type_specific	AC022007.5	ENST00000383808.2	TSS1500	AC022007.5;TMEM111;AC022007.5;AC022007.5;AC022007.5;AC022007.5	ENST00000426698.1;ENST00000470827.1;ENST00000437616.1;ENST00000429065.1;ENST00000454232.1;ENST00000383808.2	TSS200;TSS200;TSS200;TSS200;TSS200;TSS1500	chr3:10052725-10053095	3	NA	NA	NA	NA	NA	TRUE	NA	0.43024518445105	0.0307819538431273	-0.399463230607922
298	chr1	37500195	+	cg10126715	23639574	78646942	ATATATATACACAAAAAAATACACAAAAAAAACACAAACAACAAACAACA	ATATATATACGCGAAAAAATACGCGAAAAAAACGCGAACGACGAACGACG	I	C	Grn	NA	NA	NA	NA	NA	NA	chr1:37498377-37500624	Island	TGCACGCGCGCACACTCTCCCTCCCAGCCCCCTCCCCTGCGCCCTGCCTCCCGCCTCCCG[CG]CCGCCCGCCGCCCGCGCTCCCTCCGCGCACTCCCCCGCGCACACACACTTCACACTCACA	CGCCGCCCGCCGCCCGCGCTCCCTCCGCGCACTCCCCCGCGCACACACAC	GRIK3	NM_000831	TSS1500	high-CpG:37272381-37272820	NA	NA	NA	1:37271000-37273474	NA	NA	GRIK3;GRIK3	ENST00000373091.3;ENST00000373093.4	TSS1500;TSS1500	GRIK3;GRIK3	ENST00000373091.3;ENST00000373093.4	TSS1500;TSS1500	chr1:37499925-37500855	3	NA	NA	NA	NA	NA	TRUE	NA	0.548008459261368	0.328171653366001	-0.219836805895367
299	chr13	113887609	-	cg06925625	21700585	51671833	AAAATCCTACTACTAATCAAACACAAAAAAAACAACAAAACCATAAACCA	AAAATCCTACTACTAATCGAACGCGAAAAAAACGACGAAACCGTAAACCG	I	A	Red	NA	NA	NA	NA	NA	NA	NA	OpenSea	AAAACCATTGATGGAATCCTACTGCTGATCGAGCGCGAGAGGAGCGGCGAGGCCGTGGAC[CG]GAGCCTGTTGCGGAGCCTCCTGGGCATGCTGTCTGACCTGCAGGTGAGTGCTGCCTGTGC	GGAATCCTACTGCTGATCGAGCGCGAGAGGAGCGGCGAGGCCGTGGACCG	CUL4A;CUL4A	NM_003589;NM_001008895	Body;Body	NA	NA	NA	NA	13:112935579-112935623	NA	NA	NA	NA	NA	CUL4A	ENST00000498562.1	5'UTR	NA	NA	chr13:113885421-113887740	6	chr13:113885213-113888225	6	NA	TRUE	NA	0.736749346282296	0.941743368248419	0.204994021966124
300	chr12	60091171	+	cg00178984	84647383	20788250	CTTCCCATTTTTCTATCTCAAACTCACATACACATATACACCCACATACA	CTTCCCATTTTTCTATCTCAAACTCACATACACATATACACCCACGTACG	I	T	Red	NA	NA	NA	NA	NA	NA	NA	OpenSea	GTCTGGGGATATGATTGATACTTAGAGGAGGATATGTAGTTGTGTGTATGCATGTGCACA[CG]CACGTGGGTGCACATGTGTATGTGAGTTTGAGATAGAAAAATGGGAAGAGTTGAAGGAAA	CGCACGTGGGTGCACATGTGTATGTGAGTTTGAGATAGAAAAATGGGAAG	SLC16A7	NM_004731	5'UTR	NA	NA	NA	NA	NA	NA	NA	SLC16A7;SLC16A7;SLC16A7;SLC16A7;SLC16A7;SLC16A7;SLC16A7	ENST00000261187.4;ENST00000549588.1;ENST00000552432.1;ENST00000547379.1;ENST00000549465.1;ENST00000552024.1;ENST00000543448.1	5'UTR;5'UTR;5'UTR;5'UTR;5'UTR;5'UTR;5'UTR	SLC16A7;SLC16A7;SLC16A7;SLC16A7;SLC16A7;SLC16A7;SLC16A7;SLC16A7;SLC16A7;SLC16A7;SLC16A7;SLC16A7;SLC16A7;SLC16A7;SLC16A7;SLC16A7	ENST00000548610.1;ENST00000261187.4;ENST00000550062.1;ENST00000549588.1;ENST00000546459.1;ENST00000549033.1;ENST00000552405.1;ENST00000551877.1;ENST00000549928.1;ENST00000549305.1;ENST00000552432.1;ENST00000547379.1;ENST00000549465.1;ENST00000552024.1;ENST00000543448.1;ENST00000547801.1	5'UTR;5'UTR;5'UTR;5'UTR;5'UTR;5'UTR;5'UTR;5'UTR;5'UTR;5'UTR;5'UTR;5'UTR;5'UTR;5'UTR;5'UTR;5'UTR	NA	NA	NA	NA	NA	NA	NA	TRUE	NA	0.718702373268296	0.930718022688139	0.212015649419842
301	chr2	233376536	-	cg08933613	76762239	NA	TATTTCAACAAATACAATCTAAATATACCCRCAAATAAACAAAATACTCC	NA	II	NA	NA	NA	NA	NA	NA	NA	NA	NA	OpenSea	CTCCAGCAATTTATTTCAGCAAATGCAATCTGGGTGTGCCCGCAGGTGGGCAGGATGCTC[CG]TTGCTGCCAGAGTCACAGAGCCCAGCTTTATTGTCAGGCTGACAGGCATGATTCCCCAGC	CGGAGCATCCTGCCCACCTGCGGGCACACCCAGATTGCATTTGCTGAAAT				NA	NA	NA	NA	NA	NA	NA	NA	NA	NA	NA	NA	NA	chr2:233376300-233376575	3	NA	NA	NA	NA	NA	NA	NA	0.605632628287663	0.85093485623988	0.245302227952217
302	chr10	93683588	-	cg05779081	94779365	62607882	AACACCCACATCAACAAAAAACAAAACTAAAAATACCCAATTTAAAATCA	GACGCCCGCGTCAACAAAAAACGAAACTAAAAATACCCGATTTAAAATCG	I	T	Red	NA	NA	NA	NA	NA	NA	chr10:93683430-93683839	Island	GTTGTGCGTGCCGACGCCCGCGTCAGCAAAGAGCGGAGCTGAGGGTACCCGGTTTGAAGT[CG]TGCGGGTCGGAGGACTGCCGCCTCCGCTACCGTCTTGGACCCCTGCTTACCGGCCGCCGC	GACGCCCGCGTCAGCAAAGAGCGGAGCTGAGGGTACCCGGTTTGAAGTCG	BTAF1	NM_003972	TSS200	high-CpG:93673485-93673580	NA	NA	NA	10:93673425-93673994	10:93683040-93684336	Promoter_Associated_Cell_type_specific	BTAF1	ENST00000265990.5	TSS1500	BTAF1	ENST00000265990.5	TSS1500	chr10:93683105-93683650	3	NA	NA	NA	NA	NA	TRUE	NA	0.33474739445026	0.0170821317515865	-0.317665262698673
303	chr11	58673167	-	cg04067139	65690210	90727187	TACTTAATTTATCCTAATACACAAAAACTAACTATAAACCAAATAATTCA	TACTTAATTTATCCTAATACGCGAAAACTAACTATAAACCGAATAATTCG	I	A	Red	rs78275034	0.033946	NA	NA	NA	NA	chr11:58672851-58673288	Island	CAGGGCAGTGACTGCTTAGTTTATCCTGGTACGCGGGAACTGGCTGTGGACCGAGTGGTT[CG]GGGGAGGGGATCGCTGGGACCGGGATGGGTCATCTGGACAAATAGGGAGGGTGGGCGGGT	TGCTTAGTTTATCCTGGTACGCGGGAACTGGCTGTGGACCGAGTGGTTCG				high-CpG:58429473-58429944	NA	NA	NA	11:58429253-58429913	11:58672560-58674287	Unclassified_Cell_type_specific	GLYATL2;GLYATL1	ENST00000533636.1;ENST00000524629.1	TSS1500;5'UTR	GLYATL2;GLYATL1;GLYATL1	ENST00000533636.1;ENST00000524629.1;ENST00000534674.1	TSS1500;5'UTR;5'UTR	chr11:58672700-58673195	3	NA	NA	NA	NA	NA	TRUE	NA	0.293426531041996	0.021708579155456	-0.27171795188654
304	chr14	105886081	-	cg11113759	20704884	53711166	AAAACTCAAAAACACCAAAAAAAACTATCCAAAAAAAAACACACAAACCA	AAAACTCGAAAACGCCGAAAAAAACTATCCGAAAAAAAACGCGCGAACCG	I	C	Grn	rs79473379	0.012979	NA	NA	NA	NA	NA	OpenSea	CGGCGCGCGGGGAGGACTCGGGGGCGCCGAGAGGAACTGTCCGGGAAGGGGCGCGCGGGC[CG]CGGGCGGCGCGGGGTCGGTAACGGCCCGTGCGGTGGGCGGCGGCGCCCGAGGCCCCTCCC	AGGACTCGGGGGCGCCGAGAGGAACTGTCCGGGAAGGGGCGCGCGGGCCG	MTA1	NM_004689	TSS200	high-CpG:104957059-104957420	NA	NA	NA	14:104957059-104958204	NA	NA	MTA1;MTA1;MTA1;MTA1;RP11-521B24.3	ENST00000414153.2;ENST00000331320.7;ENST00000406191.1;ENST00000405646.1;ENST00000551271.1	TSS200;TSS200;TSS200;TSS200;TSS200	MTA1;MTA1;MTA1;MTA1;MTA1;MTA1;RP11-521B24.3	ENST00000438610.1;ENST00000551236.1;ENST00000414153.2;ENST00000331320.7;ENST00000406191.1;ENST00000405646.1;ENST00000551271.1	TSS1500;TSS1500;TSS200;TSS200;TSS200;TSS200;TSS200	chr14:105885825-105886435	3	NA	NA	NA	NA	NA	TRUE	NA	0.441640940064998	0.0484402554428496	-0.393200684622149
305	chr5	125799448	-	cg22751046	70608129	NA	TTACCACAAAATTAAAAACRTCAACCATTTAACCRAATACAATAACTCAC	NA	II	NA	NA	NA	NA	NA	NA	NA	NA	NA	OpenSea	AAGAGAAATGCTTACCACAAAATTAAGAGCGTCAACCATTTGGCCGGGTGCAGTGGCTCA[CG]CCTGTAATCCCAGCACTTTGGGAGGCCAAGGTGGGCAGATCACCTGAGGTCAGGAGTTCG	TACCACAAAATTAAGAGCGTCAACCATTTGGCCGGGTGCAGTGGCTCACG	GRAMD2B;GRAMD2B;GRAMD2B;GRAMD2B;GRAMD2B	NM_001146321;NM_001146320;NM_001146322;NM_001146319;NM_023927	Body;5'UTR;TSS1500;Body;Body	NA	NA	NA	NA	NA	NA	NA	GRAMD3;GRAMD3;GRAMD3;GRAMD3;GRAMD3;RP11-517I3.1;RP11-517I3.1	ENST00000502348.1;ENST00000511134.1;ENST00000543367.1;ENST00000544396.1;ENST00000514932.1;ENST00000515808.1;ENST00000512779.1	5'UTR;TSS1500;5'UTR;5'UTR;5'UTR;3'UTR;3'UTR	GRAMD3;GRAMD3;GRAMD3;GRAMD3;GRAMD3;GRAMD3;GRAMD3;GRAMD3;GRAMD3;RP11-517I3.1;RP11-517I3.1	ENST00000502348.1;ENST00000509882.1;ENST00000505441.1;ENST00000511134.1;ENST00000543367.1;ENST00000544396.1;ENST00000514932.1;ENST00000513913.1;ENST00000505720.1;ENST00000515808.1;ENST00000512779.1	5'UTR;TSS1500;TSS1500;TSS1500;5'UTR;5'UTR;5'UTR;5'UTR;5'UTR;3'UTR;3'UTR	NA	NA	NA	NA	NA	NA	NA	TRUE	NA	0.573302467030747	0.804853602280728	0.231551135249981
306	chr19	18112040	-	cg05224705	74801202	22662254	AATTCACCAAAAAAACCCAAAAAAAACTTAAAAAACACAACAAAAAAACA	AATTCGCCGAAAAAACCCGAAAAAAACTTAAAAAACGCGACGAAAAAACG	I	C	Grn	rs78767885	0.035743	NA	NA	NA	NA	chr19:18111566-18112481	Island	GGCGCCGGCCCAAGTTCGCCGGGGGGGCCCGGAGGAAGCTTGGGGGACGCGACGGGGGAA[CG]CGGAAACCCCGGGGATCTGCAGGCGCGCCCGGGCCGTGTGCCTTCTCTCCGCGTGTCCAA	AGTTCGCCGGGGGGGCCCGGAGGAAGCTTGGGGGACGCGACGGGGGAACG	ARRDC2;ARRDC2	NM_001025604;NM_001025604	5'UTR;1stExon	high-CpG:17972923-17973260	NA	NA	NA	19:17972590-17973481	19:18111373-18112632	Promoter_Associated	ARRDC2;ARRDC2	ENST00000379656.1;ENST00000379656.1	5'UTR;1stExon	ARRDC2;ARRDC2	ENST00000379656.1;ENST00000379656.1	5'UTR;1stExon	chr19:18112040-18112255	3	NA	NA	NA	NA	NA	TRUE	NA	0.504103509878917	0.112098582630815	-0.392004927248102
307	chr5	473000	-	cg04701885	98709851	42723253	TAAAAAAACCCAAAACCTTAAACTAATTTCACACAAATCCATTTAAAACA	TAAAAAAACCCGAAACCTTAAACTAATTTCACGCAAATCCGTTTAAAACG	I	A	Red	rs890974	0.469649	NA	NA	NA	NA	chr5:472600-474261	Island	GCGGGGCTCGGTTGGGGGGGCCCGGAACCTTGGGCTGGTTTCACGCAAATCCGTTTGGGG[CG]AGCCTCGGTTTCCCGGCAGCGGTGGGAAAGGGCGCGAGCGGCCAGCCATGGCGCGCGGAC	CGCCCCAAACGGATTTGCGTGAAACCAGCCCAAGGTTCCGGGCCCCCCCA	PP7080;SLC9A3-AS1	NR_024158;NR_125375	Body;TSS1500	NA	NA	NA	NA	5:525601-528445	5:472909-473528	Promoter_Associated	CTD-2228K2.5;CTD-2228K2.5;CTD-2228K2.5	ENST00000510604.1;ENST00000342584.3;ENST00000510714.1	1stExon;1stExon;TSS200	CTD-2228K2.5;CTD-2228K2.5;CTD-2228K2.5;CTD-2228K2.5;CTD-2228K2.5	ENST00000510604.1;ENST00000342584.3;ENST00000502511.1;ENST00000502337.1;ENST00000510714.1	1stExon;1stExon;TSS200;TSS1500;TSS200	NA	NA	chr5:471028-484251	6	chr5:469224-475003	6	NA	NA	NA	0.308299299101143	0.0181227674475709	-0.290176531653572
308	chr1	236958430	-	cg02901985	1659378	56796873	TAAACTTACACTTCCAAATCCTAAACACACAAAAACACAAAAAACTCCCA	TAAACTTACACTTCCGAATCCTAAACACACAAAAACGCGAAAAACTCCCG	I	C	Grn	rs28372868	0.113019	NA	NA	NA	NA	chr1:236958314-236959202	Island	AGAGGGGCCACTTAGGCTTACACTTCCGGATCCTGGGCACACAGAGACGCGAAAAGCTCC[CG]CGGGAAACTGGGGAGCGGGACTACATCTCCCAGAGAGCCCCGGGGCTAAACAGCAGGTGA	TAGGCTTACACTTCCGGATCCTGGGCACACAGAGACGCGAAAAGCTCCCG	MTR	NM_000254	TSS200	NA	NA	NA	NA	1:235024918-235025930	1:236958077-236959947	Promoter_Associated	MTR;MTR;MTR;MTR	ENST00000535889.1;ENST00000417743.1;ENST00000366577.5;ENST00000418145.2	TSS1500;TSS200;TSS200;TSS200	MTR;MTR;MTR;MTR;MTR	ENST00000463959.1;ENST00000535889.1;ENST00000417743.1;ENST00000366577.5;ENST00000418145.2	TSS1500;TSS1500;TSS200;TSS200;TSS200	chr1:236958360-236958635	3	NA	NA	NA	NA	NA	TRUE	NA	0.26133185015932	0.037466746208808	-0.223865103950512
309	chr17	7211307	-	cg26342734	65601108	69700964	AAATTAACCCAATAACATTAAAACAACACAAAACAAAAAACAACAAACCA	AAATTAACCCGATAACGTTAAAACGACGCAAAACGAAAAACGACGAACCG	I	C	Grn	rs112998819	0.026957	NA	NA	NA	NA	chr17:7210224-7211740	Island	GGGTGACGGTTGGGGTTGGCCCGGTGACGTTGGAGCGACGCAGGGCGGGGGACGGCGAGC[CG]CGAGGCAGCCACGCGGGAGAGGCCGCCAGGCGGCCACGCCGGGGCGAGGGCCAGGGGCCA	CGGCTCGCCGTCCCCCGCCCTGCGTCGCTCCAACGTCACCGGGCCAACCC	EIF5A;EIF5A;EIF5A;EIF5A;EIF5A	NM_001143762;NM_001143760;NM_001143761;NM_001970;NM_001143761	TSS1500;Body;1stExon;5'UTR;5'UTR	high-CpG:7151565-7152072	NA	NA	NA	17:7150920-7152649	17:7210042-7211578	Promoter_Associated	EIF5A;EIF5A;EIF5A;EIF5A;EIF5A;EIF5A;EIF5A	ENST00000416016.2;ENST00000336458.8;ENST00000576930.1;ENST00000572815.1;ENST00000573542.1;ENST00000419711.2;ENST00000419711.2	TSS1500;5'UTR;5'UTR;5'UTR;5'UTR;1stExon;5'UTR	EIF5A;EIF5A;EIF5A;EIF5A;EIF5A;EIF5A;EIF5A;EIF5A;EIF5A;EIF5A	ENST00000416016.2;ENST00000355068.4;ENST00000336458.8;ENST00000576930.1;ENST00000572815.1;ENST00000573542.1;ENST00000575001.1;ENST00000573714.1;ENST00000419711.2;ENST00000419711.2	TSS1500;5'UTR;5'UTR;5'UTR;5'UTR;5'UTR;5'UTR;TSS200;1stExon;5'UTR	chr17:7211105-7212615	3	NA	NA	NA	NA	NA	TRUE	NA	0.386463857565163	0.0642403692103801	-0.322223488354783
310	chr8	126726035	+	cg16239035	99609387	NA	TTTCCTAACCTCCCTTTTTATAACTAATATTTAAAAATTTTCTTCCCAAC	NA	II	NA	NA	NA	NA	NA	NA	NA	NA	NA	OpenSea	CCTGTTCACTTGTGTGTTAATGACATTGTTAGTGGGATGGAGGAGACCTGCTGAGCACAA[CG]TTGGGAAGAAAATCTTCAAACACCAGTTACAAAAAGGGAGGCCAGGAAAAGTCATTTGTA	CGTTGGGAAGAAAATCTTCAAACACCAGTTACAAAAAGGGAGGCCAGGAA				NA	NA	NA	NA	NA	NA	NA	NA	NA	NA	NA	NA	NA	chr8:126725980-126726270	3	NA	NA	NA	NA	NA	NA	NA	0.525642900241278	0.730945503826436	0.205302603585158
311	chr19	10628183	-	cg14870861	46765962	4752221	ACTCCAAAAACAAAACTAAAACTAACAAACAAAAAAACAAACCAACAACA	GCTCCGAAAACGAAACTAAAACTAACAAACGAAAAAACGAACCAACGACG	I	C	Grn	NA	NA	NA	NA	NA	NA	chr19:10627980-10628417	Island	TGAGCGGACGCCGCTCCGGGGGCGGGGCTGGAGCTGGCAGGCGAGGGGGCGGGCCAGCGA[CG]CAAAGGGCCGGCGGTCGCCAGCAGTTGCCCCCTCCCCTTGGGTCCCGGGCACTCAGCCCA	GCTCCGGGGGCGGGGCTGGAGCTGGCAGGCGAGGGGGCGGGCCAGCGACG	S1PR5;S1PR5	NM_030760;NM_001166215	TSS200;5'UTR	NA	NA	NA	TRUE	19:10489078-10489802	19:10628176-10629424	Unclassified_Cell_type_specific	S1PR5;S1PR5;S1PR5	ENST00000439028.2;ENST00000333430.3;ENST00000359134.3	5'UTR;TSS200;TSS200	S1PR5;S1PR5;S1PR5	ENST00000439028.2;ENST00000333430.3;ENST00000359134.3	5'UTR;TSS200;TSS200	chr19:10627485-10629455	3	NA	NA	NA	NA	NA	TRUE	NA	0.331499079157307	0.0344225957264507	-0.297076483430856
312	chr3	108308533	-	cg14787155	47610946	9667826	AAAATTTCAACCTAAAATCCCATAAAAACAAAAAATCTCACAATTTCTCA	GAAATTTCGACCTAAAATCCCGTAAAAACGAAAAATCTCGCGATTTCTCG	I	A	Red	rs9810998	0.014976	NA	NA	NA	NA	chr3:108308227-108308604	Island	CTGAGAGGCCGCGAGGTTTCGGCCTGAGATCCCGTGAAGGCGAGAAATCTCGCGATTTCT[CG]GGAGAGGAATCGGTTAGGAGAAGGGGGATTCCTCACTCAGCTGTGCGCTCTGATTTCGTG	GAGGTTTCGGCCTGAGATCCCGTGAAGGCGAGAAATCTCGCGATTTCTCG	DZIP3;DZIP3;CIP2A	NM_014648;NM_014648;NM_020890	1stExon;5'UTR;TSS200	high-CpG:109791062-109791239	NA	NA	NA	3:109790598-109791476	3:108307498-108309243	Promoter_Associated	DZIP3;KIAA1524;KIAA1524;DZIP3;DZIP3;DZIP3	ENST00000393969.2;ENST00000487834.1;ENST00000295746.7;ENST00000361582.3;ENST00000393969.2;ENST00000361582.3	1stExon;TSS200;TSS1500;1stExon;5'UTR;5'UTR	DZIP3;DZIP3;DZIP3;DZIP3;KIAA1524;KIAA1524;KIAA1524;KIAA1524;DZIP3;DZIP3;DZIP3	ENST00000479138.1;ENST00000393969.2;ENST00000495008.1;ENST00000486815.1;ENST00000461666.1;ENST00000487834.1;ENST00000295746.7;ENST00000468953.1;ENST00000361582.3;ENST00000393969.2;ENST00000361582.3	TSS1500;1stExon;TSS200;TSS200;TSS1500;TSS200;TSS1500;TSS1500;1stExon;5'UTR;5'UTR	chr3:108307540-108308635	3	NA	NA	NA	NA	NA	TRUE	NA	0.407675632951387	0.0659386791257749	-0.341736953825612
313	chr1	223254976	-	cg11587315	91600460	31603943	ACACCACCTAAAAACAACAAAAAAAATAACCACAAAAACTCAAAAAAACA	ACACCACCTAAAAACGACGAAAAAAATAACCGCAAAAACTCGAAAAAACG	I	C	Grn	rs144972057	0.026358	NA	NA	NA	NA	chr1:223254818-223255041	Island	TGTGGTCCTGCAGCACCACCTGGGGGCGGCGAGAAGAGTAGCCGCAGAGGCTCGGGAGGA[CG]CGCCCTCGGGTCCAGCCGCAGCCAGCACACCGGGAGGTGGTCAGGGGTCATCTCTTCTGC	GCACCACCTGGGGGCGGCGAGAAGAGTAGCCGCAGAGGCTCGGGAGGACG				NA	NA	NA	NA	1:221321279-221321632	1:223254624-223255997	Unclassified	NA	NA	NA	NA	NA	NA	chr1:223254525-223255015	3	NA	NA	NA	NA	NA	TRUE	NA	0.300134028067465	0.0429568435870902	-0.257177184480375
314	chr8	48175416	+	cg14423468	3802205	NA	CCRACACTACACATCAACACTCCAACCATTAAATACTTTTAAAACTAACC	NA	II	NA	NA	NA	NA	NA	NA	NA	NA	chr8:48173260-48174091	S_Shore	ACCTTGGAGGCTGGCTTCCACAGTATTTCCCAGGAATTTATTTTTTGTTTCTGTCTCCCT[CG]GTCAGTCTCAAAAGTACTTAATGGTTGGAGTGTTGATGTGTAGTGCCGGCTAGCATGCTC	CGGTCAGTCTCAAAAGTACTTAATGGTTGGAGTGTTGATGTGTAGTGCCG	SPIDR	NM_001080394	Body	NA	NA	NA	NA	NA	NA	NA	KIAA0146;KIAA0146	ENST00000518074.1;ENST00000541342.1	5'UTR;5'UTR	KIAA0146;KIAA0146;KIAA0146;KIAA0146;KIAA0146	ENST00000518074.1;ENST00000541342.1;ENST00000522900.1;ENST00000521550.1;ENST00000524006.1	5'UTR;5'UTR;5'UTR;5'UTR;5'UTR	NA	NA	NA	NA	NA	NA	NA	TRUE	NA	0.702729895787964	0.914393838614457	0.211663942826493
315	chr14	95624293	+	cg02719245	63767522	NA	AAATAAATATTTATTATTTCCCCAAATACRAAAACCCCTACACCACTAAC	NA	II	NA	NA	NA	NA	NA	NA	NA	NA	chr14:95623080-95624220	S_Shore	TCCCTCTGAGCACCTCCCTCCCCTTTTTAAAGTACCTTCCCACTCGCCTGCGTTTCCTCG[CG]TTAGTGGTGCAGGGGCCTCCGCATTTGGGGAAATAACAAACACCCACTTCCGCCCCCCAC	AGTGGGTGTTTGTTATTTCCCCAAATGCGGAGGCCCCTGCACCACTAACG	DICER1-AS1;DICER1	NR_015415;NM_177438	Body;TSS1500	NA	NA	NA	NA	14:94692834-94694115	NA	NA	DICER1;DICER1-AS1;DICER1;DICER1;DICER1-AS1;DICER1-AS1;DICER1-AS1	ENST00000343455.3;ENST00000554631.1;ENST00000526495.1;ENST00000526495.1;ENST00000554631.1;ENST00000439819.1;ENST00000435343.1	TSS1500;1stExon;1stExon;5'UTR;5'UTR;5'UTR;5'UTR	DICER1;DICER1;DICER1-AS1;DICER1;DICER1;DICER1;DICER1-AS1;DICER1-AS1;DICER1-AS1	ENST00000529720.1;ENST00000343455.3;ENST00000554631.1;ENST00000529206.1;ENST00000526495.1;ENST00000526495.1;ENST00000554631.1;ENST00000439819.1;ENST00000435343.1	TSS1500;TSS1500;1stExon;TSS1500;1stExon;5'UTR;5'UTR;5'UTR;5'UTR	chr14:95624120-95624735	3	NA	NA	NA	NA	TRUE	TRUE	NA	0.636970953926704	0.363769657265878	-0.273201296660826
316	chr9	133801544	+	cg13447566	25616277	96665527	ACCAATATAACTTAACCAAATAATATTTACCACACACACATCACACAACA	ACCAATATAACTTAACCAAATAATATTTACCGCACACACATCGCACGACG	I	A	Red	rs58805851	0.029553	NA	NA	NA	NA	chr9:133805004-133805453	N_Shelf	ACAGAGGGACACAGGCAGCACACCCCAACCGGGGCAGGAGGGAAGACGGTAGGTGGGGGC[CG]CCGTGCGATGTGTGTGCGGCAAACATCACTTGGTTAAGTCACACTGGTACTGCCCATTTA	ACCAGTGTGACTTAACCAAGTGATGTTTGCCGCACACACATCGCACGGCG	FIBCD1;FIBCD1	NM_032843;NM_001145106	Body;Body	NA	NA	NA	NA	9:132791266-132791471	NA	NA	FIBCD1	ENST00000454493.1	3'UTR	FIBCD1	ENST00000454493.1	3'UTR	chr9:133801085-133801915	3	NA	NA	NA	NA	NA	TRUE	NA	0.529147423304669	0.761289358130352	0.232141934825683
317	chr8	110237716	+	cg02956042	9602559	NA	TATTAAAAAAATCAAAACTACATAAACTATAAACCATCTAAAACCTCRAC	NA	II	NA	NA	NA	NA	NA	NA	NA	NA	NA	OpenSea	ATAAAGGTGATATAAGGGAGACAGGACTGAATGACAATGGTGTTTAAGTTGTGGCTGAAA[CG]TCGAGGTCCCAGATGGTCCACAGTTCATGCAGCTTTGATCCTTTTAACAAGTGCTTCTGT	CGTCGAGGTCCCAGATGGTCCACAGTTCATGCAGCTTTGATCCTTTTAAC				NA	NA	NA	NA	NA	NA	NA	NA	NA	NA	NA	NA	NA	chr8:110237500-110237750	3	NA	NA	NA	NA	NA	NA	NA	0.711587233972037	0.91852370666501	0.206936472692973
318	chr10	32635297	+	cg20336507	93658282	93748573	AAACTAAATAACTATAAAAATACAACAAATCAAAAACCATAAAAAACCCA	GAACTAAATAACTATAAAAATACGACGAATCGAAAACCGTAAAAAACCCG	I	C	Grn	NA	NA	NA	NA	NA	NA	chr10:32635217-32636655	Island	GGCGCGCAGGCCGCAGTGGCCCTGGAGCGCCACCCAGCGGCCCACGGAGAGGCCTGTAGG[CG]GGTCCTCCACGGCTCCCGACTCGCCGCACCCCCACAGCCACCCAGCCCGTTCCCCTCTCC	CGGGTCCTCCACGGCTCCCGACTCGCCGCACCCCCACAGCCACCCAGCCC	EPC1;EPC1;LOC102031319;EPC1;EPC1;EPC1;EPC1	NR_104159;NR_104160;NR_104163;NM_001272004;NM_025209;NM_001272019;NM_001282391	Body;Body;TSS1500;Body;Body;5'UTR;Body	NA	NA	NA	NA	10:32675049-32676641	10:32634733-32636794	Unclassified	RP11-135A24.2;RP11-135A24.4;EPC1	ENST00000417447.1;ENST00000412085.1;ENST00000495790.1	TSS1500;TSS200;3'UTR	EPC1;EPC1;RP11-135A24.2;RP11-135A24.4;EPC1	ENST00000480402.1;ENST00000469059.1;ENST00000417447.1;ENST00000412085.1;ENST00000495790.1	3'UTR;3'UTR;TSS1500;TSS200;3'UTR	chr10:32635120-32635435	3	NA	NA	NA	NA	NA	NA	NA	0.354223444249775	0.0280549208250727	-0.326168523424703
319	chr7	2559473	-	cg15653194	86753990	34647532	AAACAACAAACTTCAAATCAATACAAAACAAACACACAAAAAAAAACACA	AAACGACGAACTTCGAATCGATACAAAACAAACGCACGAAAAAAAACGCG	I	C	Grn	NA	NA	NA	NA	NA	NA	chr7:2558371-2559967	Island	ACTGCGCCGCCGGAGCGACGGGCTTCGGGTCGGTGCAAGGCAGGCGCACGGGGAAGGGCG[CG]CCGCGCGGCCGCCACCCCACCATGCTCAAGCGCTGCGGCCGGCGCCTGCTGCTGGCGCTG	GAGCGACGGGCTTCGGGTCGGTGCAAGGCAGGCGCACGGGGAAGGGCGCG	LFNG;LFNG;LFNG;LFNG	NM_001166355;NM_002304;NM_001040168;NM_001040167	Body;Body;TSS200;TSS200	NA	NA	NA	NA	7:2524854-2526480	7:2558408-2560312	Promoter_Associated	LFNG;LFNG	ENST00000222725.5;ENST00000359574.3	TSS200;TSS200	LFNG;LFNG	ENST00000222725.5;ENST00000359574.3	TSS200;TSS200	chr7:2559245-2559490	3	NA	NA	NA	NA	NA	TRUE	NA	0.483717196568688	0.0561958630650279	-0.42752133350366
320	chr6	127622363	+	cg06669598	19755222	NA	CAAAACCCTATAAACACCAACTAATAATAAATATAATATATACRTATATC	NA	II	NA	NA	NA	NA	NA	NA	NA	NA	NA	OpenSea	TTACATGAAAAGTATGACTCAAGTGAGGGTCTATCTATGCAAAGTAGAACTGAGTGTTTC[CG]ACATACGTATACATTACATCTATTACCAGCTGGTGCTCACAGGGTTTTGCGGGAAGGGGA	AAAACCCTGTGAGCACCAGCTGGTAATAGATGTAATGTATACGTATGTCG	ECHDC1;ECHDC1;ECHDC1;ECHDC1;ECHDC1	NM_001105545;NM_018479;NM_001002030;NM_001105544;NM_001139510	3'UTR;3'UTR;Body;Body;Body	NA	NA	NA	TRUE	NA	NA	NA	ECHDC1;ECHDC1;ECHDC1;ECHDC1;RP11-73O6.4	ENST00000368290.4;ENST00000528402.1;ENST00000368291.2;ENST00000368289.2;ENST00000563385.1	3'UTR;3'UTR;3'UTR;3'UTR;5'UTR	ECHDC1;ECHDC1;ECHDC1;ECHDC1;ECHDC1;ECHDC1;ECHDC1;ECHDC1;ECHDC1;RP11-73O6.4	ENST00000368290.4;ENST00000368295.4;ENST00000528402.1;ENST00000479525.2;ENST00000368291.2;ENST00000475319.1;ENST00000368289.2;ENST00000417628.2;ENST00000368292.6;ENST00000563385.1	3'UTR;3'UTR;3'UTR;3'UTR;3'UTR;3'UTR;3'UTR;3'UTR;3'UTR;5'UTR	NA	NA	NA	NA	NA	NA	NA	TRUE	NA	0.418410703878976	0.784027652548156	0.36561694866918
321	chr9	97402555	-	cg06705237	87660225	NA	CATCCTAACCCCCTAATAACCACAATACTACAATTAATATACTAATTCAC	NA	II	NA	NA	NA	NA	NA	NA	NA	NA	chr9:97401286-97402067	S_Shore	TCCACCGCCCGCATCCTGACCCCCTGGTAGCCACAATGCTGCAATTGATGTGCTGATTCA[CG]AAACAACACCTATTGAGCACCTGCTGTGCTGAACACTGTCCTACCTTCCAGGGGTGGAGC	CGTGAATCAGCACATCAATTGCAGCATTGTGGCTACCAGGGGGTCAGGAT	FBP1;FBP1	NM_001127628;NM_000507	TSS200;TSS1500	high-CpG:96441502-96442385	NA	NA	NA	NA	NA	NA	FBP1;FBP1	ENST00000415431.1;ENST00000375326.4	TSS200;TSS1500	FBP1;FBP1;FBP1	ENST00000414122.1;ENST00000415431.1;ENST00000375326.4	TSS200;TSS200;TSS1500	chr9:97402380-97402630	3	NA	NA	NA	NA	NA	TRUE	NA	0.249970128750946	0.462437583469564	0.212467454718618
322	chr14	93127455	+	cg03325619	89725260	NA	ATTATTTCTAATACTCACAAATAACTAAATATAACTTCTAAACCATTAAC	NA	II	NA	NA	rs80019451	0.07707700000000001	NA	NA	NA	NA	NA	OpenSea	AGAGCCCAATTTCCTCGCCTGAGGAAGCTGCTTTACAGAGAGGATAAAAGACCCTAAGAC[CG]CTAATGGTTCAGAAGCCATACTCAGTCACTTGTGAGTATTAGAAACAATGTATGTAAAAT	TTGTTTCTAATACTCACAAGTGACTGAGTATGGCTTCTGAACCATTAGCG	RIN3	NM_024832	Body	NA	NA	NA	NA	NA	NA	NA	RIN3	ENST00000418924.2	5'UTR	RIN3;RIN3;RIN3	ENST00000555589.1;ENST00000553959.1;ENST00000418924.2	3'UTR;5'UTR;5'UTR	NA	NA	chr14:93125838-93127457	6	NA	NA	NA	NA	NA	0.707195373952171	0.950088284739543	0.242892910787372
323	chr6	168613889	-	cg16003687	20805882	73614588	TAACAAAAAAATTCTCTCTACAATCAACCCCTCCCCAAACAAAACCACCA	TAACGAAAAAATTCTCTCTACAATCAACCCCTCCCCAAACAAAACCACCG	I	C	Grn	rs377754168	0.015974	NA	NA	NA	NA	chr6:168613132-168613346	S_Shore	TCTCAACCTCCATGGCGAGGGGGTTCTCTCTGCAGTCAGCCCCTCCCCAGACAGAGCCAC[CG]CCTGGATCCGGGGATCTGAGGATGAAATCTCTGAGAGCCCCTCGTGGGCCCTGGAGGACA	TGGCGAGGGGGTTCTCTCTGCAGTCAGCCCCTCCCCAGACAGAGCCACCG				NA	NA	NA	NA	6:168356579-168357084	NA	NA	NA	NA	NA	NA	NA	NA	chr6:168613865-168614375	3	NA	NA	NA	NA	NA	TRUE	NA	0.484856089300683	0.730637505738136	0.245781416437453
324	chr13	96329433	-	cg01185530	47695283	93757169	TAAACTCCAAAACCACTAAAACCTAAACAAAAACCAACAACAAACAAACA	TAAACTCCAAAACCACTAAAACCTAAACGAAAACCGACGACGAACGAACG	I	C	Grn	NA	NA	NA	NA	NA	NA	chr13:96328868-96329946	Island	GCCTTCCTCTGCTGGGCTCCAGAGCCACTGAGGCCTGAGCGAGAGCCGACGGCGGGCGGG[CG]CAGCTGCTGCCGGAGCGCCGGCGCGTGCTGGTGGGCCACACACCTTTCCTCCTCTTCACT	CGCCCGCCCGCCGTCGGCTCTCGCTCAGGCCTCAGTGGCTCTGGAGCCCA	DNAJC3;DNAJC3	NM_006260;NM_006260	5'UTR;1stExon	high-CpG:95127370-95127684	NA	NA	NA	13:95126558-95128054	13:96328850-96329564	Promoter_Associated	DNAJC3-AS1;DNAJC3;DNAJC3	ENST00000499499.2;ENST00000376795.5;ENST00000376795.5	TSS1500;5'UTR;1stExon	DNAJC3-AS1;DNAJC3;DNAJC3	ENST00000499499.2;ENST00000376795.5;ENST00000376795.5	TSS1500;5'UTR;1stExon	NA	NA	chr13:96327986-96330875	6	chr13:96327079-96330997	6	NA	TRUE	NA	0.313036836088606	0.050841140093267	-0.262195695995339
325	chr4	16228062	+	cg13184723	99620499	9787266	AACAACAAAAACAATTTATTATACTCAAAACATAACAAACATCAACAACA	AACGACGAAAACAATTTATTATACTCGAAACATAACGAACGTCGACGACG	I	C	Grn	NA	NA	NA	NA	NA	NA	chr4:16227525-16229145	Island	CGCGGCCGTCCCGCTGCGGGCCGTCCACGCCGCCACCGCCGCCTTCTCCCGGAGCGGCCG[CG]TCGCCGACGCCCGCCATGTTCCGAGCACAACAAACTGTCCCCGCCGCCTCCCTCCAGCCT	GGCGGCGGGGACAGTTTGTTGTGCTCGGAACATGGCGGGCGTCGGCGACG	TAPT1-AS1;TAPT1;TAPT1-AS1	NR_027696;NM_153365;NR_027697	TSS1500;1stExon;TSS1500	high-CpG:15836825-15837330	NA	NA	NA	4:15836648-15838421	4:16227480-16228215	Promoter_Associated	RP11-783N5.1;RP11-783N5.1;RP11-783N5.1;TAPT1;TAPT1;TAPT1;TAPT1	ENST00000573308.1;ENST00000573950.1;ENST00000570786.1;ENST00000399920.3;ENST00000542770.1;ENST00000405303.2;ENST00000399920.3	TSS1500;TSS1500;TSS1500;1stExon;1stExon;1stExon;5'UTR	RP11-783N5.1;RP11-783N5.1;RP11-783N5.1;TAPT1;TAPT1;TAPT1;TAPT1;TAPT1;TAPT1;TAPT1;TAPT1;TAPT1	ENST00000573308.1;ENST00000573950.1;ENST00000570786.1;ENST00000510868.1;ENST00000505317.1;ENST00000505603.1;ENST00000542770.1;ENST00000405303.2;ENST00000511156.1;ENST00000513359.1;ENST00000505317.1;ENST00000399920.3	TSS1500;TSS1500;TSS1500;TSS1500;1stExon;1stExon;1stExon;1stExon;TSS1500;3'UTR;3'UTR;5'UTR	chr4:16227985-16229495	3	NA	NA	NA	NA	NA	TRUE	NA	0.509458308406364	0.0292235441545999	-0.480234764251764
326	chr9	130331386	+	cg05348295	29783598	22767236	AAAACAAAATTAACCTACAAAAACATAATCTAATAAAACAAAACAAAACA	AAAACGAAATTAACCTACGAAAACGTAATCTAATAAAACGAAACGAAACG	I	C	Grn	NA	NA	NA	NA	NA	NA	chr9:130330540-130331180	S_Shore	GGCCCCGTCCCTCCAGCCGGCCGCCTTGGCCCCCTCCCTGCCCTCGGCCCTGCACCCCGG[CG]CCCCGCTCCGCCCCACCAGACCACGCCCCCGCAGGCCAACCCCGCCCCCTCCCCGCCCGC	CGCCCCGCTCCGCCCCACCAGACCACGCCCCCGCAGGCCAACCCCGCCCC	NIBAN2;NIBAN2;NIBAN2	NM_022833;NM_022833;NM_001035534	1stExon;5'UTR;Body	high-CpG:129371061-129371262	NA	NA	NA	9:129370427-129371755	9:130330911-130332796	Unclassified	FAM129B;FAM129B	ENST00000468379.1;ENST00000373312.3	TSS200;TSS200	FAM129B;FAM129B;FAM129B;FAM129B	ENST00000468379.1;ENST00000484348.1;ENST00000478917.1;ENST00000373312.3	TSS200;TSS200;TSS1500;TSS200	chr9:130330865-130331675	3	NA	NA	NA	NA	NA	NA	NA	0.354395924989075	0.0843155060925954	-0.27008041889648
327	chr8	145691288	-	cg17565702	38731981	47754587	TAAAAAAATCTAAACATAACTACAAAAAACAAAACCTAAACAAAACTACA	TAAAAAAATCTAAACGTAACTACGAAAAACGAAACCTAAACGAAACTACG	I	A	Red	NA	NA	NA	NA	NA	NA	chr8:145690605-145692505	Island	GCGAGGATGCGATGGGGGGGTCTGGGCGTGGCTGCGAGGGGCGGGGCCTGGGCGGGGCTG[CG]AGGAGAGGGGTCTGGGCGAGACTGAGAGGGACCGAGAGGGGAGGAGCCTGGGCGAGGCTG	CGCAGCCCCGCCCAGGCCCCGCCCCTCGCAGCCACGCCCAGACCCCCCCA	KIFC2;CYHR1;CYHR1;CYHR1	NM_145754;NM_138496;NM_032687;NM_001129888	TSS1500;TSS1500;TSS1500;TSS1500	high-CpG:145661882-145662581	NA	NA	NA	8:145661071-145663313	8:145690738-145691941	Promoter_Associated	CYHR1;CYHR1;KIFC2;CYHR1;CYHR1	ENST00000438911.2;ENST00000403000.2;ENST00000301332.2;ENST00000424149.2;ENST00000306145.5	TSS1500;TSS1500;TSS200;TSS1500;TSS1500	CYHR1;CYHR1;CYHR1;CYHR1;CYHR1;KIFC2;KIFC2;CYHR1;CYHR1;CYHR1	ENST00000438911.2;ENST00000524623.1;ENST00000526887.1;ENST00000533764.1;ENST00000403000.2;ENST00000529644.1;ENST00000301332.2;ENST00000424149.2;ENST00000530637.1;ENST00000306145.5	TSS1500;TSS1500;TSS1500;TSS1500;TSS1500;TSS1500;TSS200;TSS1500;TSS1500;TSS1500	chr8:145689680-145691435	3	NA	NA	NA	NA	NA	NA	NA	0.773227496218905	0.498383812346939	-0.274843683871967
328	chr10	75936339	-	cg04733624	13695138	45705237	ACAAAATAACAAAACACTATTACTAAAACTCAAAATAACCACCACACCCA	ACGAAATAACGAAACGCTATTACTAAAACTCAAAATAACCACCGCGCCCG	I	C	Grn	NA	NA	NA	NA	NA	NA	chr10:75936217-75936726	Island	GCCCTGTAAACTGCGGGGTGACGGGACGCTGTTACTAGGACTCAAGATGGCCACCGCGCC[CG]CTAGTCATCTCGCTAGCCCGCGCGCCAGTGAGCTGGCACGAGACACGCGGTGGCCCACGG	CGGGCGCGGTGGCCATCTTGAGTCCTAGTAACAGCGTCCCGTCACCCCGC	ADK;ADK	NM_001123;NM_006721	TSS200;Body	high-CpG:75606226-75606562	NA	NA	NA	10:75606147-75606994	10:75935635-75937254	Promoter_Associated	ADK;ADK	ENST00000372734.3;ENST00000541550.1	TSS200;TSS200	ADK;ADK;ADK	ENST00000372734.3;ENST00000541550.1;ENST00000478611.1	TSS200;TSS200;5'UTR	chr10:75936145-75936650	3	NA	NA	NA	NA	NA	TRUE	NA	0.3342323743063	0.0357889915367131	-0.298443382769587
329	chr18	7567426	-	cg05870479	11602833	1728531	CCCAAAACTAAACTTAAAACTACCTATAAAAAAACAACAAACAAAACACA	CCCGAAACTAAACTTAAAACTACCTATAAAAAAACGACGAACGAAACGCG	I	C	Grn	NA	NA	NA	NA	NA	NA	chr18:7566557-7568830	Island	GGCGCGCCGCCGCCCGGGGCTGGGCTTGGGGCTGCCTGTGGAGAGGCGGCGGGCGGAACG[CG]CGCGGCCACGGCCACGGCCACCGCCACGGCCACGGCCGGCAGCTCGGGTCCCGGGTCCCG	CCCGGGGCTGGGCTTGGGGCTGCCTGTGGAGAGGCGGCGGGCGGAACGCG	PTPRM;PTPRM;PTPRM;PTPRM	NM_001105244;NM_002845;NM_002845;NM_001105244	1stExon;1stExon;5'UTR;5'UTR	NA	NA	NA	NA	18:7556578-7558830	18:7566476-7567839	Unclassified_Cell_type_specific	PTPRM	ENST00000400060.4	TSS1500	PTPRM	ENST00000400060.4	TSS1500	NA	NA	chr18:7566426-7568922	6	chr18:7565992-7569295	6	NA	TRUE	NA	0.392790167101615	0.0677156147060856	-0.325074552395529
330	chr11	67287418	+	cg19486507	76674886	43798844	AACTACACATATAAATAACTATCAATAACCAAACACCACAACCAACACCA	AACTACGCGTATAAATAACTATCAATAACCAAACGCCACAACCAACGCCG	I	C	Grn	NA	NA	NA	NA	NA	NA	chr11:67287234-67287568	Island	GAGGGCCGCCCGGAGCTCGCCCACGCTGATGCGGCCGTCCCCATTGGTGTCGAACTGTGG[CG]GCGTTGGTTGTGGCGTCTGGTCACTGACAGTCATTCACACGCGCAGCCCCTCACTCACGG	CGGCGTTGGTTGTGGCGTCTGGTCACTGACAGTCATTCACACGCGCAGCC	CABP2;CABP2	NM_016366;NM_031204	Body;Body	NA	NA	NA	NA	11:67043843-67044144	NA	NA	CABP2	ENST00000353903.4	ExonBnd	CABP2;CABP2	ENST00000353903.4;ENST00000545205.1	ExonBnd;3'UTR	NA	NA	chr11:67287253-67287849	6	NA	NA	NA	TRUE	NA	0.542960814485327	0.791189239779089	0.248228425293762
331	chr2	20792009	+	cg22034855	15605113	NA	AAAAAAATCCAAAAATTATAACRAATTTTATAATACAACCTCTACCTCCC	NA	II	NA	NA	NA	NA	NA	NA	NA	NA	NA	OpenSea	GTGATGCATGTCTGTAATCCCAGCTTTTTGGGAGGCTGAGGCACTAGAATTGCTTGAACG[CG]GGAGGCAGAGGTTGCATCACAAAATCCGCCACAACCCCTGGATTTCCTCAAGGGATTCCC	CGGGAGGCAGAGGTTGCATCACAAAATCCGCCACAACCCCTGGATTTCCT				NA	NA	NA	TRUE	NA	NA	NA	HS1BP3-IT1	ENST00000449391.2	3'UTR	HS1BP3-IT1;HS1BP3	ENST00000449391.2;ENST00000446825.1	3'UTR;3'UTR	chr2:20792000-20792275	3	NA	NA	NA	NA	NA	TRUE	NA	0.378728466817523	0.686201090062839	0.307472623245316
332	chr9	130628573	-	cg13483413	26728527	NA	TATATATAAATCTAATTTAACAAATACAAAACCCAAAACCTAAAACCTAC	NA	II	NA	NA	rs79267307	0.018171	NA	NA	NA	NA	NA	OpenSea	GTGTGAGTGTGTGTGTGTGAATCTGGTTTGACAGATGCAGGACCCAGGACCTGGAGCCTG[CG]GTGTCCCTGCGTGCCCCATCAGTTTTCTGCCGATGCGGAAAACCGAGGACCAGCTGCAGA	CGCAGGCTCCAGGTCCTGGGTCCTGCATCTGTCAAACCAGATTCACACAC				NA	NA	NA	NA	9:129668321-129668432	NA	NA	NA	NA	NA	NA	NA	NA	NA	NA	chr9:130628297-130628699	6	chr9:130627203-130629257	6	NA	TRUE	NA	0.554059594540365	0.763219915192594	0.209160320652229
333	chr17	74533976	-	cg00958884	51659114	88623507	CAATACCAACAAAATAAAAACTACACAAAATAAAAACAACACAACTACCA	CAATACCGACAAAATAAAAACTACGCGAAATAAAAACGACGCGACTACCG	I	C	Grn	NA	NA	NA	NA	NA	NA	chr17:74533281-74534566	Island	GTGGGTAAGAGCCAATGCCGGCAAGGTGAAGGCTGCGCGGGGTGGGGGCGACGCGACTGC[CG]CCCGCCCACCCGCAGGCCACGGCGGAGTTGCACCGCGGGGCGGGGCTCGGGTAGGTGTGG	CAATGCCGGCAAGGTGAAGGCTGCGCGGGGTGGGGGCGACGCGACTGCCG	CYGB	NM_134268	TSS200	NA	NA	NA	TRUE	17:72044879-72046161	NA	NA	CYGB;PRCD;PRCD	ENST00000293230.4;ENST00000465808.1;ENST00000397633.3	TSS200;TSS200;5'UTR	CYGB;PRCD;PRCD	ENST00000293230.4;ENST00000465808.1;ENST00000397633.3	TSS200;TSS200;5'UTR	chr17:74533425-74534215	3	NA	NA	NA	NA	NA	TRUE	NA	0.513344375496257	0.0405004447529112	-0.472843930743346
334	chr18	24129873	+	cg24522982	48797574	82605182	TAAAAAACTACCCCTAAACCAAAAAAACAAAAAACAACAACACAAAAACA	TAAAAAACTACCCCTAAACCGAAAAAACGAAAAACGACGACGCAAAAACG	I	C	Grn	NA	NA	NA	NA	NA	NA	chr18:24126780-24131138	Island	AGGAGACACTGCCCCACTTCCAGCCAAACGCCCGCCCCCGGCGCGCCCAGGCTCCGGGCG[CG]TCCTTGCGTCGCCGCCTCCCGCTCTCCCGGCCCAGGGGCAGCTTCCCAGAGCCGCCGGGG	TGGGAAGCTGCCCCTGGGCCGGGAGAGCGGGAGGCGGCGACGCAAGGACG	KCTD1;KCTD1;KCTD1;KCTD1;KCTD1	NM_001142730;NM_001136205;NM_001258221;NM_001258222;NM_198991	TSS1500;TSS1500;TSS200;Body;5'UTR	NA	NA	NA	NA	18:22380779-22384181	NA	NA	KCTD1;KCTD1;KCTD1	ENST00000417602.1;ENST00000408011.2;ENST00000317932.6	TSS1500;TSS1500;5'UTR	KCTD1;KCTD1;KCTD1	ENST00000417602.1;ENST00000408011.2;ENST00000317932.6	TSS1500;TSS1500;5'UTR	chr18:24129220-24130915	3	NA	NA	NA	NA	NA	NA	NA	0.465168908997052	0.0725353018899362	-0.392633607107116
335	chr17	56247036	+	cg08200621	4784478	84806484	AAACTCCCAAATCTACAAAAACCCCAAAAAAACAAAATCTAATACCCACA	AAACTCCCGAATCTACGAAAACCCCAAAAAAACAAAATCTAATACCCACG	I	T	Red	NA	NA	NA	NA	NA	NA	NA	OpenSea	TGTCTGTGGTTCATTTTCTTCAGGTGTATGGAGAAAACACCATGGAAACAGGGAACCTCA[CG]TGGGTATCAGACTTTGTCTTCCTGGGGCTCTCGCAGACTCGGGAGCTCCAGCGTTTCCTG	CGTGGGTATCAGACTTTGTCTTCCTGGGGCTCTCGCAGACTCGGGAGCTC	OR4D2	NM_001004707	1stExon	NA	NA	NA	NA	NA	NA	NA	OR4D2	ENST00000545221.1	1stExon	OR4D2	ENST00000545221.1	1stExon	NA	NA	NA	NA	NA	NA	NA	TRUE	NA	0.562524190220802	0.214324861755516	-0.348199328465286
336	chr22	43808196	-	cg08077671	22809291	94691578	AAAAAACCCAAAACCAAATAAAACCAAAAACAAACAAAACACAACAAACA	AAAAAACCCGAAACCAAATAAAACCGAAAACGAACGAAACGCGACGAACG	I	C	Grn	NA	NA	NA	NA	NA	NA	chr22:43807400-43808455	Island	GCGGCCGCCGAAGAGGAGCCCGGGGCCAGGTAGGACCGGAGGCGGGCGGGGCGCGGCGGG[CG]CGGGCGGGAGGCCGGGCGCGGGGCGCGGCCGGGACCCTCTCCAGGCGCTGGGCGACGCCC	CGCCCGCCGCGCCCCGCCCGCCTCCGGTCCTACCTGGCCCCGGGCTCCTC	MPPED1	NM_001044370	5'UTR	NA	NA	DMR	NA	22:42137211-42138384	NA	NA	MPPED1;MPPED1;MPPED1;MPPED1	ENST00000417669.1;ENST00000545165.1;ENST00000414469.2;ENST00000439548.1	5'UTR;5'UTR;5'UTR;5'UTR	MPPED1;MPPED1;MPPED1;MPPED1;MPPED1	ENST00000417669.1;ENST00000334209.5;ENST00000545165.1;ENST00000414469.2;ENST00000439548.1	5'UTR;5'UTR;5'UTR;5'UTR;5'UTR	chr22:43807665-43808475	3	NA	NA	NA	NA	NA	TRUE	NA	0.331972936576995	0.0673347114523306	-0.264638225124664
337	chr7	92466167	-	cg04557695	20727598	18716113	TAAAAACTCATAACACAATAACAAAAAAATATACAAATTAAAACCTTCCA	TAAAAACTCGTAACGCAATAACAAAAAAATATACAAATTAAAACCTTCCG	I	A	Red	NA	NA	NA	NA	NA	NA	chr7:92462201-92466387	Island	CCCCGGCGGGGCTGGGGGCTCGTGGCGCAGTGGCAAGAAAGTGTGCAAATTAAAGCCTTC[CG]GAGAGAAATGAGGCGGCCGAGTCCCGGCAGTGCTCCGAGCTCCGGGCTCCCTAGCTCCCT	TGGGGGCTCGTGGCGCAGTGGCAAGAAAGTGTGCAAATTAAAGCCTTCCG	CDK6	NM_001145306	TSS1500	high-CpG:92303787-92304341	NA	NA	NA	7:92303385-92304344	7:92465693-92466178	Promoter_Associated	CDK6;AC002454.1;AC002454.1	ENST00000424848.2;ENST00000435695.1;ENST00000452050.1	TSS1500;5'UTR;5'UTR	CDK6;AC002454.1;AC002454.1	ENST00000424848.2;ENST00000435695.1;ENST00000452050.1	TSS1500;5'UTR;5'UTR	chr7:92466060-92467110	3	NA	NA	NA	NA	NA	TRUE	NA	0.344061697775729	0.0402283593145258	-0.303833338461203
338	chr13	50320340	-	cg22985635	53730848	NA	ATATATTCACATAAAAACACAATTTAAACCAAACATAACAACTCACRCCC	NA	II	NA	NA	NA	NA	NA	NA	NA	NA	NA	OpenSea	TTTCAAATAAAATGTGTTCACATGAAAACACAATTTGGGCCAGGCATGGCAGCTCACGCC[CG]TAATCCCAACAGAAGGACGATTGTTTGAGTCCAGGAATTCAAGGCCAGCCTGGGCAACAT	CGGGCGTGAGCTGCCATGCCTGGCCCAAATTGTGTTTTCATGTGAACACA	KPNA3	NM_002267	Body	NA	NA	NA	NA	NA	NA	NA	NA	NA	NA	NA	NA	NA	chr13:50320325-50320615	3	NA	NA	NA	NA	NA	NA	NA	0.627038338259476	0.851076696848188	0.224038358588711
339	chr12	14968227	+	cg15476885	78689292	NA	AAATCCTACTTAACATCCATACCTAATTCAAATACACTAACCACACATCC	NA	II	NA	NA	NA	NA	NA	NA	NA	NA	NA	OpenSea	TTTCTACTTTTGTCCCAGTGGATCATCTTGCCCTTGATGTATCCAGGGCCCCACCACGTA[CG]GATGTGTGGCCAGTGTATCTGAACTAGGTATGGATGTTAAGTAGGATTTTAATAGATGTT	CGGATGTGTGGCCAGTGTATCTGAACTAGGTATGGATGTTAAGTAGGATT	SMCO3;C12orf60	NM_001013698;NM_175874	TSS1500;5'UTR	NA	NA	NA	NA	NA	NA	NA	C12orf69;C12orf60;C12orf60	ENST00000316048.2;ENST00000330828.2;ENST00000527783.1	TSS1500;5'UTR;5'UTR	C12orf69;C12orf60;C12orf60;C12orf60	ENST00000316048.2;ENST00000330828.2;ENST00000533472.1;ENST00000527783.1	TSS1500;5'UTR;5'UTR;5'UTR	NA	NA	NA	NA	NA	NA	NA	TRUE	NA	0.485411189505168	0.762366596536436	0.276955407031269
340	chr19	3831859	-	cg23380496	53653299	NA	TACTATAAAAACTAAACRTAACTATAACTACCATAAAAACTAAACTACCC	NA	II	NA	NA	NA	NA	NA	NA	NA	NA	chr19:3831363-3831807	S_Shore	CTATGGGCGCCTGCTGTGGGGGCTGAGCGTGGCTGTGACTGCCATGGGGGCTGGGCTGCC[CG]CAGGCTTCTTGGGTCCCTAGGGGACAGGGACAGGCCCTCTGCAGAGCCAACCCCCACCCC	CGGGCAGCCCAGCCCCCATGGCAGTCACAGCCACGCTCAGCCCCCACAGC	ZFR2	NM_015174	Body	NA	NA	NA	NA	NA	19:3831628-3831920	Unclassified_Cell_type_specific	ZFR2	ENST00000262961.3	ExonBnd	ZFR2	ENST00000262961.3	ExonBnd	chr19:3831685-3831875	3	NA	NA	NA	NA	NA	TRUE	NA	0.602743593847373	0.841534595627886	0.238791001780512
341	chr19	40968536	-	cg07792446	5685326	NA	TTTTTAAACTTTTTAAAAATCTCAACCATTAACCRAACRTAATAACTCAC	NA	II	NA	NA	rs62106992	0.486621	NA	NA	NA	NA	chr19:40971476-40973393	N_Shelf	TGCCTGGCCTCTTTTTAAGCTTTTTGAAAATCTCAGCCATTGGCCGGGCGTGGTGGCTCA[CG]CCTGTAATCCCAGCACTTTGGGAGGCTGAGGCGGGCGGATCATGAGGTCAGGAGATGGAG	TTTTAAGCTTTTTGAAAATCTCAGCCATTGGCCGGGCGTGGTGGCTCACG	BLVRB	NM_000713	Body	NA	NA	NA	NA	NA	NA	NA	NA	NA	NA	NA	NA	NA	NA	NA	NA	NA	NA	NA	NA	TRUE	NA	0.381978963178804	0.630574740138965	0.248595776960161
342	chr16	67217724	-	cg08845486	40685282	84787552	AAACAATAAAATAAAAACTTCTCCAAAAAATCAAAAAAAATCACATCACA	AAACAATAAAATAAAAACTTCTCCGAAAAATCAAAAAAAATCGCGTCGCG	I	C	Grn	NA	NA	NA	NA	NA	NA	chr16:67217716-67219219	Island	GGTGGGGCCAGGAGACAATGGAGTGGAGGCTTCTCCGGGAGATCAGGAAAGGTCGCGTCG[CG]CGCCTCCTCCCGGCCTTTGGGGGGGTCCGTCCGCGTGCCGTGCCCCCACCTGTTAGCTCC	AGACAATGGAGTGGAGGCTTCTCCGGGAGATCAGGAAAGGTCGCGTCGCG	KIAA0895L;KIAA0895L	NM_001040715;NM_001040715	1stExon;5'UTR	high-CpG:65774904-65775400	NA	NA	NA	16:65775046-65777121	16:67217325-67218452	Promoter_Associated	KIAA0895L;KIAA0895L;KIAA0895L;KIAA0895L;KIAA0895L;KIAA0895L	ENST00000563902.1;ENST00000561621.1;ENST00000290881.7;ENST00000563902.1;ENST00000561621.1;ENST00000290881.7	5'UTR;5'UTR;5'UTR;1stExon;1stExon;1stExon	KIAA0895L;KIAA0895L;KIAA0895L;KIAA0895L;KIAA0895L;KIAA0895L;KIAA0895L;KIAA0895L;KIAA0895L;KIAA0895L	ENST00000564423.1;ENST00000563902.1;ENST00000561621.1;ENST00000290881.7;ENST00000563902.1;ENST00000561621.1;ENST00000290881.7;ENST00000563831.1;ENST00000569349.1;ENST00000563457.1	3'UTR;5'UTR;5'UTR;5'UTR;1stExon;1stExon;1stExon;TSS1500;TSS1500;TSS1500	chr16:67217480-67218215	3	NA	NA	NA	NA	NA	TRUE	NA	0.430691902128424	0.0187943043497162	-0.411897597778708
343	chr12	25897495	-	cg05033636	51623267	NA	TATTTCATCACACCTATTAAATATAACRTCAACCAAAAAATATCCTAAAC	NA	II	NA	NA	rs76138680	0.014976	NA	NA	NA	NA	NA	OpenSea	TTACTCAGTTTTGTTTCATCACACCTATTAAGTATAACGTCAGCCAAAAAGTATCCTAAA[CG]TGTACATGTTTACTGTACAGGCTCATATCCCAAGAACATTCCAATTCAACAGCAATTCTT	GTTTCATCACACCTATTAAGTATAACGTCAGCCAAAAAGTATCCTAAACG				NA	NA	NA	TRUE	NA	NA	NA	NA	NA	NA	NA	NA	NA	chr12:25897320-25897610	3	NA	NA	NA	NA	NA	NA	NA	0.643569349003417	0.905738190920035	0.262168841916618
344	chr19	1383710	-	cg25780156	99720176	11808161	AACAAAAAAATAAATATCACCTCTATTTTTATCAATCCACCACAAACCCA	AACAAAAAAATAAATATCGCCTCTATTTTTATCGATCCGCCGCAAACCCG	I	C	Grn	NA	NA	NA	NA	NA	NA	chr19:1383437-1384251	Island	CCCTCCTGGAATAACAAGAAAATGAGTGTCGCCTCTGTTTTTGTCGGTCCGCCGCAGACC[CG]CGGCCCCCACGTGCGCACTCCGATGACCTTTCCGCCTCGGGTGATCTGGGGGTGCACGGC	AACAAGAAAATGAGTGTCGCCTCTGTTTTTGTCGGTCCGCCGCAGACCCG	NDUFS7	NM_024407	TSS200	NA	NA	NA	NA	19:1334242-1335329	19:1382941-1384541	Promoter_Associated	NDUFS7;NDUFS7;NDUFS7;NDUFS7;NDUFS7;NDUFS7;NDUFS7;NDUFS7	ENST00000450862.2;ENST00000414651.2;ENST00000546283.1;ENST00000233627.9;ENST00000233627.9;ENST00000546283.1;ENST00000539480.1;ENST00000313408.7	TSS1500;TSS1500;5'UTR;5'UTR;1stExon;ExonBnd;TSS200;TSS200	NDUFS7;NDUFS7;NDUFS7;NDUFS7;NDUFS7;NDUFS7;NDUFS7;NDUFS7;NDUFS7;NDUFS7;NDUFS7;NDUFS7;NDUFS7	ENST00000450862.2;ENST00000414651.2;ENST00000538929.1;ENST00000546283.1;ENST00000233627.9;ENST00000233627.9;ENST00000545446.1;ENST00000546283.1;ENST00000546172.1;ENST00000543289.1;ENST00000538662.1;ENST00000436115.2;ENST00000534853.1	TSS1500;TSS1500;TSS1500;5'UTR;5'UTR;1stExon;TSS200;ExonBnd;TSS200;TSS200;TSS200;TSS200;TSS200	chr19:1383640-1383975	3	NA	NA	NA	NA	NA	TRUE	NA	0.27297116578998	0.0359073992944905	-0.23706376649549
345	chr2	10093493	-	cg10162971	35686205	NA	ATTAATTATAACTTAACAATACATCAATCAATCAATCCATAACACCAACC	NA	II	NA	NA	NA	NA	NA	NA	NA	NA	chr2:10090907-10092456	S_Shore	GCTATTACGCTATTAATTATAGCTTAGCAGTACATCAGTCAATCAGTCCATGGCACCAGC[CG]TTCAGTAGCTGTTGTACTCTGGTCCTGATGGCTCAGGGAATGCCACTTTGTATATTTCTT	CGGCTGGTGCCATGGACTGATTGACTGATGTACTGCTAAGCTATAATTAA	GRHL1	NM_198182	Body	NA	NA	CDMR	NA	NA	2:10093380-10093518	Unclassified_Cell_type_specific	GRHL1	ENST00000324883.5	5'UTR	GRHL1;GRHL1	ENST00000324883.5;ENST00000497403.1	5'UTR;5'UTR	NA	NA	chr2:10093105-10094020	5	NA	NA	NA	TRUE	NA	0.449178423215046	0.865929393773792	0.416750970558746
346	chr11	64685078	+	cg20360148	11693102	41662297	CAAATATTTACTCACTTAATTATTTCCACAAATACACACTTAAAATCACA	CGAATATTTACTCACTTAATTATTTCCACAAATACGCGCTTAAAATCGCG	I	C	Grn	NA	NA	NA	NA	NA	NA	chr11:64684599-64684826	S_Shore	TAAAGGGACAGTGTCCCATCAAACTTCGTAGAAGCCTTCCCCAGAGGAGTAAACTCAGTG[CG]CGATCTTAAGCGCGCATCTGTGGAAACAATTAAGTGAGTAAACATTCGCATTTTGCAAAA	CGCGATCTTAAGCGCGCATCTGTGGAAACAATTAAGTGAGTAAACATTCG	ATG2A	NM_015104	TSS1500	NA	NA	NA	NA	NA	11:64683553-64685483	Promoter_Associated	ATG2A;ATG2A;PPP2R5B;PPP2R5B	ENST00000377264.3;ENST00000421419.2;ENST00000413292.1;ENST00000413292.1	TSS1500;TSS1500;1stExon;5'UTR	ATG2A;ATG2A;ATG2A;PPP2R5B;PPP2R5B;PPP2R5B;PPP2R5B	ENST00000461701.1;ENST00000377264.3;ENST00000421419.2;ENST00000413292.1;ENST00000413292.1;ENST00000526559.1;ENST00000526559.1	TSS1500;TSS1500;TSS1500;1stExon;5'UTR;1stExon;5'UTR	NA	NA	chr11:64682444-64685865	6	chr11:64682995-64685959	6	NA	TRUE	NA	0.417410821130408	0.0284557571926744	-0.388955063937734
347	chr6	75915780	+	cg04074140	75769121	95775339	AAATAAACTAAAAACTAAAAACAACCCTCTATTAAATAACCCACAACACA	GAATAAACTAAAAACTAAAAACAACCCTCTATTAAATAACCCGCGACGCG	I	A	Red	NA	NA	NA	NA	NA	NA	chr6:75914705-75916387	Island	CAGCTGCCGGCGCGCGGACGCGTCTGGGGCGGTTCGCCTTAGCCAAGTGGAAAGAGACTC[CG]CGCCGCGGGCTACTTAATAGAGGGCTGTTCCCAGCTCTCAGTTTACTCGGTTACGAAACG	CGCGCCGCGGGCTACTTAATAGAGGGCTGTTCCCAGCTCTCAGTTTACTC	COL12A1;COL12A1	NM_080645;NM_004370	TSS200;TSS200	high-CpG:75972428-75972699	NA	DMR	TRUE	6:75971041-75972789	6:75913770-75915957	Unclassified	COL12A1;COL12A1;COL12A1;COL12A1	ENST00000432784.1;ENST00000483888.2;ENST00000322507.8;ENST00000345356.6	TSS200;TSS1500;TSS200;TSS1500	COL12A1;COL12A1;COL12A1;COL12A1	ENST00000432784.1;ENST00000483888.2;ENST00000322507.8;ENST00000345356.6	TSS200;TSS1500;TSS200;TSS1500	chr6:75915545-75916075	3	NA	NA	NA	NA	NA	TRUE	NA	0.255230118935578	0.0149878446813181	-0.24024227425426
348	chr6	143832855	+	cg00480749	13642824	91751538	AAAAAAATAACCAATTTCCAAATCCAACTTAATCAAATAACCACAACACA	AAAAAAATAACCGATTTCCAAATCCGACTTAATCAAATAACCGCGACGCG	I	A	Red	rs79093202	0.052516	NA	NA	NA	NA	chr6:143832389-143832943	Island	TCTCTGCAGGCTCCCGCGGCCTCGGGAGCGCTGTTCTTCCGTCTCTGCCGCTGAGTATGC[CG]CGCCGCGGTCACCTGACCAAGTCGGACTTGGAAACCGGCCACCCTTCCCCCTCTGGGGCG	CGCGCCGCGGTCACCTGACCAAGTCGGACTTGGAAACCGGCCACCCTTCC	FUCA2;FUCA2	NM_032020;NM_032020	5'UTR;1stExon	high-CpG:143874526-143874586	NA	NA	TRUE	6:143874083-143874873	6:143831935-143833286	Promoter_Associated_Cell_type_specific	FUCA2;FUCA2	ENST00000438118.2;ENST00000002165.5	TSS200;TSS200	FUCA2;FUCA2	ENST00000438118.2;ENST00000002165.5	TSS200;TSS200	chr6:143832705-143833070	3	NA	NA	NA	NA	NA	TRUE	NA	0.243893826575193	0.0138235626992015	-0.230070263875991
349	chr1	145516084	+	cg18021393	62663885	22648193	TTCATAACCAAAAACAAAACCTACAAAAACCAAAACAAAACAAAAAAACA	TTCATAACCAAAAACGAAACCTACAAAAACCGAAACGAAACGAAAAAACG	I	C	Grn	NA	NA	NA	NA	NA	NA	chr1:145516038-145516637	Island	TGAGGTTCTGCCAGGCGCACACCTATGCCGGCGGCCTCCAAGACGTGGAGATCACTGCGG[CG]CTTTCTCGCCCCGCCCCGGCCCCTGCAGGCCCCGCCCTTGGTCATGAATATTTAAAGAAG	TTCATGACCAAGGGCGGGGCCTGCAGGGGCCGGGGCGGGGCGAGAAAGCG	GNRHR2;PEX11B	NR_002328;NM_003846	TSS200;TSS1500	NA	NA	NA	NA	1:144227125-144228117	1:145515626-145517107	Promoter_Associated	PEX11B;GNRHR2;GNRHR2;PEX11B;GNRHR2	ENST00000537888.1;ENST00000469718.1;ENST00000361928.2;ENST00000369306.3;ENST00000312753.5	TSS1500;TSS200;TSS1500;TSS200;TSS200	PEX11B;GNRHR2;GNRHR2;PEX11B;GNRHR2	ENST00000537888.1;ENST00000469718.1;ENST00000361928.2;ENST00000369306.3;ENST00000312753.5	TSS1500;TSS200;TSS1500;TSS200;TSS200	chr1:145515985-145517035	3	NA	NA	NA	NA	NA	TRUE	NA	0.287223626458069	0.0703427641311499	-0.216880862326919
350	chr8	102217898	+	cg08187779	78649106	3625388	AAACAAAACTACAAAAAACAAACAAAACAAAAACACCAAAAAAAACAACA	AAACGAAACTACGAAAAACAAACGAAACGAAAACGCCGAAAAAAACGACG	I	C	Grn	NA	NA	NA	NA	NA	NA	chr8:102217317-102218461	Island	CGCGCCCGCCGCCGCCTCAGCCTTAGGGGAGACCACTACGCCTCGTGCCCGCGCACGCCG[CG]CCGCTCTCCTCGGCGCCCCCGCCCCGCCTGCTCCTCGCAGCCCCGCCCATGTGCCTTTCT	GGGCGGGGCTGCGAGGAGCAGGCGGGGCGGGGGCGCCGAGGAGAGCGGCG	ZNF706;ZNF706;ZNF706;ZNF706;ZNF706	NM_001042511;NM_001042510;NM_016096;NM_001042510;NM_016096	TSS200;5'UTR;5'UTR;1stExon;1stExon	high-CpG:102286726-102287178	NA	NA	NA	8:102286261-102287637	8:102217618-102218349	Promoter_Associated	ZNF706;ZNF706;ZNF706;ZNF706;ZNF706;ZNF706;ZNF706;ZNF706;ZNF706;ZNF706	ENST00000521272.1;ENST00000519882.1;ENST00000518336.1;ENST00000517844.1;ENST00000521272.1;ENST00000519882.1;ENST00000520347.1;ENST00000519744.1;ENST00000311212.4;ENST00000520984.1	5'UTR;5'UTR;5'UTR;TSS1500;1stExon;1stExon;TSS1500;TSS200;TSS200;TSS1500	ZNF706;ZNF706;ZNF706;ZNF706;ZNF706;ZNF706;ZNF706;ZNF706;ZNF706;ZNF706;ZNF706;ZNF706;ZNF706;ZNF706	ENST00000521272.1;ENST00000519882.1;ENST00000518336.1;ENST00000520454.1;ENST00000517844.1;ENST00000521272.1;ENST00000519882.1;ENST00000523146.1;ENST00000520347.1;ENST00000519916.1;ENST00000523922.1;ENST00000519744.1;ENST00000311212.4;ENST00000520984.1	5'UTR;5'UTR;5'UTR;5'UTR;TSS1500;1stExon;1stExon;TSS200;TSS1500;TSS200;TSS1500;TSS200;TSS200;TSS1500	chr8:102217845-102219555	3	NA	NA	NA	NA	NA	TRUE	NA	0.325227053554408	0.0801504626447766	-0.245076590909631
351	chr10	105156449	-	cg10283338	43624299	36792526	CACTAAACTATAAATATCCTAATCTCCACATATATAAATACCACAACACA	CACTAAACTATAAATATCCTAATCTCCGCGTATATAAATACCGCGACGCG	I	A	Red	NA	NA	NA	NA	NA	NA	chr10:105155820-105156484	Island	CCGGAAGAATTGCACTGGACTGTGGGTATCCTGGTCTCCGCGTGTGTGAGTACCGCGGCG[CG]AGGTTAGTGGTAGCTGGGTGCAGACGCCGTGGCGCTGGTGAGTAAAGGCAGAGGCGAAAA	CGCGCCGCGGTACTCACACACGCGGAGACCAGGATACCCACAGTCCAGTG	PDCD11;ATP5MK;PDCD11	NM_014976;NM_032747;NM_014976	1stExon;TSS1500;5'UTR	high-CpG:105146378-105146458	NA	NA	NA	10:105145670-105146496	10:105155717-105156833	Promoter_Associated	USMG5;USMG5;USMG5;PDCD11;PDCD11;PDCD11;PDCD11;PDCD11;PDCD11;USMG5	ENST00000369825.1;ENST00000369811.1;ENST00000369815.1;ENST00000369797.3;ENST00000369797.3;ENST00000493610.1;ENST00000493610.1;ENST00000543503.1;ENST00000543503.1;ENST00000337003.4	TSS1500;TSS1500;TSS1500;1stExon;5'UTR;1stExon;5'UTR;1stExon;5'UTR;TSS1500	USMG5;USMG5;USMG5;PDCD11;PDCD11;PDCD11;PDCD11;PDCD11;PDCD11;USMG5	ENST00000369825.1;ENST00000369811.1;ENST00000369815.1;ENST00000369797.3;ENST00000369797.3;ENST00000493610.1;ENST00000493610.1;ENST00000543503.1;ENST00000543503.1;ENST00000309579.3	TSS1500;TSS1500;TSS1500;1stExon;5'UTR;1stExon;5'UTR;1stExon;5'UTR;TSS1500	chr10:105156200-105156475	3	NA	NA	NA	NA	NA	TRUE	NA	0.25133512934729	0.01651917547136	-0.23481595387593
352	chr6	36897641	-	cg00408678	76761475	NA	CAAATCAACTAATAAAACTCCAATCCCTTCTTCTTAATAATTAATACTCC	NA	II	NA	NA	rs11751310	0.116414	NA	NA	NA	NA	NA	OpenSea	AGAGTTCTCTTCAGGTCAGCTGGTAGGGCTCCAGTCCCTTCTTCTTGATGGTTAATACTC[CG]TGGCGTGGGTGTGCTGTCATTTATTCTGCTGTTGTCTTATTGATGGTAAGTCACATCCTG	CGGAGTATTAACCATCAAGAAGAAGGGACTGGAGCCCTACCAGCTGACCT				NA	NA	NA	TRUE	NA	NA	NA	PI16	ENST00000536757.1	5'UTR	PI16	ENST00000536757.1	5'UTR	chr6:36897440-36897795	3	NA	NA	NA	NA	NA	TRUE	NA	0.715141046889721	0.921199280393975	0.206058233504254
353	chr22	43366212	+	cg18343506	7755551	NA	ACTACCATAACTCACCACCRTAATATTAACCTTACRAATTTACTTTAATC	NA	II	NA	NA	NA	NA	NA	NA	NA	NA	NA	OpenSea	GAAGGGATCAGCAATCTTTTGGGGAACCAGTGCCACCTGAATCACATTTAAAAAGGAGAA[CG]ACTAAAGTAAACCCGCAAGGTTAACATCACGGTGGTGAGTCATGGCAGTATCAGGTGCCT	CGACTAAAGTAAACCCGCAAGGTTAACATCACGGTGGTGAGTCATGGCAG	PACSIN2	NM_001184970	5'UTR	NA	NA	NA	NA	NA	NA	NA	PACSIN2	ENST00000263246.3	5'UTR	PACSIN2;PACSIN2;PACSIN2;PACSIN2	ENST00000422336.1;ENST00000445706.1;ENST00000453643.1;ENST00000337959.4	5'UTR;5'UTR;5'UTR;5'UTR	chr22:43366025-43366375	3	NA	NA	NA	NA	NA	NA	NA	0.756230459839313	0.386440980559719	-0.369789479279594
354	chr17	33905541	+	cg20932281	72618839	65673277	ATCATAAAACAAAAACCTCCCTTCAAACATAACATCATAAATTATTTACA	ATCATAAAACGAAAACCTCCCTTCAAACGTAACGTCGTAAATTATTTACG	I	C	Grn	rs2278950	0.09085500000000001	NA	NA	NA	NA	chr17:33905502-33905726	Island	AGCTGTTGGCTTTGAGTATCCCCGCCCGCGCCCGTCCTTGCTCGCTGACCCCAGGCGAGG[CG]CAAACAACCCACGACGCCACGTTTGAAGGGAGGTCTCCGCTTTATGACAGAAGCCGCACC	GTCATAAAGCGGAGACCTCCCTTCAAACGTGGCGTCGTGGGTTGTTTGCG	PEX12;PEX12	NM_000286;NM_000286	1stExon;5'UTR	NA	NA	NA	NA	17:30929372-30930114	17:33905229-33906047	Promoter_Associated	PEX12;PEX12;PEX12;PEX12	ENST00000225873.3;ENST00000424525.1;ENST00000225873.3;ENST00000424525.1	1stExon;1stExon;5'UTR;5'UTR	PEX12;PEX12;PEX12;PEX12	ENST00000225873.3;ENST00000424525.1;ENST00000225873.3;ENST00000424525.1	1stExon;1stExon;5'UTR;5'UTR	chr17:33905500-33905755	3	NA	NA	NA	NA	NA	TRUE	NA	0.363011672573451	0.0224377490912802	-0.340573923482171
355	chr9	129676856	-	cg19697107	9607242	75787821	AATACACAACTATTTCTAAACAAAAAATAAACATAACAAACAACAAACCA	AATACGCGACTATTTCTAAACAAAAAATAAACGTAACGAACGACGAACCG	I	A	Red	NA	NA	NA	NA	NA	NA	chr9:129676764-129677415	Island	TGTGGGGAATAAGATGCGCGGCTATTTCTAGGCAGGGGATGGGCGTGGCGGGCGGCGGGC[CG]GGTGTGCTGGCAGCGCAGCATCCCTGCGGGCGGGGAGGGCGTCTGCAGATGAGCTCGGAG	CGGCCCGCCGCCCGCCACGCCCATCCCCTGCCTAGAAATAGCCGCGCATC	RALGPS1;RALGPS1;RALGPS1	NM_001190729;NM_001190730;NM_014636	TSS200;TSS200;TSS200	NA	NA	NA	NA	9:128716477-128717820	9:129676449-129678068	Unclassified	RALGPS1;RALGPS1;RALGPS1;RALGPS1;RALGPS1;RALGPS1	ENST00000394022.3;ENST00000373439.1;ENST00000394011.3;ENST00000373436.1;ENST00000480993.1;ENST00000424082.2	TSS1500;TSS1500;TSS1500;TSS1500;TSS1500;TSS200	RALGPS1;RALGPS1;RALGPS1;RALGPS1;RALGPS1;RALGPS1;RALGPS1;RALGPS1	ENST00000394022.3;ENST00000373439.1;ENST00000394011.3;ENST00000319107.4;ENST00000472427.1;ENST00000373436.1;ENST00000480993.1;ENST00000424082.2	TSS1500;TSS1500;TSS1500;TSS1500;TSS1500;TSS1500;TSS1500;TSS200	chr9:129676845-129677115	3	NA	NA	NA	NA	NA	NA	NA	0.248215175790911	0.0353267875369266	-0.212888388253985
356	chr2	237768519	+	cg04170238	19739246	NA	ATAAACTCTTTCRATATTTAAAATCTTTAATACTAAACRCAATAACTCAC	NA	II	NA	NA	NA	NA	NA	NA	NA	NA	NA	OpenSea	CAAACTCCTGACCTCAGGTGATCCACCCGCCTCGGCCTCCCAAAGTGCAGGGATTACAGG[CG]TGAGCCATTGCGCCCAGCACCAAAGACTTTAAATACCGAAAGAGCTTACATTTCAAATAG	TAAGCTCTTTCGGTATTTAAAGTCTTTGGTGCTGGGCGCAATGGCTCACG				NA	NA	NA	TRUE	NA	NA	NA	NA	NA	NA	NA	NA	NA	NA	NA	NA	NA	NA	NA	NA	TRUE	NA	0.577369356052802	0.876550209598183	0.299180853545381
357	chr7	94294290	-	cg07278332	73644226	95724172	AACACTCAATCTATCATCTTTAATTCTAAATACTACCACTACCACTACCA	AACACTCGATCTATCGTCTTTAATTCTAAATACTACCGCTACCACTACCG	I	A	Red	NA	NA	NA	NA	NA	NA	chr7:94293609-94293864	S_Shore	AATATCACATGGAGCACTCGATCTATCGTCTTTGATTCTGAATACTGCCGCTACCACTGC[CG]GATGTATTCTCCAATACCACCATCGCTCCCACCACCAGCACCACAACCGCCACTCTATTA	CGGCAGTGGTAGCGGCAGTATTCAGAATCAAAGACGATAGATCGAGTGCT	PEG10;PEG10	NM_015068;NM_001040152	Body;3'UTR	NA	NA	NA	NA	7:94132016-94132479	NA	NA	PEG10;PEG10;PEG10;PEG10	ENST00000488574.1;ENST00000482108.1;ENST00000465184.1;ENST00000465184.1	3'UTR;3'UTR;1stExon;5'UTR	PEG10;PEG10;PEG10;PEG10;PEG10	ENST00000488574.1;ENST00000482108.1;ENST00000465184.1;ENST00000465184.1;ENST00000493935.1	3'UTR;3'UTR;1stExon;5'UTR;5'UTR	NA	NA	NA	NA	chr7:94289011-94301571	6	NA	TRUE	NA	0.73461262139003	0.970208124564591	0.235595503174561
358	chr4	6945745	+	cg16574807	69743855	92723401	AAAAAAATCTATCACACACACAAAAAAACCCAAACCCCCAACAAAACACA	AAAAAAATCTATCACACACACAAAAAAACCCAAACCCCCGACAAAACGCG	I	C	Grn	NA	NA	NA	NA	NA	NA	NA	OpenSea	ACAGCCGTTTGGGTTTCCGATCGCGGGCACGGCACCCATCTGCGGTGTCTGTGAAGCCGG[CG]CGTTCTGCCGGGGGTTTGGGTTTTTTTGTGTGTGTGATAGATCTTTTTAGCTTAGATACG	AAAAAGATCTATCACACACACAAAAAAACCCAAACCCCCGGCAGAACGCG	TBC1D14;TBC1D14	NM_001113361;NM_020773	Body;Body	NA	NA	NA	TRUE	4:6996591-6996657	4:6944710-6946028	Unclassified	NA	NA	NA	NA	NA	NA	NA	NA	NA	NA	NA	NA	NA	TRUE	NA	0.535972627571885	0.793136603373627	0.257163975801742
359	chr1	7352249	+	cg17178218	82781977	60650589	TAAACCTTCCCTCTAACTCACATCCCAAAAAACCACAAAACAAACCAACA	TAAACCTTCCCTCTAACTCACATCCCAAAAAACCGCAAAACAAACCAACG	I	C	Grn	NA	NA	NA	NA	NA	NA	NA	OpenSea	ACTGGTGGCCAGAAATGAAATATTTTTAAAATAAAATATATGGAGATTGAATTGCTGAAG[CG]CTGGCTTGTTCTGCGGCTTCCTGGGATGTGAGCTAGAGGGAAGGCTTATTGGACAGAGCC	CGCTGGCTTGTTCTGCGGCTTCCTGGGATGTGAGCTAGAGGGAAGGCTTA	CAMTA1	NM_015215	Body	NA	NA	NA	TRUE	NA	NA	NA	NA	NA	NA	NA	NA	NA	chr1:7352180-7352615	3	NA	NA	NA	NA	NA	TRUE	NA	0.533315818552662	0.760926190402699	0.227610371850037
360	chr4	53455270	-	cg04845060	41809592	55617521	AACTTTAAAAATAAAAACCTTACTTAAATCATTCATAAAAATATTCCACA	AACTTTAAAAATAAAAACCTTACTTAAATCATTCGTAAAAATATTCCACG	I	A	Red	NA	NA	NA	NA	NA	NA	NA	OpenSea	AGCTGTCAGAAGAACTTTGAGGATGGAGGCCTTGCTTAGGTCATTCGTGGGAGTGTTCCA[CG]AATAGGGGTGTGCTTTGGATTGGGTGTTGTCAGGAAGTGGGGGAGATTATCTGATTGAGA	CGTGGAACACTCCCACGAATGACCTAAGCAAGGCCTCCATCCTCAAAGTT				NA	NA	NA	TRUE	NA	4:53455167-53455406	Unclassified_Cell_type_specific	NA	NA	NA	NA	NA	NA	chr4:53454905-53455330	3	NA	NA	NA	NA	NA	TRUE	NA	0.323214443459341	0.0546845491901602	-0.268529894269181
361	chr11	110584091	-	cg14868764	69734582	77748895	CTAAATATTACTACACTTTACAAAACTAATTAACTAATACAAATAATTCA	CTAAATATTACTACACTTTACGAAACTAATTAACTAATACGAATAATTCG	I	A	Red	NA	NA	NA	NA	NA	NA	chr11:110581839-110583883	S_Shore	ACCCGCGTTGAGCTGAGTGTTGCTGCACTTTGCGGGGCTGGTTGACTGGTACGGATGATT[CG]GTAGATGGCATTCTTCCCTTGGAGTCAGGACTAGAGAAGCAGTGGCGGATTAGTGAGGAA	CTGAGTGTTGCTGCACTTTGCGGGGCTGGTTGACTGGTACGGATGATTCG	ARHGAP20;ARHGAP20;ARHGAP20;ARHGAP20;ARHGAP20	NM_001258415;NM_001258417;NM_020809;NM_001258418;NM_001258416	TSS1500;TSS1500;TSS1500;TSS200;TSS200	NA	NA	CDMR	NA	11:110089244-110089372	11:110582890-110584551	Unclassified	ARHGAP20;ARHGAP20;ARHGAP20	ENST00000524756.1;ENST00000260283.4;ENST00000527598.1	TSS1500;TSS1500;TSS200	ARHGAP20;ARHGAP20;ARHGAP20	ENST00000524756.1;ENST00000260283.4;ENST00000527598.1	TSS1500;TSS1500;TSS200	chr11:110582840-110584270	3	NA	NA	NA	NA	NA	NA	NA	0.626305603903147	0.140321281715451	-0.485984322187696
362	chr11	62066715	+	cg18241351	76660556	NA	TCACCTAAAACACAAAACAAAATTCTCACAAAACTACTATCTTATACTCC	NA	II	NA	NA	NA	NA	NA	NA	NA	NA	NA	OpenSea	GCCAGGGCTGCTGCCGTCCATCAATGTCACCTCCTTAGGAATCTCTGCATCTGAGTGGGG[CG]GAGCACAAGACAGCAGCCTTGTGAGAACTCTGCTCTGTGCTCCAGGTGAGTGTTCAGGTA	CACCTGGAGCACAGAGCAGAGTTCTCACAAGGCTGCTGTCTTGTGCTCCG	SCGB1D4	NM_206998	TSS200	NA	NA	NA	NA	NA	NA	NA	SCGB1D4	ENST00000358585.1	TSS200	SCGB1D4	ENST00000358585.1	TSS200	NA	NA	NA	NA	NA	NA	NA	TRUE	NA	0.597839601835312	0.833962407128739	0.236122805293428
363	chr3	108308525	-	cg05888082	80787286	40691974	AAAACCACAAAATTTCAACCTAAAATCCCATAAAAACAAAAAATCTCACA	AAAACCGCGAAATTTCGACCTAAAATCCCGTAAAAACGAAAAATCTCGCG	I	A	Red	rs9810998	0.014976	NA	NA	NA	NA	chr3:108308227-108308604	Island	ACCCTCGTCTGAGAGGCCGCGAGGTTTCGGCCTGAGATCCCGTGAAGGCGAGAAATCTCG[CG]ATTTCTCGGGAGAGGAATCGGTTAGGAGAAGGGGGATTCCTCACTCAGCTGTGCGCTCTG	CGCGAGATTTCTCGCCTTCACGGGATCTCAGGCCGAAACCTCGCGGCCTC	DZIP3;DZIP3;CIP2A	NM_014648;NM_014648;NM_020890	1stExon;5'UTR;TSS200	high-CpG:109791062-109791239	NA	NA	NA	3:109790598-109791476	3:108307498-108309243	Promoter_Associated	DZIP3;DZIP3;KIAA1524;KIAA1524;DZIP3	ENST00000361582.3;ENST00000393969.2;ENST00000487834.1;ENST00000295746.7;ENST00000393969.2	TSS200;1stExon;TSS200;TSS1500;5'UTR	DZIP3;DZIP3;DZIP3;DZIP3;DZIP3;KIAA1524;KIAA1524;KIAA1524;KIAA1524;DZIP3	ENST00000479138.1;ENST00000361582.3;ENST00000393969.2;ENST00000495008.1;ENST00000486815.1;ENST00000461666.1;ENST00000487834.1;ENST00000295746.7;ENST00000468953.1;ENST00000393969.2	TSS1500;TSS200;1stExon;TSS200;TSS200;TSS1500;TSS200;TSS1500;TSS1500;5'UTR	chr3:108307540-108308635	3	NA	NA	NA	NA	NA	TRUE	NA	0.342015277226855	0.0277457974049323	-0.314269479821922
364	chr19	51222118	-	cg23024448	22726280	39704913	ACAAAAAACACCAAAAAACAAAAATCAAAAACAAAAACCAAAAAAACACA	ACGAAAAACACCGAAAAACAAAAATCGAAAACGAAAACCGAAAAAACGCG	I	C	Grn	NA	NA	NA	NA	NA	NA	chr19:51221447-51222704	Island	CCGGGGAGAGGGGCGGGGGGCACCGGGGAGCAGGAGTCGGGGGCGGGAGCCGAGGGGGCG[CG]CCGGCCGGCGGTGTAGGGACTGGAGACCTGGTGGGGACGCAGGGAGCTTGGACAGGGGTG	GCGGGGGGCACCGGGGAGCAGGAGTCGGGGGCGGGAGCCGAGGGGGCGCG				NA	NA	NA	NA	19:55913301-55914986	19:51221593-51223056	Unclassified_Cell_type_specific	SHANK1	ENST00000391814.1	5'UTR	SHANK1	ENST00000391814.1	5'UTR	chr19:51221680-51222735	3	NA	NA	NA	NA	NA	TRUE	NA	0.397960702579111	0.135218617237092	-0.262742085342019
365	chr18	29170604	-	cg18038361	20675263	NA	ATTTATCCATAAACAAAACCACRCATACTAATAAACACACACACACATAC	NA	II	NA	NA	NA	NA	NA	NA	NA	NA	NA	OpenSea	AACCTGCCTTAGTTTATCCATGAACAAAGCCACGCATGCTAGTGGACACACACACACATG[CG]CGTGCGCGCGCACACACACACACACACACATACACACAGAGACTTTGTATGTGAGTAATG	TTTATCCATGAACAAAGCCACGCATGCTAGTGGACACACACACACATGCG	TTR	NM_000371	TSS1500	NA	NA	NA	NA	NA	NA	NA	TTR;TTR	ENST00000237014.3;ENST00000541025.1	TSS1500;TSS1500	TTR;TTR	ENST00000237014.3;ENST00000541025.1	TSS1500;TSS1500	chr18:29170560-29170830	3	NA	NA	NA	NA	NA	TRUE	NA	0.467932921918414	0.695508682548216	0.227575760629802
366	chr10	126706831	-	cg27408262	62690924	NA	AAAATCATCCTTATCAAATACTCCACAATAAACCAAATACAATAACTCAC	NA	II	NA	NA	NA	NA	NA	NA	NA	NA	NA	OpenSea	ATTTCAGATGGGGGATCATCCTTGTCAAATGCTCCACAATAGGCCAGGTGCAGTGGCTCA[CG]CCTGTAATCCCAACACTTTGGGAGGCTGAGGCGGGGGGATCACCTGAGGTCAGGAGTTTG	GGATCATCCTTGTCAAATGCTCCACAATAGGCCAGGTGCAGTGGCTCACG	CTBP2;CTBP2;CTBP2	NM_001329;NM_022802;NM_001083914	Body;Body;Body	NA	NA	NA	TRUE	NA	NA	NA	NA	NA	NA	CTBP2;CTBP2	ENST00000493552.1;ENST00000460976.1	3'UTR;3'UTR	NA	NA	NA	NA	NA	NA	NA	TRUE	NA	0.520151719877651	0.745210380924375	0.225058661046724
367	chr5	1887307	-	cg12039072	3605166	18642264	AACAACTAATAAAAACATTTCCAAACAAAACACCTAACAAACAAAACACA	GACAACTAATAAAAACATTTCCAAACGAAACACCTAACGAACGAAACGCG	I	C	Grn	NA	NA	NA	NA	NA	NA	chr5:1881924-1887743	Island	CGGGGAGCCGGCGACAACTAATGGAGACATTTCCAGGCGGAGCACCTGGCGAGCGGAGCG[CG]CCGGCGTCCCCAGGCGCCGCGGTCGTCAGCCGAGCCCGCACCGGCGTGACGTGGGCGAGC	GACAACTAATGGAGACATTTCCAGGCGGAGCACCTGGCGAGCGGAGCGCG	CTD-2194D22.4;IRX4;IRX4;IRX4;IRX4	NR_109912;NM_001278633;NM_001278632;NM_001278635;NM_001278634	TSS200;TSS200;TSS200;TSS1500;TSS1500	NA	NA	DMR	NA	5:1938467-1940936	NA	NA	IRX4;IRX4;CTD-2194D22.4;IRX4;IRX4	ENST00000505790.1;ENST00000513692.1;ENST00000514569.1;ENST00000505790.1;ENST00000513692.1	1stExon;1stExon;TSS200;5'UTR;5'UTR	IRX4;IRX4;CTD-2194D22.4;IRX4;IRX4	ENST00000505790.1;ENST00000513692.1;ENST00000514569.1;ENST00000505790.1;ENST00000513692.1	1stExon;1stExon;TSS200;5'UTR;5'UTR	chr5:1886825-1888215	3	NA	NA	NA	NA	NA	NA	NA	0.356768657696514	0.0435281016414563	-0.313240556055058
368	chr3	43732329	-	cg24822001	12618546	92790886	CATACTAACTAAAAATAACAAACACAAAACCAAAAACAAAACCACACACA	CATACTAACTAAAAATAACGAACGCAAAACCGAAAACAAAACCGCGCACG	I	C	Grn	NA	NA	NA	NA	NA	NA	chr3:43731998-43733108	Island	GGAGAACTAGTGCATGCTGGCTGGGGATGGCGGACGCAAAGCCGGAGGCAAGGCCGCGCA[CG]CGCAAACGCGGGCGCGCCGCCGGGCCGTGCTAGTGCGCGGAAGACGCATGCGCTGGCGGC	CATGCTGGCTGGGGATGGCGGACGCAAAGCCGGAGGCAAGGCCGCGCACG	ABHD5	NM_016006	TSS200	NA	NA	NA	NA	3:43707204-43708139	3:43731735-43733858	Promoter_Associated	ABHD5	ENST00000458276.2	TSS200	ABHD5;ABHD5;ABHD5;ABHD5;ABHD5;ANO10;ANO10;ANO10;ANO10;ANO10	ENST00000454293.1;ENST00000456453.1;ENST00000458276.2;ENST00000486764.1;ENST00000013894.2;ENST00000428831.1;ENST00000436073.1;ENST00000439141.1;ENST00000413397.1;ENST00000495772.1	TSS1500;5'UTR;TSS200;TSS200;TSS200;TSS200;TSS200;5'UTR;5'UTR;3'UTR	chr3:43731845-43732535	3	NA	NA	NA	NA	NA	TRUE	NA	0.282954922918199	0.0421687533035452	-0.240786169614654
369	chr1	76261299	+	cg20932762	85707258	NA	TAAACCCCTAAAATAATTATACTCATTTTAAACCAAACRTAATAACTCAC	NA	II	NA	NA	rs76818245	0.026358	NA	NA	NA	NA	chr1:76262536-76262903	N_Shore	GAGACCAGCCTGACCTTGTGATCCACCCACCTCGGCCTCCCAAAGTGCTGGGATTACAGG[CG]TGAGCCACCACGCCTGGCCTAAAATGAGTACAATCACTCTAGGGGTTTACAGTTTTGGTG	AAACCCCTAGAGTGATTGTACTCATTTTAGGCCAGGCGTGGTGGCTCACG	MSH4	NM_002440	TSS1500	NA	NA	NA	NA	NA	NA	NA	MSH4	ENST00000263187.3	TSS1500	MSH4	ENST00000263187.3	TSS1500	NA	NA	chr1:76257772-76264127	6	chr1:76249783-76268203	6	NA	TRUE	NA	0.547580939078277	0.814538558150499	0.266957619072222
370	chr5	172359526	-	cg25989216	62788141	14617242	CAATTTATAAAAACAAAAATAACAAACAACAATACTCCTACCAATACACA	CGATTTATAAAAACAAAAATAACAAACAACGATACTCCTACCAATACACG	I	A	Red	NA	NA	NA	NA	NA	NA	NA	OpenSea	AGATTGTGCCCACGGTTTATGAGGACAAGAGTGGCAAGCAGCGGTACTCCTACCAGTACA[CG]GTGGCCAACAAGGTGCGCGGGCGGTGGCTGGGCCGAGCTGTGTGCGGCGGCGCCCTCTGC	CGGTTTATGAGGACAAGAGTGGCAAGCAGCGGTACTCCTACCAGTACACG	ERGIC1	NM_001031711	Body	NA	NA	NA	TRUE	5:172292132-172292185	5:172359248-172360680	Unclassified	ERGIC1	ENST00000393784.3	ExonBnd	ERGIC1;ERGIC1;ERGIC1;ERGIC1	ENST00000523650.1;ENST00000393784.3;ENST00000520399.1;ENST00000523215.1	5'UTR;ExonBnd;5'UTR;TSS1500	chr5:172359225-172359695	3	NA	NA	NA	NA	NA	TRUE	NA	0.26155964430477	0.0507016252280129	-0.210858019076757
371	chr19	47291626	-	cg00782174	93764529	NA	AATAACRAAAATCTACAAAAAACTAAATTCTAATAACRCAAATCCCRAAC	NA	II	NA	NA	NA	NA	NA	NA	NA	NA	chr19:47290585-47291983	Island	GAGTGCCCCCAGATGGCGGAGGTCTGCAGGAGGCTAGGTTCTGGTGGCGCAGATCCCGGA[CG]CCTGGATCCGGGAGGCGGGGACCCGGGCTGCCTGGGTCTTGGACACTGAGGGCTGGGATG	ATGGCGGAGGTCTGCAGGAGGCTAGGTTCTGGTGGCGCAGATCCCGGACG	SLC1A5;SLC1A5;SLC1A5	NM_005628;NM_005628;NM_001145144	1stExon;5'UTR;TSS1500	NA	NA	NA	NA	19:51982478-51984031	19:47290411-47292342	Promoter_Associated	SLC1A5;SLC1A5;SLC1A5;SLC1A5;SLC1A5	ENST00000542575.1;ENST00000306894.4;ENST00000412532.1;ENST00000542575.1;ENST00000306894.4	1stExon;1stExon;TSS1500;5'UTR;5'UTR	SLC1A5;SLC1A5;SLC1A5;SLC1A5;SLC1A5	ENST00000542575.1;ENST00000306894.4;ENST00000412532.1;ENST00000542575.1;ENST00000306894.4	1stExon;1stExon;TSS1500;5'UTR;5'UTR	chr19:47290485-47291775	3	NA	NA	NA	NA	TRUE	TRUE	NA	0.474144646300591	0.201817817003191	-0.2723268292974
372	chr6	29477026	+	cg19371599	26640834	NA	AACACCTTAACCAATCAAAATAATATACTAACACAATTACTAATTCTCAC	NA	II	NA	NA	NA	NA	NA	NA	NA	NA	NA	OpenSea	AAGGTGACCCAGGGAAGCAGAATTGTTCTCCTCCTCAGGCAGATAGCTCCTGGGGACTGG[CG]TGAGAATTAGCAACTGTGCCAGCACATCACTTTGATTGGTCAAGGTGCCCCTTGCTGCCT	GCACCTTGACCAATCAAAGTGATGTGCTGGCACAGTTGCTAATTCTCACG				NA	chr6:29477023-29477023	NA	NA	NA	NA	NA	XXbac-BPG13B8.10	ENST00000436804.1	5'UTR	XXbac-BPG13B8.10	ENST00000436804.1	5'UTR	NA	NA	NA	NA	chr6:29476975-29477501	6	NA	NA	NA	0.621378682827487	0.909979779212643	0.288601096385156
373	chr18	32621748	+	cg16317961	56744176	NA	AATACAAACCCAACATAACACATAAAAACAAATACCAAATAATCACAACC	NA	II	NA	NA	NA	NA	NA	NA	NA	NA	chr18:32621215-32621689	S_Shore	CGTTATATAATGGAGCAGACACTGCCTGCGACCCCTGCTGCAGGCATGCATTTGTGAAGG[CG]GTTGTGATTATTTGGTATCTGTTTCCATGTGTCATGTTGGGTTTGCATTGAGGCTCCGCG	ATGCAAACCCAACATGACACATGGAAACAGATACCAAATAATCACAACCG	MAPRE2;MAPRE2;MAPRE2;MAPRE2	NM_014268;NR_026570;NM_001143826;NM_001143827	Body;Body;5'UTR;Body	NA	NA	NA	NA	NA	NA	NA	MAPRE2	ENST00000413393.1	5'UTR	MAPRE2	ENST00000413393.1	5'UTR	chr18:32621505-32623110	3	NA	NA	NA	NA	TRUE	TRUE	NA	0.494707045725075	0.288042490973055	-0.20666455475202
374	chr9	86602511	-	cg05221180	95682481	NA	TAAATTTTAATAAACAAATAACAATCATATAACCACCAACCACCACCATC	NA	II	NA	NA	NA	NA	NA	NA	NA	NA	NA	OpenSea	GAGTATAGTTCTGAGTTTTGATAAACAGATAACAGTCATGTAACCACCAACCACCACCAT[CG]TCATGTTATAGAACAATTCCATCACCCCAAAAATTTTCTTTTGCCCCTTGTAGTCAACCT	GAGTTTTGATAAACAGATAACAGTCATGTAACCACCAACCACCACCATCG	RMI1	NM_024945	5'UTR	NA	NA	NA	NA	NA	NA	NA	RMI1	ENST00000325875.3	5'UTR	RMI1;RMI1	ENST00000445877.1;ENST00000325875.3	5'UTR;5'UTR	NA	NA	NA	NA	chr9:86601093-86603324	6	NA	NA	NA	0.647925898495272	0.873046572503809	0.225120674008536
375	chr19	45393916	-	cg22024783	68756520	14621268	AATTCTCCCAAAACACTCTAAAAAAAACCAACACTTCCAATTTTAAATCA	AATTCTCCCGAAACACTCTAAAAAAAACCAACACTTCCGATTTTAAATCG	I	A	Red	NA	NA	NA	NA	NA	NA	chr19:45393833-45394992	Island	AGAACAGATTAGAATTCTCCCGAGGCACTCTGGGAAGGGCCAGCACTTCCGGTTTTAGGT[CG]GCTACTCCGAACCAGAGGTGGGGTGGGGGCCCGGCTGCCGCGGTGCCTGGTGGGACGCGA	AATTCTCCCGAGGCACTCTGGGAAGGGCCAGCACTTCCGGTTTTAGGTCG	TOMM40;TOMM40;TOMM40	NM_006114;NM_001128916;NM_001128917	TSS1500;TSS1500;TSS1500	NA	NA	NA	NA	19:50085453-50086832	19:45393379-45395688	Promoter_Associated	TOMM40	ENST00000252487.4	TSS1500	TOMM40	ENST00000252487.4	TSS1500	chr19:45393660-45394535	3	NA	NA	NA	NA	NA	TRUE	NA	0.506759083132143	0.0431909881388901	-0.463568094993253
376	chr10	127506329	+	cg04754212	9716442	NA	ACACAAACTTTAAAACCAAACTAATTAAATATAAATCCCAACTCTACCAC	NA	II	NA	NA	NA	NA	NA	NA	NA	NA	NA	OpenSea	GCTTAGGAAGAAGCTGAGGTGTACAGAGGATGACACTCATCCAAAGTCTCAGAATTGCTA[CG]TGGCAGAGCTGGGATTCACACCCAACCAGTCTGGCTCCAAAGTCTGTGCTTTTAACCCCC	CGTGGCAGAGCTGGGATTCACACCCAACCAGTCTGGCTCCAAAGTCTGTG	UROS	NM_000375	5'UTR	NA	NA	NA	NA	NA	NA	NA	UROS;UROS;UROS;UROS	ENST00000368774.1;ENST00000368778.3;ENST00000368797.4;ENST00000368786.1	5'UTR;5'UTR;5'UTR;TSS1500	UROS;UROS;UROS;UROS;UROS	ENST00000368774.1;ENST00000368778.3;ENST00000368797.4;ENST00000420761.1;ENST00000368786.1	5'UTR;5'UTR;5'UTR;5'UTR;TSS1500	NA	NA	NA	NA	chr10:127502400-127506440	6	NA	NA	NA	0.561537210154607	0.781570257136114	0.220033046981507
377	chr3	179041226	-	cg27614445	22612288	51611158	AAAACTCCCTTTATACAAAAACTCTACCTTCATTATATAACAAAATAACA	GAAACTCCCTTTATACGAAAACTCTACCTTCGTTATATAACGAAATAACG	I	T	Red	NA	NA	NA	NA	NA	NA	chr3:179040466-179041632	Island	GCGGGAGAGACCGGAGCTCCCTTTATACGGAAACTCTGCCTTCGTTATATGGCGGGATGG[CG]TTCCCCTCCCCCATCCCGAAGGCAGTTCCACCCCCTGCGCAGGACGCCTTGGCCGGGCTC	CGCCATCCCGCCATATAACGAAGGCAGAGTTTCCGTATAAAGGGAGCTCC	ZNF639	NM_016331	TSS1500	high-CpG:180523374-180524079	NA	NA	NA	3:180522961-180524319	3:179039810-179041247	Promoter_Associated	ZNF639;ZNF639	ENST00000326361.3;ENST00000496856.1	TSS1500;5'UTR	ZNF639;ZNF639;ZNF639;ZNF639	ENST00000326361.3;ENST00000496856.1;ENST00000491818.1;ENST00000481587.1	TSS1500;5'UTR;5'UTR;5'UTR	chr3:179040965-179041670	3	NA	NA	NA	NA	NA	TRUE	NA	0.427587672265192	0.0637967405861924	-0.363790931678999
378	chr11	68779817	+	cg13734833	39800110	3767349	ACTCTATATCTAAAAAAACAAAACAAACCCCTCTAATAACAACACAAACA	ACTCTATATCTAAAAAAACGAAACAAACCCCTCTAATAACGACACAAACG	I	A	Red	NA	NA	NA	NA	NA	NA	chr11:68778569-68778851	S_Shore	TCCATCCCACCATGACCCAGCCCCGACGCCGCTGGGGCTGTCCCAGCCCCTCTCCTTAGC[CG]CTTGTGCCGCCATCAGAGGGGCCTGTCTCGCTCCCCCAGACACAGAGCCTCTGTTTTCCT	GCTCTGTGTCTGGGGGAGCGAGACAGGCCCCTCTGATGGCGGCACAAGCG	MRGPRF;MRGPRF	NM_001098515;NM_145015	5'UTR;5'UTR	NA	NA	NA	NA	NA	NA	NA	RP11-554A11.6;RP11-554A11.6;RP11-554A11.6;MRGPRF;MRGPRF;MRGPRF;RP11-554A11.6	ENST00000569428.1;ENST00000538407.2;ENST00000569432.1;ENST00000421543.2;ENST00000441623.1;ENST00000309099.6;ENST00000569432.1	TSS200;TSS200;1stExon;5'UTR;5'UTR;5'UTR;5'UTR	RP11-554A11.6;RP11-554A11.6;RP11-554A11.6;MRGPRF;MRGPRF;MRGPRF;RP11-554A11.6	ENST00000569428.1;ENST00000538407.2;ENST00000569432.1;ENST00000421543.2;ENST00000441623.1;ENST00000309099.6;ENST00000569432.1	TSS200;TSS200;1stExon;5'UTR;5'UTR;5'UTR;5'UTR	chr11:68779480-68781115	3	NA	NA	NA	NA	NA	TRUE	NA	0.618192551690642	0.408046026383089	-0.210146525307553
379	chr10	104179492	-	cg20683565	70781588	47712532	TACTAAAAAAAACAACACCAAATTTATCACACTACACAAACACAAAAACA	TACTAAAAAAAACAACGCCAAATTTATCGCACTACGCAAACGCAAAAACG	I	C	Grn	NA	NA	NA	NA	NA	NA	chr10:104178528-104179548	Island	GACTCCGCGTGGTGCTGAAGGGGACAGCGCCAGATTTGTCGCACTGCGCAGGCGCAGAGG[CG]CGAACAAAGAGGGGAGGGGGACGAGGCGCGCGGCCGGAGGTGGTGCGCGCTCACGTGGCT	CGCCTCTGCGCCTGCGCAGTGCGACAAATCTGGCGCTGTCCCCTTCAGCA	FBXL15;PSD	NM_024326;NM_002779	TSS200;TSS1500	high-CpG:104169427-104169495	NA	NA	NA	10:104168519-104170284	10:104179024-104179937	Promoter_Associated_Cell_type_specific	PSD;PSD;FBXL15;PSD;FBXL15;FBXL15;PSD	ENST00000492902.1;ENST00000406432.1;ENST00000481808.1;ENST00000020673.5;ENST00000224862.3;ENST00000369956.2;ENST00000541902.1	3'UTR;5'UTR;5'UTR;TSS1500;TSS200;TSS200;TSS200	PSD;PSD;FBXL15;FBXL15;FBXL15;FBXL15;PSD;FBXL15;FBXL15;PSD;PSD;PSD	ENST00000492902.1;ENST00000406432.1;ENST00000440407.1;ENST00000432590.1;ENST00000481808.1;ENST00000425536.1;ENST00000020673.5;ENST00000457067.1;ENST00000369956.2;ENST00000541902.1;ENST00000472685.1;ENST00000466551.1	3'UTR;5'UTR;TSS1500;5'UTR;5'UTR;TSS1500;TSS1500;TSS200;TSS200;TSS200;TSS200;TSS200	chr10:104179340-104179775	3	NA	NA	NA	NA	NA	TRUE	NA	0.267121714968072	0.0338764847534696	-0.233245230214603
380	chr20	56012805	+	cg23348269	21700119	NA	TACTATCCTACTAATACAACTACTATAATATCAAAAACCTCTAAACAACC	NA	II	NA	NA	NA	NA	NA	NA	NA	NA	NA	OpenSea	TTCTGCTCGGTCACCCTCAGTGTGGTGTCTTTCAGTTGCTTCATGGTCACGAAGTGGCTG[CG]GCTGCTCAGAGGCTCCTGACATCACAGCAGCTGCACCAGCAGGACAGCAGGGAGAGGGCT	CGGCTGCTCAGAGGCTCCTGACATCACAGCAGCTGCACCAGCAGGACAGC				NA	NA	NA	NA	NA	NA	NA	NA	NA	NA	NA	NA	NA	chr20:56012720-56013090	3	NA	NA	NA	NA	NA	NA	NA	0.681526592182804	0.458168718610941	-0.223357873571863
381	chr5	110702850	-	cg05797914	95782495	NA	TAATTTACCTAATATCTTAATCCATTTTCTATTACTATAAACAAAATACC	NA	II	NA	NA	NA	NA	NA	NA	NA	NA	NA	OpenSea	TGCTGTCAATTTAGTTTACCTGGTGTCTTAGTCCATTTTCTGTTGCTATAAACAGAATAC[CG]CATTCTAGATAATAAACAGAAATGTATTTGACTCATAGTTCTGGAAGGGGGTCATCCCAT	AGTTTACCTGGTGTCTTAGTCCATTTTCTGTTGCTATAAACAGAATACCG	CAMK4	NM_001744	Body	NA	NA	NA	NA	NA	NA	NA	NA	NA	NA	CAMK4;CAMK4;CAMK4	ENST00000509408.1;ENST00000502916.1;ENST00000505763.1	5'UTR;5'UTR;5'UTR	NA	NA	chr5:110702696-110703498	4	chr5:110702607-110703485	6	NA	NA	NA	0.814136915722458	0.576154757678984	-0.237982158043474
382	chr15	35262789	+	cg11062168	35770874	NA	CCAACTTCAAATAATTATTCTCCTAAATCCRAATAACTAAAACTACAAAC	NA	II	NA	NA	rs116244993	0.015974	NA	NA	NA	NA	chr15:35261686-35262124	S_Shore	CTAACATGGTGAAAACCCATCTCTACTAAAAAACAAAATTTAGCCGGGCGTGGTGGCGCG[CG]CCTGTAGTTCCAGCTACTCGGATTCAGGAGAATAATCACTTGAAGCTGGGAGGCGGAGGT	CAGCTTCAAGTGATTATTCTCCTGAATCCGAGTAGCTGGAACTACAGGCG	AQR	NM_014691	TSS1500	NA	NA	NA	NA	NA	NA	NA	AQR	ENST00000156471.5	TSS1500	AQR;AQR	ENST00000543879.2;ENST00000156471.5	TSS1500;TSS1500	NA	NA	NA	NA	NA	NA	NA	TRUE	NA	0.423795993043736	0.716831058171764	0.293035065128029
383	chr5	72416000	+	cg18800060	92711543	31606538	CCTAAAACCCAATTCTATAAAAACACAAAAAAACAACAACATAAAAAACA	CCTAAAACCCAATTCTATAAAAACGCGAAAAAACGACGACGTAAAAAACG	I	C	Grn	rs191185406	0.015775	NA	NA	NA	NA	chr5:72415611-72416766	Island	GTTCGGCCTGGGCCGCAACCACGAAGGAGGCGGTGGAGGCGGGGGCCGGCGCTTCCTCCG[CG]CCCCCCACGCCGCCGCTCTCTCGCGCCCCTATAGAACTGGGCCTCAGGCCTCGAGGGGGA	CGCCCCCCACGCCGCCGCTCTCTCGCGCCCCTATAGAACTGGGCCTCAGG	TMEM171;TMEM171	NM_173490;NM_001161342	TSS1500;TSS1500	NA	NA	NA	NA	5:72451326-72452494	NA	NA	TMEM171;TMEM171	ENST00000287773.5;ENST00000454765.2	TSS1500;TSS200	TMEM171;TMEM171	ENST00000287773.5;ENST00000454765.2	TSS1500;TSS200	NA	NA	chr5:72414984-72417437	6	NA	NA	NA	NA	NA	0.423381021994505	0.0319965921371186	-0.391384429857386
384	chr3	12525808	-	cg10676442	3748148	13737127	AATCATTCTAACTTCCATACAATCCTACAAAAAACAACAAAACACACACA	AATCGTTCTAACTTCCGTACAATCCTACAAAAAACAACAAAACGCGCACG	I	C	Grn	NA	NA	NA	NA	NA	NA	chr3:12525749-12526346	Island	TGCGTCTTGCAGGATCGTTCTGGCTTCCGTACAATCCTGCAGAGAGCAGCAAAGCGCGCA[CG]CAGCCTCCGCCTCATACTCCGCAGTGGCAGAGCTGGCGCACAGAACACCCGCCAGCCGGC	GATCGTTCTGGCTTCCGTACAATCCTGCAGAGAGCAGCAAAGCGCGCACG	TSEN2;TSEN2;TSEN2;TSEN2;TSEN2	NM_001145393;NM_001145394;NM_001145392;NM_025265;NM_001145395	TSS200;TSS200;TSS1500;TSS1500;TSS1500	NA	NA	NA	NA	3:12500641-12501487	3:12525229-12526485	Promoter_Associated	TSEN2;TSEN2;TSEN2;TSEN2;TSEN2	ENST00000444864.1;ENST00000537959.1;ENST00000314571.7;ENST00000383797.5;ENST00000402228.3	TSS1500;TSS1500;TSS200;TSS200;TSS200	TSEN2;TSEN2;TSEN2;TSEN2;TSEN2	ENST00000444864.1;ENST00000537959.1;ENST00000446004.1;ENST00000383797.5;ENST00000402228.3	TSS1500;TSS1500;TSS200;TSS200;TSS200	chr3:12525720-12525995	3	NA	NA	NA	NA	NA	TRUE	NA	0.376837444258324	0.0596733357841267	-0.317164108474197
385	chr5	171710907	+	cg24126247	2674847	37738859	ATAAACCAACCCTAACCTAACAAAACTAAACCAAAAACAAAAACAACACA	ATAAACCAACCCTAACCTAACGAAACTAAACCGAAAACGAAAACGACGCG	I	C	Grn	NA	NA	NA	NA	NA	NA	chr5:171711372-171711583	N_Shore	CTTCCTCCGCGCCCACTTCTACCTCAACCCCCGGGCCGCCCGCCCGGCAGGCCTGGCCCG[CG]CGCCGCCCTCGCCTTCGGCTCAGCCCCGCCAGGCCAGGGCTGGCCCATCCCGGGCGGGCC	CGCGCCGCCCTCGCCTTCGGCTCAGCCCCGCCAGGCCAGGGCTGGCCCAT	UBTD2	NM_152277	TSS200	high-CpG:171643354-171643730	NA	NA	NA	5:171642555-171644315	5:171710369-171711277	Promoter_Associated	UBTD2;UBTD2	ENST00000393792.2;ENST00000393792.2	1stExon;5'UTR	UBTD2;UBTD2	ENST00000393792.2;ENST00000393792.2	1stExon;5'UTR	chr5:171710720-171710955	3	NA	NA	NA	NA	NA	TRUE	NA	0.391102343460841	0.125821017725551	-0.26528132573529
386	chr1	24645380	+	cg27298252	79617378	NA	AATAACTTCTTTTAATTCTTAAAATAACCTACCRTAATAAATTTATTATC	NA	II	NA	NA	NA	NA	NA	NA	NA	NA	chr1:24648202-24648985	N_Shelf	CTCTCTGGCCTCCATTTCCTCCCTCATCTGTAAAATATGTGTTGAAGAGGAAGGGGGAAG[CG]ATAATAAATCTACCACGGTAGGTTACTTTAAGAACCAAAAGAAGTCACTTGAGTAACTGC	GTGACTTCTTTTGGTTCTTAAAGTAACCTACCGTGGTAGATTTATTATCG	GRHL3	NM_198173	TSS1500	NA	NA	NA	TRUE	NA	NA	NA	GRHL3;GRHL3;GRHL3;GRHL3;GRHL3;RP11-10N16.3;RP11-10N16.3	ENST00000361548.4;ENST00000342072.4;ENST00000350501.5;ENST00000530984.1;ENST00000356046.2;ENST00000446220.1;ENST00000437965.1	TSS1500;TSS1500;TSS1500;TSS1500;TSS1500;3'UTR;3'UTR	GRHL3;GRHL3;GRHL3;GRHL3;GRHL3;GRHL3;RP11-10N16.3;RP11-10N16.3	ENST00000361548.4;ENST00000342072.4;ENST00000350501.5;ENST00000530984.1;ENST00000356046.2;ENST00000524724.1;ENST00000446220.1;ENST00000437965.1	TSS1500;TSS1500;TSS1500;TSS1500;TSS1500;TSS1500;3'UTR;3'UTR	NA	NA	NA	NA	chr1:24644461-24650188	6	NA	TRUE	NA	0.533833095683407	0.290578426940976	-0.243254668742431
387	chr12	56478329	+	cg17843101	61757837	38737220	AAACAAAATCTCACTCTATTACAAATAACACAATCTCACTCACTACAACA	AAACAAAATCTCGCTCTATTACGAATAACACAATCTCGCTCACTACAACG	I	T	Red	NA	NA	NA	NA	NA	NA	chr12:56472792-56474393	S_Shelf	CTGTAGTCCCAGCTACTTGGAGGGCTGAGGTGGGAGGATTGCTTGAGCCCAGGAGTTTGA[CG]CTGCAGTGAGCGAGATTGTGCCACTCGTAACAGAGCGAGACCCTGTCTCACCAAAAAAAA	CGCTGCAGTGAGCGAGATTGTGCCACTCGTAACAGAGCGAGACCCTGTCT	ERBB3;ERBB3	NM_001005915;NM_001982	Body;Body	NA	NA	NA	NA	NA	NA	NA	ERBB3	ENST00000450146.2	5'UTR	ERBB3;ERBB3	ENST00000450146.2;ENST00000546884.1	5'UTR;5'UTR	NA	NA	NA	NA	NA	NA	NA	TRUE	NA	0.614240248830009	0.840260897318421	0.226020648488412
388	chr10	453118	-	cg01409593	27612949	41670248	TTTCTCCATTACAATCCCCATCTAAACAAATCAACTCTAACCAAACAACA	TTTCTCCATTACAATCCCCGTCTAAACAAATCGACTCTAACCAAACAACG	I	A	Red	rs7068976	0.370807	NA	NA	NA	NA	NA	OpenSea	TGCGTGAATCACTTTCTCCATTGCAATCCCCGTCTAGACAAATCGGCTCTGGCCAGGCAG[CG]GGCAAGGTGAACTGTTGGGTAGTTACGCTCGCAGGAACGGAATCACGCAATACCTGTTTT	TTTCTCCATTGCAATCCCCGTCTAGACAAATCGGCTCTGGCCAGGCAGCG	DIP2C	NM_014974	Body	NA	NA	NA	NA	10:443060-443166	NA	NA	NA	NA	NA	NA	NA	NA	NA	NA	NA	NA	NA	NA	NA	TRUE	NA	0.7413280944485	0.954182154794943	0.212854060346443
389	chr9	116638281	-	cg09792098	15637291	70702914	AAAAAACAAATATACCACAACACTAAAACTAACAAACAAAAAAACAAACA	AAAAAACGAATATACCGCGACACTAAAACTAACGAACGAAAAAACGAACG	I	C	Grn	NA	NA	NA	NA	NA	NA	chr9:116638594-116638974	N_Shore	CGGGAAAGTTTGGGGGGGCGGGTGTGCCGCGGCACTGGGGCTGGCGGACGGGAGGGCGGG[CG]CGCCCCTGGACCGGCCGGCTTTGTGTGCCACGCGGAGGCCGGCAGCGCGGAGGCCGAGGC	CGCCCGCCCTCCCGTCCGCCAGCCCCAGTGCCGCGGCACACCCGCCCCCC	ZNF618	NM_133374	TSS1500	NA	NA	NA	NA	9:115677906-115678795	9:116638100-116639344	Unclassified_Cell_type_specific	ZNF618	ENST00000374126.5	TSS1500	ZNF618;ZNF618;ZNF618	ENST00000374126.5;ENST00000452710.1;ENST00000481558.1	TSS1500;TSS1500;TSS1500	chr9:116637900-116638455	3	NA	NA	NA	NA	NA	NA	NA	0.374002281765583	0.0718003348048468	-0.302201946960737
390	chr7	1102138	+	cg23657099	79639559	95740522	TTACTCCTTCACCAACAACCAAAATACTCCCTCTACTACCATTTAAAACA	TTACTCCTTCGCCAACAACCAAAATACTCCCTCTACTACCGTTTAAAACG	I	T	Red	NA	NA	NA	NA	NA	NA	chr7:1105259-1105974	N_Shelf	CCAATCACCCAGGAGTGGTTCCACTTCACACACGCCCGGCACGCAAACCATGTCTCCACA[CG]TCTCAAACGGTAGCAGAGGGAGTACCTTGGCTGCTGGCGAAGGAGTAAGCCACGCGGGCT	TTACTCCTTCGCCAGCAGCCAAGGTACTCCCTCTGCTACCGTTTGAGACG	C7orf50;C7orf50;C7orf50	NM_001134395;NM_032350;NM_001134396	Body;Body;Body	NA	chr7:1101900-1101900	NA	NA	7:1068636-1068753	7:1101870-1102275	Unclassified_Cell_type_specific	C7orf50	ENST00000488073.1	3'UTR	C7orf50	ENST00000488073.1	3'UTR	chr7:1101965-1102235	3	NA	NA	NA	NA	NA	TRUE	NA	0.379768473616621	0.0477134775099416	-0.332054996106679
391	chr10	2666743	+	cg26547526	92723125	18745158	TATTCCTATTAAAAAACATAAAAAAAATCTACAAAACAACTCAAACAACA	TATTCCTATTAAAAAACATAAAAAAAATCTACAAAACGACTCGAACAACG	I	A	Red	NA	NA	NA	NA	NA	NA	NA	OpenSea	GGTCAAGGCCCAGGCCCTGCCTTCCAGGGTCCCCTCCGAACTCCAGGCTGGTGCAGTGGC[CG]CTGCTCGAGCCGCTTTGCAGACTTCCTTTATGCCCTCCAACAGGAACAAAGCAAAAAAGT	TGTTCCTGTTGGAGGGCATAAAGGAAGTCTGCAAAGCGGCTCGAGCAGCG				NA	NA	NA	NA	10:2656719-2656756	NA	NA	NA	NA	NA	NA	NA	NA	NA	NA	NA	NA	NA	NA	NA	TRUE	NA	0.640295219289969	0.921633959002638	0.281338739712669
392	chr8	74206317	+	cg08869036	13604250	74791110	CAAAAAAACAACCAAAAATAACTTCAAATTACAACTAACCATTTAAAACA	CGAAAAAACGACCAAAAATAACTTCGAATTACAACTAACCGTTTAAAACG	I	T	Red	NA	NA	NA	NA	NA	NA	chr8:74206223-74208179	Island	GACCGCAGGCAAGCACCGCGGCGACGGTTCCAGCCAGGAAAATGAGAGCCTCTTGGGCCA[CG]TTCCAAACGGCTAGCTGCAATTCGAAGTCACTTTTGGCCGCCCTCCCGGCTCCCTGCCGC	CGGGAGGGCGGCCAAAAGTGACTTCGAATTGCAGCTAGCCGTTTGGAACG	RDH10;RPL7	NM_172037;NM_000971	TSS1500;TSS1500	NA	NA	NA	NA	8:74368666-74370733	8:74205758-74206652	Promoter_Associated	RPL7;RPL7;RDH10;RPL7;RPL7;RPL7	ENST00000396465.1;ENST00000396466.1;ENST00000240285.5;ENST00000396467.1;ENST00000396465.1;ENST00000352983.2	5'UTR;5'UTR;TSS1500;TSS1500;1stExon;TSS200	RPL7;RPL7;RDH10;RPL7;RPL7;RPL7;RPL7;RPL7;RDH10	ENST00000396465.1;ENST00000396466.1;ENST00000240285.5;ENST00000435330.1;ENST00000431653.1;ENST00000396467.1;ENST00000396465.1;ENST00000352983.2;ENST00000518870.1	5'UTR;5'UTR;TSS1500;TSS1500;TSS1500;TSS1500;1stExon;TSS200;TSS1500	chr8:74205425-74207435	3	NA	NA	NA	NA	NA	NA	NA	0.285430736491067	0.0169644684518501	-0.268466268039217
393	chr15	45328217	+	cg26398510	26628983	NA	TAAATATTACAACTCTTAAACCAACRTTTCTACAATTATTTATTCCTCCC	NA	II	NA	NA	NA	NA	NA	NA	NA	NA	NA	OpenSea	TAACACTCACGGCGAAGGTCTACAGCTTCACTCCTGAAGCCAGGGAGACCACGAACCCAC[CG]GGAGGAACAAACAACTGCAGAAACGCTGGCTTAAGAGCTGTAACACTCACCGCGAAGGTC	CGGGAGGAACAAACAACTGCAGAAACGCTGGCTTAAGAGCTGTAACACTC	SORD	NM_003104	Body	NA	NA	NA	NA	15:43115266-43115666	NA	NA	SORD	ENST00000558580.1	TSS1500	SORD	ENST00000558580.1	TSS1500	NA	NA	NA	NA	NA	NA	NA	TRUE	NA	0.177368885108059	0.446110294080344	0.268741408972285
394	chr4	152249812	-	cg02402209	14698896	NA	AACAACAATAATTATTTAAAAACCCAATTAAACCRAATACAATAACTCAC	NA	II	NA	NA	NA	NA	NA	NA	NA	NA	chr4:152246191-152246940	S_Shelf	AACATATAAAAAACAACAATAGTTGTTTAAAAACCCAATTAGGCCGGGTACAGTGGCTCA[CG]TCTGTAATCCTAGCACTTTGGGAGGCTGTGGCGGGTGGATCAGGAGTTCCAGACCTGCCT	CGTGAGCCACTGTACCCGGCCTAATTGGGTTTTTAAACAACTATTGTTGT				NA	NA	NA	NA	NA	NA	NA	NA	NA	NA	NA	NA	NA	NA	NA	NA	NA	NA	NA	NA	TRUE	NA	0.503211149577144	0.733674637963409	0.230463488386265
395	chr11	93143810	-	cg21115391	4625313	NA	CACTAATCTATATTAAACACCCACTAAATACAAAACACTATTTCCTATTC	NA	II	NA	NA	NA	NA	NA	NA	NA	NA	NA	OpenSea	CGTATGTTAGTCACTGATCTGTATTGAGCACCCACTGGGTACAGAACACTATTTCCTGTT[CG]TGCTAGTTGAGAATAACTTTGAAAGCTTTAGATGGAGATACCAGGTGTTGTTATTTAAAC	ACTGATCTGTATTGAGCACCCACTGGGTACAGAACACTATTTCCTGTTCG	DEUP1	NM_181645	Body	NA	NA	NA	TRUE	NA	NA	NA	NA	NA	NA	CCDC67;CCDC67	ENST00000530862.1;ENST00000529909.1	3'UTR;TSS1500	NA	NA	NA	NA	NA	NA	NA	TRUE	NA	0.521352536434351	0.858289091766679	0.336936555332328
396	chr3	61754981	+	cg14496314	1792592	NA	ACTTTAATAAACTATAACTAAACCAAAATATACTACACTCCAACCTAAAC	NA	II	NA	NA	NA	NA	NA	NA	NA	NA	NA	OpenSea	ATTGTCACCCACAAATGTTTGTTTTTTTTGTTTTTGTTTCCATATAGGGTTTTACTCTGT[CG]CCCAGGCTGGAGTGCAGTATACTTTGGCCCAGTCATAGCCCACTAAAGCCTTGACCTCCT	CGCCCAGGCTGGAGTGCAGTATACTTTGGCCCAGTCATAGCCCACTAAAG	PTPRG	NM_002841	Body	NA	NA	NA	TRUE	NA	NA	NA	PTPRG	ENST00000495879.1	5'UTR	PTPRG	ENST00000495879.1	5'UTR	NA	NA	NA	NA	NA	NA	NA	TRUE	NA	0.524493420635796	0.744252718807395	0.219759298171599
397	chr3	32433310	+	cg00019141	89602334	5600412	ACCCAAAAACCAAATACAAAAAACAAACCAAAAACAAACAAAAACAAACA	ACCCAAAAACCAAATACAAAAAACGAACCGAAAACGAACGAAAACGAACG	I	C	Grn	rs149855043	0.090655	NA	NA	NA	NA	chr3:32433104-32434162	Island	CAGAGGCGGCTCCGCGTCTCCAGCAGCGGGGCAGGGACCCGGGCGCCCCGCCCTCGCCAG[CG]CCCGCCCCCGCCCGCCCCCGGCCCGCCCTCTGTATCTGGCCCCTGGGCAGCTGCCCGGGG	CGCCCGCCCCCGCCCGCCCCCGGCCCGCCCTCTGTATCTGGCCCCTGGGC	CMTM7;CMTM7;CMTM7;CMTM7	NM_181472;NM_138410;NM_181472;NM_138410	5'UTR;5'UTR;1stExon;1stExon	high-CpG:32408155-32408409	NA	NA	NA	3:32408065-32409059	3:32432824-32434688	Promoter_Associated_Cell_type_specific	CMTM7;CMTM7;CMTM7;CMTM7	ENST00000334983.5;ENST00000334983.5;ENST00000349718.4;ENST00000349718.4	5'UTR;1stExon;5'UTR;1stExon	CMTM7;CMTM7;CMTM7;CMTM7;CMTM7;CMTM7	ENST00000465248.1;ENST00000334983.5;ENST00000334983.5;ENST00000454304.2;ENST00000349718.4;ENST00000349718.4	TSS1500;5'UTR;1stExon;TSS200;5'UTR;1stExon	chr3:32432805-32434430	3	NA	NA	NA	NA	NA	NA	NA	0.338069175730133	0.123356650485653	-0.21471252524448
398	chr1	156722147	+	cg13170934	93753955	69780234	AATCTCCTTAACAAAACAATAACTTAAAAAAACAAAATCAAATACACCCA	AATCTCCTTAACAAAACAATAACTTAAAAAAACGAAATCGAATACACCCG	I	A	Red	NA	NA	NA	NA	NA	NA	chr1:156720747-156722069	S_Shore	ACGCTTGAGTTTGGTAGCCAGGAGATGGCCAAGGAGTTGAGGCACAAATTGGCCACCTTC[CG]GGTGCATTCGATCTCGTTTCTCTAAGCTACTGTCTTGCCAAGGAGACTTGGACTCAACGG	CGGGTGCATTCGATCTCGTTTCTCTAAGCTACTGTCTTGCCAAGGAGACT	HDGF;HDGF;HDGF	NM_001126051;NM_004494;NM_001126050	TSS200;TSS1500;1stExon	NA	NA	NA	NA	1:154987237-154988831	1:156721959-156722226	Promoter_Associated	HDGF;HDGF;HDGF;HDGF;HDGF;HDGF;HDGF;PRCC	ENST00000416666.2;ENST00000406805.3;ENST00000537739.1;ENST00000357325.5;ENST00000368206.5;ENST00000368209.5;ENST00000465180.1;ENST00000491853.1	TSS1500;TSS1500;TSS1500;TSS1500;1stExon;TSS200;3'UTR;5'UTR	HDGF;HDGF;HDGF;HDGF;HDGF;HDGF;HDGF;HDGF;HDGF;HDGF;PRCC	ENST00000416666.2;ENST00000495212.1;ENST00000406805.3;ENST00000469145.1;ENST00000537739.1;ENST00000357325.5;ENST00000368206.5;ENST00000368209.5;ENST00000471377.1;ENST00000465180.1;ENST00000491853.1	TSS1500;TSS1500;TSS1500;TSS1500;TSS1500;TSS1500;1stExon;TSS200;TSS200;3'UTR;5'UTR	chr1:156721965-156722375	3	NA	NA	NA	NA	NA	TRUE	NA	0.258644698253779	0.019910280072937	-0.238734418180841
399	chr4	1643073	-	cg16885470	60697247	81736858	TATTCTCAATCTACTCCAAATCCAACTCCCAACAAACCCAAAAAAAAACA	TATTCTCGATCTACTCCAAATCCAACTCCCAACGAACCCGAAAAAAAACG	I	C	Grn	NA	NA	NA	NA	NA	NA	chr4:1645886-1646324	N_Shelf	ACCAGCCTCAGTTGTTCTCGATCTGCTCCAGGTCCAGCTCCCAGCGGGCCCGGGGGAAGA[CG]CCCTCCTCCCCGACACTGTCCCCATCACGGGGGTCCCCGCTGCTCCTGCGGGAGCCATCA	TGTTCTCGATCTGCTCCAGGTCCAGCTCCCAGCGGGCCCGGGGGAAGACG	FAM53A	NM_001013622	Body	NA	NA	NA	NA	4:1612336-1612890	NA	NA	FAM53A	ENST00000489363.1	3'UTR	FAM53A	ENST00000489363.1	3'UTR	NA	NA	chr4:1638046-1644922	6	NA	NA	NA	TRUE	NA	0.629201034399187	0.833111685119634	0.203910650720448
400	chr12	23267824	+	cg01836943	5706923	NA	TAAAAACCTAAATTAACAAATATTCACTACAATTCCTAATACRCAACTAC	NA	II	NA	NA	NA	NA	NA	NA	NA	NA	NA	OpenSea	AAACCCAAAATACTAATGTGAAAATAACTGTTGGTAGGGCAGGCAACAATTTCAAAGAAG[CG]CAGTTGCGTATCAGGAACTGTAGTGAATACTTGCCAATTCAGGTTTCTAGGAAAATGCTG	CGCAGTTGCGTATCAGGAACTGTAGTGAATACTTGCCAATTCAGGTTTCT				NA	NA	NA	TRUE	NA	NA	NA	RP11-114G22.1;RP11-153K16.1	ENST00000540895.1;ENST00000541288.1	5'UTR;5'UTR	RP11-114G22.1;RP11-153K16.1	ENST00000540895.1;ENST00000541288.1	5'UTR;5'UTR	NA	NA	NA	NA	NA	NA	NA	TRUE	NA	0.685703816931829	0.926514349358668	0.240810532426838
401	chr16	87984925	-	cg22885702	78611167	92621462	AAAAAAACCACCTACACATACTCACCAAAAAACCAAACAAAAAAAACACA	AAAAAAACCGCCTACGCATACTCACCAAAAAACCGAACGAAAAAAACGCG	I	C	Grn	NA	NA	NA	NA	NA	NA	chr16:87984401-87985733	Island	GTACCGTCGCGGAAGAAGGCCGCCTGCGCATGCTCACCAGGAGGCCGAGCGGGAAAAGCG[CG]CGCAGCTGGCCTCACTGCCACAGGGGTGCCCCGCCCCCGGGCCCGCGCGCCCAGTGAGCC	AAGAAGGCCGCCTGCGCATGCTCACCAGGAGGCCGAGCGGGAAAAGCGCG	BANP;BANP;BANP;BANP;BANP	NM_001173541;NM_001173539;NM_001173540;NM_017869;NM_079837	TSS200;TSS200;TSS200;TSS200;TSS200	NA	NA	NA	NA	16:86541903-86543268	16:87984227-87986359	Promoter_Associated	BANP;BANP;BANP	ENST00000286122.7;ENST00000479780.2;ENST00000355022.4	TSS200;TSS200;TSS200	BANP;BANP;BANP;BANP;BANP;BANP;BANP;BANP;BANP;BANP;BANP	ENST00000439677.1;ENST00000454563.1;ENST00000459966.1;ENST00000412691.1;ENST00000526460.1;ENST00000485772.1;ENST00000466197.1;ENST00000355022.4;ENST00000569400.1;ENST00000423252.1;ENST00000488074.1	TSS200;TSS200;TSS200;TSS200;TSS200;TSS200;TSS200;TSS200;5'UTR;5'UTR;5'UTR	chr16:87984885-87985235	3	NA	NA	NA	NA	NA	NA	NA	0.312709677182092	0.0364591482452442	-0.276250528936847
402	chr7	5463284	+	cg04571941	10642576	79609122	AAAAAAACTAACTTTTCCAAAAACTACAAAAACCAAACCACAAAAAAACA	AAAAAAACTAACTTTTCCGAAAACTACGAAAACCGAACCGCGAAAAAACG	I	A	Red	NA	NA	NA	NA	NA	NA	chr7:5458503-5469256	Island	CTTTCCTTTTTTTGGTAGAAAACCGCTCCCCGGGCCGAGCGCTCGGCGCGCCAACTCCTC[CG]CCCTCCCGCGGCCCGGCTCCCGCAGCCCCCGGAAAAGCCAGCTTTCCTCCCGCCGAGCTC	CGCCCTCCCGCGGCCCGGCTCCCGCAGCCCCCGGAAAAGCCAGCTTTCCT	TNRC18	NM_001080495	TSS200	NA	NA	NA	NA	7:5429278-5429936	NA	NA	TNRC18;TNRC18	ENST00000399537.4;ENST00000399434.2	TSS200;5'UTR	TNRC18;TNRC18	ENST00000399537.4;ENST00000399434.2	TSS200;5'UTR	chr7:5461225-5464875	3	NA	NA	NA	NA	NA	TRUE	NA	0.38409932301033	0.0591112977692093	-0.324988025241121
403	chr2	70780839	-	cg04361032	82685389	89779392	AAACTCAACAAAAACCAAAAAAAACAAAATATCACACAACACAAAAAACA	AAACTCGACGAAAACCGAAAAAAACAAAATATCGCGCGACGCAAAAAACG	I	C	Grn	NA	NA	NA	NA	NA	NA	chr2:70780049-70781577	Island	CCCCGGAAAGGGGAACTCGGCGGGGACCGGGGGAAGCAGGGTGTCGCGCGGCGCAGGGGG[CG]CCGCAGCCGGCGTACGTACCCAGAGCGAACAGGGCGAGCTGTCCAGCCGAGGGGACCATT	CGCCCCCTGCGCCGCGCGACACCCTGCTTCCCCCGGTCCCCGCCGAGTTC	TGFA;TGFA	NM_003236;NM_001099691	Body;Body	NA	NA	NA	TRUE	2:70633342-70635085	NA	NA	TGFA;TGFA;TGFA	ENST00000444975.1;ENST00000450929.1;ENST00000460808.1	TSS200;TSS1500;3'UTR	TGFA;TGFA;TGFA;TGFA	ENST00000444975.1;ENST00000450929.1;ENST00000460808.1;ENST00000474101.1	TSS200;TSS1500;3'UTR;3'UTR	chr2:70780260-70781535	3	NA	NA	NA	NA	NA	TRUE	NA	0.295767211227061	0.0319007049171101	-0.263866506309951
404	chr8	54137552	-	cg11641410	50639863	NA	TTTTATCCTCATTTCACTAACCAACCAAAAATTCCACTAAAAATAAAAAC	NA	II	NA	NA	NA	NA	NA	NA	NA	NA	NA	OpenSea	TTCTAACTTATTTTTGTCCTCATTTCACTAACCAACCAAAGATTCCACTGAAAATGGAAG[CG]GAGGCCCCTACCACACTTGCACTCCAATCCCTTATGAAATTGACTTACCAATCAAAGATA	TTTGTCCTCATTTCACTAACCAACCAAAGATTCCACTGAAAATGGAAGCG				NA	NA	NA	TRUE	NA	NA	NA	RP11-162D9.3	ENST00000524425.1	5'UTR	RP11-162D9.3	ENST00000524425.1	5'UTR	NA	NA	NA	NA	NA	NA	NA	TRUE	NA	0.5709607629103	0.878560214005544	0.307599451095244
405	chr8	42577254	-	cg04811638	47662176	NA	TTCCTCCTCTTTACATAAAAATCTCTTAATAACCAAACRTAATAACTCAC	NA	II	NA	NA	rs62518207	0.04972	NA	NA	NA	NA	NA	OpenSea	CCTAATCTGATTTCCTCCTCTTTACATAAAGATCTCTTGGTGGCCAGGCGTGGTGGCTCA[CG]CCTGTAATCCTAGCACTTTGGGAAGCCGAGGCGGGTGGATCACTTGAGGTCAGGAATTCG	TCCTCCTCTTTACATAAAGATCTCTTGGTGGCCAGGCGTGGTGGCTCACG	CHRNB3	NM_000749	Body	NA	NA	NA	NA	NA	NA	NA	RP11-412B14.1	ENST00000527318.1	TSS200	RP11-412B14.1	ENST00000527318.1	TSS200	NA	NA	NA	NA	NA	NA	NA	NA	NA	0.570072808089109	0.823398183812308	0.253325375723199
406	chr15	57210852	+	cg14507132	86648138	69741176	ATAAATCTCTTCAAACAAACATTTTTTTCACTAAAACAACCTCACCACCA	ATAAATCTCTTCAAACGAACATTTTTTTCGCTAAAACGACCTCACCACCG	I	C	Grn	NA	NA	NA	NA	NA	NA	chr15:57210226-57212005	Island	GAGGGAAGGGTTAACCCGCGGCTCTTCCCGGCGCGGAGGGATCCGGAGGCGAGCCGAGCG[CG]GTGGTGAGGCCGCCTCAGCGAAAAAAATGTCCGCCTGAAGAGACCCACAAGTTCTATTCG	GTGGGTCTCTTCAGGCGGACATTTTTTTCGCTGAGGCGGCCTCACCACCG	TCF12;TCF12;LOC145783;TCF12;TCF12;TCF12;TCF12;TCF12;TCF12	NM_207037;NM_207038;NR_015419;NM_207038;NM_207036;NM_003205;NM_207036;NM_003205;NM_207037	5'UTR;5'UTR;TSS200;1stExon;5'UTR;1stExon;1stExon;5'UTR;1stExon	high-CpG:54998061-54998630	NA	NA	NA	15:54997519-54999431	15:57209998-57210985	Promoter_Associated	TCF12;RP11-323F24.1;ZNF280D;TCF12;TCF12;TCF12;TCF12;TCF12;TCF12;TCF12	ENST00000333725.5;ENST00000561122.1;ENST00000559000.1;ENST00000438423.2;ENST00000438423.2;ENST00000267811.5;ENST00000267811.5;ENST00000557843.1;ENST00000452095.2;ENST00000452095.2	TSS200;TSS200;TSS200;1stExon;5'UTR;1stExon;5'UTR;TSS200;1stExon;5'UTR	TCF12;RP11-323F24.1;TCF12;TCF12;RP11-323F24.1;RP11-323F24.1;ZNF280D;TCF12;TCF12;TCF12;TCF12;TCF12;TCF12;TCF12	ENST00000557947.1;ENST00000559920.1;ENST00000561152.1;ENST00000558908.1;ENST00000560587.1;ENST00000561122.1;ENST00000559000.1;ENST00000438423.2;ENST00000438423.2;ENST00000267811.5;ENST00000267811.5;ENST00000557843.1;ENST00000452095.2;ENST00000452095.2	TSS1500;TSS1500;TSS1500;TSS200;TSS200;TSS200;TSS200;1stExon;5'UTR;1stExon;5'UTR;TSS200;1stExon;5'UTR	chr15:57210500-57210935	3	NA	NA	NA	NA	NA	TRUE	NA	0.273150709657801	0.029828407481523	-0.243322302176278
407	chr1	54872983	+	cg13055374	63666901	66646899	TCCATTTATTTAAAATTTACAAATTTCTATAACAAACATTCCACATCACA	TCCATTTATTTAAAATTTACAAATTTCTATAACGAACATTCCGCGTCGCG	I	A	Red	NA	NA	NA	NA	NA	NA	chr1:54872673-54873000	Island	CCTCGGCTTCTGCACGGGAAAGGGTGCCACTCGGAGATGGGGGGCGTCACCTGGGCGGCC[CG]CGACGCGGAATGCTCGCCACAGAAATCTGCAAACTTCAAATAAATGGAGCTAAATTGGGG	TCCATTTATTTGAAGTTTGCAGATTTCTGTGGCGAGCATTCCGCGTCGCG	SSBP3;SSBP3;SSBP3	NM_001009955;NM_145716;NM_018070	TSS1500;TSS1500;TSS1500	NA	NA	NA	NA	1:54643172-54645828	NA	NA	SSBP3;SSBP3;SSBP3	ENST00000371319.3;ENST00000357475.4;ENST00000371320.3	TSS1500;TSS1500;TSS1500	SSBP3;SSBP3;SSBP3;SSBP3	ENST00000371319.3;ENST00000357475.4;ENST00000371320.3;ENST00000525990.1	TSS1500;TSS1500;TSS1500;5'UTR	chr1:54872325-54873195	3	NA	NA	NA	NA	NA	TRUE	NA	0.281607174039522	0.0235221152474115	-0.258085058792111
408	chr13	48877907	+	cg23112804	23797115	81782882	ACTCCCATTACAAAAATAATTTCAACATCCCCTAAAAAAAACCAAACACA	ACTCCCGTTACAAAAATAATTTCAACGTCCCCTAAAAAAAACCGAACGCG	I	C	Grn	NA	NA	NA	NA	NA	NA	chr13:48877459-48878501	Island	GGGCGGAAGTGACGTTTTCCCGCGGTTGGACGCGGCGCTCAGTTGCCGGGCGGGGGAGGG[CG]CGTCCGGTTTTTCTCAGGGGACGTTGAAATTATTTTTGTAACGGGAGTCGGGAGAGGACG	ACTCCCGTTACAAAAATAATTTCAACGTCCCCTGAGAAAAACCGGACGCG	RB1-DT;RB1;RB1	NR_046414;NM_000321;NM_000321	TSS200;5'UTR;1stExon	high-CpG:47775776-47776069;high-CpG:47775807-47776138	NA	NA	NA	13:47775461-47776491	13:48877111-48879080	Promoter_Associated	RB1;LINC00441;RB1;RB1	ENST00000267163.4;ENST00000433480.2;ENST00000542917.1;ENST00000542917.1	TSS200;TSS200;5'UTR;1stExon	RB1;LINC00441;LINC00441;RB1;RB1;RB1;RB1	ENST00000467505.1;ENST00000436963.1;ENST00000433480.2;ENST00000542917.1;ENST00000542917.1;ENST00000525036.1;ENST00000525036.1	TSS200;TSS200;TSS200;5'UTR;1stExon;1stExon;5'UTR	chr13:48877180-48878035	3	NA	NA	NA	NA	NA	NA	NA	0.267014293626856	0.0476913570662077	-0.219322936560648
409	chr14	32543373	+	cg07580718	99655162	89646153	AAAATAAATAACTTATTTACACACACACACATACACACACACAAATATCA	AAAATAAATAACTTATTTACACACACACACATACGCGCGCACAAATATCG	I	A	Red	NA	NA	NA	NA	NA	NA	chr14:32545276-32547141	N_Shore	ATAAGAAGAGTAGTTGATTTGAGAGGGCTTGTTAATATTTATTCCATTTCCATTTCTGTC[CG]ATATTTGTGCGCGCGCATGTGTGTGTGTGTAAATAAGTTACCTATTTTCTTAAAAATTAT	AAAATAGGTAACTTATTTACACACACACACATGCGCGCGCACAAATATCG				NA	NA	NA	NA	NA	NA	NA	NA	NA	NA	NA	NA	NA	NA	NA	NA	NA	chr14:32542440-32549622	6	NA	TRUE	NA	0.677769554162512	0.916506739719262	0.23873718555675
410	chr10	124134020	-	cg10717722	62701151	22665836	AAACCCAATAATAATCAAAAACTACAAATACCAAAAAACACCACAACACA	AAACCCAATAATAATCAAAAACTACGAATACCAAAAAACACCGCGACGCG	I	A	Red	NA	NA	NA	NA	NA	NA	chr10:124134088-124134933	N_Shore	TACCTCCGAGCCAAGCCCAGTGGTGGTCAAAAACTACGAATACCAGGAAGCACCGCGGCG[CG]GCGGCCCAGAGCTCCGCGCGCAGGCCTCCCCGGCGCGCCGAGGCCGCCGCCGCTGGAACC	CGCGCCGCGGTGCTTCCTGGTATTCGTAGTTTTTGACCACCACTGGGCTT	PLEKHA1	NM_001001974	TSS200	NA	NA	NA	NA	10:124123924-124125215	NA	NA	PLEKHA1;PLEKHA1	ENST00000368990.3;ENST00000409427.1	TSS200;TSS200	PLEKHA1;PLEKHA1;PLEKHA1;PLEKHA1;PLEKHA1	ENST00000463663.1;ENST00000491369.1;ENST00000479786.1;ENST00000494222.1;ENST00000409427.1	TSS1500;TSS1500;TSS200;TSS200;TSS200	chr10:124133880-124134275	3	NA	NA	NA	NA	NA	TRUE	NA	0.327101569646767	0.0512801299449699	-0.275821439701797
411	chr5	133588404	-	cg05179142	80665165	NA	CAACAAACCTAATTTTTTATTCTTTATTTATTCTACAACCTCTACCTCCC	NA	II	NA	NA	NA	NA	NA	NA	NA	NA	NA	OpenSea	ATGAGATTTCACAGCAAACCTAATTTTTTATTCTTTGTTTATTCTGCAACCTCTGCCTCC[CG]CGTTCAAGTGGGAAATCATGAGAATGAACTCTCCATGAAAGGAAGATTAGAGAACCTGCT	CGGGAGGCAGAGGTTGCAGAATAAACAAAGAATAAAAAATTAGGTTTGCT				NA	NA	NA	NA	NA	NA	NA	CDKL3	ENST00000518409.1	3'UTR	CDKL3;CDKL3	ENST00000520515.1;ENST00000518409.1	3'UTR;3'UTR	NA	NA	chr5:133588375-133588744	5	NA	NA	NA	NA	NA	0.615747058296554	0.891654260911235	0.275907202614681
412	chr16	75020429	+	cg00519320	22637863	NA	AATAATATAATCCTAACTTACTACAACCTCCTTCTAAACTCAAACCATCC	NA	II	NA	NA	NA	NA	NA	NA	NA	NA	chr16:75018396-75019245	S_Shore	TGGGGGCCGGACGCAGTGGCTCATGCCTGTAATCCCAGCACTTTGGGAGGCTGACGTGGA[CG]GATGGCTTGAGCCCAGAAGGAGGCTGCAGTAAGCTAGGATCACATTACTGTACTCCAGCC	CGGATGGCTTGAGCCCAGAAGGAGGCTGCAGTAAGCTAGGATCACATTAC	WDR59	NM_030581	TSS1500	NA	NA	NA	NA	NA	NA	NA	WDR59	ENST00000262144.6	TSS1500	WDR59;WDR59;WDR59	ENST00000262144.6;ENST00000562331.1;ENST00000568323.1	TSS1500;5'UTR;5'UTR	chr16:75020320-75020550	3	NA	NA	NA	NA	NA	TRUE	NA	0.508820256950842	0.753427577924424	0.244607320973582
413	chr1	52832116	+	cg01978669	34777544	73675282	AAAACAAAACAAAAACTAAAAACAAAATAAATCCAACAAACAAACAAACA	AAAACGAAACGAAAACTAAAAACGAAATAAATCCAACGAACGAACGAACG	I	C	Grn	rs111504401	0.077276	NA	NA	NA	NA	chr1:52831511-52832181	Island	CCTCGCCCACTTGCAGCCTCTCCACCGAACCTCCTCCCTCACTCAGCCCGAGGCGCTGGG[CG]CTCGCTCGCTCGCTGGACCTACCCCGCCTCCAGCCCTCGCCCCGCCCCACCGAGCAAGAG	GGGGCGGGGCGAGGGCTGGAGGCGGGGTAGGTCCAGCGAGCGAGCGAGCG	CC2D1B	NM_032449	TSS1500	NA	NA	NA	NA	1:52603815-52604809	1:52830766-52832706	Promoter_Associated	CC2D1B;CC2D1B;CC2D1B;CC2D1B;CC2D1B	ENST00000491136.1;ENST00000371575.3;ENST00000284376.3;ENST00000371573.1;ENST00000371586.2	TSS1500;TSS1500;TSS1500;TSS1500;TSS1500	CC2D1B;CC2D1B;CC2D1B;CC2D1B;CC2D1B	ENST00000491136.1;ENST00000460727.1;ENST00000284376.3;ENST00000371573.1;ENST00000371586.2	TSS1500;TSS1500;TSS1500;TSS1500;TSS1500	chr1:52831785-52832235	3	NA	NA	NA	NA	NA	TRUE	NA	0.426492511923377	0.0331502916482044	-0.393342220275173
414	chr1	242688144	+	cg19719547	64804984	43793866	AAAAATATAACCTACTCAAAAAAAACAAATACAAAACAAAAACACAACCA	AAAAATATAACCTACTCGAAAAAAACGAATACGAAACGAAAACGCGACCG	I	C	Grn	NA	NA	NA	NA	NA	NA	chr1:242687922-242688682	Island	GCCTGCAGGTTGGTGCAGTGAGGAGCCGCCGCCGCCCCTCCCGCCGCGCCCAGGCCCGGG[CG]GCCGCGCTCCCGCTCCGCACCCGCCTTTCCCGAGCAGGCTACACCTCTCCCTGGCGCATC	AGAGGTGTAGCCTGCTCGGGAAAGGCGGGTGCGGAGCGGGAGCGCGGCCG	PLD5	NM_152666	TSS200	NA	NA	DMR	NA	1:240753412-240755327	NA	NA	PLD5;PLD5	ENST00000442594.2;ENST00000536534.1	TSS200;TSS1500	PLD5;PLD5;PLD5	ENST00000467561.1;ENST00000442594.2;ENST00000536534.1	TSS200;TSS200;TSS1500	chr1:242687565-242688775	3	NA	NA	NA	NA	NA	TRUE	NA	0.267991372807299	0.0457407462384673	-0.222250626568831
415	chr7	29234262	-	cg21110052	56643978	94756182	CACACAAAAAAACATAAACAACAAAAAAACTCAACAAAAACCAAAATCCA	CGCACAAAAAAACGTAAACGACAAAAAAACTCGACGAAAACCGAAATCCG	I	C	Grn	NA	NA	NA	NA	NA	NA	chr7:29233704-29235046	Island	TGGTCCCAGCCGCGCACAGGGGAGCGTGGACGGCAGAGGGGCTCGGCGGGAGCCGAGATC[CG]CCCGTCCCGGCTGCCCCTCGGCCTCCCTCTGCTCCCACCTACCCCCTGACACCCATAGAA	CGCACAGGGGAGCGTGGACGGCAGAGGGGCTCGGCGGGAGCCGAGATCCG	CHN2;CHN2	NM_004067;NM_004067	5'UTR;1stExon	high-CpG:29200636-29200984	NA	NA	TRUE	7:29199993-29201519	7:29234145-29235282	Unclassified_Cell_type_specific	CHN2;CHN2;CHN2;CHN2;CHN2;CHN2;CPVL;CPVL	ENST00000495789.2;ENST00000539389.1;ENST00000222792.6;ENST00000222792.6;ENST00000435288.2;ENST00000435288.2;ENST00000488891.2;ENST00000409850.1	TSS1500;TSS1500;5'UTR;1stExon;5'UTR;1stExon;3'UTR;5'UTR	CHN2;CHN2;CHN2;CHN2;CHN2;CHN2;CPVL;CPVL;CPVL;CPVL;CPVL	ENST00000409350.1;ENST00000539389.1;ENST00000222792.6;ENST00000222792.6;ENST00000435288.2;ENST00000435288.2;ENST00000488891.2;ENST00000449801.1;ENST00000409850.1;ENST00000437527.1;ENST00000455544.1	TSS1500;TSS1500;5'UTR;1stExon;5'UTR;1stExon;3'UTR;5'UTR;5'UTR;5'UTR;5'UTR	chr7:29234260-29235210	3	NA	NA	NA	NA	NA	TRUE	NA	0.392903690866217	0.0343579188581954	-0.358545772008021
416	chr5	159436034	-	cg15946310	32670175	45767591	CATAACCCAAAATAACAACCATCTCTCAAATATCACACCATACAATAACA	CGTAACCCAAAATAACAACCATCTCTCAAATATCACGCCGTACAATAACG	I	T	Red	NA	NA	NA	NA	NA	NA	NA	OpenSea	GCGGAGTCTTGCCGTAACCCAAGATGGCAACCATCTCTCAAATGTCACGCCGTACAATGA[CG]TCACACAGCGACTATGCCTTTCCTCCCTGAGAGTTTCGCTACATTTCCCAGGATGCTTTG	CGTAACCCAAGATGGCAACCATCTCTCAAATGTCACGCCGTACAATGACG	TTC1	NM_003314	TSS200	NA	NA	NA	NA	5:159368551-159368914	5:159435869-159436548	Promoter_Associated_Cell_type_specific	TTC1	ENST00000231238.4	TSS200	TTC1	ENST00000522793.1	TSS200	chr5:159435980-159436295	3	NA	NA	NA	NA	NA	TRUE	NA	0.334882104701248	0.0242516576370663	-0.310630447064181
417	chr17	75135125	+	cg00814213	6777411	NA	ACTAAATAACACCATAAAAAACAATTAACAAAATACAAACTATAAAAAAC	NA	II	NA	NA	NA	NA	NA	NA	NA	NA	chr17:75136325-75137730	N_Shore	ATTGACCATTCCCCTCTTTTTTTCCTTTGGAATTTGATAAAGAATATATTTGTCTTGTAC[CG]TTTCCCACAGTCTGTACTTTGCCAATTGTTTTTCATGGTGTCATTTAGCATGTTCCTCTA	CTAAATGACACCATGAAAAACAATTGGCAAAGTACAGACTGTGGGAAACG	SEC14L1;SEC14L1	NM_001204408;NM_001204410	5'UTR;5'UTR	NA	chr17:75134867-75134867	NA	NA	NA	NA	NA	SEC14L1	ENST00000392476.2	5'UTR	SEC14L1	ENST00000392476.2	5'UTR	chr17:75135000-75135335	3	NA	NA	NA	NA	NA	NA	NA	0.70588283025738	0.358857272470413	-0.347025557786966
418	chr12	34551994	+	cg21451653	31763848	71729179	ACCCCTTAAACTCAAAACAAAAATATACAAAATCCCCTACACCTCACACA	ACCCCTTAAACTCGAAACAAAAATATACAAAATCCCCTACACCTCACGCG	I	T	Red	rs116477887	0.028554	NA	NA	NA	NA	NA	OpenSea	AGGAAAACACAAACGGTGCGGCAGAGCTCCCCAATGGGCGAATGTGGCCCCCACCGGGCA[CG]CGTGAGGTGCAGGGGACCTTGCACATCCCTGTTTCGAGCCCAAGGGGTCCTTCAGGCCCA	CGCGTGAGGTGCAGGGGACCTTGCACATCCCTGTTTCGAGCCCAAGGGGT				NA	NA	NA	NA	12:34442658-34443703	NA	NA	NA	NA	NA	NA	NA	NA	NA	NA	NA	NA	NA	NA	NA	TRUE	NA	0.59725603001086	0.848756325343106	0.251500295332246
419	chr4	88818173	-	cg27167895	19641185	NA	TAACCATACATTTATTTCCCCTAAAACAAATCTTATTTCTTAACCTTCTC	NA	II	NA	NA	NA	NA	NA	NA	NA	NA	NA	OpenSea	TCTGCCTTCTCTAGCCATACATTTGTTTCCCCTGAAACAAATCTTGTTTCTTGACCTTCT[CG]TCATTGGACTGTAGCACCTACTTTTTTTGTGTCTGGCTTCTTTCCCTCAGTCTTATATTT	CGAGAAGGTCAAGAAACAAGATTTGTTTCAGGGGAAACAAATGTATGGCT				NA	NA	NA	TRUE	NA	NA	NA	NA	NA	NA	NA	NA	NA	NA	NA	NA	NA	chr4:88817127-88818212	6	NA	NA	NA	0.846216001614633	0.624693883611262	-0.221522118003372
420	chr4	160195650	+	cg01779906	67717242	NA	CACATTTACAAACTTTCATTTAAATTACAAACACACTTATACACRCACAC	NA	II	NA	NA	NA	NA	NA	NA	NA	NA	NA	OpenSea	CGAATGTCTAAATATATCTACATAGAGATATAACCATGTGAGCATGTATAAAAATATATA[CG]TGTGCGTGTATAAGTGTGTTTGTAATTTAAATGAAAGTTTGTAAATGTGTCCTTAAGGTC	CGTGTGCGTGTATAAGTGTGTTTGTAATTTAAATGAAAGTTTGTAAATGT	RAPGEF2	NM_014247	Body	NA	NA	NA	NA	NA	NA	NA	RAPGEF2	ENST00000504604.1	5'UTR	RAPGEF2;RAPGEF2	ENST00000511336.1;ENST00000504604.1	5'UTR;5'UTR	NA	NA	chr4:160195638-160196105	5	NA	NA	NA	NA	NA	0.628882628280449	0.891850380174539	0.26296775189409
421	chr3	9689671	+	cg27298300	28664221	43810104	CATTTTTATTAAACTTTTAATAAAAATATAATATATACACCAACACCCCA	CGTTTTTATTAAACTTTTAATAAAAATATAATATATACACCAACGCCCCG	I	A	Red	rs9825647	0.07248400000000001	NA	NA	NA	NA	chr3:9690966-9691418	N_Shore	AGGGTGGTGGGTGGTTGTTGGTGAGTGGGTAGTGACTGAAAGTGGTCAGGAGGAGGGTTC[CG]GGGCGCTGGTGTACATATCATACTTCTATTAAAAGTTTAACAAAAACGAATTACTTTCAT	CGGGGCGCTGGTGTACATATCATACTTCTATTAAAAGTTTAACAAAAACG	MTMR14;MTMR14;MTMR14	NM_022485;NM_001077525;NM_001077526	TSS1500;TSS1500;TSS1500	NA	NA	NA	NA	NA	NA	NA	MTMR14;MTMR14;MTMR14	ENST00000353332.5;ENST00000420925.1;ENST00000296003.4	TSS1500;TSS1500;TSS1500	MTMR14;MTMR14;MTMR14;MTMR14	ENST00000353332.5;ENST00000420925.1;ENST00000296003.4;ENST00000447144.1	TSS1500;TSS1500;TSS1500;TSS1500	NA	NA	NA	NA	NA	NA	NA	TRUE	NA	0.682491994288897	0.916701218996493	0.234209224707595
422	chr1	1475941	-	cg18430990	78622344	74681245	AAAAAAACACCAAAAAAAAACACAAAACCTTTCTAAAATCTCTCAACCCA	AAAAAAACGCCGAAAAAAAACGCGAAACCTTTCTAAAATCTCTCGACCCG	I	A	Red	NA	NA	NA	NA	NA	NA	chr1:1476093-1476669	N_Shore	GGAGGCGCGGGGGGGGGGGCGCCGGGGAGGGACGCGGGGCCTTTCTGGGGTCTCTCGGCC[CG]GCCCGCCGCGCTCCGCTCCGCCCTCGGGTCCTCCCTGCGATGCGCTCGGCTCGGCTCGAC	GGGGGGGCGCCGGGGAGGGACGCGGGGCCTTTCTGGGGTCTCTCGGCCCG	TMEM240	NM_001114748	TSS1500	high-CpG:1465649-1465844	NA	NA	NA	1:1464706-1466525	1:1475047-1476608	Gene_Associated_Cell_type_specific	TMEM240;TMEM240	ENST00000425828.1;ENST00000378733.4	TSS200;TSS1500	TMEM240;TMEM240	ENST00000425828.1;ENST00000378733.4	TSS200;TSS1500	chr1:1474560-1476135	3	NA	NA	NA	NA	NA	NA	NA	0.248380082730361	0.0241333950410549	-0.224246687689306
423	chr4	89786856	-	cg15735388	9776823	NA	TTTAAAATTCATAAATTACACAATCACTTTTACAACTACTCAACTCTACC	NA	II	NA	NA	NA	NA	NA	NA	NA	NA	NA	OpenSea	GATAGTAAATATTTAGGGTTCATGGATTACACAGTCACTTTTGCAACTACTCAGCTCTGC[CG]TGGACAGCATGAAAGCAGCCACAGACAATATATAAACAAATGGGCACGGCTGTGTTCCTA	CGGCAGAGCTGAGTAGTTGCAAAAGTGACTGTGTAATCCATGAACCCTAA	FAM13A	NM_014883	Body	NA	NA	NA	NA	NA	NA	NA	FAM13A	ENST00000502459.1	3'UTR	FAM13A;FAM13A;FAM13A	ENST00000502459.1;ENST00000512339.1;ENST00000511145.1	3'UTR;3'UTR;3'UTR	chr4:89786720-89786990	3	NA	NA	NA	NA	NA	NA	NA	0.645037219470402	0.850637372691396	0.205600153220994
424	chr3	14989128	+	cg23887349	75758320	78655925	TTATTTTTATCAATAAAAAATCAAAATTCATAACCCCAATACCACCACCA	TTATTTTTATCAATAAAAAATCAAAATTCGTAACCCCGATACCGCCGCCG	I	C	Grn	NA	NA	NA	NA	NA	NA	chr3:14988612-14989036	S_Shore	CTGGCGCTGGGAAGAGGAAGAAGAACATTCGCCCTCCTCCTACCAGCGCGCGGGCGGCGG[CG]GCGGCGGCACCGGGGTCACGAACTCTGACCTTTCACTGACAAAAACAATAACAAACCCCC	TTGTTTTTGTCAGTGAAAGGTCAGAGTTCGTGACCCCGGTGCCGCCGCCG	FGD5-AS1;FGD5-AS1;FGD5-AS1;FGD5-AS1;FGD5-AS1;NR2C2;NR2C2;NR2C2;NR2C2	NR_046255;NR_046251;NR_046254;NR_046253;NR_046252;NM_001291694;NM_003298;NM_001291694;NM_003298	Body;Body;TSS200;TSS200;TSS200;1stExon;1stExon;5'UTR;5'UTR	high-CpG:14963593-14964878	NA	NA	NA	3:14963617-14965407	3:14988841-14990264	Promoter_Associated	FGD5-AS1;FGD5-AS1;FGD5-AS1;FGD5-AS1;NR2C2;NR2C2;FGD5-AS1;NR2C2	ENST00000417835.1;ENST00000426200.1;ENST00000440079.1;ENST00000424349.1;ENST00000323373.6;ENST00000425241.1;ENST00000430166.1;ENST00000425241.1	3'UTR;3'UTR;TSS200;TSS200;TSS200;1stExon;3'UTR;5'UTR	FGD5-AS1;FGD5-AS1;NR2C2;NR2C2;FGD5-AS1;FGD5-AS1;NR2C2;NR2C2;FGD5-AS1;NR2C2	ENST00000417835.1;ENST00000426200.1;ENST00000475707.1;ENST00000435454.1;ENST00000440079.1;ENST00000424349.1;ENST00000323373.6;ENST00000413118.1;ENST00000430166.1;ENST00000413118.1	3'UTR;3'UTR;TSS1500;TSS200;TSS200;TSS200;TSS200;1stExon;3'UTR;5'UTR	chr3:14988285-14989150	3	NA	NA	NA	NA	NA	NA	NA	0.310002990437215	0.102384563364182	-0.207618427073034
425	chr16	76769105	-	cg02889828	17741534	NA	TTCAAACACCAAAATTTTCTATATTTACTATCTCAAAATTAAAACCATCC	NA	II	NA	NA	NA	NA	NA	NA	NA	NA	NA	OpenSea	TTCTGCTCCTATTCAGGCACCAGAGTTTTCTGTGTTTACTGTCTCAAAATTAGAACCATC[CG]CCCAACAAAAAACAAGAAATTTTGGCTTCGAGATCCAGTTTGGACCGTAAAAAATAATCA	TCAGGCACCAGAGTTTTCTGTGTTTACTGTCTCAAAATTAGAACCATCCG				NA	NA	NA	NA	NA	NA	NA	CTD-2336H13.2	ENST00000567777.1	TSS1500	CTD-2336H13.2	ENST00000567777.1	TSS1500	NA	NA	NA	NA	NA	NA	NA	NA	NA	0.647944005700511	0.911314644038479	0.263370638337968
426	chr17	79140293	-	cg01249533	16711835	83611110	AAAATAATCCAAAACAAAAAACACAACAACCTAAAACTAAAAAAAACACA	AAAATAATCCGAAACGAAAAACACGACGACCTAAAACTAAAAAAAACACG	I	A	Red	rs182203250	0.029553	NA	NA	NA	NA	chr17:79139501-79140028	S_Shore	GCACGGAGTGGGGGGATGGTCCGGAGCGGGAAGCACGGCGGCCTGGGGCTGAGGGGGGCA[CG]GAGGCTGGCGGGGGGGGGGGAAACGGAAGTCGTGAATGGTAAGTCGTGAGTGGGTACGGA	GGGATGGTCCGGAGCGGGAAGCACGGCGGCCTGGGGCTGAGGGGGGCACG	AATK;PVALEF	NM_001080395;NR_027255	TSS1500;Body	NA	NA	NA	NA	17:76754111-76754959	17:79138916-79140697	Unclassified_Cell_type_specific	AATK;AATK-AS1;AATK-AS1	ENST00000326724.4;ENST00000414089.1;ENST00000571031.1	TSS1500;5'UTR;5'UTR	AATK;AATK;AATK;AATK-AS1;AATK-AS1	ENST00000326724.4;ENST00000374792.2;ENST00000572798.1;ENST00000414089.1;ENST00000571031.1	TSS1500;TSS1500;TSS1500;5'UTR;5'UTR	chr17:79139900-79140755	3	NA	NA	NA	NA	NA	TRUE	NA	0.313883998570101	0.0695568314841377	-0.244327167085963
427	chr12	57607029	+	cg08699270	13653108	NA	AATTCAACAAAAATTATTAAAACRTTCACRTCCCCAAAACRAAACTACCC	NA	II	NA	NA	NA	NA	NA	NA	NA	NA	chr12:57609976-57611168	N_Shelf	CCTCCAGCCTCCCCTCCCCTGGGGACGCCAAGGAGGTGGGCCACACCCAGGAAGGGAAAG[CG]GGCAGCCCCGTTTTGGGGACGTGAACGTTTTAATAATTTTTGCTGAATTCCTTTACAACT	CGGGCAGCCCCGTTTTGGGGACGTGAACGTTTTAATAATTTTTGCTGAAT	LRP1	NM_002332	3'UTR	NA	NA	NA	NA	NA	12:57606820-57607831	Unclassified	LRP1	ENST00000243077.3	3'UTR	LRP1;LRP1	ENST00000243077.3;ENST00000556356.1	3'UTR;5'UTR	chr12:57606605-57607055	3	NA	NA	NA	NA	NA	TRUE	NA	0.295978876589316	0.615548266695342	0.319569390106026
428	chr20	3052483	+	cg09774842	96672902	91601289	AAAATCCACTCAACTCCTAAAATTCTCAAACAAAACCAAAACAAAACACA	AAAATCCGCTCAACTCCTAAAATTCTCAAACGAAACCGAAACGAAACGCG	I	C	Grn	NA	NA	NA	NA	NA	NA	chr20:3052097-3053103	Island	TGAGTCCCCAGCCCTGGTCCCGCGGCGCTCCGGGGAGGGAGGGACCCGCAGCCACAGGGG[CG]CGCCCCGCTCCGGCCTCGCCTGAGAACTCCAGGAGCTGAGCGGATTTTGACGCCCCGCCC	CGCGCCCCGCTCCGGCCTCGCCTGAGAACTCCAGGAGCTGAGCGGATTTT	OXT	NM_000915	Body	NA	NA	DMR	TRUE	20:3000147-3001103	20:3052273-3053455	Unclassified_Cell_type_specific	NA	NA	NA	NA	NA	NA	chr20:3052325-3052610	3	NA	NA	NA	NA	NA	TRUE	NA	0.280852774676856	0.0513090556015975	-0.229543719075258
429	chr17	27070948	-	cg07454620	38749940	98617858	CACCAAACCCAAAAACCATACACTCAAAAATAAACAAAACCACAAAAACA	CACCAAACCCAAAAACCATACACTCGAAAATAAACGAAACCGCGAAAACG	I	C	Grn	NA	NA	NA	NA	NA	NA	chr17:27070538-27071570	Island	GAGACTGGCGGTCACCAGACCCAAAAACCATGCACTCGGGGGTGGGCGGGGCCGCGAGGG[CG]CGCATTAGGACCGCGCGGCCGCGGTCCGCCCTCTCTTCCGGAGGGCGGGCTTCACAGCCG	CGCCCTCGCGGCCCCGCCCACCCCCGAGTGCATGGTTTTTGGGTCTGGTG	TRAF4	NM_004295	TSS200	NA	NA	NA	NA	17:24094707-24095808	17:27070637-27071186	Promoter_Associated	TRAF4;TRAF4;TRAF4;TRAF4;TRAF4	ENST00000461195.1;ENST00000262395.4;ENST00000454852.1;ENST00000444415.2;ENST00000262396.6	TSS200;TSS200;TSS200;TSS200;TSS200	TRAF4;TRAF4;TRAF4;TRAF4;TRAF4;TRAF4;TRAF4;TRAF4	ENST00000475329.1;ENST00000478021.1;ENST00000461195.1;ENST00000262395.4;ENST00000498540.1;ENST00000422344.1;ENST00000444415.2;ENST00000394925.4	TSS1500;TSS200;TSS200;TSS200;TSS200;TSS200;TSS200;TSS200	chr17:27070125-27071230	3	NA	NA	NA	NA	NA	TRUE	NA	0.322874536510656	0.0282921209672699	-0.294582415543386
430	chr5	1227100	+	cg08473240	14786880	83635581	ACAAAACATTAAACACATCAACAAACAAAACATCAATAAACAAAACATCA	ACAAAACGTTAAACGCGTCGACGAACAAAACATCGATAAACAAAACATCG	I	A	Red	rs11133699	0.300519	NA	NA	NA	NA	chr5:1226976-1227305	Island	CACCGATGCCTTTCCTGCTGATGCCTTGCCCAACGCCTTGCCCACCGACGCCTTGCCCAC[CG]ATGCCTTGCCCACCGATGCCTTGCCCGCCGACGCGCCCAACGCCTTGCCCGCCGACGCCT	GCAAGGCGTTGGGCGCGTCGGCGGGCAAGGCATCGGTGGGCAAGGCATCG	SLC6A18	NM_182632	Body	NA	NA	NA	NA	5:1279905-1280580	NA	NA	NA	NA	NA	SLC6A18	ENST00000513607.2	5'UTR	NA	NA	chr5:1224579-1233836	6	NA	NA	NA	TRUE	NA	0.736346594971325	0.956372977833008	0.220026382861683
431	chr11	62538411	-	cg22998610	15763167	3609147	AAAACTTACACAAAATATTCAACCAAATCAAAAATCCCTTCTACCTACCA	GAAACTTACACGAAATATTCGACCGAATCAAAAATCCCTTCTACCTACCG	I	A	Red	NA	NA	NA	NA	NA	NA	chr11:62539001-62539322	N_Shore	ACCCTGGAGTCCGGAGCTTGCACGGGATGTTCGGCCGGGTCAGAAGTCCCTTCTGCCTGC[CG]AGAACACCTACCGAGAGCCCCATCTATCCCTTCAGGAAGGGGAAGTGGCATGTGATGTTG	CGGCAGGCAGAAGGGACTTCTGACCCGGCCGAACATCCCGTGCAAGCTCC	TAF6L	NM_006473	TSS1500	NA	NA	NA	NA	11:62294903-62295120	NA	NA	TAF6L	ENST00000294168.3	TSS1500	TAF6L;TAF6L;TAF6L;TAF6L;TAF6L;TAF6L	ENST00000529509.1;ENST00000294168.3;ENST00000526261.1;ENST00000525405.1;ENST00000524976.1;ENST00000532915.1	TSS1500;TSS1500;TSS1500;TSS1500;TSS1500;TSS1500	chr11:62538220-62538595	3	NA	NA	NA	NA	NA	TRUE	NA	0.246762462359819	0.0261282834034357	-0.220634178956383
432	chr19	48676053	+	cg25947600	48601857	NA	CTCTCRAAATCTCTATTACATTCTATAAATCAAACCRAACACAATAACTC	NA	II	NA	NA	rs111890844	0.032149	NA	NA	NA	NA	chr19:48675065-48675352	S_Shore	AAACTCATGACCTCAGGTGATCTGCCCGTCTTGCCTCCCAAAGTGCTGGGATTACAGCCG[CG]AGCCACTGTGCCCGGCCTGACTTACAGAATGTAATAGAGACTTCGAGAGGCAGAGCGTAA	TCTCGAAGTCTCTATTACATTCTGTAAGTCAGGCCGGGCACAGTGGCTCG				NA	NA	NA	NA	NA	NA	NA	NA	NA	NA	NA	NA	NA	NA	NA	NA	NA	NA	NA	NA	TRUE	NA	0.469431272772461	0.73133228707626	0.261901014303798
433	chr3	50685355	+	cg13629798	54608931	NA	ATTATTAAAAATCTTCAAATCCTTAATCTTCACCTAATCRTAATCTACCC	NA	II	NA	NA	NA	NA	NA	NA	NA	NA	NA	OpenSea	CTTAGTGCCCACCATCCTGTCTGTCCCCAGGAGGAGATGACCAGTGCCTTGGCCACTATG[CG]GGTAGACTACGACCAGGTGAAGATCAAGGACCTGAAGACCTCTAACAACCGGCTCCTCAA	CGGGTAGACTACGACCAGGTGAAGATCAAGGACCTGAAGACCTCTAACAA	MAPKAPK3;MAPKAPK3;MAPKAPK3	NM_004635;NM_001243926;NM_001243925	Body;Body;Body	NA	NA	NA	NA	NA	NA	NA	NA	NA	NA	NA	NA	NA	chr3:50685225-50685475	3	NA	NA	NA	NA	NA	NA	NA	0.567899477041541	0.900309895573057	0.332410418531516
434	chr17	37411834	-	cg18529251	74677937	NA	TACTTTCAAACAAATAAAATATTTATCCTAAACTAAACRCAATAACTCAC	NA	II	NA	NA	rs113341041	0.023163	NA	NA	NA	NA	NA	OpenSea	GCCTCTTATGGTACTTTCAGGCAGGTAGAATGTTTATCCTGGGCTGGGCGCAGTGGCTCA[CG]CCTGTAATCCTAGCATGTTGGGAGGCTGAGGTGGGCAGATCACCTGAGGTTGGGAGTTTG	ACTTTCAGGCAGGTAGAATGTTTATCCTGGGCTGGGCGCAGTGGCTCACG	FBXL20	NR_026953	TSS1500	NA	NA	NA	NA	NA	NA	NA	FBXL20	ENST00000264658.5	3'UTR	FBXL20	ENST00000264658.5	3'UTR	NA	NA	NA	NA	NA	NA	NA	TRUE	NA	0.399228177952044	0.640609751268192	0.241381573316148
435	chr6	74116024	+	cg14129272	95695440	NA	AATAAACATTAACACAAAAAATACATCTTTTACTAAACRCAATAACTCAC	NA	II	NA	NA	NA	NA	NA	NA	NA	NA	NA	OpenSea	CGAACTCCCGACCTCAGGAGATCTGCCCGCCTCGGCCTCCCAAAGTGCTGGGATTACAGG[CG]TGAGCCACTGCGCCCAGCAAAAGATGTACTTTTTGTGTTAATGTTTATCATTCCGTTTCA	ATAAACATTAACACAAAAAGTACATCTTTTGCTGGGCGCAGTGGCTCACG	DDX43	NM_018665	Body	NA	NA	NA	NA	NA	NA	NA	DDX43;DDX43	ENST00000479773.1;ENST00000539829.1	TSS1500;3'UTR	DDX43;DDX43	ENST00000479773.1;ENST00000539829.1	TSS1500;3'UTR	NA	NA	NA	NA	NA	NA	NA	NA	NA	0.665529500075829	0.888260979434628	0.222731479358799
436	chr12	34458119	-	cg22458088	1650351	NA	CTACATAAAAACCCRTAAATCCTAATATCCCTAATTTACACCCACRATAC	NA	II	NA	NA	NA	NA	NA	NA	NA	NA	NA	OpenSea	CCCAGCAGTCCCTGCATGGGGACCCGTGGATCCTGGTGTCCCTGGTTTGCACCCACGATG[CG]TGTCGTGTCCACTGTGGGCAACTAAAAGTGGCAAGAAGGCCGAGAAGGGAAGATAAGGCT	CGCATCGTGGGTGCAAACCAGGGACACCAGGATCCACGGGTCCCCATGCA				NA	NA	NA	NA	12:34349119-34349792	NA	NA	NA	NA	NA	NA	NA	NA	NA	NA	NA	NA	NA	NA	NA	TRUE	NA	0.569667042696668	0.788662271099459	0.218995228402791
437	chr18	52679522	-	cg14264457	14801543	NA	TCTAAAATCTTTATTACTCAAAATACTACCCTAAAACCAACAACATCAAC	NA	II	NA	NA	NA	NA	NA	NA	NA	NA	NA	OpenSea	AAGGAATGTTTTCTGAGATCTTTGTTACTCAAAGTGCTGCCCTAAGACCAGCAGCATCAG[CG]TTCTGCGGAGCTGTGGTAGAAATGCTAAACTAAACTCCACCCAAACCTCGTGAGTCACAA	CGCTGATGCTGCTGGTCTTAGGGCAGCACTTTGAGTAACAAAGATCTCAG				NA	NA	NA	NA	NA	NA	NA	NA	NA	NA	NA	NA	NA	chr18:52679240-52679670	3	NA	NA	NA	NA	NA	NA	NA	0.606284978583143	0.823373167313726	0.217088188730583
438	chr22	32150049	-	cg01966344	61693823	26711229	AAACAAACCTAATAAACACTTCAAACTTAAAAACAAAACAACACAAACCA	AAACGAACCTAATAAACGCTTCAAACTTAAAAACGAAACAACGCGAACCG	I	C	Grn	NA	NA	NA	NA	NA	NA	chr22:32149762-32150064	Island	GCTACACGGTCGGGGCGGGCCTAGTAGGCGCTTCAGGCTTAGGGGCGGAACAGCGCGGGC[CG]CGCGGGCGTAGGCGGGGTATCTGGAGGAGGCGCAGGGAACCTGGAGAGGGTCCAGCCCTC	CGGCCCGCGCTGTTCCGCCCCTAAGCCTGAAGCGCCTACTAGGCCCGCCC	DEPDC5;DEPDC5;DEPDC5	NM_001007188;NM_001136029;NM_014662	TSS200;TSS1500;TSS200	NA	NA	NA	NA	22:30479425-30480150	22:32149332-32150734	Promoter_Associated	DEPDC5;DEPDC5;DEPDC5;DEPDC5;DEPDC5;DEPDC5;DEPDC5;DEPDC5	ENST00000382112.3;ENST00000382111.2;ENST00000400248.1;ENST00000400242.3;ENST00000266091.3;ENST00000535622.1;ENST00000536766.1;ENST00000536766.1	TSS1500;TSS1500;TSS1500;TSS200;TSS200;5'UTR;1stExon;5'UTR	DEPDC5;DEPDC5;DEPDC5;DEPDC5;DEPDC5;DEPDC5;DEPDC5;DEPDC5;DEPDC5;DEPDC5	ENST00000382112.3;ENST00000382111.2;ENST00000400248.1;ENST00000400242.3;ENST00000382105.2;ENST00000437411.1;ENST00000469969.1;ENST00000456178.1;ENST00000536766.1;ENST00000536766.1	TSS1500;TSS1500;TSS1500;TSS200;TSS200;5'UTR;5'UTR;5'UTR;1stExon;5'UTR	chr22:32150025-32150615	3	NA	NA	NA	NA	NA	TRUE	NA	0.238389895428657	0.0233898274146136	-0.215000068014043
439	chr14	23845893	-	cg01747222	6784905	76808247	TTAAAACATTACAACAAACACAAAACACCCCCTTATCCCCCAACAATCCA	TTAAAACATTACAACAAACACAAAACGCCCCCTTATCCCCCAACAATCCG	I	C	Grn	NA	NA	NA	NA	NA	NA	NA	OpenSea	GACAGAGGCCCATTGAGGCATTGCAGCAGGCACAGAGCGCCCCCTTGTCCCCCAACAATC[CG]CCTTTGTCCTCCAGTCCTGGCTGCTGCAGCTTGGTCCTGGGGGTGCTGCCTGGGCTGGGC	TTGAGGCATTGCAGCAGGCACAGAGCGCCCCCTTGTCCCCCAACAATCCG	CMTM5;CMTM5	NM_138460;NM_001037288	TSS200;TSS200	NA	NA	NA	TRUE	NA	NA	NA	CMTM5;CMTM5;CMTM5;CMTM5;CMTM5	ENST00000339180.4;ENST00000342473.4;ENST00000555731.1;ENST00000382809.2;ENST00000359320.3	TSS1500;TSS1500;TSS1500;TSS1500;TSS200	CMTM5;CMTM5;CMTM5;CMTM5;CMTM5;CMTM5;CMTM5	ENST00000339180.4;ENST00000342473.4;ENST00000553750.1;ENST00000555731.1;ENST00000382809.2;ENST00000555487.1;ENST00000359320.3	TSS1500;TSS1500;TSS1500;TSS1500;TSS1500;TSS1500;TSS200	NA	NA	chr14:23844615-23850143	6	NA	NA	NA	TRUE	NA	0.457796114587531	0.6654887325516	0.207692617964069
440	chr5	140762957	-	cg02722596	69782126	8609339	CTAAAATTCAATTTCCATTAAACAAAACTAAAAATCCAAATATAAACACA	CTAAAATTCGATTTCCGTTAAACGAAACTAAAAATCCAAATATAAACACG	I	A	Red	NA	NA	NA	NA	NA	NA	chr5:140764301-140764680	N_Shore	AGAATACAGCTCCTGGGGTTCGGTTTCCGTTAAGCGAGGCTGGGGATCCAGATGTGGGCA[CG]AACTCCCTCCAGAGTTACCAGCTCAGCCCCAATCGCCACTTCTCCCTGGCTGTGCAAAGT	CGTGCCCACATCTGGATCCCCAGCCTCGCTTAACGGAAACCGAACCCCAG	PCDHGA4;PCDHGA7;PCDHGA6;PCDHGA1;PCDHGA5;PCDHGB1;PCDHGA3;PCDHGA2;PCDHGB2;PCDHGA7;PCDHGB3	NM_018917;NM_032087;NM_018919;NM_018912;NM_018918;NM_018922;NM_018916;NM_018915;NM_018923;NM_018920;NM_018924	Body;1stExon;Body;Body;Body;Body;Body;Body;Body;1stExon;Body	NA	NA	NA	NA	5:140743108-140743439	NA	NA	PCDHGA7	ENST00000518325.1	1stExon	PCDHGA7	ENST00000518325.1	1stExon	chr5:140762905-140763195	3	NA	NA	NA	NA	NA	TRUE	NA	0.381022696357179	0.157356553972575	-0.223666142384604
441	chr5	176853722	-	cg22592490	8628312	30741155	AACAAAAAATACACAACTAACTACAACAACCAAAAAAACCAAAAAAACCA	AACGAAAAATACGCGACTAACTACGACGACCGAAAAAACCGAAAAAACCG	I	C	Grn	NA	NA	NA	NA	NA	NA	chr5:176852953-176854125	Island	CCCCCGGGAGGGGGCGGAGAGTGCGCGGCTGGCTGCGGCGGCCGGGGAGGCCGGGGAGGC[CG]CGGCGCGGTCACTGCGAGCCGAGCCGAGCCGCGCCGAGCCGCGCCGATCGCCATCCGGCC	GGCGGAGAGTGCGCGGCTGGCTGCGGCGGCCGGGGAGGCCGGGGAGGCCG	GRK6;GRK6;GRK6;GRK6;GRK6;GRK6	NM_002082;NM_002082;NM_001004105;NM_001004105;NM_001004106;NM_001004106	1stExon;5'UTR;5'UTR;1stExon;1stExon;5'UTR	high-CpG:176786279-176786349	NA	NA	NA	5:176785462-176786731	5:176852705-176853837	Promoter_Associated	GRK6;GRK6;GRK6;GRK6;GRK6	ENST00000507633.1;ENST00000393576.3;ENST00000355958.5;ENST00000355472.5;ENST00000355472.5	TSS200;TSS200;TSS200;5'UTR;1stExon	GRK6;GRK6;GRK6;GRK6;GRK6;GRK6;GRK6;GRK6;GRK6	ENST00000511244.1;ENST00000507633.1;ENST00000393576.3;ENST00000355958.5;ENST00000512684.1;ENST00000355472.5;ENST00000355472.5;ENST00000502598.1;ENST00000506296.1	5'UTR;TSS200;TSS200;TSS200;TSS200;5'UTR;1stExon;5'UTR;5'UTR	chr5:176853240-176853735	3	NA	NA	NA	NA	NA	TRUE	NA	0.340729612211027	0.0557874546345125	-0.284942157576515
442	chr7	139875956	+	cg06596689	98625495	34792954	CATCTTTATCAAACTTCCTAAACCAATAAAACAAAAACAACAACAAACCA	CGTCTTTATCAAACTTCCTAAACCAATAAAACGAAAACAACGACGAACCG	I	A	Red	NA	NA	NA	NA	NA	NA	chr7:139875411-139877493	Island	CATCTGTTGCTCTGTTTACTCCGCGGAGCCCCGCCGAGCTGGCTGGCGCGGTCGCCTCTC[CG]GCCCGCCGCTGCCCCCGTCCCACTGGCCCAGGAAGTTTGATAAAGACGGGGAAGGGGGCG	CGGCCCGCCGCTGCCCCCGTCCCACTGGCCCAGGAAGTTTGATAAAGACG	KDM7A-DT;KDM7A	NR_024451;NM_030647	TSS1500;Body	NA	NA	NA	NA	7:139521724-139524148	NA	NA	RP4-659J6.2	ENST00000566699.1	TSS1500	RP4-659J6.2	ENST00000566699.1	TSS1500	chr7:139875705-139876455	3	NA	NA	NA	NA	NA	TRUE	NA	0.27386712822499	0.02842304104445	-0.24544408718054
443	chr1	4714976	+	cg10146268	55603522	17747195	CAATAAAACAACACTACTTAAAATTTAAAATAACACAACACAAACAAACA	CGATAAAACGACGCTACTTAAAATTTAAAATAACGCGACGCGAACGAACG	I	C	Grn	rs61765001	0.229233	NA	NA	NA	NA	chr1:4713989-4716555	Island	GCCGATCGGCGGCGGAGCCTCTGGCAGAGCCCCCCGACCCGGCAGCGCGGAGGGGACTCG[CG]TCCGTCCGCGTCGCGTCACCCCAAACCCTAAGCAGCGCCGCCCCATCGGCGCGGAGCTCC	CGATGGGGCGGCGCTGCTTAGGGTTTGGGGTGACGCGACGCGGACGGACG	AJAP1;AJAP1	NM_018836;NM_001042478	TSS200;TSS200	NA	NA	NA	NA	1:4613765-4616584	NA	NA	AJAP1;AJAP1;AJAP1	ENST00000378190.3;ENST00000378190.3;ENST00000378191.3	5'UTR;1stExon;TSS200	AJAP1;AJAP1;AJAP1	ENST00000378190.3;ENST00000378190.3;ENST00000378191.3	5'UTR;1stExon;TSS200	chr1:4714780-4715635	3	NA	NA	NA	NA	NA	NA	NA	0.242214331415674	0.027183111311393	-0.215031220104281
444	chr2	70995527	+	cg25631352	5763160	72784299	AAAAACTAAAAACCTAACTAAAAAAATCTACAACAACACAAACAAAAACA	AAAAACTAAAAACCTAACTAAAAAAATCTACGACGACGCGAACGAAAACG	I	C	Grn	NA	NA	NA	NA	NA	NA	chr2:70994447-70995385	S_Shore	AGCGGCCTCGCCCCGCAGCACCCCCACTACCGCCCCGCAGCGCCCCCCTCCTCCCCGCAG[CG]CCCCCGCCCGCGCCGCCGCAGACCCCCCTAGCCAGGCTTCCAGCCCCCTTCCACCCCCGC	CGCCCCCGCCCGCGCCGCCGCAGACCCCCCTAGCCAGGCTTCCAGCCCCC	ADD2;ADD2;ADD2;ADD2;ADD2	NM_017484;NM_017483;NM_017482;NM_017488;NM_001617	TSS200;TSS200;TSS200;TSS200;TSS200	high-CpG:70848621-70849042	NA	NA	NA	2:70847937-70849054	2:70994051-70995730	Unclassified_Cell_type_specific	ADD2;ADD2;ADD2;ADD2;ADD2	ENST00000407644.2;ENST00000356565.4;ENST00000473232.1;ENST00000413157.2;ENST00000264436.3	TSS1500;TSS200;TSS200;TSS200;TSS1500	ADD2;ADD2;ADD2;ADD2;ADD2;ADD2;ADD2;ADD2;ADD2	ENST00000425976.1;ENST00000407644.2;ENST00000447731.1;ENST00000356565.4;ENST00000403045.2;ENST00000473232.1;ENST00000413157.2;ENST00000496178.1;ENST00000264436.3	TSS1500;TSS1500;TSS200;TSS200;TSS200;TSS200;TSS200;TSS200;TSS1500	chr2:70995085-70995755	3	NA	NA	NA	NA	TRUE	TRUE	NA	0.47104234916881	0.0894404394676129	-0.381601909701198
445	chr1	48176281	-	cg00807959	61792821	2807195	CACCTCCAAACCCTAAACAAAACCTAAAAACTACAAAACAAAACAAAACA	CACCTCCAAACCCTAAACGAAACCTAAAAACTACGAAACGAAACGAAACG	I	C	Grn	NA	NA	NA	NA	NA	NA	chr1:48174494-48176519	Island	TGGAACCCCACGCACCTCCAGGCCCTGAGCGAAGCCTGGAAGCTGCGGGGCGAAGCGGAG[CG]CGAGAGAGGTTGCGCTCTGCGGGTCGGGCAGCCGGGGCTCGCTGCAGGCCCATGGCGCCC	CACCTCCAGGCCCTGAGCGAAGCCTGGAAGCTGCGGGGCGAAGCGGAGCG				NA	NA	NA	NA	1:47948786-47949372	1:48175118-48177190	Unclassified	NA	NA	NA	NA	NA	NA	chr1:48176220-48176855	3	NA	NA	NA	NA	NA	TRUE	NA	0.335165697270457	0.0566981683194068	-0.27846752895105
446	chr11	83849543	-	cg02137496	27639876	NA	TCAAACRTATATTATAATATCRATCAAACCAAACAAACTAAAAACAACCC	NA	II	NA	NA	rs73515762	0.066494	NA	NA	NA	NA	NA	OpenSea	AACATGATAGGTCAAACGTGTGTTGTAATGTCGATCAAACCAAACAGGCTGAAGACAGCC[CG]TCCCTAAAGTAATATGCTTGAAGAGAAGGGGATTAACTAACACTGACACAAGTTTAATTT	CGGGCTGTCTTCAGCCTGTTTGGTTTGATCGACATTACAACACACGTTTG	DLG2;DLG2;DLG2;DLG2;DLG2	NM_001142700;NM_001206769;NM_001300983;NM_001364;NM_001142699	Body;Body;Body;Body;Body	NA	NA	NA	NA	NA	NA	NA	DLG2;DLG2	ENST00000376106.3;ENST00000537455.1	5'UTR;5'UTR	DLG2;DLG2;DLG2;DLG2;DLG2;DLG2	ENST00000524941.1;ENST00000529111.1;ENST00000376106.3;ENST00000537455.1;ENST00000529401.1;ENST00000527466.1	3'UTR;3'UTR;5'UTR;5'UTR;3'UTR;3'UTR	NA	NA	NA	NA	NA	NA	NA	NA	NA	0.649719559944443	0.913508401426426	0.263788841481983
447	chr1	179846920	+	cg27449836	22685875	84799207	ATTTATCATATAAACAAAAACCCTAAACAACATTCAAACCACAACAACCA	ATTTATCATATAAACGAAAACCCTAAACGACATTCGAACCGCGACGACCG	I	C	Grn	NA	NA	NA	NA	NA	NA	chr1:179846879-179847106	Island	TTAGTATCAGGAGAGCCCTTCGAGTATTCTCTCCGCTCCACACCGCTCGGCTGCACCCAG[CG]GCCGCCGCGGCCCGAATGTCGTCCAGGGTCCCCGCCCATATGACAAACACTTTCCGCCGG	CGGCCGCCGCGGCCCGAATGTCGTCCAGGGTCCCCGCCCATATGACAAAC	TOR1AIP2;TOR1AIP2;TOR1AIP2;TOR1AIP2	NM_145034;NM_145034;NM_022347;NM_022347	5'UTR;1stExon;1stExon;5'UTR	NA	NA	NA	NA	1:178113503-178113729	1:179846680-179847259	Promoter_Associated	TOR1AIP2;TOR1AIP2;TOR1AIP2;TOR1AIP2;TOR1AIP2;TOR1AIP2;TOR1AIP2	ENST00000495650.1;ENST00000495650.1;ENST00000367612.3;ENST00000483123.1;ENST00000474318.1;ENST00000367612.3;ENST00000482587.1	3'UTR;1stExon;1stExon;TSS200;TSS200;5'UTR;3'UTR	TOR1AIP2;TOR1AIP2;TOR1AIP2;TOR1AIP2;TOR1AIP2;TOR1AIP2;TOR1AIP2	ENST00000495650.1;ENST00000495650.1;ENST00000367612.3;ENST00000483123.1;ENST00000474318.1;ENST00000367612.3;ENST00000482587.1	3'UTR;1stExon;1stExon;TSS200;TSS200;5'UTR;3'UTR	chr1:179846860-179847130	3	NA	NA	NA	NA	NA	TRUE	NA	0.401735961331231	0.0442595596930038	-0.357476401638227
448	chr2	121554817	-	cg06969469	41659187	31672954	TAATTACTTTAAAAACAAACAACAATATAAATCTAAATCAACATTTCCCA	TAATTACTTTAAAAACGAACGACGATATAAATCTAAATCGACGTTTCCCG	I	A	Red	NA	NA	NA	NA	NA	NA	NA	OpenSea	TTAGAATGAAGTTGGTTGCTTTAGGAGCGAGCGGCGGTGTGAATCTGGGTCGGCGTTTCC[CG]GCTGGGTTTGGGCTCAGTGTTGGTGAGTGTCTTTGTCTTCTCTTTTAGGATTGCCACCCA	TGGTTGCTTTAGGAGCGAGCGGCGGTGTGAATCTGGGTCGGCGTTTCCCG	GLI2	NM_005270	TSS200	NA	NA	NA	NA	2:121271254-121271433	NA	NA	GLI2;GLI2;GLI2	ENST00000314490.11;ENST00000435313.2;ENST00000452319.1	TSS200;TSS200;5'UTR	GLI2;GLI2;GLI2;GLI2;GLI2;GLI2;GLI2;GLI2	ENST00000437950.1;ENST00000435313.2;ENST00000360874.6;ENST00000438299.1;ENST00000452319.1;ENST00000418323.1;ENST00000482119.1;ENST00000472722.1	TSS200;TSS200;TSS200;5'UTR;5'UTR;5'UTR;5'UTR;5'UTR	NA	NA	NA	NA	NA	NA	NA	TRUE	NA	0.655067528887054	0.933723471142016	0.278655942254961
449	chr5	176515724	-	cg20898288	75669267	NA	AATAACCAACTAAAATATATATACATCACAACCTAACAATAACAACATCC	NA	II	NA	NA	NA	NA	NA	NA	NA	NA	chr5:176513886-176514433	S_Shore	ATTTGGAAGAGGATAGCCAGCTGGGGTGTGTGTACATCACAGCCTGACAGTAACAGCATC[CG]AACCAGAGGTGACTGGCTAAGGGCAGACCCAGGGCAACAGGTTAACCGTTCTAGGGCCGG	CGGATGCTGTTACTGTCAGGCTGTGATGTACACACACCCCAGCTGGCTAT	FGFR4;FGFR4;FGFR4;FGFR4	NM_002011;NM_213647;NM_001291980;NM_022963	5'UTR;5'UTR;5'UTR;TSS1500	NA	NA	NA	TRUE	NA	NA	NA	FGFR4;FGFR4;FGFR4;FGFR4;FGFR4;FGFR4	ENST00000292408.4;ENST00000393648.2;ENST00000502906.1;ENST00000507708.1;ENST00000393637.1;ENST00000377207.4	5'UTR;5'UTR;5'UTR;5'UTR;TSS1500;TSS1500	FGFR4;FGFR4;FGFR4;FGFR4;FGFR4;FGFR4;FGFR4;FGFR4;FGFR4;FGFR4;FGFR4	ENST00000292408.4;ENST00000503708.1;ENST00000514472.1;ENST00000510911.1;ENST00000507708.1;ENST00000513166.1;ENST00000393637.1;ENST00000430285.1;ENST00000426612.1;ENST00000509511.1;ENST00000377207.4	5'UTR;5'UTR;5'UTR;5'UTR;5'UTR;5'UTR;TSS1500;TSS1500;TSS1500;TSS1500;TSS1500	chr5:176515345-176515795	3	NA	NA	NA	NA	NA	NA	NA	0.717103716295287	0.921002198150054	0.203898481854767
450	chr2	233368543	+	cg14192401	76786286	19749270	AAAACCCAAAAACAACACCCACAATCTCAACAAAAAAATATTAAAACCCA	AAAACCCAAAAACAACGCCCGCGATCTCAACGAAAAAATATTAAAACCCG	I	A	Red	NA	NA	NA	NA	NA	NA	chr2:233367780-233368577	Island	GTCCTAGCGGTTTAGGAGGCAGGGAGGTTTCCTCCAGCCTGGAGCTCTGGCTCGGGCCCT[CG]GGCCCCAACACCTTCCCGCTGAGACCGCGGGCGTTGTCCCTGGGTCTCTCTGCCTCCATT	CGGGCCCCAACACCTTCCCGCTGAGACCGCGGGCGTTGTCCCTGGGTCTC				NA	NA	DMR	NA	NA	NA	NA	NA	NA	NA	NA	NA	NA	NA	NA	chr2:233364413-233368767	6	chr2:233367541-233368626	5	NA	TRUE	NA	0.408523834901388	0.131770568643178	-0.27675326625821
451	chr7	78554455	+	cg03087600	1654925	NA	ACTCAAAATCRCTTTCCCACTAAAATTCTAACCAATATATTTTAAAATAC	NA	II	NA	NA	rs145434403	0.010184	NA	NA	NA	NA	NA	OpenSea	AATTTCATGTCTGGATTGAACACATTTTTATTTTAAGTAATTTAGCTGTGCTCCCTTTTA[CG]CATCCCAAAATATATTGGCCAGAACTCCAGTGGGAAAGCGACCTTGAGTTTGCAATGGCA	CGCATCCCAAAATATATTGGCCAGAACTCCAGTGGGAAAGCGACCTTGAG	MAGI2;MAGI2	NM_001301128;NM_012301	Body;Body	NA	NA	NA	NA	NA	NA	NA	MAGI2-IT1	ENST00000440555.2	3'UTR	MAGI2-IT1	ENST00000440555.2	3'UTR	NA	NA	NA	NA	chr7:78553857-78554558	6	NA	NA	NA	0.710266925862917	0.914580833353366	0.20431390749045
452	chr1	33352018	+	cg01121464	19665176	26618898	CACACACAACAAAAACAACAAAAAAAACAAACAAAACTACAAAAAAAACA	CGCGCGCGACAAAAACGACAAAAAAAACGAACGAAACTACGAAAAAAACG	I	C	Grn	NA	NA	NA	NA	NA	NA	chr1:33351686-33352397	Island	CAGCCCCCAGGGCTGGCGGGGACCCCCCCAGGGGAGGGGCTCCGGGTGAGCGCTGCGGGG[CG]TCTCCCTCGCAGTCCCGCCCGCCCCTCCTGCCGCCCCTGCCGCGCGCGCCGCAGCAGCGC	CGCGCGCGGCAGGGGCGGCAGGAGGGGCGGGCGGGACTGCGAGGGAGACG	HPCA	NM_002143	TSS200	NA	NA	NA	NA	1:33124274-33125047	NA	NA	HPCA;HPCA	ENST00000373467.3;ENST00000480118.1	TSS200;5'UTR	HPCA;HPCA;HPCA;HPCA	ENST00000373467.3;ENST00000459874.1;ENST00000470166.1;ENST00000480118.1	TSS200;TSS200;5'UTR;5'UTR	chr1:33351765-33352135	3	NA	NA	NA	NA	NA	NA	NA	0.355587980854715	0.0662811400343941	-0.289306840820321
453	chr7	105434882	+	cg07714289	35623115	56779115	TTAACAACCAACTCTCTACAAAAAAAAATCCTAATTTATAATAAATACCA	TTAACAACCAACTCTCTACGAAAAAAAATCCTAATTTATAATAAATACCG	I	A	Red	NA	NA	NA	NA	NA	NA	NA	OpenSea	CAGTGATGCCATGTTGGTAGCTTGAATCAGCCAAGGTGGGAGTATTTACACGATGGAAAT[CG]GCATCCACTACAAACCAGGACTTCTTCCCGCAGAGAGCTGGTTGTTAAAACATTTACACC	CGGCATCCACTACAAACCAGGACTTCTTCCCGCAGAGAGCTGGTTGTTAA	ATXN7L1;ATXN7L1	NM_152749;NM_020725	Body;Body	NA	NA	NA	TRUE	NA	NA	NA	NA	NA	NA	ATXN7L1	ENST00000481880.1	3'UTR	NA	NA	NA	NA	NA	NA	NA	TRUE	NA	0.732218933069017	0.940848469590668	0.208629536521651
454	chr17	80970504	-	cg08011255	83684925	75744336	CACCTTCCAATCCACAAAACCACACAACTACAAAAACACAAAAAAAACCA	CACCTTCCAATCCACAAAACCACACAACTACAAAAACGCAAAAAAAACCG	I	T	Red	NA	NA	NA	NA	NA	NA	chr17:80969748-80970160	S_Shore	CAGGGTCTGCTCCACCTTCCAGTCCACAGGACCACACAGCTGCAGGGACGCAAAGGGAGC[CG]TTGGGCAGCTAACGTGGCAGGGACGCCCCTTTCCTCTCCAGCCTCCATGTGCGATATCTC	CGGCTCCCTTTGCGTCCCTGCAGCTGTGTGGTCCTGTGGACTGGAAGGTG	B3GNTL1	NM_001009905	Body	NA	NA	NA	NA	17:78563689-78563847	17:80970399-80970644	Unclassified_Cell_type_specific	B3GNTL1;B3GNTL1	ENST00000571954.1;ENST00000576599.1	3'UTR;5'UTR	B3GNTL1;B3GNTL1;B3GNTL1;B3GNTL1	ENST00000570947.1;ENST00000571954.1;ENST00000576599.1;ENST00000573629.1	3'UTR;3'UTR;5'UTR;3'UTR	chr17:80970120-80971035	3	NA	NA	NA	NA	NA	TRUE	NA	0.410164242656088	0.634763081228731	0.224598838572643
455	chr1	109046245	+	cg12615557	40733820	NA	ATAATTCCTAATAAAAAACATTATCTACATAAATACCCTAATAACAAACC	NA	II	NA	NA	NA	NA	NA	NA	NA	NA	NA	OpenSea	GGGGTGCTTTGAAGATAATCTCTACCTGTCTACCCTGAATGCAACTAAAGCATTTTACAG[CG]GTTTGCCATTAGGGTATTCATGCAGATAATGCTTTCTACTAGGAATTACAAACTTTAAAC	TAATTCCTAGTAGAAAGCATTATCTGCATGAATACCCTAATGGCAAACCG				NA	NA	NA	NA	NA	NA	NA	NA	NA	NA	NA	NA	NA	chr1:109045720-109046270	3	NA	NA	NA	NA	NA	NA	NA	0.70125885989319	0.442355277550053	-0.258903582343137
456	chr15	65579214	+	cg16522107	12631933	98756524	AACAAAAAACAAAACTTCAACAACACAACAAAAAACAAAACAAAAAAACA	AACGAAAAACGAAACTTCGACGACGCGACGAAAAACGAAACAAAAAAACG	I	C	Grn	NA	NA	NA	NA	NA	NA	chr15:65578613-65579490	Island	CCCCGGGGGACGGCGGGCAGAGCCCACTCTCCGCGACGGGCGAGGCTGCTGCGCCGCGCG[CG]CCTTCCTGCCCCGCCTCCCGCCGCGCCGCCGAAGTCCCGCCTCTCGCCAAGCTGCCCGCG	GGCGAGAGGCGGGACTTCGGCGGCGCGGCGGGAGGCGGGGCAGGAAGGCG	PARP16	NM_017851	TSS200	high-CpG:63366208-63366356	NA	NA	NA	15:63365667-63366543	15:65578019-65579962	Promoter_Associated	SNORA24;PARP16;PARP16;PARP16	ENST00000384176.1;ENST00000444347.2;ENST00000261888.6;ENST00000558873.1	TSS1500;TSS200;TSS200;3'UTR	SNORA24;PARP16;PARP16;PARP16;PARP16	ENST00000384176.1;ENST00000560149.1;ENST00000444347.2;ENST00000261888.6;ENST00000558873.1	TSS1500;TSS1500;TSS200;TSS200;3'UTR	chr15:65579005-65579435	3	NA	NA	NA	NA	NA	TRUE	NA	0.283094191503903	0.0581182560930091	-0.224975935410893
457	chr10	125852902	+	cg16395486	65643828	8711980	CAACAAAAAACAACAATAAAAAATCTAACCCTAAACTCAAAACTCCAACA	CGACGAAAAACGACGATAAAAAATCTAACCCTAAACTCGAAACTCCGACG	I	C	Grn	NA	NA	NA	NA	NA	NA	chr10:125851151-125853233	Island	GACTCCCTACGCCCAGCCCCGGCCGCCGCCGGCGCTGCCTGGCCCGAACCCGCGGAGGGG[CG]CCGGAGCCCCGAGCCCAGGGCCAGACCTCCTACCGCCGCTCCTCGCCGACCCCACCTCGG	CGGCGAGGAGCGGCGGTAGGAGGTCTGGCCCTGGGCTCGGGGCTCCGGCG				high-CpG:125842750-125843024	NA	DMR	NA	10:125841171-125843223	10:125852506-125853113	Unclassified_Cell_type_specific	CHST15;CHST15;CHST15;CHST15;CHST15	ENST00000546346.1;ENST00000346248.5;ENST00000462406.1;ENST00000434607.2;ENST00000421115.1	TSS1500;TSS1500;3'UTR;5'UTR;5'UTR	CHST15;CHST15;CHST15;CHST15;CHST15	ENST00000546346.1;ENST00000346248.5;ENST00000462406.1;ENST00000434607.2;ENST00000421115.1	TSS1500;TSS1500;3'UTR;5'UTR;5'UTR	chr10:125851125-125853375	3	NA	NA	NA	NA	NA	TRUE	NA	0.264293565727193	0.0328466096210993	-0.231446956106094
458	chr8	103819203	-	cg21936575	73632265	71764852	AAAACCACAAAAAACTACCAAACAAACAACAACCAAAATCATTTAAAACA	AAAACCGCGAAAAACTACCGAACAAACGACAACCGAAATCGTTTAAAACG	I	C	Grn	rs10107447	0.064097	NA	NA	NA	NA	chr8:103818620-103819495	Island	GGGGGAACGTGGGGGACCGCGGGGAGCTGCCGGGCAGGCGGCAGCCGAGGTCGTTTGAGG[CG]CGCAGAGCCGGAAAACCCCACGGAGACGGCTGGGCGGGGGCGGGGCGATCGGCACTGACC	GGGACCGCGGGGAGCTGCCGGGCAGGCGGCAGCCGAGGTCGTTTGAGGCG				NA	NA	NA	TRUE	8:103887858-103888854	8:103818501-103819379	Promoter_Associated	KB-1732A1.1;KB-1732A1.1;KB-1732A1.1;KB-1732A1.1	ENST00000522715.1;ENST00000405813.2;ENST00000517910.1;ENST00000405813.2	5'UTR;1stExon;1stExon;5'UTR	KB-1732A1.1;KB-1732A1.1;KB-1732A1.1;KB-1732A1.1	ENST00000522715.1;ENST00000405813.2;ENST00000517910.1;ENST00000405813.2	5'UTR;1stExon;1stExon;5'UTR	chr8:103816765-103820030	3	NA	NA	NA	NA	NA	TRUE	NA	0.224929966766335	0.0196233002258772	-0.205306666540457
459	chr6	89012204	-	cg22711847	40788141	NA	TTTATAACTAACTAAACTAATACCTATACCCTATAATAATCTAAACTACC	NA	II	NA	NA	NA	NA	NA	NA	NA	NA	NA	OpenSea	GCAGAAACCATTTTATGACTAGCTGGACTAGTGCCTGTACCCTGTAGTAATCTGGACTAC[CG]CTTGTTGCTTAAGTTCAGGTAAACTTAATGGGTCTTCTCCTTTTGCTTGAAATTCAACTG	CGGTAGTCCAGATTACTACAGGGTACAGGCACTAGTCCAGCTAGTCATAA				NA	NA	NA	NA	NA	NA	NA	RP11-459O1.2	ENST00000429137.1	3'UTR	RP11-459O1.2	ENST00000429137.1	3'UTR	NA	NA	NA	NA	chr6:89011378-89012573	6	NA	NA	NA	0.625160439786849	0.924858236456123	0.299697796669274
460	chr4	17194180	+	cg22175345	2695843	NA	CAAATACTTAAAAAAAACTATTCACTCACTACATACACACACACACATAC	NA	II	NA	NA	NA	NA	NA	NA	NA	NA	NA	OpenSea	AGTTGCCCTTGGGAAGGGTGTGTGTGTGTGTGTGTGTGTGTGTGTGTGTGTGTGCGCGCG[CG]CATGTGTGTGTGTGTATGTAGTGAGTGAATAGCTCTCTTCAAGTATCTGAAGAGCATCTT	AGATACTTGAAGAGAGCTATTCACTCACTACATACACACACACACATGCG				NA	NA	NA	TRUE	NA	NA	NA	NA	NA	NA	NA	NA	NA	chr4:17194180-17194530	3	NA	NA	NA	NA	NA	TRUE	NA	0.432734098101526	0.663382977957604	0.230648879856078
461	chr12	57148848	-	cg05919975	2713380	NA	TAACAAAATAACACTCTATCTCAAATTTAAAACCRAATACAATAACTCAC	NA	II	NA	NA	NA	NA	NA	NA	NA	NA	chr12:57145948-57146333	S_Shelf	TCCAGCCTGGGTGACAGAGTAACACTCTGTCTCAAATTTAAGGCCGAGTGCAGTGGCTCA[CG]CCTGTAATGCCAGCACTTTGGGAGGCCAAGGTGGGAGGATTGCCTGAGTCCAGGAGTTTG	GACAGAGTAACACTCTGTCTCAAATTTAAGGCCGAGTGCAGTGGCTCACG				NA	NA	NA	NA	NA	NA	NA	HSD17B6;HSD17B6;HSD17B6;HSD17B6	ENST00000555805.1;ENST00000554643.1;ENST00000554150.1;ENST00000556481.1	5'UTR;5'UTR;5'UTR;5'UTR	HSD17B6;HSD17B6;HSD17B6;HSD17B6;HSD17B6	ENST00000555159.1;ENST00000554643.1;ENST00000556650.1;ENST00000556481.1;ENST00000554155.1	5'UTR;5'UTR;5'UTR;5'UTR;5'UTR	NA	NA	NA	NA	NA	NA	NA	TRUE	NA	0.469858847779475	0.694492952515578	0.224634104736103
462	chr10	22614872	+	cg09496263	84602861	1707404	ATTTTAAACAATTCCAACAAACAAAACCTAACACATTTTTACACAACACA	ATTTTAAACGATTCCAACAAACAAAACCTAACACGTTTTTACGCGACGCG	I	C	Grn	rs73596598	0.060903	NA	NA	NA	NA	chr10:22614275-22614934	Island	GCCCCAGCACCCGGCTCCGGAAATGCCAGGGATGCAGGGAGGGCAGAATTGTTTTCCCTG[CG]CGTCGCGTAAAAACGTGCCAGGTTCTGCTTGCTGGAACCGTCTAAAACAACCGGAACCCC	CGCGTCGCGTAAAAACGTGCCAGGTTCTGCTTGCTGGAACCGTCTAAAAC	BMI1	NM_005180	5'UTR	high-CpG:22654567-22654951	NA	NA	TRUE	10:22654258-22654940	10:22613269-22615227	Promoter_Associated	BMI1;BMI1	ENST00000376691.3;ENST00000376663.3	5'UTR;5'UTR	BMI1;BMI1;BMI1;BMI1;BMI1;BMI1;BMI1	ENST00000376691.3;ENST00000376663.3;ENST00000442508.1;ENST00000443519.1;ENST00000456675.1;ENST00000416820.1;ENST00000417470.1	5'UTR;5'UTR;5'UTR;TSS1500;5'UTR;5'UTR;5'UTR	chr10:22614025-22615315	3	NA	NA	NA	NA	NA	TRUE	NA	0.257934557430558	0.015618844141839	-0.242315713288719
463	chr3	129118538	-	cg22178096	21729143	79753905	CTAATATAAAAAAAAATCTACTTCCACCAAAAATTAAAACCAATCTAACA	CTAATATAAAAAAAAATCTACTTCCGCCAAAAATTAAAACCAATCTAACG	I	T	Red	NA	NA	NA	NA	NA	NA	NA	OpenSea	CTGAGTTGAGACCTGGTGTAGGGAGGAATCTACTTCCGCCAGAAGTTGAAGCCAATCTAG[CG]TTTGGGCTATTTCCGCCCTTGTTTCCTCTACTCCGAAGTGCGCTTCCTAGCGGTCAGGAG	CGCTAGATTGGCTTCAACTTCTGGCGGAAGTAGATTCCTCCCTACACCAG	RPL32P3	NR_003111	TSS1500	NA	NA	NA	NA	3:130601228-130601281	3:129118117-129118979	Promoter_Associated	RPL32P3	ENST00000514355.1	TSS1500	RPL32P3;RPL32P3;RPL32P3;RPL32P3	ENST00000510078.1;ENST00000514355.1;ENST00000499631.2;ENST00000506593.1	TSS1500;TSS1500;TSS1500;TSS200	chr3:129118180-129118695	3	NA	NA	NA	NA	NA	TRUE	NA	0.291101597703781	0.0331693445573471	-0.257932253146434
464	chr4	16227813	+	cg06532184	89784147	78755905	ACCATAACAAACTCCAAAAAACAAACTAAAAACCAAAAACAACAAAAACA	ACCGTAACGAACTCCGAAAAACGAACTAAAAACCGAAAACGACGAAAACG	I	C	Grn	rs3749544	0.258786	NA	NA	NA	NA	chr4:16227525-16229145	Island	AGCCTGGGGAGCCCCGGGAGGCAACGGCAGCCGCGCGGCTCGGGGGCCGGGGTTCCAAGG[CG]CCCCCGCCGCCCTCGGTCCCCAGTCCGCCCCTCGGAGCCCGCCACGGCCTAGCGCCGCCC	CGCCCCCGCCGCCCTCGGTCCCCAGTCCGCCCCTCGGAGCCCGCCACGGC	TAPT1-AS1;TAPT1-AS1;TAPT1	NR_027696;NR_027697;NM_153365	TSS1500;TSS1500;Body	high-CpG:15836825-15837330	NA	NA	NA	4:15836648-15838421	4:16227480-16228215	Promoter_Associated	RP11-783N5.1;RP11-783N5.1;RP11-783N5.1;TAPT1	ENST00000573308.1;ENST00000573950.1;ENST00000570786.1;ENST00000399920.3	TSS1500;TSS1500;TSS1500;5'UTR	RP11-783N5.1;RP11-783N5.1;RP11-783N5.1;TAPT1;TAPT1;TAPT1;TAPT1;TAPT1	ENST00000573308.1;ENST00000573950.1;ENST00000570786.1;ENST00000510868.1;ENST00000511156.1;ENST00000513359.1;ENST00000505317.1;ENST00000399920.3	TSS1500;TSS1500;TSS1500;TSS200;TSS200;3'UTR;3'UTR;5'UTR	chr4:16227800-16227975	3	NA	NA	NA	NA	NA	TRUE	NA	0.35707875708018	0.0573903808351054	-0.299688376245074
465	chr7	73648457	+	cg15097551	54750905	NA	AATACCTTTCAAATATATCCACRCTAATACTTCTATCCATAAATCAATCC	NA	II	NA	NA	rs3135705	0.03135	NA	NA	NA	NA	NA	OpenSea	GATGGACAGATAAGCAAACTGTGGTACACGCACAGGATGGATTACTTCTCAGTGATAACA[CG]GACTGACTCATGGATAGAAGTACCAGCGTGGACACATCTGAAAGGCATTTCTGCTACAGT	CGGACTGACTCATGGATAGAAGTACCAGCGTGGACACATCTGAAAGGCAT	RFC2;RFC2;RFC2;RFC2;RFC2	NM_001278793;NM_001278791;NM_001278792;NM_181471;NM_002914	Body;Body;Body;Body;Body	NA	NA	NA	NA	NA	NA	NA	NA	NA	NA	RFC2;RFC2	ENST00000485545.1;ENST00000493156.1	3'UTR;3'UTR	chr7:73648205-73648555	3	NA	NA	NA	NA	NA	NA	NA	0.648080789810505	0.898274953860759	0.250194164050254
466	chr12	133066678	-	cg00638090	93804196	10772537	AACAAAACCTTATAAACAAAACAAAACAAAAACATAATCAAAACAAAACA	AACGAAACCTTATAAACGAAACGAAACAAAAACGTAATCGAAACGAAACG	I	C	Grn	NA	NA	NA	NA	NA	NA	chr12:133067072-133067735	N_Shore	GTGCGGGGTGGGGGCGGAGCCTTATGAGCGGGGCGGGGCAGGGGCGTGGTCGGGGCGGGG[CG]CGCGGGCGCCCGCGGCGGCCCTCACTTCCTCTGGCGAGCGCAGCCGGGCGGAAGTGCGTC	GGCGGAGCCTTATGAGCGGGGCGGGGCAGGGGCGTGGTCGGGGCGGGGCG	FBRSL1	NM_001142641	TSS1500	NA	NA	NA	NA	12:131575847-131577808	12:133066295-133066827	Promoter_Associated	FBRSL1;FBRSL1;FBRSL1	ENST00000261673.6;ENST00000434748.2;ENST00000434748.2	TSS1500;5'UTR;1stExon	FBRSL1;FBRSL1;FBRSL1	ENST00000261673.6;ENST00000434748.2;ENST00000434748.2	TSS1500;5'UTR;1stExon	chr12:133065705-133066835	3	NA	NA	NA	NA	NA	TRUE	NA	0.321492111671914	0.0750096769338596	-0.246482434738054
467	chr5	176944032	-	cg02259255	22720216	25708109	CCTCATCCTTACATAAAACCCAATCCAATATAAAAAAACAAACAACAACA	CCTCATCCTTACGTAAAACCCAATCCGATATAAAAAAACGAACGACGACG	I	C	Grn	NA	NA	NA	NA	NA	NA	chr5:176943525-176944508	Island	GGCGAAACCCCGCCTCATCCTTGCGTGAGACCCAATCCGATGTGAAGAGGCGAACGACGG[CG]CGTAGGAACGACCTCGGAGTTCCGGATCGCGCAGAGGGACAAATTTGTTCCGGAGATACT	CGCCGTCGTTCGCCTCTTCACATCGGATTGGGTCTCACGCAAGGATGAGG	DDX41	NM_016222	TSS200	high-CpG:176876224-176876691	NA	NA	NA	5:176875967-176877230	5:176942781-176944662	Promoter_Associated	DDX41;DDX41;DDX41	ENST00000507955.1;ENST00000507955.1;ENST00000506965.1	1stExon;5'UTR;TSS200	DDX41;DDX41;DDX41;DDX41;DDX41;DDX41;DDX41;DDX41;DDX41	ENST00000508279.1;ENST00000504781.1;ENST00000515562.1;ENST00000330503.7;ENST00000507955.1;ENST00000512431.1;ENST00000507955.1;ENST00000505081.1;ENST00000503078.1	TSS1500;TSS1500;TSS200;TSS200;1stExon;TSS200;5'UTR;TSS200;TSS200	chr5:176943885-176944735	3	NA	NA	NA	NA	NA	TRUE	NA	0.270780923578129	0.0245539701530117	-0.246226953425118
468	chr12	58146173	-	cg07116851	69657867	75743223	ATAACCAACTACCAAAAAAACACACAAAAACTAAAAAAACAAAACAAACA	ATAACCAACTACCAAAAAAACGCGCGAAAACTAAAAAAACGAAACGAACG	I	C	Grn	NA	NA	NA	NA	NA	NA	chr12:58145853-58146360	Island	CACCCTCACCATGTGACCAGCTGCCAAAGAGGCGCGCGGAAACTGGGAGGGCGGGGCGAA[CG]CCGGACGTTCTGGGCACGTGACCGCCACCCATGCGCTGAGGGGCGGACAGGAGGTGCTTC	GTGACCAGCTGCCAAAGAGGCGCGCGGAAACTGGGAGGGCGGGGCGAACG	CDK4	NM_000075	TSS200	high-CpG:56432347-56432445	NA	NA	NA	12:56432017-56432627	12:58145060-58146708	Promoter_Associated	CDK4;CDK4;CDK4;CDK4;CDK4;CDK4	ENST00000257904.5;ENST00000257904.5;ENST00000540325.1;ENST00000312990.6;ENST00000551888.1;ENST00000549606.1	5'UTR;1stExon;TSS200;TSS200;TSS200;TSS200	CDK4;CDK4;CDK4;CDK4;CDK4;CDK4;CDK4;CDK4;CDK4;CDK4;CDK4;CDK4;CDK4;CDK4	ENST00000257904.5;ENST00000257904.5;ENST00000547281.1;ENST00000550419.1;ENST00000546489.1;ENST00000553237.1;ENST00000312990.6;ENST00000551888.1;ENST00000551800.1;ENST00000549606.1;ENST00000551706.1;ENST00000552862.1;ENST00000552254.1;ENST00000547853.1	5'UTR;1stExon;TSS200;TSS200;TSS200;TSS200;TSS200;TSS200;TSS200;TSS200;TSS200;5'UTR;TSS1500;TSS1500	chr12:58146085-58146515	3	NA	NA	NA	NA	NA	TRUE	NA	0.248399991977498	0.040391860773149	-0.208008131204349
469	chr5	140683946	+	cg22748470	35695157	10793985	TTCAAACAATCCTCACTTCATTCTCCTAAATTACTAAAACCACAAACACA	TTCAAACGATCCTCGCTTCATTCTCCTAAATTACTAAAACCACAAACGCG	I	C	Grn	NA	NA	NA	NA	NA	NA	chr5:140683195-140683773	S_Shore	TGGGCAATATGGCAAGACTCCATTTCTACAAAAACGAAAAAATACCCGGGCGCGATGGCG[CG]CGCCTGTGGTCCCAGCAATTCAGGAGAATGAAGCGAGGATCGCTTGAACCCGGGAGGTCG	CGCGCCTGTGGTCCCAGCAATTCAGGAGAATGAAGCGAGGATCGCTTGAA	SLC25A2	NM_031947	TSS1500	NA	NA	NA	NA	NA	NA	NA	SLC25A2	ENST00000239451.4	TSS1500	SLC25A2	ENST00000239451.4	TSS1500	NA	NA	NA	NA	NA	NA	NA	TRUE	NA	0.598796365598502	0.803957087434973	0.205160721836471
470	chr21	45196239	-	cg17373656	81743484	67771100	AAAAAACACAACAACTCCTCAACCCAAATAAACACTAAAATCACATAACA	AAAAAACGCGACGACTCCTCAACCCAAATAAACGCTAAAATCACGTAACG	I	C	Grn	rs59649299	0.039337	NA	NA	NA	NA	chr21:45195887-45196755	Island	GGGGACTCGGCGAGGGGACGCGGCGGCTCCTCAGCCCAAGTAGGCGCTGGGGTCACGTGA[CG]CGCGGGCGGAACCAAGGGGCGGGGAGGAGGCACTTTGGCTTCGGAGTCCCCTGCGGGGTC	AGGGGACGCGGCGGCTCCTCAGCCCAAGTAGGCGCTGGGGTCACGTGACG	CSTB;CSTB	NM_000100;NM_000100	5'UTR;1stExon	NA	NA	NA	NA	21:44020007-44021119	21:45195284-45196916	Promoter_Associated	CSTB;CSTB	ENST00000291568.5;ENST00000291568.5	1stExon;5'UTR	CSTB;CSTB;CSTB	ENST00000291568.5;ENST00000291568.5;ENST00000480147.1	1stExon;5'UTR;TSS200	chr21:45195500-45196635	3	NA	NA	NA	NA	NA	TRUE	NA	0.654455542359485	0.393511461560289	-0.260944080799197
471	chr4	122062981	-	cg16401333	76650311	NA	CAATATACTAAACACTTTTTCAAATACACTCTTACTTACTAAATACTCCC	NA	II	NA	NA	NA	NA	NA	NA	NA	NA	NA	OpenSea	TTCTACCAAAACAGTATACTAAGCACTTTTTCAAATGCACTCTTACTTACTGGGTGCTCC[CG]TTGCTTCTGCACAGCTCCAGGGCCTGTTGGTACCCATGGATCTTGCAGGTGGAAAACCAA	CGGGAGCACCCAGTAAGTAAGAGTGCATTTGAAAAAGTGCTTAGTATACT	TNIP3;TNIP3;TNIP3;TNIP3;TNIP3;TNIP3	NM_001128843;NM_001244764;NM_024873;NM_024873;NM_001128843;NM_001244764	ExonBnd;ExonBnd;ExonBnd;Body;Body;Body	NA	NA	NA	NA	NA	NA	NA	TNIP3;TNIP3	ENST00000057513.3;ENST00000511909.1	ExonBnd;3'UTR	TNIP3;TNIP3;TNIP3;TNIP3	ENST00000057513.3;ENST00000515036.1;ENST00000511909.1;ENST00000515605.1	ExonBnd;1stExon;3'UTR;3'UTR	NA	NA	NA	NA	NA	NA	NA	NA	NA	0.719406220738108	0.949039361752631	0.229633141014524
472	chr22	29279597	-	cg11640610	1768527	92736905	ACCAAAACAAAAATAACCCCTCACATAAAACAAATAAAAAAACCACAACA	ACCGAAACGAAAATAACCCCTCACGTAAAACAAATAAAAAAACCGCGACG	I	C	Grn	NA	NA	NA	NA	NA	NA	chr22:29279412-29280287	Island	GGTCACGACGCTGCCGGGGCGGGGATAACCCCTCACGTGGAGCAGATGAAAGGGCCGCGG[CG]CGACGGCCGGGGGAGCCGAGCTGAGCCTGCGACCCACAAAGCCGCCGCCGCCGCCGCCGT	CGCCGCGGCCCTTTCATCTGCTCCACGTGAGGGGTTATCCCCGCCCCGGC	ZNRF3	NM_032173	TSS1500	high-CpG:27609464-27609695	NA	NA	NA	22:27608930-27611013	NA	NA	ZNRF3;ZNRF3;ZNRF3	ENST00000462485.2;ENST00000544604.2;ENST00000544604.2	TSS1500;5'UTR;1stExon	ZNRF3;ZNRF3;ZNRF3	ENST00000332811.4;ENST00000544604.2;ENST00000544604.2	TSS1500;5'UTR;1stExon	chr22:29278560-29279635	3	NA	NA	NA	NA	NA	TRUE	NA	0.254050676618092	0.0353433690946907	-0.218707307523401
473	chr10	131592435	-	cg18629132	64776908	15606209	CACTCTACATATAAAAAAAAACCCAAAACCTAACAACAAAAAAACAACCA	CACTCTACGTATAAAAAAAAACCCGAAACCTAACGACAAAAAAACAACCG	I	C	Grn	NA	NA	NA	NA	NA	NA	chr10:131592393-131592616	Island	CTGTTGACACTGCACTCTGCGTGTGGAGGGAAGCCCGGGGCCTGGCGGCAGAGGAGCAGC[CG]CAGCCGCGCTGTGCACCCAGGAACCTGTCCTTCAGGAAGGAGGCGGCGGTAGAAATTAAT	CGGCTGCTCCTCTGCCGCCAGGCCCCGGGCTTCCCTCCACACGCAGAGTG				NA	NA	NA	NA	10:131482384-131482606	NA	NA	NA	NA	NA	NA	NA	NA	chr10:131592365-131592635	3	NA	NA	NA	NA	NA	TRUE	NA	0.635018223505292	0.852484799180599	0.217466575675308
474	chr6	31619951	+	cg12435665	10790988	76664993	TTCAAATCTATAATAAATTAAAAAAATTCAATAAACATAACACACATACA	TTCGAATCTATAATAAATTAAAAAAATTCGATAAACGTAACGCGCGTACG	I	C	Grn	NA	NA	NA	NA	NA	NA	chr6:31619856-31620525	Island	AAATCCTGGGACAACGCGAAAGCGGTGGTCGCCCCACACTCTGCGGAGAAAGTGGTTTCG[CG]CACGCGCGCCACGCCCATCGAACCCTCCTAACTCACTATAGACCCGAAACGGCACTCACG	TTCGGGTCTATAGTGAGTTAGGAGGGTTCGATGGGCGTGGCGCGCGTGCG	BAG6;BAG6;BAG6;BAG6	NM_001098534;NM_004639;NM_080702;NM_080703	5'UTR;5'UTR;5'UTR;5'UTR	high-CpG:31727460-31728478	NA	RDMR	NA	6:31727741-31728594	6:31619524-31621189	Promoter_Associated	APOM;APOM;BAG6;BAG6;BAG6;BAG6;BAG6	ENST00000375918.2;ENST00000375920.4;ENST00000375976.4;ENST00000375964.5;ENST00000439687.2;ENST00000404765.2;ENST00000211379.5	TSS1500;TSS1500;5'UTR;5'UTR;5'UTR;5'UTR;5'UTR	BAG6;BAG6;APOM;APOM;BAG6;BAG6;BAG6;BAG6;BAG6;BAG6;BAG6;BAG6;BAG6;BAG6;BAG6;BAG6;BAG6;BAG6;BAG6;BAG6;BAG6;BAG6;BAG6	ENST00000486692.1;ENST00000474692.1;ENST00000375918.2;ENST00000375920.4;ENST00000424176.1;ENST00000456622.1;ENST00000435080.1;ENST00000375976.4;ENST00000441054.1;ENST00000375964.5;ENST00000446826.1;ENST00000451898.1;ENST00000439687.2;ENST00000424480.1;ENST00000437771.1;ENST00000404765.2;ENST00000211379.5;ENST00000433828.1;ENST00000456286.1;ENST00000454165.1;ENST00000428326.1;ENST00000452994.1;ENS…	3'UTR;3'UTR;TSS1500;TSS1500;5'UTR;5'UTR;5'UTR;5'UTR;5'UTR;5'UTR;5'UTR;5'UTR;5'UTR;5'UTR;5'UTR;5'UTR;5'UTR;TSS200;TSS200;TSS200;TSS200;TSS200;TSS1500	chr6:31619660-31620330	3	NA	NA	NA	NA	NA	TRUE	NA	0.402109051299778	0.0373366695531188	-0.364772381746659
475	chr16	30064897	+	cg01311051	61673940	NA	TAAACTAACAAATTATAATCTCTATTAAATAAAAACCCCCTCCCCAATCC	NA	II	NA	NA	NA	NA	NA	NA	NA	NA	chr16:30064200-30064678	S_Shore	TCCCCTCTCTGGGCCCCCTCAGCGCCCTCTCCTAACCCCGAATGGGCCTGTCTTCCAGCA[CG]GACTGGGGAGGGGGCTTCTACCCAACAGAGACTACAACCTGCCAGCTCAGGACGAGAGCT	CGGACTGGGGAGGGGGCTTCTACCCAACAGAGACTACAACCTGCCAGCTC	ALDOA	NM_000034	5'UTR	NA	NA	NA	NA	NA	NA	NA	ALDOA;ALDOA;ALDOA;ALDOA	ENST00000338110.5;ENST00000395248.1;ENST00000575627.1;ENST00000566897.1	5'UTR;5'UTR;5'UTR;5'UTR	ALDOA;ALDOA;ALDOA;ALDOA;FAM57B;ALDOA;ALDOA;ALDOA;ALDOA;FAM57B	ENST00000566280.1;ENST00000567249.1;ENST00000338110.5;ENST00000395248.1;ENST00000571269.1;ENST00000575627.1;ENST00000566897.1;ENST00000568435.1;ENST00000562240.1;ENST00000561666.1	5'UTR;TSS1500;5'UTR;5'UTR;TSS1500;5'UTR;5'UTR;5'UTR;5'UTR;TSS1500	chr16:30064645-30065195	3	NA	NA	NA	NA	TRUE	TRUE	NA	0.135382619326073	0.348243442133806	0.212860822807733
476	chr5	16992705	-	cg24855228	90653882	NA	CTCAATTATAACATTTCCCAAACRTCTCTTTATTTATCTTTTATCTAACC	NA	II	NA	NA	NA	NA	NA	NA	NA	NA	NA	OpenSea	GTGACTTTATTCTCAGTTGTGGCATTTCCCAGACGTCTCTTTGTTTGTCTTTTGTCTGAC[CG]CAGTTGCTTGTGGTCTTTGCAGCACAGGTTGCACAAAGAAGGCTCTTTCTATTCCCTTCA	CGGTCAGACAAAAGACAAACAAAGAGACGTCTGGGAAATGCCACAACTGA				NA	NA	NA	NA	NA	NA	NA	NA	NA	NA	NA	NA	NA	chr5:16992620-16992935	3	NA	NA	NA	NA	NA	NA	NA	0.721604099569084	0.457261637545735	-0.26434246202335
477	chr4	78416086	+	cg02205602	34805835	NA	AAACTTTATCTTATAAAAAAACTCTTCCTAAACTAAACRCRATAACCCAC	NA	II	NA	NA	rs67607644	0.159145	NA	NA	NA	NA	NA	OpenSea	CTCGATCTCCCGACCTCGTGATCTGTCCTCCTTGGCTGCCCGAATTGCTGGGATTACAGG[CG]TGGGCCACCGCGCCCAGCCCAGGAAGAGCTTTCTCACAAGACAAAGTTTCCAAGCTGACA	AACTTTGTCTTGTGAGAAAGCTCTTCCTGGGCTGGGCGCGGTGGCCCACG				NA	NA	NA	NA	NA	NA	NA	RP11-625I7.1	ENST00000513871.1	TSS1500	RP11-625I7.1	ENST00000513871.1	TSS1500	NA	NA	NA	NA	NA	NA	NA	NA	NA	0.522358139362198	0.746795005516033	0.224436866153835
478	chr10	43903270	+	cg14083800	33652876	NA	AAAATTACACAAAACTTCCTTATAAAAAATTAACTCCRCCCTCCTCCCAC	NA	II	NA	NA	NA	NA	NA	NA	NA	NA	chr10:43902580-43904792	Island	GCGGCGCAGCCGAGGAGGAAAAAGGGCCCGGGGCCGAGAGCTAAGGCTACGGGAACCGGG[CG]TGGGAGGAGGGCGGAGCCAACTCCCCACAAGGAAGTCTTGTGCAACTCTCAGGCGCCTGC	GAGTTGCACAAGACTTCCTTGTGGGGAGTTGGCTCCGCCCTCCTCCCACG	HNRNPF;HNRNPF;HNRNPF;HNRNPF;HNRNPF	NM_001098205;NM_001098206;NM_001098206;NM_001098204;NM_004966	5'UTR;1stExon;5'UTR;5'UTR;5'UTR	NA	NA	NA	NA	10:43223165-43223354	10:43902948-43903833	Promoter_Associated	HNRNPF;HNRNPF;HNRNPF;HNRNPF	ENST00000357065.4;ENST00000540544.1;ENST00000356053.3;ENST00000337970.3	TSS200;5'UTR;5'UTR;5'UTR	HNRNPF;HNRNPF;HNRNPF;HNRNPF	ENST00000357065.4;ENST00000540544.1;ENST00000356053.3;ENST00000337970.3	TSS200;5'UTR;5'UTR;5'UTR	chr10:43901800-43903390	3	NA	NA	NA	NA	NA	TRUE	NA	0.683429891488805	0.427538260194544	-0.255891631294261
479	chr11	122609334	-	cg06949979	75729308	NA	AAAATTAAACCTATAAAAAATATTACATTCATCCAAACACAATAACTCAC	NA	II	NA	NA	NA	NA	NA	NA	NA	NA	NA	OpenSea	GAGCTACGGTGGGAGTTGAGCCTGTAAAGAATGTTACATTCATCCAGGCACAGTGGCTCA[CG]CCTGTAATCCTAGCACTTTGTGAGGCTGAGGTGGGCAGATCACCTGAAGTCAGGAGTTCG	GAGTTGAGCCTGTAAAGAATGTTACATTCATCCAGGCACAGTGGCTCACG	UBASH3B	NM_032873	Body	NA	NA	NA	NA	NA	NA	NA	NA	NA	NA	UBASH3B	ENST00000526386.1	5'UTR	NA	NA	NA	NA	NA	NA	NA	NA	NA	0.605580563956602	0.809609183564689	0.204028619608088
480	chr2	33359550	-	cg08357990	11737231	NA	AAATTAACTCTTTAATCTATCRTACCCTCRATATTACTCTTTATCTACCC	NA	II	NA	NA	rs77548335	0.015375	NA	NA	NA	NA	NA	OpenSea	TCTGCCTGTCAGGGTTGGCTCTTTAATCTGTCGTGCCCTCGGTATTGCTCTTTGTCTGCC[CG]TGAATAAAGTGCAGCATTGTGGTTAGTAATCCCACTCCAGTGACTCGACTTCAAATGTGG	CGGGCAGACAAAGAGCAATACCGAGGGCACGACAGATTAAAGAGCCAACC	LTBP1;LTBP1;LTBP1;LTBP1;LTBP1	NM_001166265;NM_000627;NM_206943;NM_001166264;NM_001166266	TSS200;TSS200;Body;TSS200;TSS200	NA	NA	NA	TRUE	NA	2:33359167-33360132	Unclassified_Cell_type_specific	LTBP1;LTBP1;LTBP1;LTBP1	ENST00000418533.2;ENST00000402934.1;ENST00000404525.1;ENST00000407925.1	TSS200;TSS200;TSS200;TSS200	LTBP1;LTBP1;LTBP1;LTBP1;LTBP1	ENST00000418533.2;ENST00000432635.1;ENST00000402934.1;ENST00000404525.1;ENST00000407925.1	TSS200;1stExon;TSS200;TSS200;TSS200	chr2:33359245-33360230	3	NA	NA	NA	NA	NA	TRUE	NA	0.390872011474314	0.157092898441015	-0.2337791130333
481	chr3	20251471	+	cg14182339	39709859	NA	TCTCCACACTATTATCTATAAATTTACAAATTTACATTTCCACCAACAAC	NA	II	NA	NA	NA	NA	NA	NA	NA	NA	NA	OpenSea	AGAAGGCAGCTCTCCTCCAAAGACCAGCCTATGGTAAATTTAAAGGCTTGAATCCTCTTA[CG]CTGTTGGTGGAAATGTAAATTTGTAAATTTATAGACAACAGTGTGGAGACTCCTCAAAAA	CGCTGTTGGTGGAAATGTAAATTTGTAAATTTATAGACAACAGTGTGGAG				NA	NA	NA	NA	NA	NA	NA	NA	NA	NA	NA	NA	NA	NA	NA	NA	NA	NA	NA	NA	NA	NA	0.575223608377621	0.899858722095911	0.32463511371829
482	chr11	128761202	+	cg17341965	9792256	77681406	TAAATCTCTAAATAATAACACAACTAAAAAAACCACCAACATTAACAACA	TAAATCTCTAAATAATAACGCGACTAAAAAAACCACCGACGTTAACGACG	I	A	Red	NA	NA	NA	NA	NA	NA	chr11:128760441-128761233	Island	CTGCCGAGCTGACGGCGTCCCGGATCACATGGAGCCCCCGCCCCACCCCAGCCCGCCCCC[CG]CCGCCAACGCCGGTGGCCCTTCCAGTCGCGTTACTACCCAGAGATTCATTTGTACCAGGG	TGAATCTCTGGGTAGTAACGCGACTGGAAGGGCCACCGGCGTTGGCGGCG	KCNJ5	NM_000890	TSS200	NA	NA	NA	NA	11:128265652-128266425	11:128760277-128761225	Unclassified_Cell_type_specific	KCNJ5;KCNJ5	ENST00000529694.1;ENST00000338350.4	TSS200;TSS200	KCNJ5;KCNJ5;KCNJ5	ENST00000529694.1;ENST00000338350.4;ENST00000533356.1	TSS200;TSS200;5'UTR	chr11:128760380-128762035	3	NA	NA	NA	NA	NA	TRUE	NA	0.319225075472767	0.021324668607055	-0.297900406865712
483	chr16	87471211	+	cg04316925	63786981	46600212	TCATCCTTCATATTCTTACTTCAAAAAAACACAAACCTAACCCAACCTCA	TCATCCTTCGTATTCTTACTTCAAAAAAACGCAAACCTAACCCAACCTCG	I	A	Red	NA	NA	NA	NA	NA	NA	NA	OpenSea	GGTCAGCACCGCACCCAGGCAGGCCTGTGTGGGGACAAACACGGCTGGGGCAAAGGGACC[CG]AGGCTGGGCCAGGCCTGCGCCCTCCTGAAGTAAGAACACGAAGGATGATATACTTTTCCC	TCATCCTTCGTGTTCTTACTTCAGGAGGGCGCAGGCCTGGCCCAGCCTCG	ZCCHC14	NM_015144	Body	NA	NA	NA	TRUE	16:86028558-86028732	NA	NA	NA	NA	NA	NA	NA	NA	chr16:87471005-87471315	3	NA	NA	NA	NA	NA	TRUE	NA	0.595243967480932	0.848670367781848	0.253426400300915
484	chr11	64270224	-	cg08478151	75605181	52703274	CATCTCTATCTATATCTACCTCTACACCTACACCTACATCTACATATACA	CATCTCTATCTATATCTACCTCTACGCCTACACCTACGTCTACATATACG	I	T	Red	NA	NA	NA	NA	NA	NA	NA	OpenSea	TGTCTGCGTCTCCATCTCTGTCTATGTCTGCCTCTGCGCCTGCACCTGCGTCTGCATGTG[CG]TTTGTGTCTGTCTGCGTCTGCGTCCGCGTCTGGATCTGGGTCTGTGTCTGTGTCTGTGTC	CGCACATGCAGACGCAGGTGCAGGCGCAGAGGCAGACATAGACAGAGATG				NA	NA	NA	NA	11:64026800-64026915	NA	NA	AP005273.1	ENST00000444862.1	5'UTR	AP005273.1	ENST00000444862.1	5'UTR	NA	NA	NA	NA	NA	NA	NA	TRUE	NA	0.436437021014723	0.913656272645403	0.47721925163068
485	chr1	232765605	+	cg19305147	15677591	6618237	ACACAAACTATAACAAATTCCAACAAACAACATTACAAAAATTCATATCA	GCACAAACTATAACAAATTCCGACGAACGACGTTACGAAAATTCGTATCG	I	A	Red	NA	NA	NA	NA	NA	NA	chr1:232765088-232766479	Island	GTCCCCGCCTGGCCGCAGGCATCCCGAACCGACCCTCGCCACGCTGCCCGTCGGATTCCC[CG]ACACGAACCTTCGCAACGCCGTCCGCCGGAACCTGCTACAGCCTGTGCGCGCCGGGCGGC	GCACAGGCTGTAGCAGGTTCCGGCGGACGGCGTTGCGAAGGTTCGTGTCG				high-CpG:230832227-230832564	NA	NA	NA	1:230831567-230833307	1:232765138-232767085	Promoter_Associated	NA	NA	NA	NA	NA	NA	chr1:232765525-232765795	3	NA	NA	NA	NA	NA	TRUE	NA	0.315408159643368	0.0961499145245534	-0.219258245118814
486	chr1	174985071	-	cg14620343	86684381	NA	AACTAACAAAATTACATAAAACAACATAATTACCAAACACAATAACTCAC	NA	II	NA	NA	NA	NA	NA	NA	NA	NA	NA	OpenSea	TTACCATTATGAACTAACAGAATTACATAAAACAACATGATTGCCAGGCACAGTGGCTCA[CG]CCTATAATCCCAGCACTTTGGGACGCCGAGGCAGGCGGATCATCTGAGGTCAAGAGTTCG	ACTAACAGAATTACATAAAACAACATGATTGCCAGGCACAGTGGCTCACG	MRPS14;MRPS14	NR_037606;NM_022100	Body;Body	NA	NA	NA	NA	NA	NA	NA	MRPS14	ENST00000498253.1	TSS1500	MRPS14;MRPS14	ENST00000367677.3;ENST00000498253.1	3'UTR;TSS1500	NA	NA	NA	NA	NA	NA	NA	NA	NA	0.509758875868952	0.827178180036144	0.317419304167192
487	chr6	10383669	+	cg21040775	48638852	16753940	TTTACTTCATCAACAAAACCCAAAATACTCAATCCCCAAAAAAAACACCA	TTTACTTCGTCAACAAAACCCAAAATACTCAATCCCCGAAAAAAACGCCG	I	A	Red	NA	NA	NA	NA	NA	NA	chr6:10383525-10384114	Island	CCTCCCCAGAGTTGCCTAACTCCTAGGCCCTGAAAGTGCCAGAACAAAGGCCGACTCCCC[CG]GCGCCTCCCTCGGGGACTGAGCACCCTGGGCCCTGCTGACGAAGCAAACCCCAGACTCAG	CGGCGCCTCCCTCGGGGACTGAGCACCCTGGGCCCTGCTGACGAAGCAAA				NA	chr6:10383571-10383571	DMR	NA	6:10491512-10492100	NA	NA	NA	NA	NA	NA	NA	NA	chr6:10383485-10384055	3	NA	NA	NA	NA	NA	TRUE	NA	0.371268552153595	0.0728717356517164	-0.298396816501879
488	chr17	5372165	-	cg03541493	74785584	37637901	ACTCAAAAATCCAAAACCTAACCAAAATCTCTTAACCAACAAAAAACCCA	ACTCGAAAATCCAAAACCTAACCGAAATCTCTTAACCGACGAAAAACCCG	I	C	Grn	rs61733320	0.015625	NA	NA	NA	NA	chr17:5371848-5372318	Island	GGACCCAGCGCGGCTCGGAGGTCCAGAGCCTGGCCGGAATCTCTTGGCCGGCGGGAAGCC[CG]CCTCCTCCGGCATGTCGGGAGGGCACCGCGGCGGGAGGCGCAAGCGCCGAGAGCTCCTGC	CGGGCTTCCCGCCGGCCAAGAGATTCCGGCCAGGCTCTGGACCTCCGAGC	DHX33;DHX33;DHX33	NM_001199699;NM_001199699;NM_020162	5'UTR;1stExon;1stExon	high-CpG:5312869-5313076	NA	NA	NA	17:5312112-5313042	17:5371632-5372590	Promoter_Associated	CTC-524C5.5;DHX33;DHX33	ENST00000571506.1;ENST00000433302.3;ENST00000225296.3	TSS1500;1stExon;1stExon	CTC-524C5.5;DHX33;DHX33;DHX33;DHX33	ENST00000571506.1;ENST00000433302.3;ENST00000225296.3;ENST00000572490.1;ENST00000574023.1	TSS1500;1stExon;1stExon;TSS200;TSS200	chr17:5371825-5372490	3	NA	NA	NA	NA	NA	NA	NA	0.259647220570487	0.0335936576589821	-0.226053562911505
489	chr17	9992019	+	cg27374674	17754205	NA	ATTTTTTATCTACATTACATTTTCCCTCCCTTCCAACATAAAAAACAACC	NA	II	NA	NA	NA	NA	NA	NA	NA	NA	NA	OpenSea	AGGGAAATAAATCATCCCAATTATACAGGGCGAGCTGCCATGCTGTCTCTATTTCTGGAG[CG]GTTGCTTCCCATGCTGGAAGGGAGGGAAAATGCAATGTAGACAAAAAACCCAGGGAAGGG	TTTTTTGTCTACATTGCATTTTCCCTCCCTTCCAGCATGGGAAGCAACCG	GAS7	NM_201433	Body	NA	NA	NA	NA	NA	NA	NA	GAS7	ENST00000540214.1	5'UTR	GAS7	ENST00000540214.1	5'UTR	chr17:9991840-9992070	3	NA	NA	NA	NA	NA	NA	NA	0.632949593996791	0.912276104115743	0.279326510118952
490	chr10	12944035	+	cg07418777	99725466	NA	ATTCTCCTAATACCACCAAATACTTAACRTATAATATAAATAACTACRAC	NA	II	NA	NA	NA	NA	NA	NA	NA	NA	NA	OpenSea	ATGCTTTCCACCGGGTCTCCCTGTGTATGTAATGTGTCCCCCTCCCCAGTCTCCATGGCA[CG]CCGTAGCTATTCACACCACACGCCAAGTACCTGGTGGCACTAGGAGAATGTGACTCAAGG	CGCCGTAGCTATTCACACCACACGCCAAGTACCTGGTGGCACTAGGAGAA	CCDC3	NM_031455	Body	NA	NA	NA	NA	NA	10:12943730-12945494	Unclassified	NA	NA	NA	NA	NA	NA	chr10:12943965-12944395	3	NA	NA	NA	NA	NA	TRUE	NA	0.646858632594876	0.928516097976383	0.281657465381507
491	chr17	75539921	-	cg26335251	49619238	87655906	TTAACAATAAAAACACAAACCTCAAAACCAAAAAAAACCACAAAAATCCA	TTAACAATAAAAACACAAACCTCGAAACCGAAAAAAACCACGAAAATCCG	I	T	Red	rs73379777	0.113219	NA	NA	NA	NA	NA	OpenSea	GGTAGGGTGGTATTAGCAATGAAAGCACAGACCTCGGAGCCGGGAGAGACCACGGAAATC[CG]TAGCCCGATCCCGCTCACTTTATAGAAGAGGAAACGAGGCTCAGGGAGATGTACAGATTT	CGGATTTCCGTGGTCTCTCCCGGCTCCGAGGTCTGTGCTTTCATTGCTAA				NA	NA	NA	NA	17:73051490-73051530	NA	NA	NA	NA	NA	NA	NA	NA	NA	NA	NA	NA	NA	NA	NA	TRUE	NA	0.442147472023717	0.725566993629917	0.283419521606199
492	chr5	178286881	+	cg07764676	20677979	96641438	ACAAAAAAACACTAACTTTCTAAAAAATATAATTCCACACATTTAAAACA	ACGAAAAAACGCTAACTTTCTAAAAAATATAATTCCACGCGTTTAAAACG	I	A	Red	NA	NA	NA	NA	NA	NA	chr5:178286874-178287942	Island	CTCTACAGCTCACCCGGGCCCTCTCATAGGTCTGGGCGCCTAACAGCTCAGCTGCGACCT[CG]CCTCAAACGCGTGGAACTACACTTCCCAGAAAGCCAGCGTCCTCCCGTGGACTCCATTTC	CGCCTCAAACGCGTGGAACTACACTTCCCAGAAAGCCAGCGTCCTCCCGT	ZNF354B	NM_058230	TSS200	NA	NA	NA	NA	5:178219385-178220678	5:178286357-178287606	Unclassified	ZNF354B;RP11-281O15.3	ENST00000322434.3;ENST00000367003.4	TSS200;5'UTR	ZNF354B;ZNF354B;RP11-281O15.3	ENST00000520377.1;ENST00000322434.3;ENST00000367003.4	TSS1500;TSS200;5'UTR	chr5:178286800-178287295	3	NA	NA	NA	NA	NA	TRUE	NA	0.251299927094885	0.0218644511028128	-0.229435475992072
493	chr1	243752707	+	cg11820600	2694205	NA	TATTAACTAATAATCTATCTTAAACACCTTTTCATATATCTACTAACCAC	NA	II	NA	NA	NA	NA	NA	NA	NA	NA	NA	OpenSea	AAAAAATCTGATCAAAAAATAGGGAAAGGACCTGAATATACTTTTCAAAGAAAATATACA[CG]TGGCCAGCAGATACATGAAAAGGTGCTCAAGATAGATCACTAGTCAACAGAGAAATGCAA	CGTGGCCAGCAGATACATGAAAAGGTGCTCAAGATAGATCACTAGTCAAC	AKT3;AKT3;AKT3	NM_181690;NM_001206729;NM_005465	Body;Body;Body	NA	NA	NA	NA	NA	NA	NA	NA	NA	NA	NA	NA	NA	chr1:243752625-243752990	3	NA	NA	NA	NA	NA	NA	NA	0.714486484874669	0.924813174089421	0.210326689214751
494	chr8	86089330	+	cg27323134	67659290	98663593	AAAATAAAAACCTAAATTTAAATAACAAAAAATAACACCACCACCCACCA	AAAATAAAAACCTAAATTTAAATAACAAAAAATAACGCCGCCGCCCGCCG	I	T	Red	NA	NA	NA	NA	NA	NA	chr8:86089201-86090287	Island	AACACCCCTCCTCCTCCTCGTGCGCTCCTCCTTCCTACAGAAAAATGTGTTTCTAGGCAA[CG]GCGGGCGGCGGCGTCACTTCCTGCCATTTAAACTCAGGTCCCCACCCCTCGCAGCCCCTT	CGGCGGGCGGCGGCGTCACTTCCTGCCATTTAAACTCAGGTCCCCACCCC	E2F5;E2F5	NM_001083588;NM_001951	TSS1500;TSS1500	NA	NA	NA	NA	8:86276454-86277521	8:86089220-86089380	Promoter_Associated	E2F5;E2F5;E2F5;E2F5;RP11-219B4.7;RP11-219B4.7	ENST00000256117.5;ENST00000416274.2;ENST00000519128.1;ENST00000418930.2;ENST00000562577.1;ENST00000566000.1	TSS1500;TSS1500;TSS1500;TSS200;TSS200;TSS200	E2F5;E2F5;E2F5;E2F5;RP11-219B4.7;RP11-219B4.7	ENST00000256117.5;ENST00000416274.2;ENST00000519128.1;ENST00000418930.2;ENST00000562577.1;ENST00000566000.1	TSS1500;TSS1500;TSS1500;TSS200;TSS200;TSS200	chr8:86088940-86089735	3	NA	NA	NA	NA	NA	NA	NA	0.323931853566651	0.113811785090978	-0.210120068475673
495	chr19	52265175	-	cg06232874	42656593	NA	ACAAAAACCCCRAAATAACAATAAACTACATATTCAAAAAATCAAAACCC	NA	II	NA	NA	NA	NA	NA	NA	NA	NA	NA	OpenSea	GAACAGAGAAGGCAGAAGCCCCGAGATGACAATGAGCTGCATGTTCAAGGAATCAGAGCC[CG]TTATGGGTGGAGCCCAGTGTGTCCCACGAGAGTGCAGAGATGAGGTCTGAGGAATGCACA	CGGGCTCTGATTCCTTGAACATGCAGCTCATTGTCATCTCGGGGCTTCTG	FPR2;FPR2	NM_001462;NM_001005738	TSS1500;5'UTR	NA	chr19:52265086-52265086	NA	NA	NA	NA	NA	FPR2	ENST00000340023.4	5'UTR	FPR2	ENST00000340023.4	5'UTR	NA	NA	NA	NA	NA	NA	NA	NA	NA	0.771736784288742	0.512654103297943	-0.259082680990799
496	chr2	68693636	+	cg26431750	92803480	NA	AAAAACCAAAATACATAACAAAAACTTACTCTTAACTCACCCRTTTTTAC	NA	II	NA	NA	NA	NA	NA	NA	NA	NA	chr2:68694047-68695097	N_Shore	CTGCAGTCTGTGTTCAACAGAGGTCTTCTTCTTGAGGGTTAGGAGAAGTAAGAAAGCAAA[CG]TAAAAACGGGTGAGTCAAGAGCAAGTTTTTGCCATGCACCTTGGCCCCTCCCACCACCAA	GGGGCCAAGGTGCATGGCAAAAACTTGCTCTTGACTCACCCGTTTTTACG	FBXO48;APLF	NM_001024680;NM_173545	5'UTR;TSS1500	NA	NA	NA	NA	NA	2:68693384-68695326	Promoter_Associated	FBXO48;APLF	ENST00000377957.2;ENST00000303795.4	5'UTR;TSS1500	FBXO48;APLF;APLF;APLF	ENST00000377957.2;ENST00000303795.4;ENST00000529851.1;ENST00000445692.1	5'UTR;TSS1500;TSS1500;TSS1500	chr2:68693405-68693870	3	NA	NA	NA	NA	NA	NA	NA	0.319779344069259	0.104234348105559	-0.2155449959637
497	chr7	76877115	+	cg10025778	76719869	NA	AATCACATTCCTAACAACAATATATAAATATTCCCTTTACTCAACACTCC	NA	II	NA	NA	NA	NA	NA	NA	NA	NA	NA	OpenSea	TATATCATTTTATACCAGTCAGAATAGCTATTATTAAAAAGATAAAAAATAAGATGTTGG[CG]GAGTGCTGAGTAAAGGGAACACTTATACATTGTTGCTAGGAATGTGATTGGTACAAGCTC	ATCACATTCCTAGCAACAATGTATAAGTGTTCCCTTTACTCAGCACTCCG	CCDC146	NM_020879	Body	NA	NA	NA	NA	NA	NA	NA	AC073635.5;CCDC146	ENST00000476561.2;ENST00000431197.1	3'UTR;5'UTR	AC073635.5;CCDC146;CCDC146	ENST00000476561.2;ENST00000461882.1;ENST00000431197.1	3'UTR;5'UTR;5'UTR	NA	NA	NA	NA	chr7:76876303-76877599	6	NA	NA	NA	0.57628429843369	0.935624276977485	0.359339978543795
498	chr10	1256339	-	cg18093771	63635879	3751484	TACATCTATTCCCAAAAAAATTTCTAAACAAAAAAACAAATATAACCACA	TACGTCTATTCCCAAAAAAATTTCTAAACGAAAAAACAAATATAACCACG	I	A	Red	NA	NA	NA	NA	NA	NA	chr10:1252141-1252505	S_Shelf	CTCAAACAGAACTGCGTCTATTCCCAGAGAAATTTCTAAACGAAGAAGCAAATATGACCA[CG]GGTTCCCGGCCTCGTGTGGGATGAGACTCGTGCTGTCTAGGAGAGAAAATCTGTAGGTTT	TGCGTCTATTCCCAGAGAAATTTCTAAACGAAGAAGCAAATATGACCACG	ADARB2	NM_018702	Body	NA	NA	NA	NA	10:1246339-1246370	NA	NA	NA	NA	NA	NA	NA	NA	chr10:1256265-1256575	3	NA	NA	NA	NA	NA	TRUE	NA	0.65177818078132	0.941417573817109	0.289639393035789
499	chr19	3093246	-	cg24736345	21607200	NA	AACCTAATTAACACCTAATAAACAACAAACACTCCATTAATCTCTAATCC	NA	II	NA	NA	NA	NA	NA	NA	NA	NA	chr19:3094671-3095055	N_Shore	CACTGCAGTAAGGCCTGATTGACACCTGATGGACAGCAGGCACTCCATTAATCTCTGGTC[CG]TGCCTGGCATATAGAATGTGTCCCATTAATGCCTGATACACAGTAGGTGTCCCATTAACG	CGGACCAGAGATTAATGGAGTGCCTGCTGTCCATCAGGTGTCAATCAGGC	GNA11	NM_002067	TSS1500	NA	NA	NA	NA	NA	NA	NA	GNA11	ENST00000078429.3	TSS1500	GNA11	ENST00000078429.3	TSS1500	NA	NA	NA	NA	NA	NA	NA	NA	NA	0.710284053925777	0.945909817660714	0.235625763734937
500	chr4	25882681	-	cg11456659	42736571	NA	TTAAACTACACTAAACCAAACAATCTATTAACAAATACTAATTACTCCCC	NA	II	NA	NA	NA	NA	NA	NA	NA	NA	NA	OpenSea	AAAGATGGATTTTGAGCTACACTGAGCCAGGCAGTCTGTTAGCAAATACTGATTGCTCCC[CG]TGGGGTCTCAAGTATTTTTTCAGGTGATGGAAGTACATATGAAAGAAGTGCATGGTCTGT	CGGGGAGCAATCAGTATTTGCTAACAGACTGCCTGGCTCAGTGTAGCTCA				NA	NA	NA	NA	NA	NA	NA	C4orf52	ENST00000515764.2	5'UTR	C4orf52	ENST00000515764.2	5'UTR	NA	NA	chr4:25880921-25883218	6	NA	NA	NA	NA	NA	0.704646732006015	0.938541584860091	0.233894852854076
501	chr4	1004213	-	cg03847279	57744168	94671355	TAAAAAACACTAAACTAAAAACCAACACCTTAAAACAACCAAATAATTCA	TAAAAAACGCTAAACTAAAAACCAACACCTTAAAACGACCGAATAATTCG	I	A	Red	rs113395464	0.01238	NA	NA	NA	NA	chr4:1003106-1005455	Island	CGGGATTTGGGGTGGAGGACGCTGGGCTGGGAACCAGCACCTTGGGACGGCCGGGTAGTT[CG]GGCCTTGAGGAGTCCCACACCCTGACAGCTGGCGCCCCCCACGCCCCGCCTAGCTCTCCT	TGGAGGACGCTGGGCTGGGAACCAGCACCTTGGGACGGCCGGGTAGTTCG	FGFRL1	NM_001004356	TSS1500	NA	NA	NA	TRUE	4:993057-996478	NA	NA	FGFRL1;FGFRL1;FGFRL1;FGFRL1	ENST00000512562.1;ENST00000398484.2;ENST00000542622.1;ENST00000510644.1	5'UTR;5'UTR;TSS1500;TSS1500	FGFRL1;FGFRL1;FGFRL1;FGFRL1	ENST00000512562.1;ENST00000398484.2;ENST00000542622.1;ENST00000510644.1	5'UTR;5'UTR;TSS1500;TSS1500	chr4:1002900-1004795	3	NA	NA	NA	NA	NA	TRUE	NA	0.250383914072555	0.0317862959122612	-0.218597618160294
502	chr2	27579482	-	cg16233353	63619880	33608969	AATACAAAACATAATAATACTCTATAAAAACACAAACACTAAAAAACACA	AATACGAAACATAATAATACTCTATAAAAACGCAAACGCTAAAAAACGCG	I	C	Grn	NA	NA	NA	NA	NA	NA	chr2:27579296-27580135	Island	CACAGTAGGGAAGGTGCGGAGCATGATGGTGCTCTGTAGGAGCGCAGACGCTGAAAGGCG[CG]CTGCTGTGGCTGGGAGAAGAGCGGAGCCAGGAGTTTGTTCCCAATATCTTAGTGCTATGG	CGCGCCTTTCAGCGTCTGCGCTCCTACAGAGCACCATCATGCTCCGCACC	GTF3C2;GTF3C2	NM_001035521;NM_001521	5'UTR;5'UTR	high-CpG:27432519-27433472	NA	NA	NA	2:27432491-27433639	2:27578859-27580237	Promoter_Associated	AC074117.10;AC074117.10;GTF3C2;GTF3C2	ENST00000447070.1;ENST00000447070.1;ENST00000359541.2;ENST00000264720.3	1stExon;5'UTR;TSS200;5'UTR	AC074117.10;AC074117.10;AC074117.10;AC074117.10;GTF3C2;GTF3C2;GTF3C2;GTF3C2	ENST00000453289.1;ENST00000412749.1;ENST00000447070.1;ENST00000447070.1;ENST00000359541.2;ENST00000457748.1;ENST00000423998.1;ENST00000264720.3	TSS1500;TSS1500;1stExon;5'UTR;TSS200;5'UTR;5'UTR;5'UTR	chr2:27578940-27579550	3	NA	NA	NA	NA	NA	NA	NA	0.434256667803438	0.069714690622969	-0.364541977180469
503	chr3	50192264	-	cg14925342	9689970	84786460	CAATATATTCACAAAAAAACAAAACCAAAACAAAACAAAAACACCACCCA	CGATATATTCACAAAAAAACAAAACCAAAACGAAACGAAAACGCCGCCCG	I	C	Grn	NA	NA	NA	NA	NA	NA	chr3:50191971-50193130	Island	GCGCGATGTGTGCGGTGTATTCACAGAGAGACAAAGCCAGGGCGGGGCGGGGGCGCCGCC[CG]CGAAGCGGGGGCGGGGGCGAGGGGTGCAGACTAGTCTCCCCCGGCGCGGGGTGCCCACCG	CGGGCGGCGCCCCCGCCCCGCCCTGGCTTTGTCTCTCTGTGAATACACCG	SEMA3F	NM_004186	TSS1500	high-CpG:50167047-50167578	NA	NA	NA	3:50166976-50168367	3:50191572-50193414	Unclassified	SEMA3F;SEMA3F;RP11-493K19.3;RP11-493K19.3	ENST00000413852.1;ENST00000002829.3;ENST00000437204.1;ENST00000425674.1	TSS1500;TSS1500;3'UTR;3'UTR	SEMA3F;SEMA3F;SEMA3F;SEMA3F;SEMA3F;RP11-493K19.3;RP11-493K19.3	ENST00000414301.1;ENST00000450338.1;ENST00000413852.1;ENST00000002829.3;ENST00000426511.1;ENST00000437204.1;ENST00000425674.1	TSS1500;TSS1500;TSS1500;TSS1500;TSS1500;3'UTR;3'UTR	chr3:50191565-50192935	3	NA	NA	NA	NA	NA	TRUE	NA	0.304342247265986	0.0973991490185466	-0.206943098247439
504	chr15	79852986	+	cg00642042	62606946	22647581	TTCAATTAAAACTTACTTTTAACACCACTCAACCCAAAACAAAAACCTCA	TTCAATTAAAACTTACTTTTAACGCCGCTCGACCCAAAACAAAAACCTCG	I	C	Grn	rs146333319	0.046126	NA	NA	NA	NA	NA	OpenSea	GGGCACGGGGTGGCGCGGGGAGGCGCGGGCCGGGGCCAGGCCGGGCGGTCCCGGCCCTGG[CG]AGGTCCCTGCCCTGGGCCGAGCGGCGCCAAAAGCAAGTTTTAACTGAAAACCTCCAGAAT	TTCAGTTAAAACTTGCTTTTGGCGCCGCTCGGCCCAGGGCAGGGACCTCG				NA	NA	NA	NA	15:77639938-77640065	NA	NA	NA	NA	NA	NA	NA	NA	chr15:79852785-79853035	3	NA	NA	NA	NA	NA	TRUE	NA	0.661372040657894	0.90170773548011	0.240335694822216
505	chr2	240986651	+	cg05740739	58611130	NA	RATAACTTCCAAATCTTTTACTTATTAATTTAAATATTTACTTTAAATTC	NA	II	NA	NA	NA	NA	NA	NA	NA	NA	NA	OpenSea	AAAGGCAGAGAAGACCCCTTCAGAAGGAAATACAGGGATATAGGGCATAGGTTGGTTGAA[CG]AACCTAAAGCAAATATTTAAATTAATAAGCAAAAGACTTGGAAGCCACCGTATTGTTCAT	CGAACCTAAAGCAAATATTTAAATTAATAAGCAAAAGACTTGGAAGCCAC	OR6B3	NM_173351	TSS1500	NA	NA	NA	NA	NA	NA	NA	OR6B3	ENST00000319423.4	TSS1500	OR6B3	ENST00000319423.4	TSS1500	NA	NA	NA	NA	NA	NA	NA	TRUE	NA	0.675027965598555	0.904989902099311	0.229961936500756
506	chr7	1553203	-	cg20697025	85643931	37616822	TAACAAATATCAAAACCATAAATCAACAATTATAAAAACATCAATACCCA	TAACGAATATCAAAACCGTAAATCAACAATTATAAAAACGTCGATACCCG	I	T	Red	rs73270232	0.052516	NA	NA	NA	NA	NA	OpenSea	TCCTCAGCGCGGTGACGAGTGTCAAAGCCGTGAGTCAGCAGTTATGAGGGCGTCGATGCC[CG]TGGGGCAGCTCGGAGCCCATCAACGCACCAGTGGAGGTTTTGTTCTCTGCTAAACAACAA	CGGGCATCGACGCCCTCATAACTGCTGACTCACGGCTTTGACACTCGTCA				NA	NA	NA	NA	7:1519426-1520170	7:1552276-1553238	Unclassified_Cell_type_specific	NA	NA	NA	NA	NA	NA	chr7:1552940-1553335	3	NA	NA	NA	NA	NA	TRUE	NA	0.327076067516525	0.0151235169074749	-0.31195255060905
507	chr1	36169528	-	cg16528891	81619830	NA	AAATTTATAAACCATAAAACTAAAACACATAACTAAACRCAATAACTCAC	NA	II	NA	NA	NA	NA	NA	NA	NA	NA	chr1:36173406-36173979	N_Shelf	TAGAGGGAAAGGGGTTTATAAACCATAAAACTAGAGCACATGGCTGGGCGCAGTGGCTCA[CG]CCTGTAATCCCAGTATTTTGGGAGCTGACGCGGGCAGATCACTTGAGGCCAGGAGTTTGA	GGTTTATAAACCATAAAACTAGAGCACATGGCTGGGCGCAGTGGCTCACG				NA	NA	NA	NA	NA	NA	NA	NA	NA	NA	NA	NA	NA	NA	NA	NA	NA	NA	NA	NA	TRUE	NA	0.414937331837586	0.641260508650576	0.22632317681299
508	chr5	5140372	+	cg09403594	17661256	75737936	AACAAAATAACAACCACAACAACAAAAACAACAAAAACAATAAAAAAACA	AACGAAATAACAACCGCGACGACGAAAACGACGAAAACGATAAAAAAACG	I	C	Grn	rs186486939	0.026557	NA	NA	NA	NA	chr5:5139441-5140941	Island	CTCGGTCCTCTGACCCCCCCGCCCTCACCTCCTCCCCTCCTCTCTCCCCTGCCCGCCCCG[CG]CTCTCCCACCGCTCCCGCCGCCCCCGCCGCCGCGGCTGCCACTCCGCCCCCCGCGCCGCA	GGCGGAGTGGCAGCCGCGGCGGCGGGGGCGGCGGGAGCGGTGGGAGAGCG	ADAMTS16;CTD-2297D10.2	NM_139056;NR_109915	TSS200;TSS1500	NA	NA	DMR	NA	5:5192180-5193936	NA	NA	ADAMTS16;CTD-2297D10.2	ENST00000511368.1;ENST00000512155.1	TSS200;TSS1500	ADAMTS16;ADAMTS16;CTD-2297D10.2	ENST00000433402.2;ENST00000511368.1;ENST00000512155.1	TSS1500;TSS200;TSS1500	chr5:5139365-5140395	3	NA	NA	NA	NA	NA	NA	NA	0.295624349479667	0.067261446245628	-0.228362903234039
509	chr12	122665500	-	cg09813341	9709424	NA	AACTCATAAATATTTATTTTATTCTTTAAAAACCAAACATAATAACTCAC	NA	II	NA	NA	NA	NA	NA	NA	NA	NA	chr12:122667648-122668038	N_Shelf	ATATCACTATGGACTCATAGATATTTATTTTATTCTTTGAGAGCCAGGCATGGTGGCTCA[CG]CCTGTGATCTCAGCACTTTGGGAGGCTGAGGTGGGTGGATCACTTGAGGTCAGGAATTCG	ACTCATAGATATTTATTTTATTCTTTGAGAGCCAGGCATGGTGGCTCACG	LRRC43	NM_152759	5'UTR	NA	NA	NA	NA	NA	NA	NA	NA	NA	NA	LRRC43	ENST00000537729.1	5'UTR	NA	NA	chr12:122665064-122665560	4	chr12:122665054-122665640	4	NA	TRUE	NA	0.463078152157975	0.737288533023883	0.274210380865908
510	chr3	172629024	-	cg15144397	91653482	NA	CAACCAAATTTAATTTTTCCAAAAATTACAAACTACATCCATTACTACCC	NA	II	NA	NA	rs79530999	0.026358	NA	NA	NA	NA	NA	OpenSea	TTCTGTAGTAGCAGCCAAATTTAGTTTTTCCAAAAGTTGCAAACTACATCCATTACTACC[CG]CCTCCCCATCACTTCCCATAGCACCGGTGGGTCAGTGGCCCCTTCTTGGAGGTTTGGGTC	AGCCAAATTTAGTTTTTCCAAAAGTTGCAAACTACATCCATTACTACCCG	SPATA16	NM_031955	Body	NA	NA	NA	NA	NA	NA	NA	NA	NA	NA	NA	NA	NA	chr3:172628985-172629175	3	NA	NA	NA	NA	NA	NA	NA	0.650252165117936	0.939694476132063	0.289442311014127
511	chr2	96908811	+	cg03762364	33806962	NA	CTAAATTCAAATAATTCTTCTACCTCAATCTTAAATAAACCACTACRCCC	NA	II	NA	NA	NA	NA	NA	NA	NA	NA	NA	OpenSea	TTTGAGACCAGCCTGGCCAACACGGTGAAACTCTATCTCTCTAAAAATACAAAAATTAGG[CG]GGCGTAGTGGCTCACTCAAGACTGAGGCAGAAGAACCACTTGAACCCAGGAGTTGGAGGT	CGGGCGTAGTGGCTCACTCAAGACTGAGGCAGAAGAACCACTTGAACCCA				NA	NA	NA	NA	NA	NA	NA	NA	NA	NA	NA	NA	NA	NA	NA	NA	NA	chr2:96907564-96908974	6	NA	NA	NA	0.650099961115077	0.908881383547176	0.258781422432099
512	chr11	59394462	-	cg08876558	74675189	NA	TATATCATTTTAATATCRATTCCRCATACAAAACAATCRAATTACCCTAC	NA	II	NA	NA	NA	NA	NA	NA	NA	NA	NA	OpenSea	ATATGTGTGCATGTATCATTTTGATGTCGATTCCGCATGCAGAGCAGTCGAGTTGCCCTA[CG]TGTGCCACTCACGACAGAAGCCCTTTTTTGCATGTATCATTTTGGTAGAATGATTTATAT	GTATCATTTTGATGTCGATTCCGCATGCAGAGCAGTCGAGTTGCCCTACG				NA	NA	NA	NA	NA	NA	NA	AP000442.1;AP000442.1	ENST00000531108.1;ENST00000531311.1	5'UTR;5'UTR	AP000442.1;AP000442.1	ENST00000531108.1;ENST00000531311.1	5'UTR;5'UTR	NA	NA	NA	NA	chr11:59394433-59395049	6	NA	NA	NA	0.39864447920682	0.655392947829171	0.256748468622351
513	chr14	80678159	+	cg06429434	12600557	NA	AAAACTACCTATCTTTAACRAACTCTAACAAAAATAACTAAATTAAAAAC	NA	II	NA	NA	NA	NA	NA	NA	NA	NA	NA	OpenSea	TTTTCAGGATTTAAGATGTTAAAAAAAAAAAAAAAAAAAAAAAAAAAAAGCTGGCGTACT[CG]TCCCTAATCCAGTTACCTCTGTCAGAGTCCGTTAAAGACAGGCAGTTCTACTTTCATTTC	CGTCCCTAATCCAGTTACCTCTGTCAGAGTCCGTTAAAGACAGGCAGTTC	DIO2;DIO2;DIO2;DIO2;DIO2;DIO2-AS1	NM_013989;NM_001007023;NM_001242503;NM_001242502;NM_000793;NR_038355	TSS200;TSS1500;TSS1500;TSS1500;5'UTR;Body	NA	NA	NA	NA	NA	NA	NA	DIO2;DIO2;DIO2;DIO2;DIO2;CTD-2540C19.1	ENST00000422005.3;ENST00000438257.4;ENST00000557125.1;ENST00000555750.1;ENST00000557010.1;ENST00000553979.1	5'UTR;TSS200;TSS1500;TSS1500;5'UTR;5'UTR	DIO2;DIO2;DIO2;DIO2;DIO2;DIO2;DIO2;CTD-2540C19.1;DIO2;DIO2	ENST00000553968.1;ENST00000422005.3;ENST00000556811.1;ENST00000438257.4;ENST00000557125.1;ENST00000555750.1;ENST00000557010.1;ENST00000553979.1;ENST00000553594.1;ENST00000554188.1	5'UTR;5'UTR;TSS1500;TSS200;TSS1500;TSS1500;5'UTR;5'UTR;5'UTR;5'UTR	chr14:80678085-80678690	3	NA	NA	NA	NA	NA	NA	NA	0.732243088216406	0.4288544547846	-0.303388633431807
514	chr11	62914407	-	cg04683289	82725897	NA	ACTAAACTAAATAATTTCTATACATATTATTTATTCCTCACAACAACCCC	NA	II	NA	NA	NA	NA	NA	NA	NA	NA	NA	OpenSea	ATGTGCCAGACACTGGGCTGGGTGATTTCTGTGCATGTTATTTATTCCTCACAACAACCC[CG]TGAGATGGGTATTACCCTCCTTGGTTTACAGGGAAAATGTAACATGGACAAGTGTTGTAA	CGGGGTTGTTGTGAGGAATAAATAACATGCACAGAAATCACCCAGCCCAG				NA	NA	NA	NA	NA	NA	NA	SLC22A10	ENST00000525620.1	5'UTR	SLC22A10	ENST00000525620.1	5'UTR	chr11:62914140-62914410	3	NA	NA	NA	NA	NA	NA	NA	0.673441614018845	0.934867350871743	0.261425736852897
515	chr5	127873975	-	cg04929533	10602969	3752526	AAAAAATACAACAATAAAAAACACAACACAAAAATTTTAAAAACCCAACA	AAAAAATACGACGATAAAAAACGCGACGCGAAAATTTTAAAAACCCGACG	I	A	Red	rs138741640	0.107029	NA	NA	NA	NA	chr5:127872563-127874945	Island	GCTGGGCGCTGGAGAAGATGCGGCGGTGGAGGGCGCGGCGCGGGGGTTTTAGAGGCCCGG[CG]GGGCGCGGGGCGGGCCGGCGGGCGGCGGCTGTCAGTGGGGGCGCGGCCGTCCACACGTGG	AGAAGATGCGGCGGTGGAGGGCGCGGCGCGGGGGTTTTAGAGGCCCGGCG	FBN2	NM_001999	TSS1500	NA	NA	DMR	NA	5:127901586-127902829	NA	NA	FBN2;FBN2;FBN2;FBN2	ENST00000508989.1;ENST00000502468.1;ENST00000262464.4;ENST00000508053.1	TSS1500;TSS200;TSS1500;5'UTR	FBN2;FBN2;FBN2;FBN2;SLC27A6	ENST00000508989.1;ENST00000502468.1;ENST00000262464.4;ENST00000508053.1;ENST00000508645.1	TSS1500;TSS200;TSS1500;5'UTR;5'UTR	chr5:127872965-127874635	3	NA	NA	NA	NA	NA	NA	NA	0.300778416810911	0.0300464773115571	-0.270731939499354
516	chr18	77711560	+	cg17705056	17636597	65641598	AAACACTAAACACAAAACTAAAAACACAAATAAAAAACACAAAAACAACA	AAACGCTAAACGCGAAACTAAAAACGCAAATAAAAAACGCGAAAACGACG	I	C	Grn	NA	NA	NA	NA	NA	NA	chr18:77710769-77712454	Island	GCGACCAACTGCCCCGGCCCTGCGTCCTCGGCCGCCCTAGGCCGCCCCCCGAGGACCCCG[CG]CCGCCCCCGCGCTCCTTACCTGCGCCCCCAGCCCCGCGCCCAGCGCCCCGCGTCCCCGCG	CGCCGCCCCCGCGCTCCTTACCTGCGCCCCCAGCCCCGCGCCCAGCGCCC	SLC66A2;SLC66A2;SLC66A2	NM_001146345;NM_025078;NM_001146343	5'UTR;5'UTR;5'UTR	NA	NA	NA	NA	18:75811758-75814395	NA	NA	PQLC1;PQLC1;PQLC1;PQLC1	ENST00000351365.2;ENST00000397778.2;ENST00000409073.1;ENST00000474967.1	5'UTR;5'UTR;TSS1500;3'UTR	PQLC1;PQLC1;PQLC1;PQLC1;PQLC1	ENST00000357575.3;ENST00000397778.2;ENST00000409073.1;ENST00000478144.1;ENST00000474967.1	5'UTR;5'UTR;TSS1500;TSS1500;3'UTR	NA	NA	chr18:77709593-77713882	6	chr18:77709827-77712895	6	TRUE	TRUE	NA	0.328852393607857	0.0736054729626403	-0.255246920645216
517	chr1	38510933	-	cg08599259	78717483	98698938	TATCTTCACCACTCACCAAAAAAAATCATCCAAATATTTAATTTTATTCA	TATCTTCGCCGCTCACCGAAAAAAATCGTCCGAATATTTAATTTTATTCG	I	A	Red	NA	NA	NA	NA	NA	NA	chr1:38510102-38513642	Island	AGCCTACCGGGCTGTCTTCGCCGCTCACCGGAGAGGGTCGTCCGGGTGTTTGGTTTTGTT[CG]AAAGTTTCTGGGCTTTTTTTTTTTTTTGTAAAATCCAAAGCAACCGAACAAAAAGAGTCC	CGAACAAAACCAAACACCCGGACGACCCTCTCCGGTGAGCGGCGAAGACA	POU3F1;POU3F1	NM_002699;NM_002699	3'UTR;1stExon	NA	NA	DMR	NA	NA	1:38510507-38511427	Unclassified_Cell_type_specific	POU3F1;POU3F1	ENST00000373012.2;ENST00000373012.2	3'UTR;1stExon	POU3F1;POU3F1	ENST00000373012.2;ENST00000373012.2	3'UTR;1stExon	chr1:38510565-38510935	3	NA	NA	NA	NA	NA	TRUE	NA	0.415201249111549	0.0326852374996774	-0.382516011611871
518	chr5	172744670	-	cg08839053	96668105	NA	CCTTAAATACRTATAAATACAAAATTCACCAAACACCCCTAAAACCCCAC	NA	II	NA	NA	NA	NA	NA	NA	NA	NA	NA	OpenSea	CGGGCGCGCTCCCTTGAGTACGTGTAAGTGCAGAATTCACCAGGCACCCCTGAGACCCCA[CG]GCCCCAGGGGTCTCCATCTCACCTGTCCGTTCCGCGAACACACACCTCGATGAAGTCCAC	CTTGAGTACGTGTAAGTGCAGAATTCACCAGGCACCCCTGAGACCCCACG	STC2	NM_003714	3'UTR	NA	NA	NA	TRUE	5:172677205-172677357	NA	NA	STC2	ENST00000265087.4	3'UTR	STC2	ENST00000265087.4	3'UTR	NA	NA	chr5:172739431-172749252	6	chr5:172738924-172759626	6	NA	TRUE	NA	0.661023889435797	0.865848118395631	0.204824228959834
519	chr4	169019585	-	cg13246776	55728168	NA	TATTTACCAACTTTTCATTTTTCAATATAACCTCACACACACCCACATCC	NA	II	NA	NA	NA	NA	NA	NA	NA	NA	NA	OpenSea	TTAAAGGTCATTATTTACCAACTTTTCATTTTTCAGTATAGCCTCACACACACCCACATC[CG]ACCCTTATCTACCTTAGAGTTCTTCTATCAGTAGAAATTATTTGTAATCAGAAGTAGCTC	CGGATGTGGGTGTGTGTGAGGCTATACTGAAAAATGAAAAGTTGGTAAAT	ANXA10	NM_007193	Body	NA	NA	NA	TRUE	NA	NA	NA	RP11-310I9.1	ENST00000506926.1	3'UTR	RP11-310I9.1	ENST00000506926.1	3'UTR	chr4:169019360-169019655	3	NA	NA	NA	NA	NA	NA	NA	0.624762475382339	0.852126400861715	0.227363925479377
520	chr17	38619790	-	cg12496014	19635155	NA	AAATAAAAATTATCTTAAAAATACAAATAAAACAAAACACAATAACTCAC	NA	II	NA	NA	NA	NA	NA	NA	NA	NA	NA	OpenSea	GTTGGGGCGGGGAGTGGAGGTTGTCTTAAGAATGCAAATGGGGCAGGGCACAGTGGCTCA[CG]CCTGCAATCCCAGCACTTTGGGAGGCCGAGGTGGGTGGATCATGAAGTCAGGAGATCAAG	AGTGGAGGTTGTCTTAAGAATGCAAATGGGGCAGGGCACAGTGGCTCACG				NA	NA	NA	TRUE	NA	NA	NA	NA	NA	NA	NA	NA	NA	NA	NA	NA	NA	chr17:38612478-38624038	6	NA	TRUE	NA	0.544560859575161	0.745234112862277	0.200673253287116
521	chr5	1112346	+	cg21985251	48665294	13684940	AACTAAACAAAAATTCACAAACTCTACAATAATCAAAAACACAAACAACA	AACTAAACGAAAATTCGCGAACTCTACGATAATCGAAAACGCAAACAACG	I	A	Red	rs149000074	0.04393	NA	NA	NA	NA	chr5:1111396-1112388	Island	GCAGGGACCCCAACCCAGGCTGCGTCTGTCTGACCGCCGCGACCCGGGACGCGGGGCTTT[CG]CTGCCTGCGCTCCCGACCATCGCAGAGCCCGCGAATCCCCGCTCAGTCTCCTGCACCCCC	CGCTGCCTGCGCTCCCGACCATCGCAGAGCCCGCGAATCCCCGCTCAGTC	SLC12A7	NM_006598	TSS200	NA	NA	NA	NA	5:1163678-1165378	NA	NA	SLC12A7;SLC12A7	ENST00000264930.5;ENST00000343658.6	TSS200;TSS200	SLC12A7;SLC12A7	ENST00000264930.5;ENST00000343658.6	TSS200;TSS200	NA	NA	chr5:1106597-1122478	6	chr5:1110543-1112460	6	NA	TRUE	NA	0.535612091876966	0.0418597678996941	-0.493752323977271
522	chr2	86831346	-	cg14931378	38753115	NA	CAAACCTCAACATCACAATAACTTACTATTCCTAAAAAATTATAAAATAC	NA	II	NA	NA	NA	NA	NA	NA	NA	NA	NA	OpenSea	TGGCACATGAACAAGCCTCAGCATCACAGTGACTTGCTGTTCCTGGAGAATTGTGAAGTA[CG]CTTTGCTTATCTTCAAATACTTCCTTCTCACTACTCAAAGTGTCTGTGTTCTCACTTTCC	AAGCCTCAGCATCACAGTGACTTGCTGTTCCTGGAGAATTGTGAAGTACG	RNF103;RNF103;RNF103-CHMP3	NM_005667;NM_001198951;NM_001198954	Body;Body;Body	NA	NA	NA	NA	NA	NA	NA	AC015971.2;AC015971.2;AC015971.2;AC015971.2	ENST00000426549.1;ENST00000424788.1;ENST00000439077.1;ENST00000426549.1	1stExon;TSS200;5'UTR;5'UTR	AC015971.2;AC015971.2;AC015971.2;RNF103;AC015971.2	ENST00000426549.1;ENST00000424788.1;ENST00000439077.1;ENST00000472030.1;ENST00000426549.1	1stExon;TSS200;5'UTR;3'UTR;5'UTR	NA	NA	NA	NA	NA	NA	NA	NA	NA	0.811352896293756	0.535392860045238	-0.275960036248519
523	chr4	10463590	-	cg00292701	5669391	NA	ACCAAAAAAAATACATTTAAAAACTCATTACAACCTAACAAAATTACAAC	NA	II	NA	NA	NA	NA	NA	NA	NA	NA	chr4:10462832-10463689	Island	TGCAGATCAGAACCAGAGAGGGTGCATTTAGAAACTCATTGCAACCTGACAAAGTTGCAG[CG]TTGTAGCGCGGGGTCAGCAACAGGAATTCGGGTTGGGTGGAGTCGGACTCAGGGAGTGGT	CGCTGCAACTTTGTCAGGTTGCAATGAGTTTCTAAATGCACCCTCTCTGG				NA	NA	NA	NA	4:10071955-10072915	4:10462512-10463643	Unclassified_Cell_type_specific	NA	NA	NA	NA	NA	NA	NA	NA	chr4:10462542-10464035	6	chr4:10457547-10464003	6	NA	TRUE	NA	0.400735303928357	0.15035549498847	-0.250379808939887
524	chr12	46766548	-	cg06272054	75798594	59709585	AAACTACTACTAACAATACTAAAAAAACATTCTAAAACAACAACATCACA	GAACTACTACTAACAATACTAAAAAAACGTTCTAAAACGACGACGTCGCG	I	C	Grn	NA	NA	NA	NA	NA	NA	chr12:46765134-46766633	Island	TAACGCGTGGTCGGGCTGCTGCTAGCAGTACTGGAAAGGCGTTCTAAGGCGGCGGCGTCG[CG]CGGCTGTGGAGCAGCCCTGCGAGCGGCGGGTTATAGCGGCACCCCGGGGACGCGTCAGTG	GGGCTGCTGCTAGCAGTACTGGAAAGGCGTTCTAAGGCGGCGGCGTCGCG	SLC38A2;SLC38A2	NM_018976;NM_018976	5'UTR;1stExon	high-CpG:45052022-45052894	NA	NA	NA	12:45052703-45053036	12:46764963-46766778	Promoter_Associated	SLC38A2;RP11-474P2.2;SLC38A2;SLC38A2	ENST00000256689.5;ENST00000550319.1;ENST00000547252.1;ENST00000256689.5	5'UTR;5'UTR;TSS1500;1stExon	SLC38A2;SLC38A2;SLC38A2;RP11-474P2.2;SLC38A2;SLC38A2;SLC38A2;SLC38A2;SLC38A2	ENST00000553252.1;ENST00000549258.1;ENST00000256689.5;ENST00000550319.1;ENST00000547252.1;ENST00000549258.1;ENST00000553252.1;ENST00000256689.5;ENST00000551405.1	3'UTR;5'UTR;5'UTR;5'UTR;TSS1500;1stExon;1stExon;1stExon;TSS1500	chr12:46766480-46766755	3	NA	NA	NA	NA	NA	TRUE	NA	0.280589778186136	0.0156157762937252	-0.264974001892411
525	chr15	45459753	+	cg07127022	44697928	2748901	CTCCCCACTAAATCCATACAAAATAATACAAAATTCAACCCCTTAAAACA	CTCCCCACTAAATCCGTACGAAATAATACAAAATTCGACCCCTTAAAACG	I	C	Grn	NA	NA	NA	NA	NA	NA	chr15:45458801-45459580	S_Shore	GGCGGAGCCCTCCGACGGTCTGGGGTGGAAGTCGGGGACGGAGGCAGAGAGGTGGTAAGG[CG]CCCCAAGGGGCCGAATTCTGCACTACCTCGCACGGACCCAGTGGGGAGAGGGTGGTGGTG	CGCCCCAAGGGGCCGAATTCTGCACTACCTCGCACGGACCCAGTGGGGAG	SHF;SHF;SHF;SHF;SHF	NM_138356;NM_001301168;NM_001301171;NM_001301170;NM_001301169	3'UTR;3'UTR;3'UTR;3'UTR;3'UTR	NA	NA	NA	NA	NA	15:45457793-45460381	Promoter_Associated	SHF;SHF;SHF;SHF;SHF;CTD-2651B20.1	ENST00000361989.2;ENST00000290894.8;ENST00000560540.1;ENST00000318390.6;ENST00000560734.1;ENST00000558039.1	3'UTR;3'UTR;3'UTR;3'UTR;3'UTR;TSS200	SHF;SHF;SHF;SHF;SHF;SHF;CTD-2651B20.1	ENST00000361989.2;ENST00000290894.8;ENST00000560540.1;ENST00000318390.6;ENST00000560734.1;ENST00000560413.1;ENST00000558039.1	3'UTR;3'UTR;3'UTR;3'UTR;3'UTR;3'UTR;TSS200	chr15:45459065-45459835	3	NA	NA	NA	NA	NA	NA	NA	0.296283712343895	0.0371218015859629	-0.259161910757932
526	chr1	28837350	-	cg07807470	77623441	NA	AAAAAAACCAAATAAATCAACCCCATTCRTCTATATACCCAATCCCATCC	NA	II	NA	NA	NA	NA	NA	NA	NA	NA	NA	OpenSea	TCCCTGCTCAGGAAGAAGCCAGATGAGTCAGCCCCATTCGTCTGTATGCCCAGTCCCATC[CG]TGTCCTGCTGTAACTACATAGATCTCACCTGAGTAAAGTGATTTTTTTCTGAACCAGTGG	CGGATGGGACTGGGCATACAGACGAATGGGGCTGACTCATCTGGCTTCTT	RCC1;RCC1;RCC1	NR_030725;NR_030726;NM_001048199	Body;Body;5'UTR	NA	NA	NA	TRUE	NA	NA	NA	RCC1;RCC1	ENST00000398958.2;ENST00000373833.5	5'UTR;5'UTR	RCC1;RCC1;SNHG3;RCC1;RCC1;RCC1	ENST00000419074.1;ENST00000398958.2;ENST00000413987.1;ENST00000427469.1;ENST00000434290.1;ENST00000373833.5	5'UTR;5'UTR;5'UTR;5'UTR;5'UTR;5'UTR	chr1:28836040-28837895	3	NA	NA	NA	NA	NA	TRUE	NA	0.507177732839517	0.734180994642971	0.227003261803454
527	chr1	27561270	-	cg15665653	81677539	59741991	ATAAACACAAATATAAAACAATACACAAAAACAAACAAAAACACTATCCA	ATAAACGCGAATATAAAACGATACGCAAAAACGAACGAAAACGCTATCCG	I	A	Red	NA	NA	NA	NA	NA	NA	chr1:27560705-27561707	Island	GTGTGAGTGTGTGTGAGCGCGGGTGTGAGGCGGTGCGCAGGGGCGGGCGGAGGCGCTGTC[CG]GCCCCGGCCAGGCGCCGGGCGGGGAGCATGGGAAGGGGCTAGAACTGCTCGAGCCCCCCA	GTGAGCGCGGGTGTGAGGCGGTGCGCAGGGGCGGGCGGAGGCGCTGTCCG	WDTC1;WDTC1	NM_015023;NM_015023	5'UTR;1stExon	high-CpG:27433593-27434283	NA	NA	NA	1:27433320-27434336	1:27560649-27561347	Promoter_Associated	WDTC1;RP11-40H20.4;WDTC1;WDTC1;WDTC1	ENST00000319394.3;ENST00000425205.1;ENST00000361771.3;ENST00000319394.3;ENST00000361771.3	1stExon;TSS1500;1stExon;5'UTR;5'UTR	WDTC1;RP11-40H20.4;WDTC1;WDTC1;WDTC1	ENST00000319394.3;ENST00000425205.1;ENST00000361771.3;ENST00000319394.3;ENST00000361771.3	1stExon;TSS1500;1stExon;5'UTR;5'UTR	NA	NA	chr1:27560320-27562300	6	chr1:27559906-27562263	6	TRUE	TRUE	NA	0.252901010992309	0.0362699707442424	-0.216631040248066
[truncated: 271 more rows]
[truncated: 2 more columns]
