# Supplementary material for: A core of differentially methylated CpG loci in gMDSCs isolated from neonatal and adult sources
Source: Clin Epigenetics. 2022 Feb 21;14:27. doi: 10.1186/s13148-022-01247-1 (PMC8862379; doi:10.1186/s13148-022-01247-1)
Supplement: Supplementary file 6 — Additional file 6: Table S6. Top 100 CpGs in cord blood samples. [file 13148_2022_1247_MOESM6_ESM.csv]

chr	pos	strand	Name	AddressA	AddressB	ProbeSeqA	ProbeSeqB	Type	NextBase	Color	Probe_rs	Probe_maf	CpG_rs	CpG_maf	SBE_rs	SBE_maf	Islands_Name	Relation_to_Island	Forward_Sequence	SourceSeq	UCSC_RefGene_Name	UCSC_RefGene_Accession	UCSC_RefGene_Group	Phantom4_Enhancers	Phantom5_Enhancers	DMR	X450k_Enhancer	HMM_Island	Regulatory_Feature_Name	Regulatory_Feature_Group	GencodeBasicV12_NAME	GencodeBasicV12_Accession	GencodeBasicV12_Group	GencodeCompV12_NAME	GencodeCompV12_Accession	GencodeCompV12_Group	DNase_Hypersensitivity_NAME	DNase_Hypersensitivity_Evidence_Count	OpenChromatin_NAME	OpenChromatin_Evidence_Count	TFBS_NAME	TFBS_Evidence_Count	Methyl27_Loci	Methyl450_Loci	Random_Loci	gMDSC.Mean.Methylation	Neu.Mean.Methylation	Delta.Beta	p.value
chr17	42295711	+	cg25858983	95768472	42775855	AATATAAACCTACCCCCTTCTACTCTAAACAATTAAAAAATCATTAATCA	AATATAAACCTACCCCCTTCTACTCTAAACGATTAAAAAATCGTTAATCG	I	T	Red	NA	NA	NA	NA	NA	NA	chr17:42295861-42299719	N_Shore	AAAGCCACCTCACCCTTTGGAAGACATACCAGTTCCCACTCAGGAAGGCTGAGAGGTGAA[CG]ACTAACGACTTTCTAACCGCCCAGAGTAGAAGGGGGCAGGTCCACACTCTGAGAGACTCA	CGACTAACGACTTTCTAACCGCCCAGAGTAGAAGGGGGCAGGTCCACACT	UBTF;UBTF;UBTF	NM_001076684;NM_014233;NM_001076683	5'UTR;TSS200;5'UTR	NA	NA	NA	NA	NA	17:42294752-42297183	Promoter_Associated	UBTF;UBTF;UBTF;UBTF;UBTF;UBTF;UBTF;UBTF;UBTF;UBTF	ENST00000537550.1;ENST00000526094.1;ENST00000537550.1;ENST00000526094.1;ENST00000533177.1;ENST00000436088.1;ENST00000393606.3;ENST00000527034.1;ENST00000343638.5;ENST00000302904.4	3'UTR;1stExon;1stExon;5'UTR;5'UTR;5'UTR;5'UTR;5'UTR;5'UTR;5'UTR	UBTF;UBTF;UBTF;UBTF;UBTF;UBTF;UBTF;UBTF;UBTF;UBTF	ENST00000537550.1;ENST00000526094.1;ENST00000537550.1;ENST00000526094.1;ENST00000533177.1;ENST00000436088.1;ENST00000393606.3;ENST00000527034.1;ENST00000343638.5;ENST00000302904.4	3'UTR;1stExon;1stExon;5'UTR;5'UTR;5'UTR;5'UTR;5'UTR;5'UTR;5'UTR	chr17:42295445-42295755	3	NA	NA	NA	NA	NA	TRUE	NA	0.472970502	0.067664578	-0.405305924	6.96E-15
chr10	124133822	+	cg10576280	38674209	NA	TTTACAAACTATCCCATAATCRATCCAAATATCACAAATTTACAAACTAC	NA	II	NA	NA	NA	NA	NA	NA	NA	NA	chr10:124134088-124134933	N_Shore	GAGAGAGAAGAGCGAAAAATTGGCGCGCAGAGCTGTAAAGCGTTTTTCTCCAGGTCACAC[CG]CAGCCTGTAAATTTGTGACACTTGGACCGATTATGGGACAGCTTGCAAACAAATTATCTG	CGCAGCCTGTAAATTTGTGACACTTGGACCGATTATGGGACAGCTTGCAA	PLEKHA1	NM_001001974	TSS1500	NA	NA	NA	NA	10:124123764-124123813	NA	NA	PLEKHA1;PLEKHA1	ENST00000368990.3;ENST00000409427.1	TSS1500;TSS1500	PLEKHA1;PLEKHA1;PLEKHA1;PLEKHA1;PLEKHA1	ENST00000479786.1;ENST00000494222.1;ENST00000409427.1;ENST00000463663.1;ENST00000491369.1	TSS1500;TSS1500;TSS1500;TSS1500;TSS1500	chr10:124133140-124133835	3	NA	NA	NA	NA	NA	TRUE	NA	0.128272703	0.963727399	0.835454696	2.11E-14
chr2	74730166	-	cg13216999	90736849	86667836	AAAACAAAATTTAACCCTCAAACAAAAACCAACACCTTATCCCAAAAACA	AAAACAAAATTTAACCCTCAAACGAAAACCGACGCCTTATCCCGAAAACG	I	C	Grn	NA	NA	NA	NA	NA	NA	chr2:74729399-74731166	Island	GGAAGGTGGGCAGGGGCAAGGTTTGGCCCTCAGGCGAGAACCGACGCCTTGTCCCGGAAG[CG]CAGCACGGCCGAGTGCGTCCGGGGGTGCAGACGGCGCCCTGGGGTGGTCCTGCCGCCACC	GGGGCAAGGTTTGGCCCTCAGGCGAGAACCGACGCCTTGTCCCGGAAGCG	LBX2-AS1;LBX2;LBX2	NR_024606;NM_001009812;NM_001009812	Body;1stExon;5'UTR	high-CpG:74583130-74584135;high-CpG:74583659-74583986	NA	NA	NA	2:74582608-74584778	2:74729254-74730700	Unclassified	RP11-523H20.2;RP11-523H20.2;LBX2;LBX2;LBX2;LBX2;LBX2	ENST00000548978.1;ENST00000548978.1;ENST00000460508.2;ENST00000550249.1;ENST00000460508.2;ENST00000341396.2;ENST00000550249.1	1stExon;5'UTR;1stExon;1stExon;5'UTR;TSS200;3'UTR	RP11-523H20.2;RP11-523H20.2;LBX2;LBX2;LBX2;LBX2;LBX2	ENST00000548978.1;ENST00000548978.1;ENST00000460508.2;ENST00000550249.1;ENST00000460508.2;ENST00000341396.2;ENST00000550249.1	1stExon;5'UTR;1stExon;1stExon;5'UTR;TSS200;3'UTR	chr2:74729405-74731015	3	NA	NA	NA	NA	NA	NA	NA	0.60718292	0.057539567	-0.549643353	6.34E-14
chr2	236417627	+	cg17125141	10784598	77607589	ACAACTAAAATACCAATAAATAAAAAACAAATAACACAACCACCACCACA	ACGACTAAAATACCAATAAATAAAAAACAAATAACGCAACCACCACCACG	I	C	Grn	rs76005439	0.039936	NA	NA	NA	NA	NA	OpenSea	AATCCAGTGCACGGGCGGGATGCCGAGTGTGTCGCCAAACTCCACCACTTTAGTCGGGGG[CG]TGGTGGTGGCTGCGCTATCTGCTTCCCACTCACTGGCATCCTAGCCGTGTGGGGTGTGTG	ACGGCTAGGATGCCAGTGAGTGGGAAGCAGATAGCGCAGCCACCACCACG	AGAP1;AGAP1	NM_014914;NM_001037131	Body;Body	NA	NA	NA	NA	2:236082256-236082367	NA	NA	NA	NA	NA	NA	NA	NA	NA	NA	NA	NA	NA	NA	NA	TRUE	NA	0.558373254	0.856723553	0.298350299	1.26E-13
chr22	20939350	-	cg24755053	48673186	59719863	CATATATCCAACTAAACTAAACTTTACAAAAAACAACCAACCCTAAACCA	CGTATATCCAACTAAACTAAACTTTACGAAAAACGACCAACCCTAAACCG	I	C	Grn	NA	NA	NA	NA	NA	NA	chr22:20939102-20939353	Island	GCCCACCCATCACGTATGTCCAGCTGGGCTGGGCTTTGCGGAGGGCGGCCAGCCCTGGGC[CG]CGTGTGCCAGGTGTGGTCACCATGCCGCCTCCCCAGGGCCCCAGTGGTGTGCACCCGGAA	CGGCCCAGGGCTGGCCGCCCTCCGCAAAGCCCAGCCCAGCTGGACATACG	MED15;MED15	NM_015889;NM_001003891	Body;Body	NA	NA	NA	NA	NA	NA	NA	MED15	ENST00000542773.1	3'UTR	MED15;MED15;MED15;MED15;MED15;MED15;MED15;MED15	ENST00000436496.2;ENST00000433831.1;ENST00000492381.1;ENST00000489651.1;ENST00000473244.1;ENST00000493216.1;ENST00000542773.1;ENST00000461076.1	5'UTR;3'UTR;5'UTR;5'UTR;5'UTR;5'UTR;3'UTR;5'UTR	NA	NA	NA	NA	chr22:20932540-20944451	6	NA	TRUE	NA	0.540113164	0.90587626	0.365763096	2.31E-13
chr5	10564338	+	cg16602369	34644280	71762889	TAAAATAAACAAAACCACAAAAACTTTCCAAAACAAAACAAAACAAAACA	TAAAATAAACGAAACCGCGAAAACTTTCCGAAACGAAACGAAACGAAACG	I	C	Grn	NA	NA	NA	NA	NA	NA	chr5:10562816-10565680	Island	CTCTGAACTCTGGCCAGGAAGGGGCGCGAGGGGAAGGCCCCGGGGGAAGGCGTGTCCCCG[CG]CCCCGCCCCGCCCCGCCTCGGAAAGCCCCCGCGGTCCCGCCCACCCCAGGGGCTCGCTCA	CGCCCCGCCCCGCCCCGCCTCGGAAAGCCCCCGCGGTCCCGCCCACCCCA	ANKRD33B	NM_001164440	TSS200	NA	NA	NA	NA	5:10615817-10618609	5:10564065-10564547	Promoter_Associated	ANKRD33B	ENST00000296657.4	TSS200	ANKRD33B;ANKRD33B	ENST00000504806.1;ENST00000296657.4	TSS200;TSS200	chr5:10564065-10564515	3	NA	NA	NA	NA	NA	TRUE	NA	0.555295671	0.123406716	-0.431888955	6.01E-13
chr1	204330069	+	cg15695045	12665181	NA	TTTATAAAATCAATATTTTTATTACACTTACCCATTATCACAAAAAATCC	NA	II	NA	NA	NA	NA	NA	NA	NA	NA	NA	OpenSea	AAGATTGCTTTCTGCCTCAGTTTCCCTTTATCCACATCTCTCTCAGTTTTCCTCTATCCA[CG]GATTCTCTGTGACAATGGGCAAGTGTAATAAAAACACTGATTTCATAAACAGGATCAGAA	CGGATTCTCTGTGACAATGGGCAAGTGTAATAAAAACACTGATTTCATAA	PLEKHA6	NM_014935	TSS1500	NA	NA	NA	NA	NA	NA	NA	PLEKHA6	ENST00000272203.2	TSS1500	PLEKHA6;PLEKHA6	ENST00000272203.2;ENST00000564627.1	TSS1500;3'UTR	NA	NA	chr1:204328391-204330678	6	chr1:204328270-204330070	6	NA	TRUE	NA	0.287879425	0.81765573	0.529776305	2.14E-12
chr9	124030376	+	cg07490321	99697909	50800843	AAACATTATAATACACACAACCAAAATAAACAAAACACAAACAAAAACCA	AAACGTTATAATACGCGCGACCGAAATAAACAAAACGCGAACGAAAACCG	I	C	Grn	NA	NA	NA	NA	NA	NA	NA	OpenSea	CCGACGGGAGGGCCTGGCGCTCCTCCCCCACCCGCCTGCCCGGCCGCCCCGCCCCGAGGG[CG]GCTCCCGCCCGCGCCCTGCCCACCCCGGCCGCGCGCACCACAACGCCCCCGCCCCGCCGC	GGGCGTTGTGGTGCGCGCGGCCGGGGTGGGCAGGGCGCGGGCGGGAGCCG	GSN;GSN;GSN;GSN;GSN;GSN;GSN	NM_001127667;NM_198252;NM_001127664;NM_001127663;NM_001127662;NM_001127666;NM_001127665	TSS200;TSS200;TSS200;TSS200;TSS200;TSS200;TSS200	high-CpG:123069846-123070302	NA	NA	NA	9:123069562-123070478	9:124030079-124030940	Unclassified	GSN;GSN;GSN;GSN	ENST00000341272.2;ENST00000394352.3;ENST00000456109.2;ENST00000373823.2	TSS200;TSS200;TSS200;5'UTR	GSN;GSN;GSN;GSN;GSN;GSN;GSN;GSN	ENST00000436847.1;ENST00000394352.3;ENST00000477863.1;ENST00000456109.2;ENST00000449773.1;ENST00000449773.1;ENST00000432226.1;ENST00000373823.2	TSS200;TSS200;TSS200;TSS200;1stExon;5'UTR;5'UTR;5'UTR	chr9:124029940-124030515	3	NA	NA	NA	NA	NA	NA	NA	0.427132679	0.114586823	-0.312545856	2.93E-12
chr2	97202475	-	cg21477691	36787594	49787529	AACAAAAACAAAACAAAACAAAACTACAAAAAAATAACCAACAAACCACA	AACAAAAACGAAACGAAACGAAACTACGAAAAAATAACCGACGAACCGCG	I	C	Grn	NA	NA	NA	NA	NA	NA	chr2:97202313-97203787	Island	CGGAGTGGGGCGAGCAGGGGCGGGACGGGGCGGGACTGCGGGGAGGTGGCCGGCGGGCCG[CG]CCGCGAGCCAGTATCTCAGAGAGCGCGGGGTCCGGACAGCCGCGCGCTGAGGGTCTCGGG	CGCGGCCCGCCGGCCACCTCCCCGCAGTCCCGCCCCGTCCCGCCCCTGCT	ARID5A;ARID5A	NM_212481;NM_212481	5'UTR;1stExon	NA	NA	NA	NA	2:96566086-96567514	2:97202196-97202767	Promoter_Associated	ARID5A;ARID5A;ARID5A	ENST00000454558.1;ENST00000357485.3;ENST00000359765.6	TSS1500;TSS200;TSS200	ARID5A;ARID5A;ARID5A;ARID5A;ARID5A	ENST00000454558.1;ENST00000470579.1;ENST00000357485.3;ENST00000412735.1;ENST00000467498.1	TSS1500;TSS200;TSS200;TSS200;TSS200	chr2:97202005-97202515	3	NA	NA	NA	NA	NA	TRUE	NA	0.557293589	0.127126203	-0.430167386	4.35E-12
chr12	113496168	+	cg18567954	90743576	60770284	TAATATAAAACACAAACTAAACATCCACCTACCCCAAAACCACAAAACCA	TAATATAAAACACAAACTAAACGTCCACCTACCCCAAAACCACGAAACCG	I	C	Grn	NA	NA	NA	NA	NA	NA	chr12:113494389-113495534	S_Shore	GCGGCCCTACACGGCCACCGTGTGCCACCACATTGAGAACGTGCTGAAGGAGGACGCTCG[CG]GTTCCGTGGTCCTGGGGCAGGTGGACGCCCAGCTTGTGCCCTACATCATCGACCTGCAGT	TGATGTAGGGCACAAGCTGGGCGTCCACCTGCCCCAGGACCACGGAACCG	DTX1	NM_004416	1stExon	NA	NA	NA	NA	12:111980436-111980558	NA	NA	DTX1	ENST00000257600.3	1stExon	DTX1	ENST00000257600.3	1stExon	chr12:113495365-113496295	3	NA	NA	NA	NA	NA	TRUE	NA	0.55987076	0.84505465	0.28518389	7.72E-12
chr14	54909872	-	cg19729338	93805170	23790256	TTCCAAATTAACATAAAATTAACAAAACCCTCACTCAAAACAACCAACCA	TTCCGAATTAACGTAAAATTAACGAAACCCTCACTCGAAACAACCGACCG	I	C	Grn	rs7149793	0.323482	NA	NA	NA	NA	chr14:54907596-54908237	S_Shore	GGCCAGCTGGAGTTCCGGGTTGGCGTGGGATTGGCGGGACCCTCACTCGGAGCAGCCGGC[CG]CCCCTGCCGGCCCCGGGTGATGAGGGGCTTAGCACCCGGGCCAGTGGCTGCAGAGGGTGT	CGGCCGGCTGCTCCGAGTGAGGGTCCCGCCAATCCCACGCCAACCCGGAA				NA	NA	NA	NA	14:53979539-53979783	NA	NA	NA	NA	NA	NA	NA	NA	NA	NA	NA	NA	NA	NA	NA	TRUE	NA	0.570982213	0.875272078	0.304289865	1.64E-11
chr7	83379025	+	cg11556135	15720884	51796214	CACCTTACACCCCAAAAAATTAACAACATAAACAACACAAACAACTACCA	CACCTTACGCCCCAAAAAATTAACAACATAAACGACGCAAACAACTACCG	I	T	Red	rs11772693	0.087859	NA	NA	NA	NA	chr7:83378885-83379153	Island	GCAACTGGGACTTGCTCTCAGCGAGGTGACGGGAAGGACTCGAGAGAGAAGCCGATGCGA[CG]GCAGCTGTTTGCGCCGCCTATGCTGCCAATTCCCTGGGGCGTAAGGTGTCCGCGAGGCCG	CGGCAGCTGTTTGCGCCGCCTATGCTGCCAATTCCCTGGGGCGTAAGGTG				NA	NA	NA	NA	7:83216773-83217089	NA	NA	NA	NA	NA	NA	NA	NA	chr7:83378845-83379210	3	NA	NA	NA	NA	NA	TRUE	NA	0.59161738	0.923240615	0.331623235	6.63E-11
chr12	68042799	-	cg22621695	81797200	85709876	AATAAACTATATATATCTAACTATAACAAACACAAAACAACAACAAAACA	AATAAACTATATATATCTAACTATAACAAACGCGAAACGACGACGAAACG	I	C	Grn	NA	NA	NA	NA	NA	NA	chr12:68042166-68043876	Island	CCGAGGGGATGCAGTGGACTGTGTGTGTCTGGCTGTAGCAGACGCGAGGCGGCGACGAGG[CG]CCGGGGACCCGCGCGAGGGGCGGCCGGGAGGCGGCGGCGGCGGCCGCCAGAAGTAGCAGC	AGTGGACTGTGTGTGTCTGGCTGTAGCAGACGCGAGGCGGCGACGAGGCG	DYRK2;DYRK2;DYRK2;DYRK2	NM_003583;NM_006482;NM_003583;NM_006482	1stExon;1stExon;5'UTR;5'UTR	NA	NA	NA	NA	12:66327912-66330427	NA	NA	DYRK2;DYRK2;DYRK2;DYRK2;DYRK2	ENST00000344096.3;ENST00000344096.3;ENST00000393555.3;ENST00000393555.3;ENST00000537632.1	5'UTR;1stExon;1stExon;5'UTR;TSS200	DYRK2;DYRK2;DYRK2;DYRK2;DYRK2;DYRK2;DYRK2	ENST00000319833.6;ENST00000543747.1;ENST00000344096.3;ENST00000344096.3;ENST00000393555.3;ENST00000393555.3;ENST00000537632.1	TSS1500;5'UTR;5'UTR;1stExon;1stExon;5'UTR;TSS200	chr12:68041605-68044975	3	NA	NA	NA	NA	TRUE	TRUE	NA	0.564685557	0.144100776	-0.420584781	7.98E-11
chr2	62609317	-	cg21819782	2718116	NA	AACTCAATAAAATTCTCCCAAATACTCTACTATATCCAAAAAATACAAAC	NA	II	NA	NA	rs73934232	0.114217	NA	NA	NA	NA	NA	OpenSea	GATGAAGAATGAACTCAGTAGGATTCTCCCAAATGCTCTACTGTGTCCAGAGAATACAAA[CG]AAGCCAACACATTTAGCTTTAAACCTTGGAGCTTTAATCTTTCAAGAACACATTTCCTTC	ACTCAGTAGGATTCTCCCAAATGCTCTACTGTGTCCAGAGAATACAAACG				NA	NA	NA	TRUE	NA	NA	NA	NA	NA	NA	NA	NA	NA	chr2:62609305-62609775	3	NA	NA	NA	NA	NA	TRUE	NA	0.081038447	0.515742629	0.434704183	9.01E-11
chr17	17942496	+	cg19117009	5758107	22717534	AATACTAATTAACTAAAAATATACACAAAAAACACACAACAACAACAACA	AATACTAATTAACTAAAAATATACGCAAAAAACGCGCGACGACGACGACG	I	C	Grn	NA	NA	NA	NA	NA	NA	chr17:17942198-17943495	Island	CCTCCTCAGAGCCCTCAACCTCCCTTGGACGCCGCCATCTTCCGCATGACACCTACGGCG[CG]CCGTCGCCGCCGCGCGCCTCCTGCGCACACCCCCAGTCAATCAGCATCACAAACGCACCT	GATGCTGATTGACTGGGGGTGTGCGCAGGAGGCGCGCGGCGGCGACGGCG	GID4;ATPAF2	NM_024052;NM_145691	TSS200;TSS200	high-CpG:17883201-17883307	NA	NA	NA	17:17882843-17884175	17:17942144-17942879	Promoter_Associated	C17orf39;C17orf39;ATPAF2;ATPAF2	ENST00000268719.3;ENST00000376345.2;ENST00000462733.1;ENST00000474627.1	TSS1500;TSS1500;TSS200;TSS200	C17orf39;C17orf39;ATPAF2;ATPAF2;ATPAF2;ATPAF2;ATPAF2;ATPAF2;ATPAF2	ENST00000268719.3;ENST00000376345.2;ENST00000497871.1;ENST00000444058.1;ENST00000462733.1;ENST00000302530.5;ENST00000474627.1;ENST00000444058.1;ENST00000497871.1	TSS1500;TSS1500;1stExon;5'UTR;TSS200;TSS200;TSS200;1stExon;3'UTR	chr17:17942425-17942735	3	NA	NA	NA	NA	NA	NA	NA	0.580981857	0.200861281	-0.380120576	9.86E-11
chr14	73525269	+	cg24709703	66783596	85609230	AAAAAACTAAATACCCAAACACCTACTCACACAAACCACAAATACAACCA	AAAAAACTAAATACCCAAACGCCTACTCGCACAAACCGCAAATACAACCG	I	C	Grn	NA	NA	NA	NA	NA	NA	chr14:73524989-73525752	Island	GCCCCCGGCCGCAGTGCACGCCGGGCAAGAGGAAGACCTCCATCAGCTCGCCGCGCAGCG[CG]GCTGTATTTGCGGCCTGTGCGAGTAGGCGCTTGGGCACTCAGTCTCCCTGGCGAGCGACG	GGGAGACTGAGTGCCCAAGCGCCTACTCGCACAGGCCGCAAATACAGCCG	RBM25;RBM25	NM_021239;NM_021239	5'UTR;1stExon	high-CpG:72594940-72595063	NA	NA	NA	14:72594667-72595687	14:73524383-73526350	Unclassified	RP11-109N23.4;RBM25;RBM25;RBM25;RBM25;RBM25;RBM25;RBM25;RBM25;RBM25;RBM25	ENST00000554737.1;ENST00000261973.7;ENST00000540173.1;ENST00000527432.1;ENST00000525321.1;ENST00000526754.1;ENST00000261973.7;ENST00000540173.1;ENST00000527432.1;ENST00000525321.1;ENST00000526754.1	3'UTR;1stExon;1stExon;1stExon;1stExon;1stExon;5'UTR;5'UTR;5'UTR;5'UTR;5'UTR	RP11-109N23.4;RBM25;RBM25;RBM25;RBM25;RBM25;RBM25;RBM25;RBM25;RBM25;RBM25;RBM25;RBM25;RBM25;RBM25;RBM25	ENST00000554737.1;ENST00000261973.7;ENST00000525161.1;ENST00000540173.1;ENST00000527432.1;ENST00000531500.1;ENST00000532683.1;ENST00000525321.1;ENST00000526754.1;ENST00000261973.7;ENST00000540173.1;ENST00000527432.1;ENST00000531500.1;ENST00000532683.1;ENST00000525321.1;ENST00000526754.1	3'UTR;1stExon;TSS200;1stExon;1stExon;1stExon;1stExon;1stExon;1stExon;5'UTR;5'UTR;5'UTR;5'UTR;5'UTR;5'UTR;5'UTR	chr14:73524965-73525335	3	NA	NA	NA	NA	NA	TRUE	NA	0.309732313	0.070084539	-0.239647774	1.02E-10
chr22	38851354	+	cg10220809	78632446	39719267	AATAACAACAAAAAAACTAAACACAACAAAAAACAACAACAAAAAAAACA	AATAACAACGAAAAAACTAAACGCAACGAAAAACGACGACGAAAAAAACG	I	C	Grn	rs196064	0.39377	NA	NA	NA	NA	chr22:38850766-38851285	S_Shore	GCGCGGGGGTCCGGGGGCCCGGGGCGCCCCGCCGCCCGCGCCCCCCACCCCCGCTGCAGG[CG]CCCTCCCCGCCGCCGTCCCCCGCTGCGCCCAGCTCCCTCGCTGTCACCCGCTCCTGCTCG	CGCCCTCCCCGCCGCCGTCCCCCGCTGCGCCCAGCTCCCTCGCTGTCACC	KCNJ4	NM_152868	TSS200	NA	NA	NA	NA	22:37180713-37182260	NA	NA	KCNJ4	ENST00000303592.3	TSS200	KCNJ4	ENST00000303592.3	TSS200	chr22:38849005-38852275	3	NA	NA	NA	NA	NA	TRUE	NA	0.550629671	0.164493587	-0.386136084	1.07E-10
chr19	16687076	-	cg13606800	79632204	92627976	ATAAACAAACTTTAAAACACCAACACATACAACTACCTAACCCCTTACCA	GTAAACGAACTTTAAAACACCAACACATACAACTACCTAACCCCTTACCG	I	A	Red	NA	NA	NA	NA	NA	NA	chr19:16682657-16683792	S_Shelf	CCAGGGAGGTCCGTGGGCGGGCTTTGAGGCACCAGCACATGCAGCTGCCTGGCCCCTTGC[CG]GGTGCTCTCCTCCTGCTTCAGGTACTCAGACATGAAGTGGTGAGCCCCTGGGGTCTGCGC	GTGGGCGGGCTTTGAGGCACCAGCACATGCAGCTGCCTGGCCCCTTGCCG	MED26	NM_004831	Body	NA	NA	NA	NA	19:16547677-16549467	NA	NA	MED26;CALR3	ENST00000453758.2;ENST00000409035.1	3'UTR;5'UTR	MED26;CALR3	ENST00000453758.2;ENST00000409035.1	3'UTR;5'UTR	chr19:16686800-16687355	3	NA	NA	NA	NA	NA	TRUE	NA	0.649483023	0.919271432	0.269788409	1.37E-10
chr17	6459352	-	cg25808892	37698251	74666965	CAAAAAACACATCCCAATTTACATTAAAATATAAAACAAAACAACAACCA	CAAAAAACGCGTCCCGATTTACGTTAAAATATAAAACGAAACGACGACCG	I	C	Grn	NA	NA	NA	NA	NA	NA	chr17:6459129-6459829	Island	GAGCTGCAGGAGCAGGGGGCGCGTCCCGGTTTGCGTTGGGGTGTGGGACGAAGCGGCGGC[CG]CGGGACATCCCCTTCGGTGGCGAAGCCCGGGTCTGCCCGGGGCCTCCGCGGGGTGCAGAG	CGGCCGCCGCTTCGTCCCACACCCCAACGCAAACCGGGACGCGCCCCCTG	PITPNM3;PITPNM3	NM_031220;NM_001165966	Body;Body	NA	NA	NA	TRUE	17:6399434-6401004	17:6459054-6459974	Unclassified_Cell_type_specific	NA	NA	NA	NA	NA	NA	chr17:6458665-6459555	3	NA	NA	NA	NA	NA	TRUE	NA	0.468774566	0.05241157	-0.416362996	1.41E-10
chr19	807355	+	cg02984314	85736182	12747822	AACAAAAACAACACTACTAAAAAAACTCCCAAAAACCAATCCCAACCACA	GACAAAAACAACGCTACTAAAAAAACTCCCAAAAACCGATCCCAACCACG	I	C	Grn	NA	NA	NA	NA	NA	NA	chr19:807131-807445	Island	GCTGCTGCAGGGCTTGGCTGAGGTGGCCGCGAGCGGAGCTGCACGCGCGCTCCTGGGGGG[CG]TGGTTGGGATCGGCTTCTGGGAGCCCCTCCAGCAGCGCTGTCTCTGCCGGCATGTGAGTG	GGCAGAGACAGCGCTGCTGGAGGGGCTCCCAGAAGCCGATCCCAACCACG	PTBP1;PTBP1;PTBP1;PTBP1	NM_031990;NM_175847;NM_031991;NM_002819	Body;Body;Body;Body	NA	NA	NA	NA	19:757843-758445	19:807121-808399	Promoter_Associated_Cell_type_specific	NA	NA	NA	NA	NA	NA	chr19:806505-807555	3	NA	NA	NA	NA	NA	TRUE	NA	0.491480041	0.804356953	0.312876912	1.57E-10
chr12	25843046	-	cg15818631	43743125	NA	AAAAACCTCTCCTCCAATTCAAAAACTAATCAATACAAAAACATAACAAC	NA	II	NA	NA	NA	NA	NA	NA	NA	NA	NA	OpenSea	TTCTGCACCCAGGGGGCCTCTCCTCCAGTTCAGGAACTGATCAGTGCAGAGGCATGGCAG[CG]TGTGGTTTACCTCCCCTTAGGGACGGACTTAGCCAGGAGCAGTGAGGATTTCAGGAGCAG	CGCTGCCATGCCTCTGCACTGATCAGTTCCTGAACTGGAGGAGAGGCCCC				NA	NA	NA	NA	NA	NA	NA	NA	NA	NA	NA	NA	NA	chr12:25842965-25843555	3	NA	NA	NA	NA	NA	NA	NA	0.618160723	0.888146655	0.269985932	1.57E-10
chr17	74732838	+	cg23473419	3628147	47741892	ACCACAAATAAACAAAACTAAAAAAACCACAAAAAACAAAACAAAACACA	ACCGCAAATAAACGAAACTAAAAAAACCGCGAAAAACGAAACGAAACGCG	I	C	Grn	NA	NA	NA	NA	NA	NA	chr17:74732345-74734222	Island	CGTCCGGGCCCGCACCACGTGCTTCGCCGCGGACCTTTGTGAGGTCGCCCGGGCCTCCCG[CG]CGCCCCGCCCCGCCTCCCGCGGTCCCCTCAGCCCCGTTTACCTGCGGCTCCGGCGTCCGT	CGCGCCCCGCCCCGCCTCCCGCGGTCCCCTCAGCCCCGTTTACCTGCGGC	MIR636;SRSF2;MFSD11	NR_030366;NM_003016;NM_024311	TSS1500;Body;TSS1500	high-CpG:72244251-72244512	NA	NA	NA	17:72243886-72245876	NA	NA	MFSD11;MIR636	ENST00000355954.3;ENST00000384825.1	TSS1500;TSS1500	MFSD11;MIR636	ENST00000355954.3;ENST00000384825.1	TSS1500;TSS1500	chr17:74731980-74732955	3	NA	NA	NA	NA	NA	TRUE	NA	0.450241541	0.109619508	-0.340622033	1.74E-10
chr17	8648562	-	cg27217253	32754959	31642578	AAAATCACAAAAAAACACAAAATTAAAAACCAAACAACAAACCCAACACA	AAAATCGCGAAAAAACGCGAAATTAAAAACCAAACGACGAACCCAACACG	I	C	Grn	NA	NA	NA	NA	NA	NA	chr17:8649003-8649513	N_Shore	GGCGGCAGGGGTGGAGTCGCGAGGAGGCGCGAGGTTAGAAACCAGGCGGCGGGCCCAGCA[CG]CGGTGGGGCCGGGTGGGGAAGGGGGGACGGGCGGGGGGTGCGCGGGGACAGGCACAGGAG	GGAGTCGCGAGGAGGCGCGAGGTTAGAAACCAGGCGGCGGGCCCAGCACG	CCDC42;CCDC42	NM_001158261;NM_144681	TSS1500;TSS1500	NA	NA	NA	NA	17:8589244-8589330	NA	NA	CCDC42	ENST00000293845.2	TSS1500	CCDC42	ENST00000293845.2	TSS1500	chr17:8647905-8648730	3	NA	NA	NA	NA	NA	TRUE	NA	0.655793189	0.894716108	0.238922919	1.79E-10
chr1	53905709	-	cg11683966	71801239	NA	AACTATACCRATTTAAAAAAATAATCATCTCCATAACAATAACRTTCCAC	NA	II	NA	NA	NA	NA	NA	NA	NA	NA	chr1:53904140-53905247	S_Shore	AGTCCTCACCCAACTATGCCGGTTTAGGGGAATGGTCATCTCCATGGCAGTGACGTTCCA[CG]GTGCGAATGGGCAGAGAGAGCCAGTGGCTTCCGGCCTTACATAACCTTCTCACCTGGTAG	ACTATGCCGGTTTAGGGGAATGGTCATCTCCATGGCAGTGACGTTCCACG	SLC25A3P1	NR_002314	TSS200	NA	NA	NA	NA	NA	NA	NA	SLC25A3P1	ENST00000566100.1	TSS1500	SLC25A3P1;SLC25A3P1;SLC25A3P1;SLC25A3P1	ENST00000566100.1;ENST00000562700.1;ENST00000563752.1;ENST00000569142.1	TSS1500;TSS1500;TSS200;TSS200	NA	NA	NA	NA	NA	NA	NA	TRUE	NA	0.487386357	0.889808544	0.402422186	1.89E-10
chr7	97978730	-	cg09244174	58747935	94686590	TAAAACAACACAAAAACAAAACAATACTTCTAAAAAAAACCACACCCACA	TAAAACGACACAAAAACGAAACAATACTTCTAAAAAAAACCACGCCCACG	I	C	Grn	NA	NA	NA	NA	NA	NA	NA	OpenSea	GGGAAATACTTCTAAGACGGCACAAGAGCGGAGCAATACTTCTAAGAAGAGCCACGCCCA[CG]CTACGCCTCTGTGATTTCCACTATCCTTACCCCGTAACTCCTGGCGTTTATGGTTGGAAC	TAAGACGGCACAAGAGCGGAGCAATACTTCTAAGAAGAGCCACGCCCACG	BAIAP2L1	NM_018842	Body	NA	NA	NA	NA	7:97816563-97816672	NA	NA	BAIAP2L1	ENST00000462558.1	3'UTR	BAIAP2L1;BAIAP2L1	ENST00000462558.1;ENST00000473569.1	3'UTR;3'UTR	NA	NA	chr7:97978062-97978773	4	chr7:97978042-97978926	6	NA	TRUE	NA	0.678695804	0.910001153	0.231305349	2.55E-10
chr16	3014186	-	cg07140290	90721521	93686255	CAAAACAAACAAAAATCAACCCATTAAAAACCTAAACAAAAAAAACACCA	CGAAACGAACAAAAATCAACCCGTTAAAAACCTAAACGAAAAAAACGCCG	I	A	Red	NA	NA	NA	NA	NA	NA	chr16:3013651-3015131	Island	CACGGAGGGATGCGAGGCGGGCAGGAGTCAGCCCGTTGGAGACCTGGGCGAGGGAGACGC[CG]AGAGCTAGGCTCAGTGGGAGGGGGCGGGCGTAGAGGCTGAGGCACCGCCCAGAGCTCGCT	CGGCGTCTCCCTCGCCCAGGTCTCCAACGGGCTGACTCCTGCCCGCCTCG	KREMEN2;KREMEN2;KREMEN2;KREMEN2	NM_024507;NM_001253726;NM_001253725;NM_172229	TSS200;TSS200;TSS200;TSS200	NA	NA	NA	NA	16:2953609-2955342	NA	NA	KREMEN2;KREMEN2;KREMEN2;KREMEN2;KREMEN2;KREMEN2	ENST00000575769.1;ENST00000303746.5;ENST00000303746.5;ENST00000572045.1;ENST00000575885.1;ENST00000319500.6	TSS1500;5'UTR;1stExon;TSS200;TSS200;TSS200	KREMEN2;KREMEN2;KREMEN2;KREMEN2;KREMEN2;KREMEN2	ENST00000575769.1;ENST00000303746.5;ENST00000303746.5;ENST00000572045.1;ENST00000575885.1;ENST00000319500.6	TSS1500;5'UTR;1stExon;TSS200;TSS200;TSS200	chr16:3012585-3014375	3	NA	NA	NA	NA	NA	NA	NA	0.411756448	0.092709593	-0.319046856	2.77E-10
chr12	68881372	-	cg22691119	98668893	87678108	AAAACTAAAATTCCAAACCTAAACAAATAACATCCAACTACCAAATCCCA	AAAACTAAAATTCCAAACCTAAACGAATAACGTCCGACTACCGAATCCCG	I	C	Grn	rs7307851	0.296925	NA	NA	NA	NA	NA	OpenSea	TGCATGCTGGCTGGGGCTGAGATTCCAGACCTGGGCGGGTGGCGTCCGGCTGCCGAATCC[CG]CGGGGTCCTGGGAACCCTGAGAAGCGCAGAGCCATCCTTGCCTCAGAACTTTCCGCAGAC	GGGGCTGAGATTCCAGACCTGGGCGGGTGGCGTCCGGCTGCCGAATCCCG				NA	NA	NA	NA	12:67167614-67167708	NA	NA	NA	NA	NA	NA	NA	NA	NA	NA	NA	NA	NA	NA	NA	TRUE	NA	0.588016755	0.938389326	0.350372571	3.47E-10
chr13	29394448	-	cg04446455	51681925	8784981	ACCTAAACAATACCTACACCAAAATAAATACAAAAACACAAAACAAAACA	ACCTAAACGATACCTACGCCGAAATAAATACGAAAACGCGAAACGAAACG	I	C	Grn	NA	NA	NA	NA	NA	NA	chr13:29393783-29394898	Island	GCGGGGGCGGCGGCCTGGGCGGTGCCTGCGCCGAGGTGAGTGCGGGGGCGCGGAGCGGAG[CG]CAGCCGCGGCGCGGGCGTGGGCGGGCAGAGGTGATAGCGAGCGCCGGCGGCTCCAGGTGC	GCCTGGGCGGTGCCTGCGCCGAGGTGAGTGCGGGGGCGCGGAGCGGAGCG				NA	NA	NA	NA	13:28291625-28292898	NA	NA	NA	NA	NA	NA	NA	NA	chr13:29393945-29394515	3	NA	NA	NA	NA	NA	TRUE	NA	0.24473109	0.041430398	-0.203300692	3.64E-10
chr8	29120351	+	cg06178942	85726822	44780543	CTATAATCAACAACAAAACACAAAAAAAAACCCAAAAACCCTAAAACCCA	CTATAATCAACGACGAAACGCGAAAAAAAACCCGAAAACCCTAAAACCCG	I	C	Grn	NA	NA	NA	NA	NA	NA	chr8:29119957-29120787	Island	CGGGGCTGGCCAGGGGGGAAGGGAGGGGAGAAGAGGGAGCCGGGCGTCTCAGCGCGGGAG[CG]GGTTTCAGGGTCCCCGGGCCCCTCCTCGCGCCCCGCCGCTGACTATAGGGGCGGGGCCGC	CGGGTTTCAGGGTCCCCGGGCCCCTCCTCGCGCCCCGCCGCTGACTATAG	KIF13B	NM_015254	Body	NA	NA	NA	NA	8:29175877-29176735	8:29119291-29121205	Promoter_Associated	NA	NA	NA	KIF13B	ENST00000522846.1	3'UTR	chr8:29120105-29121175	3	NA	NA	NA	NA	NA	TRUE	NA	0.449448273	0.161165537	-0.288282735	4.34E-10
chr12	98910128	-	cg23097686	93630557	38781578	CTACAAACACCAAAACAAAAAAACCAAAAATTAAAACCACAAAATTCACA	CTACAAACGCCGAAACGAAAAAACCAAAAATTAAAACCGCGAAATTCGCG	I	T	Red	NA	NA	NA	NA	NA	NA	chr12:98909052-98910261	Island	TTCCCCGCGGGGCTGCAGGCGCCGGAGCGGAGAGGCCAGAAGTTGGGGCCGCGGGGTTCG[CG]TTCTTTGACGTGTGGGTCTGGGAGGTGTGGAGTTGCGTTGGCGGCGGTTGTTTTGCACGC	CGCGAACCCCGCGGCCCCAACTTCTGGCCTCTCCGCTCCGGCGCCTGCAG	TMPO;TMPO;TMPO;TMPO-AS1	NM_001032283;NM_001032284;NM_003276;NR_027157	Body;Body;Body;TSS200	NA	NA	NA	NA	12:97432985-97434488	12:98908594-98910616	Promoter_Associated	RP11-181C3.2;RP11-181C3.2	ENST00000548760.2;ENST00000548760.2	3'UTR;1stExon	RP11-181C3.2;RP11-181C3.2;RP11-181C3.2;TMPO;TMPO;TMPO;TMPO	ENST00000548760.2;ENST00000548760.2;ENST00000546421.1;ENST00000548911.1;ENST00000546828.1;ENST00000549938.1;ENST00000549938.1	3'UTR;1stExon;TSS200;5'UTR;5'UTR;1stExon;5'UTR	chr12:98908580-98910475	3	NA	NA	NA	NA	NA	TRUE	NA	0.761104754	0.028673604	-0.732431149	4.49E-10
chr19	13856175	-	cg06931676	31657100	NA	TTCATTTATTAATAAAACCCRACTTTAAAACAAAAATAAAACCTAACACC	NA	II	NA	NA	NA	NA	NA	NA	NA	NA	chr19:13858446-13858904	N_Shelf	CTATGTAAGAATTCATTTGTTAGTAGAGCCCGGCTTTAGAACAGAGATGGAACCTGGCAC[CG]AATAATAAAGCATGGGGAGGCCGGGCGCAGTGGCTCATGCCTGTAATCCCAGCACTTTGG	CGGTGCCAGGTTCCATCTCTGTTCTAAAGCCGGGCTCTACTAACAAATGA				NA	NA	NA	NA	NA	NA	NA	CCDC130	ENST00000540216.1	5'UTR	CCDC130	ENST00000540216.1	5'UTR	NA	NA	NA	NA	NA	NA	NA	TRUE	NA	0.646761066	0.925854556	0.279093491	5.05E-10
chr15	43941042	+	cg22846334	34733980	14695824	CCAAAAAACAAAACAAAACAAAACCTAAACAACAAATAACTAAACAAACA	CCGAAAAACGAAACGAAACGAAACCTAAACGACGAATAACTAAACGAACG	I	T	Red	rs186311771	0.019968	NA	NA	NA	NA	chr15:43940866-43941702	Island	TCGGCTCACCCCGGGACCCGGCCCTAGCCCCTACCCACAGCCCAGGACCATGCGGAGCAA[CG]CTCGCCCAGCCACTCGCCGCCTAGGCCCCGCCCCGCCCCGCTCTCCGGCCACTCAGCGGT	CGCTCGCCCAGCCACTCGCCGCCTAGGCCCCGCCCCGCCCCGCTCTCCGG	CATSPER2;CATSPER2;CATSPER2	NM_172095;NM_172097;NM_054020	TSS200;TSS200;TSS200	NA	NA	NA	NA	15:41728159-41729015	NA	NA	CATSPER2;CATSPER2;CATSPER2;CATSPER2;CATSPER2;CATSPER2;PPIP5K1;CKMT1A;STRC	ENST00000299989.3;ENST00000381761.1;ENST00000381761.1;ENST00000354127.4;ENST00000396879.1;ENST00000464721.1;ENST00000396923.2;ENST00000424065.1;ENST00000541030.1	TSS1500;1stExon;5'UTR;TSS200;TSS200;3'UTR;5'UTR;5'UTR;5'UTR	CATSPER2;CATSPER2;CATSPER2;CATSPER2;CATSPER2;CATSPER2;CATSPER2;CATSPER2;CATSPER2;CATSPER2;CATSPER2;CATSPER2;CATSPER2;PPIP5K1;CKMT1A;STRC	ENST00000415968.2;ENST00000299989.3;ENST00000415968.2;ENST00000469461.1;ENST00000381761.1;ENST00000432420.1;ENST00000381761.1;ENST00000354127.4;ENST00000396879.1;ENST00000469461.1;ENST00000464721.1;ENST00000419473.1;ENST00000409481.1;ENST00000396923.2;ENST00000424065.1;ENST00000541030.1	3'UTR;TSS1500;1stExon;1stExon;1stExon;TSS200;5'UTR;TSS200;TSS200;3'UTR;3'UTR;5'UTR;5'UTR;5'UTR;5'UTR;5'UTR	NA	NA	chr15:43938706-43942199	6	NA	NA	NA	TRUE	NA	0.919618543	0.372850034	-0.546768509	8.45E-10
chr14	58543900	+	cg05939089	41638267	NA	TAAATAAAACAACCACCCTTTTATAACCAATATATTATTAATCACTAAAC	NA	II	NA	NA	NA	NA	NA	NA	NA	NA	NA	OpenSea	ATGGGTCTGCAGGACCATGGGAGGCTGAAGAAACAAGCTAGACAGCCCTGAGCTAACCCA[CG]TTTAGTGATTAATAACACACTGGTTACAAAAGGGTGGTTGTTCTATTTAAGAATGAGTAA	AAATAGAACAACCACCCTTTTGTAACCAGTGTGTTATTAATCACTAAACG	ARMH4	NM_001001872	Body	NA	NA	NA	TRUE	NA	NA	NA	NA	NA	NA	NA	NA	NA	NA	NA	NA	NA	NA	NA	NA	TRUE	NA	0.684923461	0.902789231	0.21786577	8.58E-10
chr14	51818816	-	cg18141400	67752207	90773301	AAACTCTCAACCAAATTCTCCACAACTTCTTCATCTTACAAATCTTCTCA	AAACTCTCGACCAAATTCTCCGCAACTTCTTCATCTTACGAATCTTCTCG	I	C	Grn	NA	NA	rs58061366	0.001797	NA	NA	NA	OpenSea	GCAATGCGGCTGAAACTCTCGACCAAGTTCTCCGCAGCTTCTTCATCTTGCGGATCTTCT[CG]CCCGGCTGCAGCTCAAAGAGGTGGCACCTCTGGGCAACGCAGGGCCCCGGCAACGTCCCC	AAACTCTCGACCAAGTTCTCCGCAGCTTCTTCATCTTGCGGATCTTCTCG				NA	NA	NA	NA	14:50888461-50888708	NA	NA	RP11-255G12.1;RP11-255G12.1;RP11-255G12.2	ENST00000556479.1;ENST00000554409.1;ENST00000555649.1	5'UTR;5'UTR;3'UTR	RP11-255G12.1;RP11-255G12.1;RP11-255G12.2	ENST00000556479.1;ENST00000554409.1;ENST00000555649.1	5'UTR;5'UTR;3'UTR	chr14:51818565-51818935	3	NA	NA	NA	NA	NA	TRUE	NA	0.524595033	0.897533471	0.372938439	9.39E-10
chr12	109120582	+	cg22933161	40673593	NA	TAAACAATAATAACTAACRCACAATCTCCTCAATAAAATAAATAACCAAC	NA	II	NA	NA	NA	NA	NA	NA	NA	NA	chr12:109124224-109125964	N_Shelf	CTAACTGACCAAATACTATCAGGGTCGGCCTGTATGCATTTGGTGTGACTAAATCGTGTT[CG]CTGGCCATCTACCCTACTGAGGAGACTGTGCGCCAGTCATTACTGTTCATCGGGGGAAAG	CGCTGGCCATCTACCCTACTGAGGAGACTGTGCGCCAGTCATTACTGTTC	CORO1C	NM_014325	5'UTR	NA	NA	NA	NA	NA	NA	NA	CORO1C;CORO1C;CORO1C	ENST00000541050.1;ENST00000261401.3;ENST00000549384.1	5'UTR;5'UTR;3'UTR	CORO1C;CORO1C;CORO1C;CORO1C;CORO1C;CORO1C;CORO1C;CORO1C;CORO1C	ENST00000552871.1;ENST00000551059.1;ENST00000546571.1;ENST00000551044.1;ENST00000541050.1;ENST00000551550.1;ENST00000550542.1;ENST00000261401.3;ENST00000549384.1	5'UTR;3'UTR;5'UTR;5'UTR;5'UTR;5'UTR;5'UTR;5'UTR;3'UTR	NA	NA	NA	NA	NA	NA	NA	TRUE	NA	0.596983697	0.834381041	0.237397344	1.08E-09
chr11	101981167	-	cg12697442	47801876	67622853	AACAACACAAACAAACACTTCTCCTAACTTTAATTTTAACATTTAAAACA	GACGACGCGAACGAACGCTTCTCCTAACTTTAATTTTAACGTTTAAAACG	I	A	Red	NA	NA	NA	NA	NA	NA	chr11:101980632-101982330	Island	AGGCGGGGCCGCGGCGGCGCGGGCGGGCGCTTCTCCTAACTTTAGTTTTGGCGTTTGAGG[CG]AGTTTCTGTCTCAGTCGGGCGCAGCCGCCGCCAGGGAAAAGAAAGGGAGGAAGGAAGGAA	CGCCTCAAACGCCAAAACTAAAGTTAGGAGAAGCGCCCGCCCGCGCCGCC	YAP1;YAP1	NM_001130145;NM_006106	TSS200;TSS200	high-CpG:101485946-101486878	NA	NA	NA	11:101485843-101487952	NA	NA	YAP1;YAP1;YAP1	ENST00000531439.1;ENST00000526343.1;ENST00000445250.2	TSS1500;TSS200;TSS200	YAP1;YAP1;YAP1	ENST00000531439.1;ENST00000526343.1;ENST00000445250.2	TSS1500;TSS200;TSS200	chr11:101980440-101982455	3	NA	NA	NA	NA	NA	TRUE	NA	0.487675608	0.074571429	-0.413104179	1.35E-09
chr10	128113825	+	cg06947608	35715146	NA	CAACCCATCTCTTTATAACCTAAAACAATCAAAAAACCCTCAATCACCCC	NA	II	NA	NA	NA	NA	NA	NA	NA	NA	NA	OpenSea	CACTGAAGTTACGTCAGAGCTTCCATAGAAATGGATTCTTTTCTCTGGTGAGGAATGGGG[CG]GGGTGACTGAGGGCCCTCTGACTGCTCCAGGTCACAAAGAGATGGGCTGATTGTTCCACA	AGCCCATCTCTTTGTGACCTGGAGCAGTCAGAGGGCCCTCAGTCACCCCG	C10orf90	NM_001004298	3'UTR	NA	NA	NA	NA	NA	NA	NA	C10orf90;C10orf90	ENST00000356858.2;ENST00000284694.7	3'UTR;3'UTR	C10orf90;C10orf90	ENST00000424927.1;ENST00000284694.7	3'UTR;3'UTR	chr10:128113680-128113890	3	NA	NA	NA	NA	NA	TRUE	NA	0.352864742	0.763269962	0.41040522	1.44E-09
chr10	75187383	+	cg26094470	88661903	NA	TACTCACTATAAAACACTCCCTAATAAACTTTCAAACTCCAAAATTCTCC	NA	II	NA	NA	NA	NA	NA	NA	NA	NA	NA	OpenSea	ATACAGGATCATTTCTGAATGTCTCCCTATTAGCCCCCAACAAGTCACCTCTTACAGTGC[CG]GAGAACCTTGGAGTCTGAAAGCCCACTAGGGAGTGCTCTACAGTGAGCACAGAATCGAAA	GCTCACTGTAGAGCACTCCCTAGTGGGCTTTCAGACTCCAAGGTTCTCCG	MSS51	NM_001024593	Body	NA	NA	NA	NA	NA	NA	NA	MSS51	ENST00000299432.2	ExonBnd	MSS51	ENST00000487126.1	ExonBnd	NA	NA	NA	NA	NA	NA	NA	TRUE	NA	0.513106928	0.89563567	0.382528743	1.52E-09
chr9	68299110	-	cg13125506	67743125	82789830	AAAAAAACAAAAACATAAAAAACAATAATAAACACACAAACACACATACA	AAAAAAACAAAAACGTAAAAAACAATAATAAACACACAAACGCGCGTACG	I	C	Grn	NA	NA	NA	NA	NA	NA	chr9:68298596-68299115	Island	GAAGGGAGAGAGAGAGAGACAGAGACGTAAGAGACAGTAGTGGGCACACAGACGCGCGTG[CG]CGCGCACACACACAGACACACAGACACACACACACACACCCATAACGCACACAGACATAC	AGAGAGACAGAGACGTAAGAGACAGTAGTGGGCACACAGACGCGCGTGCG				NA	NA	NA	NA	9:67788459-67790977	NA	NA	NA	NA	NA	NA	NA	NA	NA	NA	NA	NA	chr9:68298822-68299855	6	NA	TRUE	NA	0.270671032	0.544278289	0.273607257	1.68E-09
chr2	147170807	+	cg14414865	1706149	75749270	ATTCAATAACACACACCACAAAAAAACACACAAACAAACACAAACAAACA	ATTCAATAACACACACCGCGAAAAAACACACGAACAAACACAAACAAACG	I	C	Grn	NA	NA	NA	NA	NA	NA	NA	OpenSea	CTCTCCTTTGTCCACCCTCGGCGGAACTCCATGTTGTACCACCGGTCGATGGCCTGGTGG[CG]TCTGCTTGTGTCTGCCCGTGTGTCCTTCCGCGGTGTGTGCCACTGAACATCCAGACGCTT	GTTCAGTGGCACACACCGCGGAAGGACACACGGGCAGACACAAGCAGACG				NA	NA	NA	NA	2:146887235-146887439	NA	NA	NA	NA	NA	NA	NA	NA	NA	NA	NA	NA	chr2:147170165-147171176	6	NA	TRUE	NA	0.434572074	0.644390087	0.209818013	1.80E-09
chr14	58858888	+	cg18175611	65716841	NA	TACAACATCAATATAAAAAAATTCTAATTCCACTAAACRCRATAACTCAC	NA	II	NA	NA	NA	NA	NA	NA	NA	NA	chr14:58862541-58863209	N_Shelf	GGTCTCGAACTCCCGACCTTGAACACCCACCTCAGCCTCCCAAAGTGCTGGGATTAGAGG[CG]TGAGCCACCGCGCTCAGTGGAACTAGAACTCTTCTACATTGATGTTGCAAAATGGTATAA	GCAACATCAATGTAGAAGAGTTCTAGTTCCACTGAGCGCGGTGGCTCACG				NA	NA	NA	NA	NA	NA	NA	RP11-517O13.3	ENST00000556390.1	3'UTR	RP11-517O13.3	ENST00000556390.1	3'UTR	NA	NA	NA	NA	NA	NA	NA	TRUE	NA	0.473913973	0.830033358	0.356119384	1.85E-09
chr10	101457989	-	cg03214484	39702237	NA	CATTAAAACCACACTCCRCACRATAAAATCCTTACACTTTTAAAAAATAC	NA	II	NA	NA	rs11596177	0.10643	NA	NA	NA	NA	NA	OpenSea	GTATTTTTAAACATTAGAACCACACTCCGCACGATAAGGTCCTTGCACTTTTAGGAGGTA[CG]TGGGAATGAAGACCAGATGGAGAACAGCAGATTCACATCTCCAATTTCACTACAGACTAG	ATTAGAACCACACTCCGCACGATAAGGTCCTTGCACTTTTAGGAGGTACG	ENTPD7	NM_020354	Body	NA	NA	NA	NA	NA	NA	NA	ENTPD7	ENST00000472998.1	TSS1500	ENTPD7	ENST00000472998.1	TSS1500	NA	NA	NA	NA	NA	NA	NA	NA	NA	0.703426438	0.91430855	0.210882111	2.06E-09
chr16	71659894	-	cg05236660	90633303	82642276	TCACCAAAAAATTACTTCAAAACAAAAAAATACAACTATAAATCACCCCA	TCACCAAAAAATTACTTCGAAACAAAAAAATACGACTATAAATCGCCCCG	I	C	Grn	rs78152844	0.413538	NA	NA	NA	NA	chr16:71659829-71660747	Island	CACCTCGTGGGGTCACCAAGGGGTTACTTCGGGGCAGAAAGGTGCGGCTGTGGGTCGCCC[CG]CCCGGGTTTCCAGCAGCAGCACCCCAGCCCCCACCCAGCACACAGGCACCCCTCCCGCCC	TCACCAAGGGGTTACTTCGGGGCAGAAAGGTGCGGCTGTGGGTCGCCCCG	MARVELD3;MARVELD3;MARVELD3	NM_052858;NM_001017967;NM_001271329	TSS200;TSS200;TSS200	NA	NA	NA	NA	NA	16:71659780-71660973	Unclassified_Cell_type_specific	SNORA70D;MARVELD3;MARVELD3;MARVELD3	ENST00000562763.1;ENST00000565261.1;ENST00000268485.3;ENST00000299952.4	3'UTR;TSS200;TSS200;TSS200	SNORA70D;MARVELD3;MARVELD3;MARVELD3;MARVELD3	ENST00000562763.1;ENST00000567566.1;ENST00000565261.1;ENST00000268485.3;ENST00000299952.4	3'UTR;TSS200;TSS200;TSS200;TSS200	NA	NA	chr16:71659667-71661191	6	chr16:71658982-71661195	6	NA	NA	NA	0.705871461	0.070726369	-0.635145092	2.22E-09
chr9	38069314	+	cg21510712	6611844	91692127	CAAAAATAAACAATACTAAATCTACAAAAACAAACAAAAAACAAAACACA	CGAAAATAAACGATACTAAATCTACGAAAACGAACGAAAAACGAAACGCG	I	C	Grn	NA	NA	NA	NA	NA	NA	chr9:38067683-38069628	Island	GACACTCAGGCCGCCAGAGCCCGCCCCGCGCCGCCGCCCCGCCCCCCCGGAGCCCGCTCG[CG]CGCCCCGCCCCCCGCCCGCTCCCGCAGACCCAGCACCGCCCATCCCCGCGAGCCTGGCCC	CGCGCCCCGCCCCCCGCCCGCTCCCGCAGACCCAGCACCGCCCATCCCCG	SHB	NM_003028	TSS200	NA	NA	NA	NA	9:38057262-38059960	9:38069159-38069466	Promoter_Associated	RP11-613M10.9;SHB;SHB	ENST00000540557.1;ENST00000377707.3;ENST00000377700.4	TSS1500;TSS200;TSS200	RP11-613M10.9;SHB;SHB	ENST00000540557.1;ENST00000377707.3;ENST00000377700.4	TSS1500;TSS200;TSS200	chr9:38068685-38069995	3	NA	NA	NA	NA	NA	NA	NA	0.42475172	0.101345355	-0.323406365	2.59E-09
chr14	58599692	+	cg16499677	98747180	58643983	AAAATAAATAAAACAACCAACATTACCATCAACACACACATACATACACA	AAAATAAATAAAACAACCGACATTACCATCAACGCGCGCGTACGTACACG	I	T	Red	NA	NA	NA	NA	NA	NA	NA	OpenSea	CCTCTTCAAACAGGACAGAGCTCACACCCCTTTCCAGGTAAAGGTGTGTGTGTGTGTGTA[CG]TGCACGCACGCGCGCGCTGATGGCAATGTCGGCTGCCTCACTCATTCTATTCCTAGTCCA	CGTGCACGCACGCGCGCGCTGATGGCAATGTCGGCTGCCTCACTCATTCT	ARMH4	NM_001001872	Body	NA	NA	CDMR	NA	NA	NA	NA	C14orf37	ENST00000334342.5	3'UTR	C14orf37;C14orf37;C14orf37	ENST00000555101.1;ENST00000557175.1;ENST00000334342.5	3'UTR;3'UTR;3'UTR	NA	NA	NA	NA	NA	NA	NA	TRUE	NA	0.269213555	0.772935732	0.503722177	2.63E-09
chr11	105892558	+	cg14883448	26694972	90791919	CCAAAACTCCTACCAACAACAACCTCATCATTATAACCAAAACAAATACA	CCGAAACTCCTACCAACAACAACCTCATCATTATAACCGAAACAAATACG	I	C	Grn	NA	NA	NA	NA	NA	NA	chr11:105892725-105892952	N_Shore	CCCCTGGGAAGAATCGAGTTAGACTGGGCTCCCGGAAGGCCACCCAGGGGAGCAGGGGCG[CG]CACCTGCCTCGGCCACAATGATGAGGTTGCTGCTGGTAGGAGTCCCGGTGGGAGTCGGGG	CCGGGACTCCTACCAGCAGCAACCTCATCATTGTGGCCGAGGCAGGTGCG	MSANTD4;MSANTD4	NM_032424;NM_032424	1stExon;5'UTR	NA	NA	DMR	NA	11:105397677-105398493	11:105892468-105893571	Promoter_Associated	MSANTD4;MSANTD4	ENST00000301919.4;ENST00000301919.4	1stExon;5'UTR	MSANTD4;MSANTD4;MSANTD4;MSANTD4	ENST00000301919.4;ENST00000301919.4;ENST00000534458.1;ENST00000530788.1	1stExon;5'UTR;5'UTR;5'UTR	chr11:105892465-105892655	3	NA	NA	NA	NA	NA	TRUE	NA	0.291582965	0.07701543	-0.214567535	2.88E-09
chr7	117470793	-	cg02766704	11724191	NA	TATTTAACTACTCTTTCTTTATTAAAAACRCCTCCCTCTCTAAAATAAAC	NA	II	NA	NA	NA	NA	NA	NA	NA	NA	NA	OpenSea	TTTTGCAACCCTGTTTGACTGCTCTTTCTTTATTAGGAACGCCTCCCTCTCTAGAATGAA[CG]CCACCCTTCCCTGGCTACTTGGCACTTCTGGAAGCTGCCTGCTCTGCACAGAAAATAAAC	GTTTGACTGCTCTTTCTTTATTAGGAACGCCTCCCTCTCTAGAATGAACG	CTTNBP2	NM_033427	Body	NA	chr7:117470735-117470735	NA	NA	NA	NA	NA	NA	NA	NA	NA	NA	NA	chr7:117470660-117470990	3	NA	NA	NA	NA	NA	NA	NA	0.514285439	0.877927112	0.363641673	3.48E-09
chr3	23861312	-	cg21610839	4646267	NA	AACAATTTTAACAATTTTAACCTTCCTACAATCACAAAAAAACTCTAAAC	NA	II	NA	NA	rs11707828	0.246006	NA	NA	NA	NA	NA	OpenSea	GTTGGCACCCAAGCAGTTTTGGCAATTTTGACCTTCCTGCAATCACAGAGAAGCTCTGGA[CG]TCAGTGTGGCAAAAAAGATGTGATCTCTGCTGCAGGCTCGATTGAGAAAAGATGTATTGG	CGTCCAGAGCTTCTCTGTGATTGCAGGAAGGTCAAAATTGCCAAAACTGC	UBE2E1;UBE2E1	NM_003341;NM_182666	Body;Body	NA	NA	NA	TRUE	NA	NA	NA	UBE2E1	ENST00000475680.1	5'UTR	UBE2E1;UBE2E1;UBE2E1	ENST00000495141.1;ENST00000467766.1;ENST00000475680.1	5'UTR;5'UTR;5'UTR	NA	NA	NA	NA	NA	NA	NA	TRUE	NA	0.368971328	0.769911163	0.400939835	3.64E-09
chr4	1050934	-	cg17206150	34704233	31786292	CTAAATTCAAAAACATCTCTAAAAACCTCAAAACAACACACACACCCCCA	CTAAATTCAAAAACATCTCTAAAAACCTCGAAACAACACGCACACCCCCG	I	C	Grn	rs9992925	0.226637	NA	NA	NA	NA	chr4:1049652-1049923	S_Shore	GGTTTTAAAGGCCTGGATTCAAAGGCATCTCTGAGAACCTCGGAGCAGCACGCACACCCC[CG]CCCGGCGGCCAGCAGAAGATGTGGACCGATGCTGCAGGGCCCGTGGGCACCCAGGAGGGT	CTGGATTCAAAGGCATCTCTGAGAACCTCGGAGCAGCACGCACACCCCCG				NA	NA	NA	NA	4:1040828-1041184	NA	NA	NA	NA	NA	RNF212;RNF212;RNF212;RNF212;RNF212	ENST00000514024.1;ENST00000503206.1;ENST00000505693.1;ENST00000508633.1;ENST00000506730.1	3'UTR;3'UTR;3'UTR;3'UTR;3'UTR	NA	NA	NA	NA	NA	NA	NA	TRUE	NA	0.401316847	0.723932972	0.322616125	4.29E-09
chr6	16467598	-	cg26393261	8650249	94787904	ATACAACAATATAACCAAAAATTAACATAAAACATAATTATTCTATCACA	ATACAACGATATAACCGAAAATTAACATAAAACGTAATTATTCTATCACG	I	A	Red	NA	NA	NA	NA	NA	NA	NA	OpenSea	TGTATGAAGAGGATGCAGCGATGTGGCCGGGAGTTAGCATGAAGCGTGGTTATTCTATCA[CG]GAGATATGCTCCTCATCCACAAACCAGAGGGACGCACGGTCCAATCACCAGTGTCAGGTT	ATGCAGCGATGTGGCCGGGAGTTAGCATGAAGCGTGGTTATTCTATCACG	ATXN1;ATXN1	NM_001128164;NM_000332	5'UTR;5'UTR	NA	NA	NA	TRUE	NA	NA	NA	ATXN1;ATXN1	ENST00000244769.3;ENST00000436367.1	5'UTR;5'UTR	ATXN1;ATXN1;ATXN1	ENST00000244769.3;ENST00000450222.1;ENST00000483591.1	5'UTR;5'UTR;3'UTR	NA	NA	NA	NA	NA	NA	NA	TRUE	NA	0.410249446	0.869912581	0.459663135	5.01E-09
chr6	31828373	+	cg23641315	85797338	3709251	AACACCCAATTCCCTTTCCCACAAAAACAACAAAAACCACAAAAAAACCA	AACACCCAATTCCCTTTCCCACAAAAACAACGAAAACCACGAAAAAACCG	I	C	Grn	NA	NA	NA	NA	NA	NA	chr6:31830299-31830948	N_Shore	TCGCTGAGGAGACAGAAGACTCCGTCCCGCTCCAGCGTCCCATGGCCACACACGATGAGG[CG]GCCCTTCCGTGGCTCCCGCTGTTTCTGTGGGAAAGGGAACTGGGTGTCACAGAAGGAGAC	CGGCCCTTCCGTGGCTCCCGCTGTTTCTGTGGGAAAGGGAACTGGGTGTC	NEU1	NM_000434	Body	NA	NA	NA	NA	NA	NA	NA	NA	NA	NA	NEU1;NEU1;NEU1	ENST00000495807.1;ENST00000480384.1;ENST00000479533.2	3'UTR;3'UTR;3'UTR	chr6:31828120-31828595	3	NA	NA	NA	NA	NA	TRUE	NA	0.54894261	0.762954611	0.214012001	5.11E-09
chr11	124387060	+	cg12908916	84660308	7739901	AAAATTTATCCTCACAAACTTAATCCACCAACCAAAACTCCAAATCCCCA	AAAATTTATCCTCGCAAACTTAATCCACCAACCGAAACTCCAAATCCCCG	I	T	Red	rs111290207	0.01258	NA	NA	NA	NA	NA	OpenSea	TTATCAAGCCCAGGTTCCCCACCACCGTGACCGCGTAGAAACCTAGAAACAGGAAGAAGA[CG]GGGACCTGGAGTCCCGGCTGGTGGATTAAGCCTGCGAGGATAAACTCTGTCACGGAGGAG	CGGGGACCTGGAGTCCCGGCTGGTGGATTAAGCCTGCGAGGATAAACTCT				NA	NA	NA	NA	11:123892188-123892340	NA	NA	NA	NA	NA	NA	NA	NA	chr11:124386965-124387155	3	NA	NA	NA	NA	NA	TRUE	NA	0.412541042	0.700820225	0.288279183	5.38E-09
chr12	66034196	+	cg01904886	65658557	NA	CCTCTTACATTATAAATCAATAACATAAACTTTTAAAACCAAAAATATTC	NA	II	NA	NA	NA	NA	NA	NA	NA	NA	NA	OpenSea	TCAGTTTAAATAGGAGAGTGAAGGTAGTTAAATCCTCTATCGTTTTAAAAGGAGATCTTA[CG]AATACTTTTGGCTTTAAAAGCTTATGTCACTGATTCATAATGTAAGAGGTGACATTAAAA	CTCTTACATTATGAATCAGTGACATAAGCTTTTAAAGCCAAAAGTATTCG				NA	NA	NA	TRUE	NA	NA	NA	RP11-230G5.2;RP11-230G5.2;RP11-230G5.2;RP11-230G5.2;RP11-230G5.2;RP11-230G5.2	ENST00000546198.1;ENST00000537298.1;ENST00000544557.1;ENST00000537250.1;ENST00000535315.1;ENST00000539653.1	3'UTR;3'UTR;3'UTR;3'UTR;3'UTR;3'UTR	RP11-230G5.2;RP11-230G5.2;RP11-230G5.2;RP11-230G5.2;RP11-230G5.2;RP11-230G5.2	ENST00000546198.1;ENST00000537298.1;ENST00000544557.1;ENST00000537250.1;ENST00000535315.1;ENST00000539653.1	3'UTR;3'UTR;3'UTR;3'UTR;3'UTR;3'UTR	NA	NA	NA	NA	chr12:66033505-66034840	5	NA	TRUE	NA	0.498165479	0.738039346	0.239873867	5.76E-09
chr19	45567180	+	cg26985354	46606237	61706972	AAAACCTCTTCAAAAACAACACACACAACAAATCAACAACAACACCAACA	GAAACCTCTTCGAAAACAACACACACAACAAATCAACAACAACGCCAACG	I	C	Grn	NA	NA	NA	NA	NA	NA	chr19:45567150-45567940	Island	GGTCTCCACTGCCCTCCAGGCTCCATCCACCCGCCTGGTTTCCCGGGTCGCTGTGGCCCG[CG]CTGGCGCTGCTGTTGATCTGCTGTGTGTGCTGTTCCCGAAGAGGCTCCGGGAGCCTGAGC	GGAGCCTCTTCGGGAACAGCACACACAGCAGATCAACAGCAGCGCCAGCG	CLASRP	NM_007056	Body	NA	NA	NA	NA	19:50259008-50260177	NA	NA	NA	NA	NA	NA	NA	NA	chr19:45567005-45567275	3	NA	NA	NA	NA	NA	TRUE	NA	0.623088254	0.835333218	0.212244964	6.10E-09
chr12	54398765	+	cg21837192	92766343	53688985	AAAACAACAAAACCTAAAAACAAAAACAAAATAAAAACCCAAAAACACCA	AAAACGACAAAACCTAAAAACAAAAACGAAATAAAAACCCGAAAACGCCG	I	C	Grn	NA	NA	NA	NA	NA	NA	chr12:54399412-54399654	N_Shore	ACACCCCTCTCTCCCCTGGTCGGGAGCGCTGGGATGCGGGCTTCTCTCCCAGACCGAGAG[CG]GCGTTTCCGGGCTTCCACCCCGCCCCTGCTCCCAGGCCCTGTCGCCTCCCCTCAGCGTCC	CGGCGTTTCCGGGCTTCCACCCCGCCCCTGCTCCCAGGCCCTGTCGCCTC				NA	NA	NA	NA	12:52684992-52685213	NA	NA	NA	NA	NA	HOXC5;HOXC6;HOXC6	ENST00000513209.1;ENST00000504315.1;ENST00000509328.1	5'UTR;5'UTR;5'UTR	chr12:54398665-54398935	3	NA	NA	NA	NA	NA	TRUE	NA	0.304768081	0.068603831	-0.23616425	6.24E-09
chr8	67687455	-	cg25482853	19800155	50645521	ACAAAAAACAAAACCTACAAATTTAACCCCCACAAAAAACACAACTAACA	GCAAAAAACGAAACCTACAAATTTAACCCCCGCAAAAAACGCAACTAACG	I	C	Grn	NA	NA	NA	NA	NA	NA	chr8:67687305-67687787	Island	GCGGGGCCTGCCGCAGGGGGCGGGGCCTGCAGGTTTGGCCCCCGCAGGGAGCGCAGCTGG[CG]CCGCTGGGAGCTGGTGGCGCGGCGCAGGTCCCGGCCGAGTGTGGCGCAGCAGTGGCGGCG	GCAGGGGGCGGGGCCTGCAGGTTTGGCCCCCGCAGGGAGCGCAGCTGGCG	SGK3;SGK3;SGK3	NM_013257;NM_001033578;NM_170709	TSS200;5'UTR;TSS200	high-CpG:67849972-67850050	NA	NA	NA	8:67849554-67850378	8:67686568-67688251	Promoter_Associated	SGK3;SGK3;SGK3;SGK3;SGK3;SGK3;SGK3	ENST00000520976.1;ENST00000522398.1;ENST00000522398.1;ENST00000520044.1;ENST00000519289.1;ENST00000521198.1;ENST00000262211.4	TSS200;1stExon;5'UTR;5'UTR;5'UTR;5'UTR;5'UTR	SGK3;SGK3;SGK3;SGK3;SGK3;SGK3;SGK3;SGK3;SGK3;SGK3;SGK3;SGK3	ENST00000518388.1;ENST00000522629.1;ENST00000520976.1;ENST00000521960.1;ENST00000522398.1;ENST00000521960.1;ENST00000522398.1;ENST00000520044.1;ENST00000519289.1;ENST00000521198.1;ENST00000262211.4;ENST00000523401.1	TSS1500;TSS200;TSS200;1stExon;1stExon;5'UTR;5'UTR;5'UTR;5'UTR;5'UTR;5'UTR;5'UTR	chr8:67686585-67687575	3	NA	NA	NA	NA	NA	TRUE	NA	0.261814881	0.044108835	-0.217706046	6.51E-09
chr14	67707893	+	cg09506022	34628553	89773936	ATAAAAAACTAACACAACTTACCCAATCCCAAACCAAAACAAAAAAAACA	GTAAAAAACTAACGCGACTTACCCAATCCCGAACCGAAACGAAAAAAACG	I	C	Grn	NA	NA	NA	NA	NA	NA	chr14:67707753-67708647	Island	ACTTAGAGGCGCGCGACTGCGCGCACCCGGCTGGAGCTGCGGAGAGGACCAATGAGCGGG[CG]CTCTCTCCGCTCCGGCTCGGGATTGGGCAAGCCGCGCCAGCCTCTCACGGGCGGGGTGGG	GTGAGAGGCTGGCGCGGCTTGCCCAATCCCGAGCCGGAGCGGAGAGAGCG	MPP5;MPP5	NM_022474;NM_001256550	TSS200;TSS200	NA	NA	NA	NA	14:66777507-66778431	14:67707208-67709146	Promoter_Associated	MPP5;MPP5;MPP5;MPP5	ENST00000556345.1;ENST00000261681.4;ENST00000554911.1;ENST00000261681.4	TSS1500;1stExon;TSS200;5'UTR	MPP5;MPP5;MPP5;MPP5;MPP5;MPP5;MPP5	ENST00000556345.1;ENST00000554208.1;ENST00000557783.1;ENST00000557237.1;ENST00000261681.4;ENST00000554911.1;ENST00000261681.4	TSS1500;TSS1500;TSS1500;TSS1500;1stExon;TSS200;5'UTR	chr14:67707560-67709035	3	NA	NA	NA	NA	NA	NA	NA	0.319158822	0.061993203	-0.257165619	6.95E-09
chr10	75788741	-	cg16996613	97691835	NA	AAAACCCCTAAAATAATTAAAACTACAACTAAATACCACCATACCCAACC	NA	II	NA	NA	NA	NA	NA	NA	NA	NA	NA	OpenSea	CAGCATTTTGGGAGGCCCCTGGAGTAGTTGGGACTACAGCTAGGTGCCACCATGCCCAGC[CG]ATTTTTGTATTTTGAGTAGAGATGGGGTTTCACCATGTTGGCTAGGTTGGTCTCAAACTC	CGGCTGGGCATGGTGGCACCTAGCTGTAGTCCCAACTACTCCAGGGGCCT	VCL;VCL	NM_003373;NM_014000	Body;Body	NA	NA	NA	NA	NA	NA	NA	RP11-417O11.6;VCL;VCL;VCL	ENST00000426210.1;ENST00000478896.1;ENST00000415462.2;ENST00000537043.1	5'UTR;5'UTR;5'UTR;5'UTR	RP11-417O11.6;VCL;VCL;VCL	ENST00000426210.1;ENST00000478896.1;ENST00000415462.2;ENST00000537043.1	5'UTR;5'UTR;5'UTR;5'UTR	NA	NA	NA	NA	chr10:75788538-75789601	6	NA	NA	NA	0.350773822	0.7787269	0.427953078	7.00E-09
chr16	56221532	-	cg07450298	3633836	1610107	CAAAAAAAAATAACTAAACATAAACACTCACCTATAATTCCAACTACTCA	CAAAAAAAAATAACTAAACATAAACGCTCACCTATAATTCCAACTACTCG	I	C	Grn	NA	NA	NA	NA	NA	NA	chr16:56224731-56224980	N_Shelf	CTACTAAAAATACAAAAAAAAGTAGCTGGGCATGGGCGCTCACCTGTAATTCCAGCTACT[CG]CGAGGCTGAGGCATGAGAATCTCTTGAACCTGGGAGGCGGAGGTTCCTGTGAGCCAAGAT	CAAAAAAAAGTAGCTGGGCATGGGCGCTCACCTGTAATTCCAGCTACTCG	LOC283856;LOC283856	NR_027078;NR_027078	ExonBnd;Body	NA	NA	NA	NA	NA	NA	NA	CTD-2050B12.1;RP11-461O7.1;RP11-461O7.1	ENST00000565441.1;ENST00000501259.1;ENST00000569025.1	TSS1500;3'UTR;3'UTR	CTD-2050B12.1;RP11-461O7.1;RP11-461O7.1;RP11-461O7.1;RP11-461O7.1	ENST00000565441.1;ENST00000567929.1;ENST00000501259.1;ENST00000565155.1;ENST00000569025.1	TSS1500;3'UTR;3'UTR;3'UTR;3'UTR	NA	NA	NA	NA	NA	NA	NA	NA	NA	0.676249333	0.883978938	0.207729605	7.13E-09
chr11	59317890	-	cg12662576	85604557	54694591	CAAAAACCAACTAACCAAATAATAAAAAAACACAAACACAAAAACAAACA	CAAAAACCGACTAACCAAATAATAAAAAAACGCAAACGCAAAAACGAACG	I	A	Red	NA	NA	NA	NA	NA	NA	NA	OpenSea	CACCCAGGAACCCAGAAGCCGGCTGGCCAGGTAGTGGAAAGGCGCAGGCGCAGGGGCGAG[CG]AAGCCTCGGTGGAGCGGAGCCGCCTGCACCTCCAGAGAGGCGCCATACGGGGGCCGCCGC	CGCTCGCCCCTGCGCCTGCGCCTTTCCACTACCTGGCCAGCCGGCTTCTG				NA	NA	NA	NA	11:59074448-59074726	11:59317704-59318926	Promoter_Associated	NA	NA	NA	NA	NA	NA	chr11:59317785-59318375	3	NA	NA	NA	NA	NA	TRUE	NA	0.469117923	0.095732248	-0.373385675	8.05E-09
chr8	142234483	-	cg07437919	12752210	NA	ACACATCCTAATTAAACTTTCTAAAACTTTATAAATTTATAAATTTATAC	NA	II	NA	NA	NA	NA	NA	NA	NA	NA	chr8:142236388-142236589	N_Shore	GATTTCTGGACACACATCCTGGTTGGGCTTTCTGGAGCTTTATGAATTTGTAGATTTATA[CG]TTTCACCAAGTTTAGAAAACATCCCGTTCATCCCGTTACGTCTTACTTCAAAGCTGTGAG	CACATCCTGGTTGGGCTTTCTGGAGCTTTATGAATTTGTAGATTTATACG	SLC45A4	NM_001080431	Body	NA	NA	NA	NA	NA	NA	NA	NA	NA	NA	SLC45A4	ENST00000520137.1	5'UTR	NA	NA	NA	NA	NA	NA	NA	TRUE	NA	0.259381363	0.614978835	0.355597472	8.25E-09
chr21	40477951	-	cg14462935	99718820	NA	TAATTAAAATACTATATCAACAAATTATACACACCCTTCTAATCAAACCC	NA	II	NA	NA	NA	NA	NA	NA	NA	NA	NA	OpenSea	TGCTTTGTCAGTGGTTAAGGTGCTATATCAGCAAGTTATGCACACCCTTCTGGTCAGGCC[CG]TCCTAGCATTGGTGAGGCCCAAGGCATGTATAAAAATGGAGGCCCACAAACCACACGGCT	CGGGCCTGACCAGAAGGGTGTGCATAACTTGCTGATATAGCACCTTAACC				NA	NA	NA	NA	NA	NA	NA	NA	NA	NA	TMPRSS3	ENST00000553129.1	3'UTR	chr21:40477820-40478070	3	NA	NA	NA	NA	NA	NA	NA	0.597145871	0.813324408	0.216178537	8.76E-09
chr7	86849173	+	cg17561891	64794872	21740275	CAAAAAAACTACAATTTACTATACTAACCAAAAACAAACAACAAACAACA	CGAAAAAACTACGATTTACTATACTAACCGAAAACGAACGACGAACGACG	I	C	Grn	NA	NA	NA	NA	NA	NA	chr7:86848911-86850024	Island	TCCTCAAATCTCAGCCCTTGGCGCCGCGTGGCTCTCCGCCCCTCTGGGCCGCCAGGGTAG[CG]CCGCCCGCCGCTCGCCCCCGGCTAGCACAGCAAATCGCAGTCCCCTCGCCCCGGGAGAGA	CGCCGCCCGCCGCTCGCCCCCGGCTAGCACAGCAAATCGCAGTCCCCTCG	TMEM243	NM_024315	TSS200	NA	NA	NA	NA	7:86686669-86687183	7:86848327-86849494	Promoter_Associated	Y_RNA;C7orf23;C7orf23;C7orf23	ENST00000363527.1;ENST00000433078.1;ENST00000257637.3;ENST00000423734.1	TSS1500;5'UTR;TSS200;TSS1500	Y_RNA;C7orf23;C7orf23;C7orf23;C7orf23;C7orf23	ENST00000363527.1;ENST00000455575.1;ENST00000433078.1;ENST00000257637.3;ENST00000474074.1;ENST00000423734.1	TSS1500;5'UTR;5'UTR;TSS200;TSS1500;TSS1500	chr7:86848965-86849235	3	NA	NA	NA	NA	NA	TRUE	NA	0.572486921	0.198641925	-0.373844996	9.08E-09
chr3	105247852	-	cg24002522	77718102	36699892	ACCATAAATATCAACTACCCCTATCTCCAACACACACATACATACACACA	ACCATAAATATCAACTACCCCTATCTCCAACACACACATACGTACACACG	I	C	Grn	NA	NA	NA	NA	NA	NA	NA	OpenSea	ATACTACATGTTGCCATGAATATCAGCTGCCCCTGTCTCCAACACACACATGCGTGCACA[CG]CACACACACACACACCTTGTAAAATACTATCAGATTTAGAATAAACACTGTAAGATATTT	GCCATGAATATCAGCTGCCCCTGTCTCCAACACACACATGCGTGCACACG	ALCAM	NM_001627	Body	NA	NA	NA	TRUE	NA	NA	NA	ALCAM	ENST00000481337.1	5'UTR	ALCAM	ENST00000481337.1	5'UTR	NA	NA	NA	NA	chr3:105247816-105248179	3	NA	TRUE	NA	0.402509026	0.691516642	0.289007616	9.38E-09
chr11	16996572	+	cg11089291	82642914	NA	CATATATACATAATATATATAAAAACCTAACTTCTTTCCRCRCCRATAAC	NA	II	NA	NA	rs199821042	0.305112	NA	NA	NA	NA	NA	OpenSea	TGCCACACTTCTTACAGAAAGTCCGGCGGGTTTTAGGGACGTTAACCATGCTTGCGTGAG[CG]CTATCGGCGCGGAAAGAAGCCAGGTTTTTATATATACTATGTATATATGTACAGTTCTAT	ATATATACATAGTATATATAAAAACCTGGCTTCTTTCCGCGCCGATAGCG	PLEKHA7	NM_175058	Body	low-CpG:16953135-16953169	NA	NA	NA	NA	NA	NA	U6	ENST00000516119.1	TSS1500	U6;PLEKHA7	ENST00000516119.1;ENST00000529213.1	TSS1500;3'UTR	NA	NA	NA	NA	NA	NA	NA	NA	NA	NA	0.507283238	NA	1.00E-08
chr1	89144331	-	cg27275821	76624489	NA	TAACTTAATAACCTAATTATAACTATTTACTTAAACACACATACRCACAC	NA	II	NA	NA	NA	NA	NA	NA	NA	NA	NA	OpenSea	GGTTATCTCCTTGGCTTAATAGCCTAGTTATGGCTGTTTGCTTAAACACACATACGCACA[CG]CACACACAAGCTTAAGCAGGAAGGGAAATTTATGAGGAGAATACAAGGAACCCAAGAACA	GGCTTAATAGCCTAGTTATGGCTGTTTGCTTAAACACACATACGCACACG	PKN2-AS1	NR_110682	Body	NA	NA	NA	NA	NA	NA	NA	RP11-76N22.2	ENST00000458097.1	3'UTR	RP11-76N22.2;RP11-76N22.2	ENST00000458097.1;ENST00000425750.1	3'UTR;3'UTR	chr1:89144200-89144410	3	NA	NA	NA	NA	NA	NA	NA	0.48535256	0.822981108	0.337628548	1.07E-08
chr12	54676056	+	cg09741592	97810208	NA	AATACCACTATCTAATACTTACTAACAATCTTATCCACRAAATCATAATC	NA	II	NA	NA	NA	NA	NA	NA	NA	NA	chr12:54673814-54674988	S_Shore	TGAAATCATGACTGACCGAGGCAGTGGCAAGAAAAGGGGCTTTGCCTTTGTAACCTTTGA[CG]ACCATGACTCCGTGGATAAGATTGTCAGTAAGTATCAGATAGTGGCATTTAGTAAGGGTT	CGACCATGACTCCGTGGATAAGATTGTCAGTAAGTATCAGATAGTGGCAT	HNRNPA1;HNRNPA1P10;HNRNPA1	NM_002136;NR_002944;NM_031157	Body;Body;Body	NA	NA	RDMR	NA	NA	NA	NA	RP11-968A15.8	ENST00000553061.1	5'UTR	HNRNPA1;HNRNPA1;HNRNPA1;HNRNPA1;RP11-968A15.8	ENST00000547870.1;ENST00000548704.1;ENST00000550482.1;ENST00000551679.1;ENST00000553061.1	5'UTR;5'UTR;1stExon;TSS1500;5'UTR	chr12:54676020-54676190	3	NA	NA	NA	NA	NA	TRUE	NA	0.146207122	0.355807299	0.209600177	1.21E-08
chr16	69140892	-	cg06961098	91724850	39716185	CAAAAACTTAATAAAAAAACATACATCCTTAACTAAAAATTCTCCTTCCA	CGAAAACTTAATAAAAAAACGTACGTCCTTAACTAAAAATTCTCCTTCCG	I	T	Red	NA	NA	NA	NA	NA	NA	chr16:69139628-69141900	Island	CCCTCAAAGTTTCGGAGGCTTGATGGAGAAGCGTGCGTCCTTGACTGGGGGTTCTCCTTC[CG]TAGTCCTGGGAGCCGGACTTGAGAGCGCCCCCAACCTTGTGCCCTTGAAAGCCGAGTGCG	CGGAAGGAGAACCCCCAGTCAAGGACGCACGCTTCTCCATCAAGCCTCCG	HAS3;HAS3	NM_138612;NM_005329	5'UTR;TSS1500	NA	NA	NA	NA	16:67697069-67699387	NA	NA	HAS3;HAS3;HAS3	ENST00000569188.1;ENST00000306560.1;ENST00000219322.3	5'UTR;TSS1500;5'UTR	HAS3;HAS3;HAS3;HAS3	ENST00000566118.1;ENST00000569188.1;ENST00000306560.1;ENST00000219322.3	5'UTR;5'UTR;TSS1500;5'UTR	chr16:69140305-69141155	3	NA	NA	NA	NA	NA	TRUE	NA	0.527051864	0.019537634	-0.507514231	1.23E-08
chr1	28156999	+	cg08857906	16637170	70694275	CACTTCTTAACTCTAAAATCTTAAAACTAAACCATACACAATAACTCACA	CGCTTCTTAACTCTAAAATCTTAAAACTAAACCGTACGCGATAACTCACG	I	T	Red	NA	NA	NA	NA	NA	NA	chr1:28157221-28157788	N_Shore	CAAACTCCCGACCTCAAGTGATCCGCCCGCCTCAGCCTCCGAAAGTGCTGGGATTACAGA[CG]TGAGCCATCGCGCACGGCTTAGTCCCAAGATTTTAGAGCCAAGAAGCGTTTGCAGGAGGA	CGTGAGCCATCGCGCACGGCTTAGTCCCAAGATTTTAGAGCCAAGAAGCG	PPP1R8;PPP1R8;PPP1R8	NM_014110;NM_002713;NM_138558	TSS1500;TSS1500;TSS1500	NA	NA	NA	NA	NA	NA	NA	PPP1R8;PPP1R8;PPP1R8;PPP1R8	ENST00000311772.5;ENST00000236412.7;ENST00000373931.4;ENST00000434313.1	TSS1500;TSS1500;TSS1500;TSS1500	PPP1R8;PPP1R8;PPP1R8;PPP1R8;PPP1R8	ENST00000311772.5;ENST00000236412.7;ENST00000373931.4;ENST00000434313.1;ENST00000431586.1	TSS1500;TSS1500;TSS1500;TSS1500;TSS1500	NA	NA	chr1:28156984-28158868	6	chr1:28156338-28158320	6	NA	TRUE	NA	0.729026463	0.346324985	-0.382701478	1.26E-08
chr2	225449833	-	cg07310661	79604440	82614104	ATTTAAAACAAACAAACAAACTAAAAACAACACTAAAAACAACAACAACA	ATTTAAAACGAACAAACAAACTAAAAACGACGCTAAAAACGACGACGACG	I	C	Grn	NA	NA	NA	NA	NA	NA	chr2:225449256-225450488	Island	CGCCGGTGTCACATTTAAGGCGGGCAGGCAGGCTAGGGGCGACGCTGGGGGCGGCGGCGG[CG]CGACCCCCGGGCAGGGCTGGGGAGCTGGCCGGCCCCTGGGCAGCCGCGGCGGCGGCGGGG	CGCCGCCGCCGCCCCCAGCGTCGCCCCTAGCCTGCCTGCCCGCCTTAAAT	CUL3;CUL3	NM_003590;NM_003590	5'UTR;1stExon	NA	NA	NA	NA	2:225157364-225158794	NA	NA	CUL3;CUL3;CUL3;CUL3	ENST00000264414.4;ENST00000344951.4;ENST00000264414.4;ENST00000344951.4	1stExon;1stExon;5'UTR;5'UTR	CUL3;CUL3;CUL3;CUL3	ENST00000264414.4;ENST00000344951.4;ENST00000264414.4;ENST00000344951.4	1stExon;1stExon;5'UTR;5'UTR	NA	NA	chr2:225448512-225451331	6	chr2:225448190-225451637	6	TRUE	TRUE	NA	0.325103592	0.074605836	-0.250497756	1.26E-08
chr7	5258357	-	cg20071624	31624924	97771918	TTAAAAAAAATAACCTCTAAATATCCCCATATACCTATAACCACATAACA	TTAAAAAAAATAACCTCTAAATATCCCCGTATACCTATAACCGCGTAACG	I	A	Red	NA	NA	NA	NA	NA	NA	NA	OpenSea	GAATGTCTGGCTTTAAAGGAGATGGCCTCTAAATGTCCCCGTGTACCTGTGACCGCGTGG[CG]AGGCTCCCTGGCCCCCAGGAGACTGAAGGCTCCTTGTTCTCTTCCTCATTTGGACTGTGC	CGCCACGCGGTCACAGGTACACGGGGACATTTAGAGGCCATCTCCTTTAA	WIPI2;WIPI2;WIPI2;WIPI2;WIPI2	NM_016003;NM_001033519;NM_015610;NM_001033520;NM_001033518	Body;Body;Body;Body;Body	NA	NA	CDMR	NA	7:5224862-5225039	7:5258243-5258930	Gene_Associated_Cell_type_specific	NA	NA	NA	WIPI2;WIPI2;WIPI2;WIPI2;WIPI2	ENST00000475309.1;ENST00000465102.1;ENST00000480238.1;ENST00000488359.1;ENST00000466014.1	5'UTR;5'UTR;5'UTR;5'UTR;5'UTR	chr7:5258320-5258590	3	NA	NA	NA	NA	NA	TRUE	NA	0.742983527	0.08467234	-0.658311187	1.58E-08
chr16	4029363	-	cg01091261	1676466	94758873	CAAAATAAATCATCAACCAAAAAACAAATACAAAACCACAACCAACACCA	CGAAATAAATCATCGACCAAAAAACAAATACGAAACCGCAACCAACGCCG	I	C	Grn	NA	NA	NA	NA	NA	NA	chr16:4029157-4029413	Island	AGCGACGGGGCCCGGGGTGGGTCATCGGCCAGGAGACAGGTGCGAGGCCGCAGCCAGCGC[CG]CCCTCTGCTCTCTCCCGTGTTGCCCCTGGGATGGGCGTGAGAGCAGGCGTGGGGTGGGAG	CGGCGCTGGCTGCGGCCTCGCACCTGTCTCCTGGCCGATGACCCACCCCG	ADCY9	NM_001116	Body	NA	NA	NA	NA	16:3969138-3969414	NA	NA	NA	NA	NA	NA	NA	NA	NA	NA	chr16:4029147-4029430	4	NA	NA	NA	TRUE	NA	0.659398157	0.877993334	0.218595177	1.71E-08
chr8	144204563	-	cg20146569	20786941	34626192	CATATAACATACCCTTACATATAACACACTCACACATACACACACCCACA	CATATAACATACCCTTACATATAACACGCTCACACATACACACACCCACG	I	C	Grn	NA	NA	NA	NA	NA	NA	NA	OpenSea	CACACCCTCACACATGTAACATGCCCTTACATGTAACACGCTCACACATGCACACACCCA[CG]CATGTATGCACATCCACACGTACACACCACACATGTACCCACACATTACACATACACCCA	CATGTAACATGCCCTTACATGTAACACGCTCACACATGCACACACCCACG				NA	NA	NA	NA	8:144274821-144275959	NA	NA	NA	NA	NA	NA	NA	NA	NA	NA	chr8:144204117-144207174	6	chr8:144203955-144206742	6	NA	TRUE	NA	0.479142475	0.691740155	0.21259768	1.77E-08
chr6	32025453	-	cg12003024	43803927	74716560	AAAATACTCACCATAAAAAACACCCCACTCAATCCTCAATACCTCTCACA	AAAATACTCACCGTAAAAAACACCCCACTCAATCCTCAATACCTCTCACG	I	T	Red	NA	NA	NA	NA	NA	NA	NA	OpenSea	ACACTTCAGGATGAGATACTCACCGTAAAGGACACCCCACTCAATCCTCAGTGCCTCTCA[CG]TGCCATGCTCTTTCTAGCCTCCTGGCCTTTGCACCAGCTGTGATTATCTGACACACTTCA	GAGATACTCACCGTAAAGGACACCCCACTCAATCCTCAGTGCCTCTCACG	TNXB	NM_019105	Body	NA	NA	NA	NA	NA	NA	NA	NA	NA	NA	NA	NA	NA	chr6:32025425-32025735	3	NA	NA	NA	NA	NA	TRUE	NA	0.556776471	0.831944544	0.275168073	1.81E-08
chr14	31495714	+	cg03916902	7695337	6706355	CTCAATACACCAACATAAAATAAAACCAAACTCTATTTAACAATTAAACA	CTCAATACGCCGACGTAAAATAAAACCGAACTCTATTTAACGATTAAACG	I	T	Red	NA	NA	NA	NA	NA	NA	chr14:31494794-31496056	Island	AGGGGATAGGCGGAGGGCCGTCACTAGCGCACAGCATGCTGGGTAGCGAACGCAGCCTCA[CG]CTTAATCGCCAAATAGAGTCCGGCCTCACCCTACGCCGGCGCACTGAGAACGCAGCCCGG	CGCTTAATCGCCAAATAGAGTCCGGCCTCACCCTACGCCGGCGCACTGAG	STRN3;STRN3;AP4S1;AP4S1;AP4S1;AP4S1;AP4S1;AP4S1	NM_014574;NM_001083893;NM_001254728;NM_001254729;NM_007077;NM_001128126;NM_001254727;NM_001254726	TSS200;TSS200;TSS200;5'UTR;5'UTR;5'UTR;5'UTR;5'UTR	NA	NA	NA	NA	14:30564345-30566032	14:31495230-31495933	Promoter_Associated	STRN3;STRN3;AP4S1;AP4S1;AP4S1;AP4S1;AP4S1;AP4S1	ENST00000357479.5;ENST00000355683.5;ENST00000542754.2;ENST00000313566.6;ENST00000216366.4;ENST00000334725.4;ENST00000554609.1;ENST00000554345.1	TSS200;TSS200;5'UTR;5'UTR;5'UTR;5'UTR;5'UTR;5'UTR	STRN3;STRN3;STRN3;AP4S1;AP4S1;AP4S1;AP4S1;AP4S1;AP4S1;AP4S1;AP4S1;AP4S1	ENST00000555358.1;ENST00000357479.5;ENST00000355683.5;ENST00000555417.1;ENST00000557346.1;ENST00000542754.2;ENST00000313566.6;ENST00000556232.1;ENST00000216366.4;ENST00000334725.4;ENST00000554609.1;ENST00000554345.1	TSS200;TSS200;TSS200;TSS200;5'UTR;5'UTR;5'UTR;5'UTR;5'UTR;5'UTR;5'UTR;5'UTR	chr14:31495525-31495875	3	NA	NA	NA	NA	NA	NA	NA	0.307994597	0.053239185	-0.254755413	1.93E-08
chr16	620007	+	cg01179631	65718943	26657150	AATAAAATTAAAAACCCCAATAAACAAACCCAAACAAACAACAACACTCA	AATAAAATTAAAAACCCCGATAAACGAACCCGAACAAACGACGACGCTCG	I	C	Grn	NA	NA	NA	NA	NA	NA	chr16:619805-620195	Island	GCGGCAACGCGCGGAGCCGGCGGAAGTGGGGCTCGGGTCCCGCGGCGGGGCTGGAGGCAG[CG]AGCGCCGTCGTCTGCCCGGGCCCGCCCATCGGGGTCCCCAACCCCATCCGGACCCCGCCG	GATGGGGTTGGGGACCCCGATGGGCGGGCCCGGGCAGACGACGGCGCTCG	PIGQ;PIGQ;PIGQ;PIGQ	NM_004204;NM_148920;NM_004204;NM_148920	1stExon;5'UTR;5'UTR;1stExon	high-CpG:559906-560015	NA	NA	NA	16:559666-560317	16:619287-620522	Promoter_Associated	PIGQ;PIGQ;PIGQ;PIGQ;PIGQ	ENST00000026218.5;ENST00000470411.2;ENST00000321878.5;ENST00000409527.2;ENST00000321878.5	TSS200;TSS200;1stExon;5'UTR;5'UTR	PIGQ;PIGQ;PIGQ;PIGQ;PIGQ;PIGQ;PIGQ;PIGQ;PIGQ;PIGQ	ENST00000026218.5;ENST00000470411.2;ENST00000321878.5;ENST00000439574.1;ENST00000293874.2;ENST00000409527.2;ENST00000409439.2;ENST00000422307.1;ENST00000321878.5;ENST00000439574.1	TSS200;TSS200;1stExon;1stExon;5'UTR;5'UTR;5'UTR;5'UTR;5'UTR;5'UTR	chr16:619285-620470	3	NA	NA	NA	NA	NA	TRUE	NA	0.375218641	0.063606275	-0.311612366	1.95E-08
chr7	100175462	+	cg21540367	76794271	57644546	TCATTCCAAATCTCAAAACTAACCCAAAAACCCCAAAAACCCAAAAAACA	TCATTCCGAATCTCAAAACTAACCCGAAAACCCCGAAAACCCAAAAAACG	I	C	Grn	rs909152	0.245407	NA	NA	NA	NA	chr7:100171148-100172286	S_Shelf	AGGCCCTGGTCCAGCCCAGCTCCCGGCCAGCCCTGCTACTCACCTGAGCCATCCTCCTTG[CG]TTCTCTGGGTCCCCGGGGCTCCCGGGCCAGCTCTGAGATCCGGAATGACAGCTCTGAAAA	TCATTCCGGATCTCAGAGCTGGCCCGGGAGCCCCGGGGACCCAGAGAACG	LRCH4	NM_002319	Body	NA	NA	NA	NA	NA	NA	NA	LRCH4;LRCH4;LRCH4	ENST00000422462.1;ENST00000497245.1;ENST00000422462.1	5'UTR;5'UTR;ExonBnd	LRCH4;LRCH4;LRCH4;LRCH4;LRCH4;LRCH4;LRCH4;LRCH4;LRCH4;LRCH4;LRCH4	ENST00000467201.1;ENST00000422462.1;ENST00000498539.1;ENST00000497245.1;ENST00000485554.1;ENST00000490359.1;ENST00000476881.1;ENST00000422462.1;ENST00000498539.1;ENST00000467201.1;ENST00000485071.1	3'UTR;5'UTR;3'UTR;5'UTR;TSS1500;TSS1500;TSS1500;ExonBnd;1stExon;1stExon;3'UTR	NA	NA	chr7:100174958-100175565	6	chr7:100162683-100176912	6	NA	TRUE	NA	0.458437132	0.678260186	0.219823054	1.96E-08
chr12	34457023	+	cg05047209	86767121	85793382	AACACACAACATAATTCCAAACCAAAAATACCAAAATCCCCAAAAACCCA	GACACACAACGTAATTCCGAACCAAAAATACCAAAATCCCCAAAAACCCG	I	C	Grn	NA	NA	NA	NA	NA	NA	NA	OpenSea	GCAGAAGAGAGATGCTTCGGTCCCCCCACGGATGAAAGTGGCTTCCCAGGAGCCACTGCG[CG]GGTCCCTGGGGATCCTGGCATCCCTGGTTCGGAACCACGCTGTGTGTCGCGCCCGCTGGG	GACACACAGCGTGGTTCCGAACCAGGGATGCCAGGATCCCCAGGGACCCG				NA	NA	NA	NA	12:34348226-34348557	NA	NA	NA	NA	NA	NA	NA	NA	NA	NA	NA	NA	NA	NA	NA	TRUE	NA	0.405952222	0.692306788	0.286354566	2.01E-08
chr19	3522587	-	cg01307007	30605166	59683834	CCTTAAAACTAATATAACTTATTAAACCCCATTACAAACACACACACACA	CCTTAAAACTAATATAACTTATTAAACCCCGTTACAAACGCACACGCACG	I	T	Red	NA	NA	NA	NA	NA	NA	NA	OpenSea	TCTTGCACACTGCCTTAGAGCTGGTGTGGCTTGTTGAACCCCGTTGCAGACGCACACGCA[CG]TGGGTCCCCATGGCTCCTCGGGACATGGAGGCTGCCCACGCTCAGGGAAGAGTCCTTGTC	CCTTAGAGCTGGTGTGGCTTGTTGAACCCCGTTGCAGACGCACACGCACG	FZR1;FZR1;FZR1	NM_001136197;NM_001136198;NM_016263	TSS1500;TSS1500;5'UTR	NA	NA	NA	NA	NA	NA	NA	FZR1;FZR1;SNORD38	ENST00000441788.1;ENST00000313639.7;ENST00000516599.1	5'UTR;TSS1500;TSS1500	FZR1;FZR1;SNORD38	ENST00000441788.1;ENST00000313639.7;ENST00000516599.1	5'UTR;TSS1500;TSS1500	NA	NA	chr19:3522187-3525492	6	chr19:3521936-3540556	6	NA	TRUE	NA	0.545264794	0.821350448	0.276085654	2.18E-08
chr10	119134782	+	cg24077454	48749902	36635526	AATATCCTCAAAATAAAAACAACAAAAACAACAACATAAAAAAAACAACA	GATATCCTCAAAATAAAAACAACGAAAACGACGACGTAAAAAAAACGACG	I	C	Grn	NA	NA	NA	NA	NA	NA	chr10:119133803-119135632	Island	ATGAGCAGCAGCCCCATCCCGCCACCGCCTCCGCCCGGGCCCCTACTCCCGCGCCCACAG[CG]CCGCTTTCTTCACGCCGCCGCCCCCGCTGCCTCCATTTTGAGGACATCGGGCGGCTGGGT	CGCCGCTTTCTTCACGCCGCCGCCCCCGCTGCCTCCATTTTGAGGACATC	PDZD8;PDZD8	NM_173791;NM_173791	1stExon;5'UTR	NA	NA	NA	NA	10:119123606-119125681	10:119134610-119135575	Promoter_Associated	PDZD8;PDZD8	ENST00000334464.5;ENST00000334464.5	1stExon;5'UTR	PDZD8;PDZD8;PDZD8	ENST00000334464.5;ENST00000489491.1;ENST00000334464.5	1stExon;TSS1500;5'UTR	chr10:119134540-119134835	3	NA	NA	NA	NA	NA	TRUE	NA	0.475986238	0.103895237	-0.372091001	2.34E-08
chr7	151329387	-	cg04779726	27717291	88684192	AAACCTAACAAAAAACACAAACAACAAAAACCAAAAACAAAACAAAAACA	AAACCTAACAAAAAACGCGAACAACGAAAACCGAAAACGAAACGAAAACG	I	C	Grn	rs3750136	0.054713	NA	NA	NA	NA	NA	OpenSea	CGCCGGGAGGAGGGGCCTGGCAGGGGACGCGGGCAGCGGGGGCCGGGGGCGGAGCGGGAG[CG]CTGCCCCCACCCGCCCGAGGCCGCCGCCGCCGCCGCAGGTGGCGCGGCCGCGGCCCGCGT	GGGCCTGGCAGGGGACGCGGGCAGCGGGGGCCGGGGGCGGAGCGGGAGCG	PRKAG2;PRKAG2;PRKAG2;PRKAG2;PRKAG2	NM_001304531;NM_024429;NM_001304527;NM_001040633;NM_016203	5'UTR;TSS200;Body;Body;Body	high-CpG:150960086-150960506	NA	NA	NA	7:150959675-150960783	7:151328761-151329892	Promoter_Associated	PRKAG2;PRKAG2	ENST00000418337.2;ENST00000418337.2	1stExon;5'UTR	PRKAG2;PRKAG2;PRKAG2;PRKAG2;PRKAG2;PRKAG2	ENST00000418337.2;ENST00000418337.2;ENST00000476632.1;ENST00000491938.1;ENST00000493872.1;ENST00000483775.1	1stExon;5'UTR;5'UTR;TSS200;TSS200;TSS200	chr7:151329120-151329675	3	NA	NA	NA	NA	NA	NA	NA	0.368708303	0.129936897	-0.238771406	2.71E-08
chr8	63954996	+	cg18898218	16784256	NA	TTAAAAAATCCCAACATCCTTTTATAATAAAACTCTTAACAAAACCAAAC	NA	II	NA	NA	NA	NA	NA	NA	NA	NA	chr8:63951122-63952104	S_Shelf	ACCTCGCCATCTGCCCGTCTTGGCCTCCCAAAGTGCTGGGACTACAGGTGTGAGCCACCG[CG]CCTGGCCTTGTTAAGAGTTTTATTATAAAAGGATGTTGGGATTTTTCAAATGTTTTTTCT	TGAAAAATCCCAACATCCTTTTATAATAAAACTCTTAACAAGGCCAGGCG				NA	NA	NA	NA	NA	NA	NA	NA	NA	NA	NA	NA	NA	NA	NA	NA	NA	NA	NA	NA	TRUE	NA	0.585695228	0.915825119	0.330129891	2.81E-08
chr7	77166532	-	cg19643792	46670137	95673546	AAAAACAAAACAAACAAAAAACTAACTATATTCCTAAAACAACAACAACA	AAAAACAAAACGAACGAAAAACTAACTATATTCCTAAAACGACGACGACG	I	A	Red	NA	NA	NA	NA	NA	NA	chr7:77165936-77166255	S_Shore	GAACCGGGAAGGGGGGGCAGGGCGAGCGGAGAGCTAGCTGTGTTCCTGAGGCGGCGGCGG[CG]GCGGCGGCGGCGGCGGCGTCTCCGACGGAGGAGGAGGGCGGGGAAGGAGGATGGAGCAAG	GGGGGCAGGGCGAGCGGAGAGCTAGCTGTGTTCCTGAGGCGGCGGCGGCG	PTPN12;PTPN12;PTPN12	NM_002835;NM_001131009;NM_001131008	TSS1500;TSS1500;TSS1500	high-CpG:77004267-77004875	NA	NA	NA	7:77003655-77005817	7:77166085-77166653	Promoter_Associated	PTPN12;PTPN12;PTPN12	ENST00000543073.1;ENST00000435495.2;ENST00000248594.6	TSS1500;TSS1500;TSS200	PTPN12;PTPN12;PTPN12;PTPN12;PTPN12;PTPN12	ENST00000460731.1;ENST00000523952.1;ENST00000433369.1;ENST00000543073.1;ENST00000435495.2;ENST00000248594.6	TSS1500;TSS1500;TSS1500;TSS1500;TSS1500;TSS200	chr7:77166505-77168230	3	NA	NA	NA	NA	NA	NA	NA	0.681919484	0.405938346	-0.275981138	2.92E-08
chr3	126194934	-	cg07303187	98652949	34797525	AACATAAAACTAAACTACAAAACACCAAAAACAAAAACAAAAACAAAACA	AACGTAAAACTAAACTACGAAACGCCGAAAACGAAAACGAAAACGAAACG	I	C	Grn	NA	NA	NA	NA	NA	NA	chr3:126193683-126195495	Island	CTGGGCTGACGTGACGTGAGGCTGGGCTGCGGGGCGCCGGAGGCGGAGGCGGGGGCGGGG[CG]CCGGGACCGACTAGGGCGGGGCGCGGGGTCGGGGGGCGGGGCGCGGGGTCGGGGGGCGGG	CGCCCCGCCCCCGCCTCCGCCTCCGGCGCCCCGCAGCCCAGCCTCACGTC	ZXDC;ZXDC	NM_001040653;NM_025112	TSS200;TSS200	NA	NA	NA	NA	3:127676080-127678448	3:126194310-126195090	Promoter_Associated	ZXDC;ZXDC	ENST00000389709.3;ENST00000336332.5	TSS200;TSS1500	ZXDC;ZXDC;ZXDC	ENST00000515545.1;ENST00000389709.3;ENST00000336332.5	TSS1500;TSS200;TSS1500	chr3:126194665-126194935	3	NA	NA	NA	NA	NA	TRUE	NA	0.35029951	0.139943317	-0.210356193	3.04E-08
chr19	18717742	+	cg19525602	54678152	18683290	AATAAAACACACACAATTCTCAATAAAACAAAAACAAAACAAACAAAACA	AATAAAACGCGCGCGATTCTCGATAAAACGAAAACGAAACGAACGAAACG	I	C	Grn	NA	NA	NA	NA	NA	NA	chr19:18716229-18718743	Island	CGGGGGGGCGGCGGGCCCCGCACCGGCCTCCCCGCCGCCCGCCCGCCCGCGGGCACCGCG[CG]CCCCGCCCGTCCCGCCTCCGCCCCACCGAGAACCGCGCGCGCCCTATCCCGCGGCCCAAA	CGCCCCGCCCGTCCCGCCTCCGCCCCACCGAGAACCGCGCGCGCCCTATC	CRLF1	NM_004750	TSS200	high-CpG:18578524-18578884	NA	NA	NA	19:18577182-18578796	NA	NA	CRLF1	ENST00000392386.2	TSS200	CRLF1	ENST00000392386.2	TSS200	chr19:18716840-18717775	3	NA	NA	NA	NA	NA	TRUE	NA	0.442162207	0.112877863	-0.329284344	3.35E-08
chr3	128719999	+	cg00112465	72793218	92700595	AATTAACACAAAATCCAAAACCCAAAAAAACCTTAAAAATAACAACCTCA	AATTAACGCGAAATCCGAAACCCAAAAAAACCTTAAAAATAACGACCTCG	I	T	Red	rs150764581	0.014976	NA	NA	NA	NA	chr3:128719865-128721245	Island	CTTCCGGGAAGAGGGGGAAGAGTGACGCTTGGGTGTGGGGGCACATCCCCAGCAACCGGA[CG]AGGCCGCCACCCCCAAGGCCCTCCTGGGCTTCGGATCCCGCGCCAACCCCTCGCCCAGGT	CGAGGCCGCCACCCCCAAGGCCCTCCTGGGCTTCGGATCCCGCGCCAACC	EFCC1	NM_024768	TSS1500	NA	NA	NA	NA	3:130202503-130203890	NA	NA	CCDC48;RP11-723O4.8;RP11-723O4.8;KIAA1257	ENST00000480450.1;ENST00000503572.1;ENST00000503572.1;ENST00000510149.1	TSS1500;3'UTR;1stExon;3'UTR	CCDC48;RP11-723O4.8;RP11-723O4.8;KIAA1257	ENST00000480450.1;ENST00000503572.1;ENST00000503572.1;ENST00000510149.1	TSS1500;3'UTR;1stExon;3'UTR	chr3:128719425-128721495	3	NA	NA	NA	NA	NA	TRUE	NA	0.498088511	0.164283838	-0.333804673	3.42E-08
chr17	6347733	-	cg02816447	7803304	20671201	AACAAAAACAAAACCAATCAACTATAAAAACAAAACCAAAAACAAAACCA	AACGAAAACGAAACCAATCAACTATAAAAACGAAACCGAAAACGAAACCG	I	C	Grn	NA	NA	NA	NA	NA	NA	chr17:6347465-6348111	Island	GGCGGTGGCGGGGGCGGGGACGGAACCAATCAGCTGTGAGGACGGGGCCGGGGGCGGAGC[CG]CGCAGAGTTTCAAATCGGCTGCGGTGGGCGAGGAGCAGCTGTGCTGCGGCTGTGCTCGGC	GGCGGGGACGGAACCAATCAGCTGTGAGGACGGGGCCGGGGGCGGAGCCG	PIMREG;PIMREG	NM_001195228;NM_019013	TSS200;TSS200	high-CpG:6288457-6288499	NA	NA	NA	17:6288190-6288488	17:6346717-6348379	Unclassified	FAM64A;FAM64A;FAM64A;FAM64A;FAM64A;FAM64A;FAM64A	ENST00000575473.1;ENST00000572447.1;ENST00000250056.8;ENST00000571373.1;ENST00000572595.1;ENST00000571572.1;ENST00000576056.1	TSS1500;TSS200;TSS200;TSS200;TSS200;TSS200;TSS200	FAM64A;FAM64A;FAM64A;FAM64A;FAM64A;FAM64A;FAM64A;FAM64A;FAM64A	ENST00000575473.1;ENST00000572447.1;ENST00000572829.1;ENST00000250056.8;ENST00000573557.1;ENST00000571373.1;ENST00000308855.8;ENST00000571572.1;ENST00000576056.1	TSS1500;TSS200;TSS200;TSS200;TSS200;TSS200;TSS200;TSS200;TSS200	chr17:6347460-6347775	3	NA	NA	NA	NA	NA	NA	NA	0.42215699	0.085344417	-0.336812573	3.44E-08
chr11	1959865	+	cg19130860	52799188	87664389	TTCACAAACCCCAAAAAATAAAAACAACAAAAACACAAACACAAAAAACA	TTCACAAACCCCAAAAAATAAAAACAACAAAAACACAAACGCGAAAAACG	I	C	Grn	NA	NA	NA	NA	NA	NA	chr11:1958934-1959247	S_Shore	CCCCCACAATCCTGTCAGGGGCTCCCTGACAGTCCTGGGGGTGGAGAGGCCATCCCGGGG[CG]TCCCCCGCGTCTGTGTCCTTGCTGCCTTCATCCCCTGGGGCCTGTGAATAAAGCTGCAGA	TTCACAGGCCCCAGGGGATGAAGGCAGCAAGGACACAGACGCGGGGGACG	TNNT3;TNNT3;TNNT3;TNNT3	NM_001042781;NM_001042782;NM_001042780;NM_006757	3'UTR;3'UTR;3'UTR;3'UTR	NA	NA	NA	NA	11:1916436-1916762	NA	NA	TNNT3;TNNT3;TNNT3	ENST00000381557.2;ENST00000381548.3;ENST00000278317.6	3'UTR;3'UTR;3'UTR	TNNT3;TNNT3;TNNT3;TNNT3	ENST00000473100.1;ENST00000381557.2;ENST00000381548.3;ENST00000278317.6	5'UTR;3'UTR;3'UTR;3'UTR	NA	NA	chr11:1954659-1961571	6	NA	NA	NA	TRUE	NA	0.515476894	0.798742971	0.283266077	3.44E-08
chr19	15311871	+	cg00951422	29697921	24808933	ATAAAAAATAAACAAAAACCCCAAAAAACCAAACAAAAAACAAAAACACA	ATAAAAAATAAACAAAAACCCCGAAAAACCGAACGAAAAACGAAAACGCG	I	C	Grn	NA	NA	NA	NA	NA	NA	chr19:15310519-15312027	Island	GCGGCCGGGCCGCCCCGCCCCCAGCCCTCGAAGGCTCGCCCCGCCCCGGGGCCGGCCCAG[CG]CGCCCCCGCCCCCCGCCCGGCCTCCCGGGGTCCCTGCCCACCCTCCACCCGCACAGCCTG	CGCGCCCCCGCCCCCCGCCCGGCCTCCCGGGGTCCCTGCCCACCCTCCAC	NOTCH3	NM_000435	TSS200	NA	NA	NA	NA	19:15171520-15173027	19:15310768-15312291	Unclassified_Cell_type_specific	NOTCH3	ENST00000263388.1	TSS200	NOTCH3	ENST00000263388.1	TSS200	chr19:15311680-15312235	3	NA	NA	NA	NA	NA	NA	NA	0.437136802	0.10554254	-0.331594262	3.65E-08
chr10	89864142	-	cg07114727	90605166	NA	TTATATTCAAACCAAACTCTTAACATCTAAAATAATCTAAAAACTCCTAC	NA	II	NA	NA	NA	NA	NA	NA	NA	NA	NA	OpenSea	AATGGCAAGGCTTGTATTCAAACCAGGCTCTTGGCATCTGAGGTAGTCTGAGAGCTCCTG[CG]CTGTGCTGCCTGCTATTGCAAAACAGTTCTCTTCTTTGTTGTCTTCTTTTTTCTTGATGA	CGCAGGAGCTCTCAGACTACCTCAGATGCCAAGAGCCTGGTTTGAATACA				NA	NA	NA	NA	NA	NA	NA	NA	NA	NA	NA	NA	NA	chr10:89864080-89864250	3	NA	NA	NA	NA	NA	NA	NA	0.819249851	0.37805539	-0.441194461	3.73E-08
chr2	18766140	-	cg26580609	1628843	94612378	TAAAAACATAAAAAACCACAAATCCAACAACCAAAACAACTAAAACAACA	TAAAAACGTAAAAAACCGCGAATCCAACGACCGAAACAACTAAAACGACG	I	C	Grn	rs61742608	0.114018	NA	NA	NA	NA	chr2:18765745-18766180	Island	AGGATCGGGCTCTGGGGGCGTGGGAGGCCGCGAGTCCAGCGACCGGGGCAGCTGGGGCGA[CG]CGGGTGGCTGGAGCGAGGGCTGCCCGGACAGCGGCGGCGGTGAGGAGTCATGCAGGCTTG	TGGGGGCGTGGGAGGCCGCGAGTCCAGCGACCGGGGCAGCTGGGGCGACG	NT5C1B;NT5C1B	NM_033253;NM_001002006	Body;Body	NA	NA	NA	NA	2:18628840-18629661	NA	NA	U6	ENST00000384441.1	TSS1500	U6;NT5C1B;NT5C1B;NT5C1B	ENST00000384441.1;ENST00000490687.1;ENST00000418427.1;ENST00000406971.2	TSS1500;3'UTR;TSS1500;ExonBnd	NA	NA	NA	NA	NA	NA	NA	TRUE	NA	0.624557346	0.855189913	0.230632567	3.86E-08
chr15	59280078	-	cg04009254	95745484	99650345	AAATTAAACATTCTAAACCCACACCAACTTAACTAAACCAAATCCAAACA	AAATTAAACATTCTAAACCCACGCCGACTTAACTAAACCGAATCCAAACG	I	C	Grn	NA	NA	NA	NA	NA	NA	chr15:59279741-59280720	Island	TCTTGTGGGACCAAATTAGGCATTCTGAACCCACGCCGGCTTAGCTGGGCCGAGTCCAGG[CG]CTGCCGCACGTACAGTTTTGGTGGCGGTGACAGACACTGTTCTTGACTCTAGGGGCCTAT	CGCCTGGACTCGGCCCAGCTAAGCCGGCGTGGGTTCAGAATGCCTAATTT	RNF111;RNF111	NM_017610;NM_017610	5'UTR;1stExon	high-CpG:57067141-57067700	NA	NA	NA	15:57067034-57067981	15:59279251-59281230	Promoter_Associated	RNF111;RNF111;RNF111;RNF111;RNF111;RNF111	ENST00000557998.1;ENST00000348370.4;ENST00000434298.1;ENST00000559209.1;ENST00000348370.4;ENST00000434298.1	TSS1500;1stExon;1stExon;TSS200;5'UTR;5'UTR	RNF111;RNF111;RNF111;RNF111;RNF111;RNF111;RNF111;RNF111;RNF111	ENST00000557998.1;ENST00000348370.4;ENST00000434298.1;ENST00000559160.1;ENST00000559209.1;ENST00000348370.4;ENST00000434298.1;ENST00000559160.1;ENST00000559757.1	TSS1500;1stExon;1stExon;1stExon;TSS200;5'UTR;5'UTR;5'UTR;5'UTR	chr15:59279980-59280870	3	NA	NA	NA	NA	NA	TRUE	NA	0.411570957	0.037322619	-0.374248339	3.88E-08
chr2	206981173	-	cg19953728	6726354	61734894	CAAACTACCAAAACCTCAATAAACAAAACACAACAAATACCAAAACCACA	CAAACTACCAAAACCTCGATAAACAAAACGCGACAAATACCAAAACCACG	I	T	Red	NA	NA	NA	NA	NA	NA	NA	OpenSea	CGGCGCCCATCCCAAGCTGCCAGGGCCTCGATAGGCAGGGCGCGGCAGGTGCCAGGACCA[CG]TGCAGGCTGCAGAGCACGGCCCGCACGCTCCGCACCACTCGCAGCGCCATGTTCCCAGGG	CAAGCTGCCAGGGCCTCGATAGGCAGGGCGCGGCAGGTGCCAGGACCACG	GCSHP3	NR_033248	Body	NA	NA	NA	NA	2:206689398-206689531	NA	NA	AC007383.4;AC007383.4	ENST00000453039.1;ENST00000453039.1	1stExon;5'UTR	AC007383.4;AC007383.4	ENST00000453039.1;ENST00000453039.1	1stExon;5'UTR	chr2:206981145-206981330	3	NA	NA	NA	NA	NA	TRUE	NA	0.633458072	0.890243126	0.256785054	4.61E-08
chr1	27216367	+	cg11674844	39786160	52800139	ATAAACATAAACAAACTAATAAAACTAAACAACATAATAAACACACTACA	GTAAACGTAAACGAACTAATAAAACTAAACGACGTAATAAACGCGCTACG	I	C	Grn	NA	NA	NA	NA	NA	NA	chr1:27216161-27217045	Island	CAGTCCAGGTTGGCTTCCAGGTACTCCATGCAGTAGAGCAGGCCGCCGTTGGGCCCCAGG[CG]CAGCGCGTCCATCACGTCGCCCAGCCCCACCAGCTCGCCCACGTCCACGGCACACTCGTA	GTGGACGTGGGCGAGCTGGTGGGGCTGGGCGACGTGATGGACGCGCTGCG	GPN2	NM_018066	1stExon	NA	NA	NA	NA	1:27088759-27089632	1:27215857-27217363	Promoter_Associated	GPN2	ENST00000374135.3	1stExon	GPN2;GPN2	ENST00000461282.1;ENST00000374135.3	TSS1500;1stExon	chr1:27216005-27216635	3	NA	NA	NA	NA	NA	TRUE	NA	0.455911857	0.022111463	-0.433800394	4.73E-08
chr1	228395145	+	cg07198402	76630956	86698286	CAAAAATAAAAAAACCCCATATCCTTAACAATAATACAAACCAAAAACCA	CAAAAATAAAAAAACCCCATATCCTTAACAATAATACGAACCAAAAACCG	I	T	Red	NA	NA	NA	NA	NA	NA	NA	OpenSea	CAGGCTCCTTCCTGCCCCACATGCCAGGATGCTGGTTTGAAGGGGAGAGTAGGCCAGCTA[CG]GCCCCTGGCCCGCATCACTGCTAAGGACATGGGGTCCCCCCATCCCTGGCTGTGGTCCCC	CGGCCCCTGGCCCGCATCACTGCTAAGGACATGGGGTCCCCCCATCCCTG	OBSCN;OBSCN	NM_052843;NM_001098623	TSS1500;TSS1500	NA	NA	NA	TRUE	NA	NA	NA	OBSCN;OBSCN	ENST00000284548.11;ENST00000366709.4	TSS1500;TSS1500	OBSCN;OBSCN;C1orf145	ENST00000284548.11;ENST00000366709.4;ENST00000337335.5	TSS1500;TSS1500;3'UTR	NA	NA	chr1:228393909-228397329	6	chr1:228390067-228396315	5	NA	TRUE	NA	0.583991248	0.884489996	0.300498748	4.84E-08
chr16	69155473	-	cg24088279	97752457	NA	ATAATAACAACAACAACTAATAATAACACCTAATACAACCTCCACCTCCC	NA	II	NA	NA	NA	NA	NA	NA	NA	NA	NA	OpenSea	AGAGATTTAGGGTAATAACAACAACAACTAATAATGACACCTAATGCAACCTCCACCTCC[CG]GGTTCAATCGATTCTCCTGCCTCAGCCTCCCGAGTAGCTGGGAATACAGGCACCCACCAC	CGGGAGGTGGAGGTTGCATTAGGTGTCATTATTAGTTGTTGTTGTTATTA	CHTF8;CHTF8;CHTF8	NR_033227;NM_001040146;NM_001039690	Body;5'UTR;5'UTR	NA	NA	NA	NA	NA	NA	NA	RP11-123C5.4;CHTF8;CHTF8;CHTF8;CHTF8;CHTF8;CHTF8;CHTF8;CHTF8;CHTF8	ENST00000574807.1;ENST00000519534.1;ENST00000518041.1;ENST00000306585.6;ENST00000398235.2;ENST00000520529.1;ENST00000523421.1;ENST00000448552.2;ENST00000522091.1;ENST00000519520.1	TSS1500;TSS1500;TSS200;5'UTR;5'UTR;5'UTR;5'UTR;5'UTR;5'UTR;5'UTR	RP11-123C5.4;CHTF8;CHTF8;CHTF8;CHTF8;CHTF8;CHTF8;CHTF8;CHTF8;CHTF8	ENST00000574807.1;ENST00000519534.1;ENST00000518041.1;ENST00000306585.6;ENST00000398235.2;ENST00000520529.1;ENST00000523421.1;ENST00000448552.2;ENST00000522091.1;ENST00000519520.1	TSS1500;TSS1500;TSS200;5'UTR;5'UTR;5'UTR;5'UTR;5'UTR;5'UTR;5'UTR	NA	NA	NA	NA	NA	NA	NA	NA	NA	0.554312998	0.881964346	0.327651348	4.86E-08
chr10	12391596	-	cg12142685	69678234	96772322	TAACAAAAAATAAAACTAACAAACAACAACAAAAAAACCAACACACAACA	TAACAAAAAATAAAACTAACAAACGACGACAAAAAAACCGACGCGCGACG	I	A	Red	NA	NA	NA	NA	NA	NA	chr10:12390802-12392589	Island	GAGGCAAGAAAGTAGCAGAAAGTGAGGCTGGCAGGCGGCGGCAAAGGAGCCGGCGCGCGG[CG]GCGGCAGGAAGTCTGTGCCCGAGAACAGCAGAAATAAGAGCCAGGGAGGGACCGCGGCCG	CGCCGCGCGCCGGCTCCTTTGCCGCCGCCTGCCAGCCTCACTTTCTGCTA	CAMK1D;CAMK1D;CAMK1D;CAMK1D	NM_020397;NM_153498;NM_020397;NM_153498	5'UTR;5'UTR;1stExon;1stExon	high-CpG:12431408-12431833	NA	NA	NA	10:12430708-12432640	10:12391512-12391839	Promoter_Associated	CAMK1D;CAMK1D;CAMK1D;CAMK1D	ENST00000487696.1;ENST00000378847.3;ENST00000378847.3;ENST00000378845.1	TSS200;5'UTR;1stExon;TSS200	CAMK1D;CAMK1D;CAMK1D;CAMK1D	ENST00000487696.1;ENST00000378847.3;ENST00000378847.3;ENST00000378845.1	TSS200;5'UTR;1stExon;TSS200	chr10:12390365-12391775	3	NA	NA	NA	NA	NA	NA	NA	0.524485933	0.16525201	-0.359233923	5.02E-08
chr3	182756201	+	cg20721090	32712122	NA	ATTAATAATTAATCAAAACTCTAATCTCTATAACTCCAACCACACTAACC	NA	II	NA	NA	NA	NA	NA	NA	NA	NA	NA	OpenSea	TCTGGAAGATTGGACAGGAATGCATGGCTCCATGCTGAGTGAGTCTCAGAAGCGGTGAGG[CG]GCCAGTGTGGTTGGAGCCACAGAGACCAGAGCTTTGATCAATTATTAACAATAACAAGTT	CGGCCAGTGTGGTTGGAGCCACAGAGACCAGAGCTTTGATCAATTATTAA	MCCC1;MCCC1;MCCC1;MCCC1	NR_120640;NR_120639;NM_001293273;NM_020166	Body;Body;Body;Body	NA	NA	NA	NA	NA	NA	NA	MCCC1	ENST00000489909.1	TSS1500	MCCC1;MCCC1;MCCC1	ENST00000489909.1;ENST00000497830.1;ENST00000495767.1	TSS1500;3'UTR;3'UTR	chr3:182756020-182756295	3	NA	NA	NA	NA	NA	NA	NA	0.570423588	0.880116821	0.309693233	5.24E-08
chr8	59507568	-	cg19998408	99662156	NA	CCTAAATTTCCTCTCTATAACAAAATAAACAAACTAAATCAATACTTCTC	NA	II	NA	NA	NA	NA	NA	NA	NA	NA	NA	OpenSea	TAGTCTCTGGACCTGGGTTTCCTCTCTGTAGCAGGATGAACAGGCTAGGTCAGTGCTTCT[CG]AGCCTTTCTACCAGAGAACATGAAGGTCTTAATGAGAGAGGGCAGAGAACACACATATCA	CTGGGTTTCCTCTCTGTAGCAGGATGAACAGGCTAGGTCAGTGCTTCTCG	NSMAF;NSMAF	NM_001144772;NM_003580	Body;Body	NA	NA	NA	NA	NA	NA	NA	NA	NA	NA	NSMAF;NSMAF;NSMAF;NSMAF;NSMAF	ENST00000519166.1;ENST00000524148.1;ENST00000519174.1;ENST00000523177.1;ENST00000523106.1	TSS1500;TSS200;TSS1500;3'UTR;3'UTR	chr8:59507300-59507575	3	NA	NA	NA	NA	NA	NA	NA	0.908760249	0.623914799	-0.284845449	5.33E-08
chr17	43870537	+	cg09422970	63803577	NA	RAAACACAAAACAATACTAAAATCTTTTAATATTACTAAACCRCRCTACC	NA	II	NA	NA	NA	NA	NA	NA	NA	NA	NA	OpenSea	ATAGGTCCCTCTCTGCCTCCGCGTGTGGATTTGTGACTCAACGGCTTATCAAGGGCTACG[CG]GCAGCGCGGCTTAGTAACATTAAAAGATTCCAGCACTGCCCTGTGTTCCGCCTCCGGTCC	CGGCAGCGCGGCTTAGTAACATTAAAAGATTCCAGCACTGCCCTGTGTTC	CRHR1;CRHR1;LINC02210-CRHR1;LINC02210-CRHR1;CRHR1;CRHR1;CRHR1;CRHR1	NM_001303020;NM_001303018;NM_001256299;NM_001303016;NM_004382;NM_001145146;NM_001145148;NM_001145147	5'UTR;5'UTR;5'UTR;5'UTR;Body;Body;Body;Body	NA	NA	NA	NA	NA	NA	NA	CRHR1;CRHR1	ENST00000293493.7;ENST00000339069.5	5'UTR;5'UTR	CRHR1;CRHR1	ENST00000293493.7;ENST00000339069.5	5'UTR;5'UTR	chr17:43870440-43870650	3	NA	NA	NA	NA	NA	NA	NA	0.596643099	0.870486278	0.273843179	5.50E-08
[truncated: 1 more columns]
