# Supplementary material for: A core of differentially methylated CpG loci in gMDSCs isolated from neonatal and adult sources
Source: Clin Epigenetics. 2022 Feb 21;14:27. doi: 10.1186/s13148-022-01247-1 (PMC8862379; doi:10.1186/s13148-022-01247-1)
Supplement: Supplementary file 7 — Additional file 7: Table S7. CpG characteristics. [file 13148_2022_1247_MOESM7_ESM.csv]

		Adult CpGs n=793		Cord CpGs n=798		Overlap CpGs n=190
Genomic context		N	%	N	%	N	%
	CpG Island	123	15.5	270	33.8	33	17.4
	North and South Shores	218	27.5	132	16.5	31	16.3
	North and South Shelves	59	7.4	49	6.1	18	9.5
	Open Sea	393	49.6	347	43.5	108	56.8
Functional context*
	TSS1500	124	22.5	109	18.1	21	16.2
	TSS200	72	13.1	123	20.4	20	15.4
	5'UTR	66	12.0	88	14.6	26	20.0
	1st Exon	16	2.9	35	5.8	5	3.8
	Exon Band			4	0.7
	Body	254	46.1	225	37.4	52	40.0
	3'UTR	19	3.4	18	3.0	6	4.6
Other
	Enhancers	36	4.5	27	3.4	4	2.1
	DHS	500	63.1	513	64.3	129	67.9
	Open Chromatin	104	13.1	81	10.2	27	14.2
	TFBS	130	16.4	105	13.2	21	11.1
*only first transcript reported
