# Supplementary material for: A core of differentially methylated CpG loci in gMDSCs isolated from neonatal and adult sources
Source: Clin Epigenetics. 2022 Feb 21;14:27. doi: 10.1186/s13148-022-01247-1 (PMC8862379; doi:10.1186/s13148-022-01247-1)
Supplement: Supplementary file 8 — Additional file 8: Table S8. Overlapping CpGs between adult and cord. [file 13148_2022_1247_MOESM8_ESM.csv]

	chr	pos	strand	Name	AddressA	AddressB	ProbeSeqA	ProbeSeqB	Type	NextBase	Color	Probe_rs	Probe_maf	CpG_rs	CpG_maf	SBE_rs	SBE_maf	Islands_Name	Relation_to_Island	Forward_Sequence	SourceSeq	UCSC_RefGene_Name	UCSC_RefGene_Accession	UCSC_RefGene_Group	Phantom4_Enhancers	Phantom5_Enhancers	DMR	X450k_Enhancer	HMM_Island	Regulatory_Feature_Name	Regulatory_Feature_Group	GencodeBasicV12_NAME	GencodeBasicV12_Accession	GencodeBasicV12_Group	GencodeCompV12_NAME	GencodeCompV12_Accession	GencodeCompV12_Group	DNase_Hypersensitivity_NAME	DNase_Hypersensitivity_Evidence_Count	OpenChromatin_NAME	OpenChromatin_Evidence_Count	TFBS_NAME	TFBS_Evidence_Count	Methyl27_Loci	Methyl450_Loci	Random_Loci	Adult.gMDSC.Mean.Meth	Adult.Neu.Mean.Meth	Adult.Delta.Beta
1	chr10	75187383	+	cg26094470	88661903	NA	TACTCACTATAAAACACTCCCTAATAAACTTTCAAACTCCAAAATTCTCC	NA	II	NA	NA	NA	NA	NA	NA	NA	NA	NA	OpenSea	ATACAGGATCATTTCTGAATGTCTCCCTATTAGCCCCCAACAAGTCACCTCTTACAGTGC[CG]GAGAACCTTGGAGTCTGAAAGCCCACTAGGGAGTGCTCTACAGTGAGCACAGAATCGAAA	GCTCACTGTAGAGCACTCCCTAGTGGGCTTTCAGACTCCAAGGTTCTCCG	MSS51	NM_001024593	Body	NA	NA	NA	NA	NA	NA	NA	MSS51	ENST00000299432.2	ExonBnd	MSS51	ENST00000487126.1	ExonBnd	NA	NA	NA	NA	NA	NA	NA	TRUE	NA	0.515408038	0.920689627	0.405281589
2	chr10	75788741	-	cg16996613	97691835	NA	AAAACCCCTAAAATAATTAAAACTACAACTAAATACCACCATACCCAACC	NA	II	NA	NA	NA	NA	NA	NA	NA	NA	NA	OpenSea	CAGCATTTTGGGAGGCCCCTGGAGTAGTTGGGACTACAGCTAGGTGCCACCATGCCCAGC[CG]ATTTTTGTATTTTGAGTAGAGATGGGGTTTCACCATGTTGGCTAGGTTGGTCTCAAACTC	CGGCTGGGCATGGTGGCACCTAGCTGTAGTCCCAACTACTCCAGGGGCCT	VCL;VCL	NM_003373;NM_014000	Body;Body	NA	NA	NA	NA	NA	NA	NA	RP11-417O11.6;VCL;VCL;VCL	ENST00000426210.1;ENST00000478896.1;ENST00000415462.2;ENST00000537043.1	5'UTR;5'UTR;5'UTR;5'UTR	RP11-417O11.6;VCL;VCL;VCL	ENST00000426210.1;ENST00000478896.1;ENST00000415462.2;ENST00000537043.1	5'UTR;5'UTR;5'UTR;5'UTR	NA	NA	NA	NA	chr10:75788538-75789601	6	NA	NA	NA	0.39479487	0.784876787	0.390081917
3	chr3	182756201	+	cg20721090	32712122	NA	ATTAATAATTAATCAAAACTCTAATCTCTATAACTCCAACCACACTAACC	NA	II	NA	NA	NA	NA	NA	NA	NA	NA	NA	OpenSea	TCTGGAAGATTGGACAGGAATGCATGGCTCCATGCTGAGTGAGTCTCAGAAGCGGTGAGG[CG]GCCAGTGTGGTTGGAGCCACAGAGACCAGAGCTTTGATCAATTATTAACAATAACAAGTT	CGGCCAGTGTGGTTGGAGCCACAGAGACCAGAGCTTTGATCAATTATTAA	MCCC1;MCCC1;MCCC1;MCCC1	NR_120640;NR_120639;NM_001293273;NM_020166	Body;Body;Body;Body	NA	NA	NA	NA	NA	NA	NA	MCCC1	ENST00000489909.1	TSS1500	MCCC1;MCCC1;MCCC1	ENST00000489909.1;ENST00000497830.1;ENST00000495767.1	TSS1500;3'UTR;3'UTR	chr3:182756020-182756295	3	NA	NA	NA	NA	NA	NA	NA	0.629456407	0.908084171	0.278627764
4	chr11	101981167	-	cg12697442	47801876	67622853	AACAACACAAACAAACACTTCTCCTAACTTTAATTTTAACATTTAAAACA	GACGACGCGAACGAACGCTTCTCCTAACTTTAATTTTAACGTTTAAAACG	I	A	Red	NA	NA	NA	NA	NA	NA	chr11:101980632-101982330	Island	AGGCGGGGCCGCGGCGGCGCGGGCGGGCGCTTCTCCTAACTTTAGTTTTGGCGTTTGAGG[CG]AGTTTCTGTCTCAGTCGGGCGCAGCCGCCGCCAGGGAAAAGAAAGGGAGGAAGGAAGGAA	CGCCTCAAACGCCAAAACTAAAGTTAGGAGAAGCGCCCGCCCGCGCCGCC	YAP1;YAP1	NM_001130145;NM_006106	TSS200;TSS200	high-CpG:101485946-101486878	NA	NA	NA	11:101485843-101487952	NA	NA	YAP1;YAP1;YAP1	ENST00000531439.1;ENST00000526343.1;ENST00000445250.2	TSS1500;TSS200;TSS200	YAP1;YAP1;YAP1	ENST00000531439.1;ENST00000526343.1;ENST00000445250.2	TSS1500;TSS200;TSS200	chr11:101980440-101982455	3	NA	NA	NA	NA	NA	TRUE	NA	0.479664744	0.096231709	-0.383433035
5	chr5	178157801	-	cg08616760	48789297	41708287	ACAAAAAAACACCTACATTCAAAAAAATATAATTCCATACATTTAAAACA	ACGAAAAAACACCTACATTCGAAAAAATATAATTCCATACGTTTAAAACG	I	A	Red	rs71611460	0.226238	NA	NA	NA	NA	chr5:178157189-178157826	Island	GAAATGGAGTCCACGAGAGGACACCTGCATTCGGGGAAGTGTAGTTCCATGCGTTTGAGG[CG]GGGTCCCGGCTGAGCTGTTACGCGCCCACATGCCACAAGAGGGCCCCTGTGAGCTGGAGG	ACGAGAGGACACCTGCATTCGGGGAAGTGTAGTTCCATGCGTTTGAGGCG	ZNF354A	NM_005649	TSS200	NA	NA	NA	NA	5:178089808-178090569	5:178157287-178158428	Promoter_Associated	ZNF354A;RP11-281O15.3	ENST00000335815.2;ENST00000367003.4	TSS200;5'UTR	ZNF354A;ZNF354A;ZNF354A;RP11-281O15.3	ENST00000520331.1;ENST00000518048.1;ENST00000335815.2;ENST00000367003.4	TSS1500;TSS200;TSS200;5'UTR	chr5:178157585-178157935	3	NA	NA	NA	NA	NA	TRUE	NA	0.38496505	0.097422036	-0.287543014
6	chr5	112196019	+	cg20290033	85773334	NA	TTTAACAAATCCRCCTAAAAAAAATTACTTAATACCATTTTTCCAACAAC	NA	II	NA	NA	NA	NA	NA	NA	NA	NA	chr5:112196849-112197247	N_Shore	ACAGAAATAATGAAAAGGTTTGAAATATTGCAAAAATTACCAAATGTGACACAAAGTATA[CG]CTGCTGGAAAAATGGCACCAAGCAACTTCTTTCAGGCGGATTTGCCAAAAACCTTCCATT	CGCTGCTGGAAAAATGGCACCAAGCAACTTCTTTCAGGCGGATTTGCCAA	SRP19;SRP19;SRP19;SRP19;SRP19	NM_003135;NM_001204196;NM_001204194;NM_001204193;NM_001204199	TSS1500;TSS1500;TSS1500;TSS1500;TSS1500	NA	NA	NA	NA	NA	NA	NA	SRP19;SRP19;SRP19	ENST00000505459.1;ENST00000282999.3;ENST00000515463.1	TSS1500;TSS1500;TSS1500	SRP19;SRP19;SRP19;SRP19;SRP19;SRP19;SRP19	ENST00000503445.1;ENST00000505459.1;ENST00000506997.1;ENST00000282999.3;ENST00000515463.1;ENST00000515755.1;ENST00000445150.2	TSS1500;TSS1500;TSS1500;TSS1500;TSS1500;TSS1500;TSS1500	NA	NA	NA	NA	chr5:112195575-112200586	6	NA	NA	NA	0.75076473	0.948001717	0.197236986
7	chr17	78151814	-	cg10846936	27713533	NA	AAACTTCAACATTCTTTTACRAAAAACCACAATCAATAACACCCTAACTC	NA	II	NA	NA	rs12947971	0.011382	NA	NA	NA	NA	chr17:78155252-78155455	N_Shelf	ACTGGGGGTCAAGACTTCAGCATTCTTTTGCGGGGGGCCACAATCAGTGACACCCTGACT[CG]CAAGCCTCAATCACCTGTTCCAGTGAGAAACAGGACTGAGATCAGAAGGAATGAGGCAGA	GACTTCAGCATTCTTTTGCGGGGGGCCACAATCAGTGACACCCTGACTCG	CARD14;CARD14;CARD14	NR_047566;NM_024110;NM_001257970	Body;TSS1500;TSS1500	NA	NA	NA	NA	NA	NA	NA	CARD14;CARD14;CARD14	ENST00000573882.1;ENST00000344227.2;ENST00000570421.1	5'UTR;TSS1500;TSS1500	CARD14;CARD14;CARD14;CARD14;CARD14;CARD14;CARD14	ENST00000576785.1;ENST00000573489.1;ENST00000573882.1;ENST00000575465.1;ENST00000571427.1;ENST00000344227.2;ENST00000570421.1	5'UTR;5'UTR;5'UTR;5'UTR;5'UTR;TSS1500;TSS1500	chr17:78151805-78152335	3	NA	NA	NA	NA	NA	NA	NA	0.492834297	0.805583966	0.31274967
8	chr8	126726035	+	cg16239035	99609387	NA	TTTCCTAACCTCCCTTTTTATAACTAATATTTAAAAATTTTCTTCCCAAC	NA	II	NA	NA	NA	NA	NA	NA	NA	NA	NA	OpenSea	CCTGTTCACTTGTGTGTTAATGACATTGTTAGTGGGATGGAGGAGACCTGCTGAGCACAA[CG]TTGGGAAGAAAATCTTCAAACACCAGTTACAAAAAGGGAGGCCAGGAAAAGTCATTTGTA	CGTTGGGAAGAAAATCTTCAAACACCAGTTACAAAAAGGGAGGCCAGGAA				NA	NA	NA	NA	NA	NA	NA	NA	NA	NA	NA	NA	NA	chr8:126725980-126726270	3	NA	NA	NA	NA	NA	NA	NA	0.50329172	0.768718492	0.265426773
9	chr16	3014186	-	cg07140290	90721521	93686255	CAAAACAAACAAAAATCAACCCATTAAAAACCTAAACAAAAAAAACACCA	CGAAACGAACAAAAATCAACCCGTTAAAAACCTAAACGAAAAAAACGCCG	I	A	Red	NA	NA	NA	NA	NA	NA	chr16:3013651-3015131	Island	CACGGAGGGATGCGAGGCGGGCAGGAGTCAGCCCGTTGGAGACCTGGGCGAGGGAGACGC[CG]AGAGCTAGGCTCAGTGGGAGGGGGCGGGCGTAGAGGCTGAGGCACCGCCCAGAGCTCGCT	CGGCGTCTCCCTCGCCCAGGTCTCCAACGGGCTGACTCCTGCCCGCCTCG	KREMEN2;KREMEN2;KREMEN2;KREMEN2	NM_024507;NM_001253726;NM_001253725;NM_172229	TSS200;TSS200;TSS200;TSS200	NA	NA	NA	NA	16:2953609-2955342	NA	NA	KREMEN2;KREMEN2;KREMEN2;KREMEN2;KREMEN2;KREMEN2	ENST00000575769.1;ENST00000303746.5;ENST00000303746.5;ENST00000572045.1;ENST00000575885.1;ENST00000319500.6	TSS1500;5'UTR;1stExon;TSS200;TSS200;TSS200	KREMEN2;KREMEN2;KREMEN2;KREMEN2;KREMEN2;KREMEN2	ENST00000575769.1;ENST00000303746.5;ENST00000303746.5;ENST00000572045.1;ENST00000575885.1;ENST00000319500.6	TSS1500;5'UTR;1stExon;TSS200;TSS200;TSS200	chr16:3012585-3014375	3	NA	NA	NA	NA	NA	NA	NA	0.335018991	0.079703836	-0.255315155
10	chr19	41188655	+	cg26933384	86661821	NA	AAACCRAAAATCCRTAAAATCTATCCTATAAATATCAACCRATAAACTCC	NA	II	NA	NA	NA	NA	NA	NA	NA	NA	chr19:41190249-41190460	N_Shore	GACAGGCCCCCTGGCGTCCACCCCCACAGGCCTCCTACCTTGGTTTTGTCGTCCACCACT[CG]GAGCCCATCGGCTGACACCCACAGGACAGACTTCACGGACTTTCGGCCCATCTGGAGGGA	CGGAGCCCATCGGCTGACACCCACAGGACAGACTTCACGGACTTTCGGCC	NUMBL	NM_004756	Body	NA	NA	NA	NA	NA	NA	NA	NA	NA	NA	NA	NA	NA	chr19:41188385-41188935	3	NA	NA	NA	NA	NA	TRUE	NA	0.507731134	0.855933453	0.348202319
11	chr14	105886081	-	cg11113759	20704884	53711166	AAAACTCAAAAACACCAAAAAAAACTATCCAAAAAAAAACACACAAACCA	AAAACTCGAAAACGCCGAAAAAAACTATCCGAAAAAAAACGCGCGAACCG	I	C	Grn	rs79473379	0.012979	NA	NA	NA	NA	NA	OpenSea	CGGCGCGCGGGGAGGACTCGGGGGCGCCGAGAGGAACTGTCCGGGAAGGGGCGCGCGGGC[CG]CGGGCGGCGCGGGGTCGGTAACGGCCCGTGCGGTGGGCGGCGGCGCCCGAGGCCCCTCCC	AGGACTCGGGGGCGCCGAGAGGAACTGTCCGGGAAGGGGCGCGCGGGCCG	MTA1	NM_004689	TSS200	high-CpG:104957059-104957420	NA	NA	NA	14:104957059-104958204	NA	NA	MTA1;MTA1;MTA1;MTA1;RP11-521B24.3	ENST00000414153.2;ENST00000331320.7;ENST00000406191.1;ENST00000405646.1;ENST00000551271.1	TSS200;TSS200;TSS200;TSS200;TSS200	MTA1;MTA1;MTA1;MTA1;MTA1;MTA1;RP11-521B24.3	ENST00000438610.1;ENST00000551236.1;ENST00000414153.2;ENST00000331320.7;ENST00000406191.1;ENST00000405646.1;ENST00000551271.1	TSS1500;TSS1500;TSS200;TSS200;TSS200;TSS200;TSS200	chr14:105885825-105886435	3	NA	NA	NA	NA	NA	TRUE	NA	0.322178872	0.10714511	-0.215033762
12	chr3	42699215	-	cg04634182	86723428	NA	ACTACCCCTTAAATTCTATAACCAAAAACTAAACAATAAACAATAAACCC	NA	II	NA	NA	NA	NA	NA	NA	NA	NA	chr3:42700092-42700355	N_Shore	TTCCCTCAGGTGCTACCCCTTGGATTCTGTAGCCAGAGACTGGGCAGTGAGCAGTGAGCC[CG]GCTTCTGTTCTTGAGGTGTTTGGGGCTGGGCAAGCTTGCTTTTATTGGTATGTGTGAGTG	CGGGCTCACTGCTCACTGCCCAGTCTCTGGCTACAGAATCCAAGGGGTAG	ZBTB47	NM_145166	5'UTR	NA	NA	NA	NA	NA	NA	NA	ZBTB47;ZBTB47;ZBTB47	ENST00000505904.1;ENST00000232974.6;ENST00000457842.3	TSS1500;5'UTR;5'UTR	ZBTB47;ZBTB47;ZBTB47	ENST00000505904.1;ENST00000232974.6;ENST00000457842.3	TSS1500;5'UTR;5'UTR	NA	NA	chr3:42692779-42709889	6	NA	NA	NA	TRUE	NA	0.496748597	0.922658377	0.425909781
13	chr3	125396819	+	cg10041901	87787350	NA	AAATTATATCAAATACTACACCATTTAATATAAAACAACCTCTACCTCCC	NA	II	NA	NA	NA	NA	NA	NA	NA	NA	NA	OpenSea	TTCACCCACACCGGGGCATAGGGAATGGCGGGAGGCTGAGGCAGGAGAATTGCTTGAACC[CG]GGAGGTAGAGGTTGCCTTATATCAAATGGTGTAGTATTTGATATAACCTATGCACATCAT	CGGGAGGTAGAGGTTGCCTTATATCAAATGGTGTAGTATTTGATATAACC				NA	NA	NA	NA	NA	NA	NA	NA	NA	NA	NA	NA	NA	chr3:125396605-125396835	3	NA	NA	NA	NA	NA	NA	NA	0.528040955	0.868426501	0.340385546
14	chr3	50685355	+	cg13629798	54608931	NA	ATTATTAAAAATCTTCAAATCCTTAATCTTCACCTAATCRTAATCTACCC	NA	II	NA	NA	NA	NA	NA	NA	NA	NA	NA	OpenSea	CTTAGTGCCCACCATCCTGTCTGTCCCCAGGAGGAGATGACCAGTGCCTTGGCCACTATG[CG]GGTAGACTACGACCAGGTGAAGATCAAGGACCTGAAGACCTCTAACAACCGGCTCCTCAA	CGGGTAGACTACGACCAGGTGAAGATCAAGGACCTGAAGACCTCTAACAA	MAPKAPK3;MAPKAPK3;MAPKAPK3	NM_004635;NM_001243926;NM_001243925	Body;Body;Body	NA	NA	NA	NA	NA	NA	NA	NA	NA	NA	NA	NA	NA	chr3:50685225-50685475	3	NA	NA	NA	NA	NA	NA	NA	0.596140723	0.895657373	0.299516649
15	chr17	42295711	+	cg25858983	95768472	42775855	AATATAAACCTACCCCCTTCTACTCTAAACAATTAAAAAATCATTAATCA	AATATAAACCTACCCCCTTCTACTCTAAACGATTAAAAAATCGTTAATCG	I	T	Red	NA	NA	NA	NA	NA	NA	chr17:42295861-42299719	N_Shore	AAAGCCACCTCACCCTTTGGAAGACATACCAGTTCCCACTCAGGAAGGCTGAGAGGTGAA[CG]ACTAACGACTTTCTAACCGCCCAGAGTAGAAGGGGGCAGGTCCACACTCTGAGAGACTCA	CGACTAACGACTTTCTAACCGCCCAGAGTAGAAGGGGGCAGGTCCACACT	UBTF;UBTF;UBTF	NM_001076684;NM_014233;NM_001076683	5'UTR;TSS200;5'UTR	NA	NA	NA	NA	NA	17:42294752-42297183	Promoter_Associated	UBTF;UBTF;UBTF;UBTF;UBTF;UBTF;UBTF;UBTF;UBTF;UBTF	ENST00000537550.1;ENST00000526094.1;ENST00000537550.1;ENST00000526094.1;ENST00000533177.1;ENST00000436088.1;ENST00000393606.3;ENST00000527034.1;ENST00000343638.5;ENST00000302904.4	3'UTR;1stExon;1stExon;5'UTR;5'UTR;5'UTR;5'UTR;5'UTR;5'UTR;5'UTR	UBTF;UBTF;UBTF;UBTF;UBTF;UBTF;UBTF;UBTF;UBTF;UBTF	ENST00000537550.1;ENST00000526094.1;ENST00000537550.1;ENST00000526094.1;ENST00000533177.1;ENST00000436088.1;ENST00000393606.3;ENST00000527034.1;ENST00000343638.5;ENST00000302904.4	3'UTR;1stExon;1stExon;5'UTR;5'UTR;5'UTR;5'UTR;5'UTR;5'UTR;5'UTR	chr17:42295445-42295755	3	NA	NA	NA	NA	NA	TRUE	NA	0.451612047	0.082131603	-0.369480445
16	chr5	12322	+	cg17267260	65723171	NA	ACTTCRAAAATACTACRAAAATAAAACAAAATACTCCTCAACACAAACCC	NA	II	NA	NA	NA	NA	NA	NA	NA	NA	NA	OpenSea	CCTAGGTCTCTGCTGAGCAGAACGCAGCTCCGCCCTCGCGGTGCCCTGGGCCCGCCCGCC[CG]GGTCTGTGCTGAGGAGTACTCTGCTCCACCTTCGCAGTACCCCCGAAGTCTGTGCAGAGG	CTTCGGGGGTACTGCGAAGGTGGAGCAGAGTACTCCTCAGCACAGACCCG				NA	NA	NA	NA	5:65155-66233	NA	NA	NA	NA	NA	NA	NA	NA	NA	NA	NA	NA	chr5:12283-13638	6	NA	TRUE	NA	0.379437088	0.822272195	0.442835108
17	chr3	108308533	-	cg14787155	47610946	9667826	AAAATTTCAACCTAAAATCCCATAAAAACAAAAAATCTCACAATTTCTCA	GAAATTTCGACCTAAAATCCCGTAAAAACGAAAAATCTCGCGATTTCTCG	I	A	Red	rs9810998	0.014976	NA	NA	NA	NA	chr3:108308227-108308604	Island	CTGAGAGGCCGCGAGGTTTCGGCCTGAGATCCCGTGAAGGCGAGAAATCTCGCGATTTCT[CG]GGAGAGGAATCGGTTAGGAGAAGGGGGATTCCTCACTCAGCTGTGCGCTCTGATTTCGTG	GAGGTTTCGGCCTGAGATCCCGTGAAGGCGAGAAATCTCGCGATTTCTCG	DZIP3;DZIP3;CIP2A	NM_014648;NM_014648;NM_020890	1stExon;5'UTR;TSS200	high-CpG:109791062-109791239	NA	NA	NA	3:109790598-109791476	3:108307498-108309243	Promoter_Associated	DZIP3;KIAA1524;KIAA1524;DZIP3;DZIP3;DZIP3	ENST00000393969.2;ENST00000487834.1;ENST00000295746.7;ENST00000361582.3;ENST00000393969.2;ENST00000361582.3	1stExon;TSS200;TSS1500;1stExon;5'UTR;5'UTR	DZIP3;DZIP3;DZIP3;DZIP3;KIAA1524;KIAA1524;KIAA1524;KIAA1524;DZIP3;DZIP3;DZIP3	ENST00000479138.1;ENST00000393969.2;ENST00000495008.1;ENST00000486815.1;ENST00000461666.1;ENST00000487834.1;ENST00000295746.7;ENST00000468953.1;ENST00000361582.3;ENST00000393969.2;ENST00000361582.3	TSS1500;1stExon;TSS200;TSS200;TSS1500;TSS200;TSS1500;TSS1500;1stExon;5'UTR;5'UTR	chr3:108307540-108308635	3	NA	NA	NA	NA	NA	TRUE	NA	0.376908733	0.084613886	-0.292294847
18	chr10	122614164	-	cg13789938	23619853	NA	TTCTCATTAATAATATATAAAAAATCTAATTTATCCAAATCCTCACCAAC	NA	II	NA	NA	NA	NA	NA	NA	NA	NA	chr10:122610678-122611052	S_Shelf	CCAAATTAACATTCTCATTAGTAGTGTATGAGGAGTCTAATTTGTCCAAATCCTCACCAA[CG]CTTGCTGTTCTCTGTTCTTTTGATTATAACCATCCTAATGGGTATGAATTGATTCTCATT	TCTCATTAGTAGTGTATGAGGAGTCTAATTTGTCCAAATCCTCACCAACG	WDR11	NM_018117	Body	NA	NA	NA	NA	NA	NA	NA	NA	NA	NA	WDR11	ENST00000470052.1	5'UTR	NA	NA	NA	NA	chr10:122609970-122614379	6	NA	TRUE	NA	0.628812557	0.866197339	0.237384782
19	chr10	80932954	-	cg11542209	80736863	NA	TAAAAAACTCCTAAAAAATAACACTAACCTAAAACAAACTTATCCAACCC	NA	II	NA	NA	NA	NA	NA	NA	NA	NA	NA	OpenSea	GGGCTCTGGGCTGAGGAACTCCTGGGAGGTGGCACTGGCCTAGGGCAAGCTTGTCCAACC[CG]TGACCCATGGGCCACACGTGGCTCAGGACGACTTTGAATGTGGCCCAACATAAATTCGTA	CGGGTTGGACAAGCTTGCCCTAGGCCAGTGCCACCTCCCAGGAGTTCCTC	ZMIZ1	NM_020338	5'UTR	NA	NA	NA	TRUE	NA	NA	NA	ZMIZ1	ENST00000334512.5	5'UTR	ZMIZ1	ENST00000334512.5	5'UTR	NA	NA	chr10:80932499-80932963	4	NA	NA	NA	NA	NA	0.670629446	0.864659197	0.194029751
20	chr14	95624293	+	cg02719245	63767522	NA	AAATAAATATTTATTATTTCCCCAAATACRAAAACCCCTACACCACTAAC	NA	II	NA	NA	NA	NA	NA	NA	NA	NA	chr14:95623080-95624220	S_Shore	TCCCTCTGAGCACCTCCCTCCCCTTTTTAAAGTACCTTCCCACTCGCCTGCGTTTCCTCG[CG]TTAGTGGTGCAGGGGCCTCCGCATTTGGGGAAATAACAAACACCCACTTCCGCCCCCCAC	AGTGGGTGTTTGTTATTTCCCCAAATGCGGAGGCCCCTGCACCACTAACG	DICER1-AS1;DICER1	NR_015415;NM_177438	Body;TSS1500	NA	NA	NA	NA	14:94692834-94694115	NA	NA	DICER1;DICER1-AS1;DICER1;DICER1;DICER1-AS1;DICER1-AS1;DICER1-AS1	ENST00000343455.3;ENST00000554631.1;ENST00000526495.1;ENST00000526495.1;ENST00000554631.1;ENST00000439819.1;ENST00000435343.1	TSS1500;1stExon;1stExon;5'UTR;5'UTR;5'UTR;5'UTR	DICER1;DICER1;DICER1-AS1;DICER1;DICER1;DICER1;DICER1-AS1;DICER1-AS1;DICER1-AS1	ENST00000529720.1;ENST00000343455.3;ENST00000554631.1;ENST00000529206.1;ENST00000526495.1;ENST00000526495.1;ENST00000554631.1;ENST00000439819.1;ENST00000435343.1	TSS1500;TSS1500;1stExon;TSS1500;1stExon;5'UTR;5'UTR;5'UTR;5'UTR	chr14:95624120-95624735	3	NA	NA	NA	NA	TRUE	TRUE	NA	0.632444863	0.27157734	-0.360867523
21	chr2	107502793	-	cg14209299	14632967	20707206	CACACCACAAAACTTAAAAACTACAAAAAACAAATACACAACAAAAATCA	CACGCCGCGAAACTTAAAAACTACAAAAAACGAATACGCGACGAAAATCG	I	T	Red	NA	NA	NA	NA	NA	NA	chr2:107502353-107504216	Island	GGGTCCCCGACTCACGCCGCGGAACTTGGGGGCTGCAGAAGGCGAGTGCGCGGCGGGAGT[CG]TCCTGCCGCAGGCTCGAGTCCTCCTCCTGCCACCGTGGGGTCTCGGAGCTGCCCCGCGCT	CACGCCGCGGAACTTGGGGGCTGCAGAAGGCGAGTGCGCGGCGGGAGTCG	ST6GAL2;ST6GAL2;ST6GAL2	NM_001142351;NM_001142352;NM_032528	TSS200;5'UTR;5'UTR	NA	NA	DMR	NA	2:106868786-106870648	NA	NA	ST6GAL2;ST6GAL2;ST6GAL2;ST6GAL2	ENST00000409382.3;ENST00000409382.3;ENST00000361686.4;ENST00000409087.3	1stExon;5'UTR;5'UTR;5'UTR	ST6GAL2;ST6GAL2;ST6GAL2;ST6GAL2;ST6GAL2	ENST00000409382.3;ENST00000419159.2;ENST00000409382.3;ENST00000361686.4;ENST00000409087.3	1stExon;TSS1500;5'UTR;5'UTR;5'UTR	chr2:107501760-107504335	3	NA	NA	NA	NA	NA	TRUE	NA	0.468507661	0.255821118	-0.212686544
22	chr12	14968227	+	cg15476885	78689292	NA	AAATCCTACTTAACATCCATACCTAATTCAAATACACTAACCACACATCC	NA	II	NA	NA	NA	NA	NA	NA	NA	NA	NA	OpenSea	TTTCTACTTTTGTCCCAGTGGATCATCTTGCCCTTGATGTATCCAGGGCCCCACCACGTA[CG]GATGTGTGGCCAGTGTATCTGAACTAGGTATGGATGTTAAGTAGGATTTTAATAGATGTT	CGGATGTGTGGCCAGTGTATCTGAACTAGGTATGGATGTTAAGTAGGATT	SMCO3;C12orf60	NM_001013698;NM_175874	TSS1500;5'UTR	NA	NA	NA	NA	NA	NA	NA	C12orf69;C12orf60;C12orf60	ENST00000316048.2;ENST00000330828.2;ENST00000527783.1	TSS1500;5'UTR;5'UTR	C12orf69;C12orf60;C12orf60;C12orf60	ENST00000316048.2;ENST00000330828.2;ENST00000533472.1;ENST00000527783.1	TSS1500;5'UTR;5'UTR;5'UTR	NA	NA	NA	NA	NA	NA	NA	TRUE	NA	0.453965752	0.711002203	0.25703645
23	chr3	153572883	-	cg04348643	64769205	NA	CTACRACATCCATTTACTATAACAATCTAAATTTTCTAAAACTCAACCAC	NA	II	NA	NA	NA	NA	NA	NA	NA	NA	NA	OpenSea	GCCCGAGGTGACTACGACATCCATTTACTATGACAGTCTAAATTTTCTAGGACTCAACCA[CG]GTATTTCAGATAACATCTTTACTATATCTATTACAAATCTGTAAATCCTGAAGTGAACTT	TACGACATCCATTTACTATGACAGTCTAAATTTTCTAGGACTCAACCACG				NA	NA	NA	TRUE	NA	NA	NA	NA	NA	NA	RP11-23D24.2	ENST00000488210.1	3'UTR	NA	NA	NA	NA	NA	NA	NA	TRUE	NA	0.522471381	0.810740366	0.288268985
24	chr2	11123476	+	cg11241151	64743267	NA	CTATCTTAAAACRAAAAAACATCTAAACCACCAACTAACRTAAAACATCC	NA	II	NA	NA	rs10495577	0.341653	NA	NA	NA	NA	NA	OpenSea	GCAGGCGCTGTGTTCTCGCCTCCCCGAGCTCCTCCATCCTGCTTCCCACTACGCTCTGCA[CG]GATGCTCCACGCCAGCTGGTGGCTTAGATGTTTTCTCGTTTCAAGACAGGGAGACAGACG	CGGATGCTCCACGCCAGCTGGTGGCTTAGATGTTTTCTCGTTTCAAGACA				NA	NA	NA	TRUE	2:11040927-11041068	NA	NA	NA	NA	NA	NA	NA	NA	chr2:11123125-11123755	3	NA	NA	NA	NA	NA	TRUE	NA	0.434606929	0.781774376	0.347167447
25	chr7	56809605	+	cg06112082	26775977	93791874	TAACTAAAAATACAAATAACTACATATATATCAACTCACTACAACCTCCA	TAACTAAAAATACAAATAACTACATATATATCGACTCACTACAACCTCCG	I	T	Red	NA	NA	NA	NA	NA	NA	NA	OpenSea	GTGCCTGTAATCCCAGCTACTCGAGAGGCTGAGACAGGAGAATCACTTGAACCCAGTAGA[CG]GAGGTTGCAGTGAGCCGACATACATGCAGTCACCTGTATTCCCAGCTACTTGGGAGGCTG	CGGAGGTTGCAGTGAGCCGACATACATGCAGTCACCTGTATTCCCAGCTA				NA	NA	NA	NA	NA	NA	NA	NA	NA	NA	NA	NA	NA	NA	NA	NA	NA	NA	NA	NA	TRUE	NA	0.37042603	0.567051217	0.196625187
26	chr11	78285989	+	cg23243312	93700300	48799990	CATTCTTTCAACAATAATCTCTACAACCTTAAAACATTAACTCCACCCCA	CGTTCTTTCAACGATAATCTCTACAACCTTAAAACATTAACTCCGCCCCG	I	T	Red	NA	NA	NA	NA	NA	NA	chr11:78285405-78285995	Island	GCGTACTTGTGACCCAGGCTTAGGGAGGCGTGCGGGAGGGGGCGGGGTCAGGAGCCGAGA[CG]GGGCGGAGCTAATGCCCTAAGGTTGTAGAGATTATCGCTGAAAGAACGTGGGAGCACATC	CGGGGCGGAGCTAATGCCCTAAGGTTGTAGAGATTATCGCTGAAAGAACG	NARS2;NARS2	NM_024678;NM_001243251	TSS200;TSS200	NA	NA	NA	NA	11:77963054-77963777	11:78284912-78286552	Promoter_Associated	NARS2;NARS2	ENST00000528850.1;ENST00000281038.5	TSS1500;TSS200	NARS2;NARS2;NARS2;NARS2	ENST00000528850.1;ENST00000529880.1;ENST00000281038.5;ENST00000529571.1	TSS1500;TSS1500;TSS200;TSS200	chr11:78285805-78286050	3	NA	NA	NA	NA	NA	NA	NA	0.442640082	0.178512894	-0.264127187
27	chr1	57432416	+	cg04797274	6621931	NA	TACAATAATAATTAATAATAATCTAATTTATTTAATCTTCACAACAACCC	NA	II	NA	NA	NA	NA	NA	NA	NA	NA	NA	OpenSea	CCTCTCTGGGCCTAAGTTCCTTCATCAATAAAACAGGGATAATAATAATACCAACCTCAC[CG]GGTTGTTGTGAAGATTAAATAAATTAGATTATTATTAATTATTATTGTAATTATAATTAA	CGGGTTGTTGTGAAGATTAAATAAATTAGATTATTATTAATTATTATTGT	C8B;C8B;C8B	NM_001278544;NM_001278543;NM_000066	TSS1500;TSS1500;TSS1500	NA	NA	NA	NA	NA	NA	NA	C8B;C8B;C8B;C8B;RP5-1103B4.3	ENST00000371237.4;ENST00000535057.1;ENST00000543257.1;ENST00000494324.1;ENST00000417420.1	TSS1500;TSS1500;TSS1500;TSS1500;5'UTR	C8B;C8B;C8B;C8B;RP5-1103B4.3	ENST00000371237.4;ENST00000535057.1;ENST00000543257.1;ENST00000494324.1;ENST00000417420.1	TSS1500;TSS1500;TSS1500;TSS1500;5'UTR	NA	NA	NA	NA	chr1:57431122-57432477	6	NA	NA	NA	0.444180035	0.821372437	0.377192402
28	chr2	68693636	+	cg26431750	92803480	NA	AAAAACCAAAATACATAACAAAAACTTACTCTTAACTCACCCRTTTTTAC	NA	II	NA	NA	NA	NA	NA	NA	NA	NA	chr2:68694047-68695097	N_Shore	CTGCAGTCTGTGTTCAACAGAGGTCTTCTTCTTGAGGGTTAGGAGAAGTAAGAAAGCAAA[CG]TAAAAACGGGTGAGTCAAGAGCAAGTTTTTGCCATGCACCTTGGCCCCTCCCACCACCAA	GGGGCCAAGGTGCATGGCAAAAACTTGCTCTTGACTCACCCGTTTTTACG	FBXO48;APLF	NM_001024680;NM_173545	5'UTR;TSS1500	NA	NA	NA	NA	NA	2:68693384-68695326	Promoter_Associated	FBXO48;APLF	ENST00000377957.2;ENST00000303795.4	5'UTR;TSS1500	FBXO48;APLF;APLF;APLF	ENST00000377957.2;ENST00000303795.4;ENST00000529851.1;ENST00000445692.1	5'UTR;TSS1500;TSS1500;TSS1500	chr2:68693405-68693870	3	NA	NA	NA	NA	NA	NA	NA	0.304170362	0.067979812	-0.23619055
29	chr5	73553751	+	cg09693811	56632271	NA	AATAACTACAAATTCAAAACTATAATCAACAATTACCTAATTACTCTTAC	NA	II	NA	NA	NA	NA	NA	NA	NA	NA	NA	OpenSea	AACCATCAGGGTTGTAACTCCTGGCTGCAGCACCCGGAAGGGAGGGAGCAAAAGGAGCCA[CG]CAAGAGTAATTAGGCAATTGCTGACCACAGCTCTGAACCTGCAGTCACTGATAAACACAA	CGCAAGAGTAATTAGGCAATTGCTGACCACAGCTCTGAACCTGCAGTCAC				NA	NA	NA	TRUE	NA	NA	NA	NA	NA	NA	NA	NA	NA	chr5:73553465-73554295	3	NA	NA	NA	NA	NA	TRUE	NA	0.31853864	0.077574232	-0.240964408
30	chr16	76769105	-	cg02889828	17741534	NA	TTCAAACACCAAAATTTTCTATATTTACTATCTCAAAATTAAAACCATCC	NA	II	NA	NA	NA	NA	NA	NA	NA	NA	NA	OpenSea	TTCTGCTCCTATTCAGGCACCAGAGTTTTCTGTGTTTACTGTCTCAAAATTAGAACCATC[CG]CCCAACAAAAAACAAGAAATTTTGGCTTCGAGATCCAGTTTGGACCGTAAAAAATAATCA	TCAGGCACCAGAGTTTTCTGTGTTTACTGTCTCAAAATTAGAACCATCCG				NA	NA	NA	NA	NA	NA	NA	CTD-2336H13.2	ENST00000567777.1	TSS1500	CTD-2336H13.2	ENST00000567777.1	TSS1500	NA	NA	NA	NA	NA	NA	NA	NA	NA	0.633575822	0.895878881	0.262303059
31	chr12	57607029	+	cg08699270	13653108	NA	AATTCAACAAAAATTATTAAAACRTTCACRTCCCCAAAACRAAACTACCC	NA	II	NA	NA	NA	NA	NA	NA	NA	NA	chr12:57609976-57611168	N_Shelf	CCTCCAGCCTCCCCTCCCCTGGGGACGCCAAGGAGGTGGGCCACACCCAGGAAGGGAAAG[CG]GGCAGCCCCGTTTTGGGGACGTGAACGTTTTAATAATTTTTGCTGAATTCCTTTACAACT	CGGGCAGCCCCGTTTTGGGGACGTGAACGTTTTAATAATTTTTGCTGAAT	LRP1	NM_002332	3'UTR	NA	NA	NA	NA	NA	12:57606820-57607831	Unclassified	LRP1	ENST00000243077.3	3'UTR	LRP1;LRP1	ENST00000243077.3;ENST00000556356.1	3'UTR;5'UTR	chr12:57606605-57607055	3	NA	NA	NA	NA	NA	TRUE	NA	0.337092454	0.709753955	0.372661502
32	chr10	128113825	+	cg06947608	35715146	NA	CAACCCATCTCTTTATAACCTAAAACAATCAAAAAACCCTCAATCACCCC	NA	II	NA	NA	NA	NA	NA	NA	NA	NA	NA	OpenSea	CACTGAAGTTACGTCAGAGCTTCCATAGAAATGGATTCTTTTCTCTGGTGAGGAATGGGG[CG]GGGTGACTGAGGGCCCTCTGACTGCTCCAGGTCACAAAGAGATGGGCTGATTGTTCCACA	AGCCCATCTCTTTGTGACCTGGAGCAGTCAGAGGGCCCTCAGTCACCCCG	C10orf90	NM_001004298	3'UTR	NA	NA	NA	NA	NA	NA	NA	C10orf90;C10orf90	ENST00000356858.2;ENST00000284694.7	3'UTR;3'UTR	C10orf90;C10orf90	ENST00000424927.1;ENST00000284694.7	3'UTR;3'UTR	chr10:128113680-128113890	3	NA	NA	NA	NA	NA	TRUE	NA	0.34975896	0.801288144	0.451529184
33	chr2	107502677	+	cg20483857	15650977	53654234	AAATCCCAACTCTAACAAACACCAACATAAATATAAAAACACATAACACA	AAATCCCAACTCTAACGAACGCCAACGTAAATATAAAAACGCGTAACGCG	I	C	Grn	rs78213415	0.054113	NA	NA	NA	NA	chr2:107502353-107504216	Island	CGGCACTGGAGTCCAAGGCGTGCGTGTCACATTTTATTCCCCGGCAGCCGCTCGGGTGCG[CG]CGCTACGCGCTCCCACACTCACGCTGGCGCCCGCTAGAGCTGGGACCCTGGCCGGGGTCC	GGGTCCCAGCTCTAGCGGGCGCCAGCGTGAGTGTGGGAGCGCGTAGCGCG	ST6GAL2;ST6GAL2;ST6GAL2	NM_001142351;NM_001142352;NM_032528	TSS200;5'UTR;5'UTR	NA	NA	DMR	NA	2:106868786-106870648	NA	NA	ST6GAL2;ST6GAL2;ST6GAL2;ST6GAL2	ENST00000409382.3;ENST00000409382.3;ENST00000361686.4;ENST00000409087.3	1stExon;5'UTR;5'UTR;5'UTR	ST6GAL2;ST6GAL2;ST6GAL2;ST6GAL2;ST6GAL2	ENST00000409382.3;ENST00000419159.2;ENST00000409382.3;ENST00000361686.4;ENST00000409087.3	1stExon;TSS1500;5'UTR;5'UTR;5'UTR	chr2:107501760-107504335	3	NA	NA	NA	NA	NA	TRUE	NA	0.553221559	0.31978407	-0.233437489
34	chr10	127506329	+	cg04754212	9716442	NA	ACACAAACTTTAAAACCAAACTAATTAAATATAAATCCCAACTCTACCAC	NA	II	NA	NA	NA	NA	NA	NA	NA	NA	NA	OpenSea	GCTTAGGAAGAAGCTGAGGTGTACAGAGGATGACACTCATCCAAAGTCTCAGAATTGCTA[CG]TGGCAGAGCTGGGATTCACACCCAACCAGTCTGGCTCCAAAGTCTGTGCTTTTAACCCCC	CGTGGCAGAGCTGGGATTCACACCCAACCAGTCTGGCTCCAAAGTCTGTG	UROS	NM_000375	5'UTR	NA	NA	NA	NA	NA	NA	NA	UROS;UROS;UROS;UROS	ENST00000368774.1;ENST00000368778.3;ENST00000368797.4;ENST00000368786.1	5'UTR;5'UTR;5'UTR;TSS1500	UROS;UROS;UROS;UROS;UROS	ENST00000368774.1;ENST00000368778.3;ENST00000368797.4;ENST00000420761.1;ENST00000368786.1	5'UTR;5'UTR;5'UTR;5'UTR;TSS1500	NA	NA	NA	NA	chr10:127502400-127506440	6	NA	NA	NA	0.559444059	0.747302115	0.187858055
35	chr3	14220407	+	cg04894169	32716976	NA	ACCATTTTTCCTAAATCTAAAAAAAACAACCTAATACAAAAAACTCCTTC	NA	II	NA	NA	rs3731055	0.06529600000000001	NA	NA	NA	NA	chr3:14219715-14220408	Island	GCAGGGTTTGAAACATGGCGGACGACGTAGACCAGGTAAGTGTATTTTAAGGAGGTCGCT[CG]AAGGAGCTTCTTGTACTAGGCTGCTTTTTCCAGACTCAGGAAAAATGGCCAGTCGTGCCT	CCATTTTTCCTGAGTCTGGAAAAAGCAGCCTAGTACAAGAAGCTCCTTCG	XPC;XPC;XPC;LSM3	NR_027299;NM_001145769;NM_004628;NM_014463	TSS1500;TSS1500;TSS1500;Body	NA	NA	NA	NA	NA	3:14219212-14221098	Promoter_Associated	XPC;XPC	ENST00000285021.7;ENST00000449060.2	TSS200;TSS1500	XPC;XPC;XPC;XPC	ENST00000285021.7;ENST00000449060.2;ENST00000476581.2;ENST00000511155.1	TSS200;TSS1500;TSS1500;TSS1500	NA	NA	chr3:14219043-14220702	6	chr3:14217587-14221769	6	NA	TRUE	NA	0.662654211	0.380313717	-0.282340494
36	chr20	39307538	-	cg22865640	6681281	NA	TTCTATTTTAATTCATTATTATATTACCAACACCTAACACAAAACCTAAC	NA	II	NA	NA	NA	NA	NA	NA	NA	NA	chr20:39311378-39312435	N_Shelf	AACTCCGTTGTTTCTGTTTTGGTTCATTGTTATATTGCCAGCACCTAGCACAGGGCCTGA[CG]TATGAAGGACAAATAATTTGTTCAACGATCCAATGAATGGTTTTAGGTGGTAGGACTAGA	CGTCAGGCCCTGTGCTAGGTGCTGGCAATATAACAATGAACCAAAACAGA				NA	NA	NA	NA	NA	NA	NA	NA	NA	NA	NA	NA	NA	NA	NA	NA	NA	NA	NA	NA	TRUE	NA	0.489653944	0.692303882	0.202649939
37	chr8	95286745	+	cg22140793	12628125	NA	TTCTTTAAAAAACCTCCTCCTTTCACACTCAAAACTTCTATATAACAACC	NA	II	NA	NA	rs115866468	0.022364	NA	NA	NA	NA	NA	OpenSea	TCAACCTTGGTCCAATCAACTGAAGCCTGGAAGGCAGAGCCTGGAACTGTAGCACAAATA[CG]GCTGCCACACAGAAGCCTTGAGTGTGAAAGGAGGAGGCTCTCTAAAGAAAGGGATTGCTG	CGGCTGCCACACAGAAGCCTTGAGTGTGAAAGGAGGAGGCTCTCTAAAGA				NA	NA	NA	TRUE	NA	NA	NA	NA	NA	NA	NA	NA	NA	chr8:95286320-95286795	3	NA	NA	NA	NA	NA	TRUE	NA	0.557683992	0.914963633	0.357279641
38	chr5	133588404	-	cg05179142	80665165	NA	CAACAAACCTAATTTTTTATTCTTTATTTATTCTACAACCTCTACCTCCC	NA	II	NA	NA	NA	NA	NA	NA	NA	NA	NA	OpenSea	ATGAGATTTCACAGCAAACCTAATTTTTTATTCTTTGTTTATTCTGCAACCTCTGCCTCC[CG]CGTTCAAGTGGGAAATCATGAGAATGAACTCTCCATGAAAGGAAGATTAGAGAACCTGCT	CGGGAGGCAGAGGTTGCAGAATAAACAAAGAATAAAAAATTAGGTTTGCT				NA	NA	NA	NA	NA	NA	NA	CDKL3	ENST00000518409.1	3'UTR	CDKL3;CDKL3	ENST00000520515.1;ENST00000518409.1	3'UTR;3'UTR	NA	NA	chr5:133588375-133588744	5	NA	NA	NA	NA	NA	0.662671019	0.864149783	0.201478765
39	chr21	45196239	-	cg17373656	81743484	67771100	AAAAAACACAACAACTCCTCAACCCAAATAAACACTAAAATCACATAACA	AAAAAACGCGACGACTCCTCAACCCAAATAAACGCTAAAATCACGTAACG	I	C	Grn	rs59649299	0.039337	NA	NA	NA	NA	chr21:45195887-45196755	Island	GGGGACTCGGCGAGGGGACGCGGCGGCTCCTCAGCCCAAGTAGGCGCTGGGGTCACGTGA[CG]CGCGGGCGGAACCAAGGGGCGGGGAGGAGGCACTTTGGCTTCGGAGTCCCCTGCGGGGTC	AGGGGACGCGGCGGCTCCTCAGCCCAAGTAGGCGCTGGGGTCACGTGACG	CSTB;CSTB	NM_000100;NM_000100	5'UTR;1stExon	NA	NA	NA	NA	21:44020007-44021119	21:45195284-45196916	Promoter_Associated	CSTB;CSTB	ENST00000291568.5;ENST00000291568.5	1stExon;5'UTR	CSTB;CSTB;CSTB	ENST00000291568.5;ENST00000291568.5;ENST00000480147.1	1stExon;5'UTR;TSS200	chr21:45195500-45196635	3	NA	NA	NA	NA	NA	TRUE	NA	0.562682133	0.340864205	-0.221817928
40	chr19	2480717	+	cg23375538	3790532	NA	CATCTTTTATAAAAAAAACAATTCAAACCATAACAAACATAAACCACCAC	NA	II	NA	NA	rs1548710	0.051917	NA	NA	NA	NA	chr19:2478865-2479244	S_Shore	TGGTTTTTTTTCCCCAATTTTTAAAAGATCATTCATTTAAAAATTTTAGATTTAGCTGGG[CG]TGGTGGCTTATGCCTGTTATGGTTTGAATTGTCTTCCCCACAAAAGATGTGGAAGGCTGG	ATCTTTTGTGGGGAAGACAATTCAAACCATAACAGGCATAAGCCACCACG				NA	NA	NA	NA	NA	NA	NA	NA	NA	NA	NA	NA	NA	NA	NA	NA	NA	chr19:2474072-2480850	6	NA	TRUE	NA	0.642038294	0.877626203	0.235587909
41	chr12	25843046	-	cg15818631	43743125	NA	AAAAACCTCTCCTCCAATTCAAAAACTAATCAATACAAAAACATAACAAC	NA	II	NA	NA	NA	NA	NA	NA	NA	NA	NA	OpenSea	TTCTGCACCCAGGGGGCCTCTCCTCCAGTTCAGGAACTGATCAGTGCAGAGGCATGGCAG[CG]TGTGGTTTACCTCCCCTTAGGGACGGACTTAGCCAGGAGCAGTGAGGATTTCAGGAGCAG	CGCTGCCATGCCTCTGCACTGATCAGTTCCTGAACTGGAGGAGAGGCCCC				NA	NA	NA	NA	NA	NA	NA	NA	NA	NA	NA	NA	NA	chr12:25842965-25843555	3	NA	NA	NA	NA	NA	NA	NA	0.59156971	0.853282162	0.261712452
42	chr19	47291626	-	cg00782174	93764529	NA	AATAACRAAAATCTACAAAAAACTAAATTCTAATAACRCAAATCCCRAAC	NA	II	NA	NA	NA	NA	NA	NA	NA	NA	chr19:47290585-47291983	Island	GAGTGCCCCCAGATGGCGGAGGTCTGCAGGAGGCTAGGTTCTGGTGGCGCAGATCCCGGA[CG]CCTGGATCCGGGAGGCGGGGACCCGGGCTGCCTGGGTCTTGGACACTGAGGGCTGGGATG	ATGGCGGAGGTCTGCAGGAGGCTAGGTTCTGGTGGCGCAGATCCCGGACG	SLC1A5;SLC1A5;SLC1A5	NM_005628;NM_005628;NM_001145144	1stExon;5'UTR;TSS1500	NA	NA	NA	NA	19:51982478-51984031	19:47290411-47292342	Promoter_Associated	SLC1A5;SLC1A5;SLC1A5;SLC1A5;SLC1A5	ENST00000542575.1;ENST00000306894.4;ENST00000412532.1;ENST00000542575.1;ENST00000306894.4	1stExon;1stExon;TSS1500;5'UTR;5'UTR	SLC1A5;SLC1A5;SLC1A5;SLC1A5;SLC1A5	ENST00000542575.1;ENST00000306894.4;ENST00000412532.1;ENST00000542575.1;ENST00000306894.4	1stExon;1stExon;TSS1500;5'UTR;5'UTR	chr19:47290485-47291775	3	NA	NA	NA	NA	TRUE	TRUE	NA	0.477965909	0.171048412	-0.306917497
43	chr3	128719999	+	cg00112465	72793218	92700595	AATTAACACAAAATCCAAAACCCAAAAAAACCTTAAAAATAACAACCTCA	AATTAACGCGAAATCCGAAACCCAAAAAAACCTTAAAAATAACGACCTCG	I	T	Red	rs150764581	0.014976	NA	NA	NA	NA	chr3:128719865-128721245	Island	CTTCCGGGAAGAGGGGGAAGAGTGACGCTTGGGTGTGGGGGCACATCCCCAGCAACCGGA[CG]AGGCCGCCACCCCCAAGGCCCTCCTGGGCTTCGGATCCCGCGCCAACCCCTCGCCCAGGT	CGAGGCCGCCACCCCCAAGGCCCTCCTGGGCTTCGGATCCCGCGCCAACC	EFCC1	NM_024768	TSS1500	NA	NA	NA	NA	3:130202503-130203890	NA	NA	CCDC48;RP11-723O4.8;RP11-723O4.8;KIAA1257	ENST00000480450.1;ENST00000503572.1;ENST00000503572.1;ENST00000510149.1	TSS1500;3'UTR;1stExon;3'UTR	CCDC48;RP11-723O4.8;RP11-723O4.8;KIAA1257	ENST00000480450.1;ENST00000503572.1;ENST00000503572.1;ENST00000510149.1	TSS1500;3'UTR;1stExon;3'UTR	chr3:128719425-128721495	3	NA	NA	NA	NA	NA	TRUE	NA	0.412717575	0.107906874	-0.304810701
44	chr3	42246902	-	cg10506618	25643100	NA	ATTAACTAAAATCATAACAAATAACCAATCAATATTTTCCATCTAACTCC	NA	II	NA	NA	rs73831719	0.051717	NA	NA	NA	NA	chr3:42243930-42244371	S_Shelf	CCCTAGAGACTGTTGGCTGAGATCATAGCAGATAGCCAATCAGTGTTTTCCATCTGGCTC[CG]TTACCTGTTGAATTAATCTTGCCATCTGCTTATTGTGAAAGCCAAAAAGCTAAGTGTTTA	CGGAGCCAGATGGAAAACACTGATTGGCTATCTGCTATGATCTCAGCCAA	TRAK1;TRAK1	NM_001042646;NM_014965	Body;Body	NA	NA	NA	TRUE	NA	NA	NA	TRAK1	ENST00000487159.1	5'UTR	TRAK1	ENST00000487159.1	5'UTR	chr3:42246785-42247055	3	NA	NA	NA	NA	NA	TRUE	NA	0.288399241	0.64790864	0.359509399
45	chr1	226374410	+	cg25746764	21621906	28693988	ATCAATAAACAAAAATCAAAAATCAACAAAAAATCAATACATAACTACCA	ATCGATAAACGAAAATCAAAAATCAACAAAAAATCGATACGTAACTACCG	I	T	Red	NA	NA	NA	NA	NA	NA	chr1:226374035-226374760	Island	TCGCTCTGCGTTCAGCACCGCCGCCATCTCCGGCTGCTGCACCTCCTCAGCGGGGACAGA[CG]GCAGCCACGTATCGACTTCCTGCTGACCTCTGACCTCCGCTTACCGACACCGGAACTTCC	CGGCAGCCACGTATCGACTTCCTGCTGACCTCTGACCTCCGCTTACCGAC	ACBD3;ACBD3	NM_022735;NM_022735	5'UTR;1stExon	high-CpG:224440902-224441083	NA	NA	NA	1:224440659-224441471	1:226373527-226375296	Promoter_Associated	ACBD3;ACBD3	ENST00000366812.5;ENST00000366812.5	1stExon;5'UTR	ACBD3;ACBD3	ENST00000366812.5;ENST00000366812.5	1stExon;5'UTR	chr1:226374340-226374815	3	NA	NA	NA	NA	NA	TRUE	NA	0.491213602	0.247436224	-0.243777377
46	chr2	223532694	+	cg03458099	1775498	NA	AAAATACATTAATCATAAAAATAAATATTCTCTCTCTCTCTCACRCRTAC	NA	II	NA	NA	NA	NA	NA	NA	NA	NA	chr2:223536122-223536565	N_Shelf	CTCAGTGTTGTGTGTTTGTGTGTGTGTGTGTGTGTGTGTGTGTGTGTGTGTGTCTGTGCG[CG]CACGCGTGAGAGAGAGAGAGAATACTTACTTTTATGATTAATGCATCTTATGAAAATCAG	AGATGCATTAATCATAAAAGTAAGTATTCTCTCTCTCTCTCACGCGTGCG				NA	NA	NA	NA	NA	NA	NA	NA	NA	NA	NA	NA	NA	NA	NA	NA	NA	NA	NA	NA	TRUE	NA	0.579298709	0.824963866	0.245665157
47	chr2	39715532	-	cg09493654	5717543	NA	AAAAAATCACTATATAATACCCAAAACTAATAAACTCAAACAATCCTCCC	NA	II	NA	NA	NA	NA	NA	NA	NA	NA	NA	OpenSea	CCTCTGCTCCTGGGAGGTCACTATATGATGCCCAGAACTAGTGGGCTCAAGCAATCCTCC[CG]CCTCAGCCTCCCAAGTAGCTGGGTCTATAGGCACACACCACCACACCCAGCTATTTTTTA	CGGGAGGATTGCTTGAGCCCACTAGTTCTGGGCATCATATAGTGACCTCC	MAP4K3-DT	NR_037875	Body	NA	NA	NA	NA	NA	NA	NA	AC007246.3	ENST00000449569.1	5'UTR	AC007246.3;AC007246.3;AC007246.3;AC007246.3;AC007246.3	ENST00000426083.1;ENST00000443038.1;ENST00000422128.1;ENST00000449569.1;ENST00000446698.1	5'UTR;5'UTR;5'UTR;5'UTR;5'UTR	NA	NA	NA	NA	chr2:39715494-39715997	6	NA	NA	NA	0.529619193	0.782358884	0.252739691
48	chr14	55072950	+	cg18499294	96699876	NA	ATAAAACAAACCCATAACAAAAAAATAACATTACAAAAATAAACRCACAC	NA	II	NA	NA	NA	NA	NA	NA	NA	NA	NA	OpenSea	TTACTTCTGGGCTGTGTGTGTGTGTGTGTGTGTGTGTGTGTGCGTGCACGTGCACGTGCA[CG]TGTGCGCTCATTTCTGCAATGCTACTTCCTTGCCATGGGCCTGCCTCATCTGGTTTCCAA	TGAGGCAGGCCCATGGCAAGGAAGTAGCATTGCAGAAATGAGCGCACACG	SAMD4A;SAMD4A	NM_001161576;NM_015589	Body;Body	NA	NA	NA	TRUE	NA	NA	NA	SAMD4A	ENST00000555112.1	5'UTR	SAMD4A	ENST00000555112.1	5'UTR	NA	NA	chr14:55072884-55074060	5	NA	NA	NA	TRUE	NA	0.524072032	0.780910996	0.256838964
49	chr16	29973300	-	cg02218809	17635575	87767594	AATATCCCTTTAATACACCCCCACCCTAACAATAAACTACAAAACTAACA	AATATCCCTTTAATACGCCCCCACCCTAACGATAAACTACGAAACTAACG	I	C	Grn	NA	NA	NA	NA	NA	NA	chr16:29973023-29973570	Island	GCTCCTTCCTTGGGTGTCCCTTTGGTACGCCCCCACCCTGGCGGTGAGCTGCGAGGCTGG[CG]CCCGCGTGGCCACTGCGCATGCGGACCCGGCCGCGGGGCGGGGCCGCGCGAGGAGGAGGG	GGTGTCCCTTTGGTACGCCCCCACCCTGGCGGTGAGCTGCGAGGCTGGCG	TMEM219;TMEM219	NM_001083613;NM_194280	TSS200;TSS200	NA	NA	NA	NA	16:29880525-29881365	16:29972478-29974211	Promoter_Associated	TMEM219;TMEM219;TMEM219;TMEM219	ENST00000566848.1;ENST00000561899.1;ENST00000279396.6;ENST00000414689.2	TSS1500;TSS1500;TSS200;5'UTR	TMEM219;TMEM219;TMEM219;TMEM219;TMEM219;TMEM219;TMEM219;TMEM219	ENST00000566848.1;ENST00000561899.1;ENST00000575829.1;ENST00000570255.1;ENST00000279396.6;ENST00000569445.2;ENST00000569481.1;ENST00000414689.2	TSS1500;TSS1500;TSS1500;TSS1500;TSS200;TSS1500;TSS1500;5'UTR	chr16:29972925-29973755	3	NA	NA	NA	NA	NA	TRUE	NA	0.767289737	0.443565381	-0.323724356
50	chr6	10383669	+	cg21040775	48638852	16753940	TTTACTTCATCAACAAAACCCAAAATACTCAATCCCCAAAAAAAACACCA	TTTACTTCGTCAACAAAACCCAAAATACTCAATCCCCGAAAAAAACGCCG	I	A	Red	NA	NA	NA	NA	NA	NA	chr6:10383525-10384114	Island	CCTCCCCAGAGTTGCCTAACTCCTAGGCCCTGAAAGTGCCAGAACAAAGGCCGACTCCCC[CG]GCGCCTCCCTCGGGGACTGAGCACCCTGGGCCCTGCTGACGAAGCAAACCCCAGACTCAG	CGGCGCCTCCCTCGGGGACTGAGCACCCTGGGCCCTGCTGACGAAGCAAA				NA	chr6:10383571-10383571	DMR	NA	6:10491512-10492100	NA	NA	NA	NA	NA	NA	NA	NA	chr6:10383485-10384055	3	NA	NA	NA	NA	NA	TRUE	NA	0.336208472	0.092435374	-0.243773098
51	chr3	20251471	+	cg14182339	39709859	NA	TCTCCACACTATTATCTATAAATTTACAAATTTACATTTCCACCAACAAC	NA	II	NA	NA	NA	NA	NA	NA	NA	NA	NA	OpenSea	AGAAGGCAGCTCTCCTCCAAAGACCAGCCTATGGTAAATTTAAAGGCTTGAATCCTCTTA[CG]CTGTTGGTGGAAATGTAAATTTGTAAATTTATAGACAACAGTGTGGAGACTCCTCAAAAA	CGCTGTTGGTGGAAATGTAAATTTGTAAATTTATAGACAACAGTGTGGAG				NA	NA	NA	NA	NA	NA	NA	NA	NA	NA	NA	NA	NA	NA	NA	NA	NA	NA	NA	NA	NA	NA	0.683953559	0.903733464	0.219779905
52	chr8	48175416	+	cg14423468	3802205	NA	CCRACACTACACATCAACACTCCAACCATTAAATACTTTTAAAACTAACC	NA	II	NA	NA	NA	NA	NA	NA	NA	NA	chr8:48173260-48174091	S_Shore	ACCTTGGAGGCTGGCTTCCACAGTATTTCCCAGGAATTTATTTTTTGTTTCTGTCTCCCT[CG]GTCAGTCTCAAAAGTACTTAATGGTTGGAGTGTTGATGTGTAGTGCCGGCTAGCATGCTC	CGGTCAGTCTCAAAAGTACTTAATGGTTGGAGTGTTGATGTGTAGTGCCG	SPIDR	NM_001080394	Body	NA	NA	NA	NA	NA	NA	NA	KIAA0146;KIAA0146	ENST00000518074.1;ENST00000541342.1	5'UTR;5'UTR	KIAA0146;KIAA0146;KIAA0146;KIAA0146;KIAA0146	ENST00000518074.1;ENST00000541342.1;ENST00000522900.1;ENST00000521550.1;ENST00000524006.1	5'UTR;5'UTR;5'UTR;5'UTR;5'UTR	NA	NA	NA	NA	NA	NA	NA	TRUE	NA	0.700428866	0.90417482	0.203745955
53	chr4	16228062	+	cg13184723	99620499	9787266	AACAACAAAAACAATTTATTATACTCAAAACATAACAAACATCAACAACA	AACGACGAAAACAATTTATTATACTCGAAACATAACGAACGTCGACGACG	I	C	Grn	NA	NA	NA	NA	NA	NA	chr4:16227525-16229145	Island	CGCGGCCGTCCCGCTGCGGGCCGTCCACGCCGCCACCGCCGCCTTCTCCCGGAGCGGCCG[CG]TCGCCGACGCCCGCCATGTTCCGAGCACAACAAACTGTCCCCGCCGCCTCCCTCCAGCCT	GGCGGCGGGGACAGTTTGTTGTGCTCGGAACATGGCGGGCGTCGGCGACG	TAPT1-AS1;TAPT1;TAPT1-AS1	NR_027696;NM_153365;NR_027697	TSS1500;1stExon;TSS1500	high-CpG:15836825-15837330	NA	NA	NA	4:15836648-15838421	4:16227480-16228215	Promoter_Associated	RP11-783N5.1;RP11-783N5.1;RP11-783N5.1;TAPT1;TAPT1;TAPT1;TAPT1	ENST00000573308.1;ENST00000573950.1;ENST00000570786.1;ENST00000399920.3;ENST00000542770.1;ENST00000405303.2;ENST00000399920.3	TSS1500;TSS1500;TSS1500;1stExon;1stExon;1stExon;5'UTR	RP11-783N5.1;RP11-783N5.1;RP11-783N5.1;TAPT1;TAPT1;TAPT1;TAPT1;TAPT1;TAPT1;TAPT1;TAPT1;TAPT1	ENST00000573308.1;ENST00000573950.1;ENST00000570786.1;ENST00000510868.1;ENST00000505317.1;ENST00000505603.1;ENST00000542770.1;ENST00000405303.2;ENST00000511156.1;ENST00000513359.1;ENST00000505317.1;ENST00000399920.3	TSS1500;TSS1500;TSS1500;TSS1500;1stExon;1stExon;1stExon;1stExon;TSS1500;3'UTR;3'UTR;5'UTR	chr4:16227985-16229495	3	NA	NA	NA	NA	NA	TRUE	NA	0.502714324	0.237541977	-0.265172347
54	chr12	12849096	+	cg06928346	28700185	77667941	TTTTAACACACAAAAATTTCAAAACTTTCCACCTAATAAAAAACAATCCA	TTTTAACGCGCAAAAATTTCAAAACTTTCCGCCTAATAAAAAACGATCCG	I	A	Red	NA	NA	NA	NA	NA	NA	chr12:12849067-12849270	Island	GTGGTGTTGTGTACGTGAATCCATCAGATCAACGCGACGGACACTCCCCAAGGGCCAAAT[CG]GACCGCCTCTCACTAGGCGGAAAGTTTTGAAACTTTTGCGCGCTAAAAATGATGAGCCAG	CGGACCGCCTCTCACTAGGCGGAAAGTTTTGAAACTTTTGCGCGCTAAAA	GPR19;GPR19	NM_006143;NM_006143	1stExon;5'UTR	NA	NA	CDMR	TRUE	12:12740229-12740497	12:12848817-12850273	Promoter_Associated	GPR19;GPR19;GPR19	ENST00000332427.2;ENST00000332427.2;ENST00000537507.1	1stExon;5'UTR;3'UTR	GPR19;GPR19;GPR19;GPR19;GPR19;GPR19;GPR19	ENST00000545876.1;ENST00000332427.2;ENST00000540796.1;ENST00000332427.2;ENST00000540796.1;ENST00000545876.1;ENST00000537507.1	1stExon;1stExon;1stExon;5'UTR;5'UTR;3'UTR;3'UTR	chr12:12849060-12849275	3	NA	NA	NA	NA	NA	TRUE	NA	0.529349448	0.26254171	-0.266807738
55	chr5	159436034	-	cg15946310	32670175	45767591	CATAACCCAAAATAACAACCATCTCTCAAATATCACACCATACAATAACA	CGTAACCCAAAATAACAACCATCTCTCAAATATCACGCCGTACAATAACG	I	T	Red	NA	NA	NA	NA	NA	NA	NA	OpenSea	GCGGAGTCTTGCCGTAACCCAAGATGGCAACCATCTCTCAAATGTCACGCCGTACAATGA[CG]TCACACAGCGACTATGCCTTTCCTCCCTGAGAGTTTCGCTACATTTCCCAGGATGCTTTG	CGTAACCCAAGATGGCAACCATCTCTCAAATGTCACGCCGTACAATGACG	TTC1	NM_003314	TSS200	NA	NA	NA	NA	5:159368551-159368914	5:159435869-159436548	Promoter_Associated_Cell_type_specific	TTC1	ENST00000231238.4	TSS200	TTC1	ENST00000522793.1	TSS200	chr5:159435980-159436295	3	NA	NA	NA	NA	NA	TRUE	NA	0.312036815	0.092800582	-0.219236233
56	chr16	69155473	-	cg24088279	97752457	NA	ATAATAACAACAACAACTAATAATAACACCTAATACAACCTCCACCTCCC	NA	II	NA	NA	NA	NA	NA	NA	NA	NA	NA	OpenSea	AGAGATTTAGGGTAATAACAACAACAACTAATAATGACACCTAATGCAACCTCCACCTCC[CG]GGTTCAATCGATTCTCCTGCCTCAGCCTCCCGAGTAGCTGGGAATACAGGCACCCACCAC	CGGGAGGTGGAGGTTGCATTAGGTGTCATTATTAGTTGTTGTTGTTATTA	CHTF8;CHTF8;CHTF8	NR_033227;NM_001040146;NM_001039690	Body;5'UTR;5'UTR	NA	NA	NA	NA	NA	NA	NA	RP11-123C5.4;CHTF8;CHTF8;CHTF8;CHTF8;CHTF8;CHTF8;CHTF8;CHTF8;CHTF8	ENST00000574807.1;ENST00000519534.1;ENST00000518041.1;ENST00000306585.6;ENST00000398235.2;ENST00000520529.1;ENST00000523421.1;ENST00000448552.2;ENST00000522091.1;ENST00000519520.1	TSS1500;TSS1500;TSS200;5'UTR;5'UTR;5'UTR;5'UTR;5'UTR;5'UTR;5'UTR	RP11-123C5.4;CHTF8;CHTF8;CHTF8;CHTF8;CHTF8;CHTF8;CHTF8;CHTF8;CHTF8	ENST00000574807.1;ENST00000519534.1;ENST00000518041.1;ENST00000306585.6;ENST00000398235.2;ENST00000520529.1;ENST00000523421.1;ENST00000448552.2;ENST00000522091.1;ENST00000519520.1	TSS1500;TSS1500;TSS200;5'UTR;5'UTR;5'UTR;5'UTR;5'UTR;5'UTR;5'UTR	NA	NA	NA	NA	NA	NA	NA	NA	NA	0.652646107	0.862415988	0.209769881
57	chr17	74533976	-	cg00958884	51659114	88623507	CAATACCAACAAAATAAAAACTACACAAAATAAAAACAACACAACTACCA	CAATACCGACAAAATAAAAACTACGCGAAATAAAAACGACGCGACTACCG	I	C	Grn	NA	NA	NA	NA	NA	NA	chr17:74533281-74534566	Island	GTGGGTAAGAGCCAATGCCGGCAAGGTGAAGGCTGCGCGGGGTGGGGGCGACGCGACTGC[CG]CCCGCCCACCCGCAGGCCACGGCGGAGTTGCACCGCGGGGCGGGGCTCGGGTAGGTGTGG	CAATGCCGGCAAGGTGAAGGCTGCGCGGGGTGGGGGCGACGCGACTGCCG	CYGB	NM_134268	TSS200	NA	NA	NA	TRUE	17:72044879-72046161	NA	NA	CYGB;PRCD;PRCD	ENST00000293230.4;ENST00000465808.1;ENST00000397633.3	TSS200;TSS200;5'UTR	CYGB;PRCD;PRCD	ENST00000293230.4;ENST00000465808.1;ENST00000397633.3	TSS200;TSS200;5'UTR	chr17:74533425-74534215	3	NA	NA	NA	NA	NA	TRUE	NA	0.54201068	0.185640682	-0.356369999
58	chr12	122665500	-	cg09813341	9709424	NA	AACTCATAAATATTTATTTTATTCTTTAAAAACCAAACATAATAACTCAC	NA	II	NA	NA	NA	NA	NA	NA	NA	NA	chr12:122667648-122668038	N_Shelf	ATATCACTATGGACTCATAGATATTTATTTTATTCTTTGAGAGCCAGGCATGGTGGCTCA[CG]CCTGTGATCTCAGCACTTTGGGAGGCTGAGGTGGGTGGATCACTTGAGGTCAGGAATTCG	ACTCATAGATATTTATTTTATTCTTTGAGAGCCAGGCATGGTGGCTCACG	LRRC43	NM_152759	5'UTR	NA	NA	NA	NA	NA	NA	NA	NA	NA	NA	LRRC43	ENST00000537729.1	5'UTR	NA	NA	chr12:122665064-122665560	4	chr12:122665054-122665640	4	NA	TRUE	NA	0.487494945	0.798715137	0.311220192
59	chr5	150632526	+	cg18701481	80623968	NA	CCTATCTCTCTAACRTAAATATCAAAACCTTCCCTCTCTAAAACRTAAAC	NA	II	NA	NA	NA	NA	NA	NA	NA	NA	NA	OpenSea	TTCCGTTCCAGCCGCCTTCAGCCCCGCCGCGCTCAGTTCCGCCCCTTTCTCTTCCAACTC[CG]CCTACGCCCCAGAGAGGGAAGGCCTTGACACCTACGCTAGAGAGACAGGCTCCAATGAAA	CGCCTACGCCCCAGAGAGGGAAGGCCTTGACACCTACGCTAGAGAGACAG	GM2A;GM2A	NM_000405;NM_001167607	TSS200;TSS200	NA	NA	NA	NA	5:150612439-150612889	5:150631619-150633369	Promoter_Associated	GM2A;GM2A	ENST00000357164.3;ENST00000357164.3	5'UTR;1stExon	GM2A;GM2A	ENST00000357164.3;ENST00000357164.3	5'UTR;1stExon	chr5:150632180-150632715	3	NA	NA	NA	NA	NA	TRUE	NA	0.493585945	0.247716866	-0.24586908
60	chr14	95877009	-	cg26175287	81677189	NA	CAAAACCTTAACTCTAACATCCATAACCTAAAAAAACRATACCAACAACC	NA	II	NA	NA	NA	NA	NA	NA	NA	NA	NA	OpenSea	AAGGACAGTTGCAAAGCCTTGGCTCTGACATCCATAACCTGAGGAGACGATGCCAGCAAC[CG]CCTATATCTAGACTTCTCAGGAGGAGAGAAAAGTAAAGTCTCTGACTGGTTTAAGCCAAA	AAAGCCTTGGCTCTGACATCCATAACCTGAGGAGACGATGCCAGCAACCG	SYNE3	NR_026779	TSS1500	NA	NA	NA	NA	NA	NA	NA	LINC00341;LINC00341	ENST00000541579.1;ENST00000464767.1	TSS1500;TSS1500	LINC00341;LINC00341	ENST00000541579.1;ENST00000464767.1	TSS1500;TSS1500	NA	NA	NA	NA	NA	NA	NA	TRUE	NA	0.302479402	0.553610803	0.2511314
61	chr17	27433837	+	cg13315166	63699267	NA	CTACTTACTAATAAACCAAACAATCATCCAAAAACRAACAAAACCTAAAC	NA	II	NA	NA	NA	NA	NA	NA	NA	NA	NA	OpenSea	GGGCCCAGGTGCCATCGGTGGGGCTCCCAAAGCACTAATAATTCTCATGCACCCTCAGTG[CG]CCCAGGCCCTGCTCGCTCCTGGATGATTGTCTGGCTCACCAGCAAGCAGACACCCCCAGC	CGCCCAGGCCCTGCTCGCTCCTGGATGATTGTCTGGCTCACCAGCAAGCA	MYO18A;MYO18A	NM_203318;NM_078471	Body;Body	NA	NA	NA	NA	NA	NA	NA	NA	NA	NA	MYO18A;MYO18A	ENST00000530254.1;ENST00000532143.1	3'UTR;3'UTR	NA	NA	chr17:27433598-27434585	6	NA	NA	NA	NA	NA	0.67183907	0.874978242	0.203139173
62	chr3	14989128	+	cg23887349	75758320	78655925	TTATTTTTATCAATAAAAAATCAAAATTCATAACCCCAATACCACCACCA	TTATTTTTATCAATAAAAAATCAAAATTCGTAACCCCGATACCGCCGCCG	I	C	Grn	NA	NA	NA	NA	NA	NA	chr3:14988612-14989036	S_Shore	CTGGCGCTGGGAAGAGGAAGAAGAACATTCGCCCTCCTCCTACCAGCGCGCGGGCGGCGG[CG]GCGGCGGCACCGGGGTCACGAACTCTGACCTTTCACTGACAAAAACAATAACAAACCCCC	TTGTTTTTGTCAGTGAAAGGTCAGAGTTCGTGACCCCGGTGCCGCCGCCG	FGD5-AS1;FGD5-AS1;FGD5-AS1;FGD5-AS1;FGD5-AS1;NR2C2;NR2C2;NR2C2;NR2C2	NR_046255;NR_046251;NR_046254;NR_046253;NR_046252;NM_001291694;NM_003298;NM_001291694;NM_003298	Body;Body;TSS200;TSS200;TSS200;1stExon;1stExon;5'UTR;5'UTR	high-CpG:14963593-14964878	NA	NA	NA	3:14963617-14965407	3:14988841-14990264	Promoter_Associated	FGD5-AS1;FGD5-AS1;FGD5-AS1;FGD5-AS1;NR2C2;NR2C2;FGD5-AS1;NR2C2	ENST00000417835.1;ENST00000426200.1;ENST00000440079.1;ENST00000424349.1;ENST00000323373.6;ENST00000425241.1;ENST00000430166.1;ENST00000425241.1	3'UTR;3'UTR;TSS200;TSS200;TSS200;1stExon;3'UTR;5'UTR	FGD5-AS1;FGD5-AS1;NR2C2;NR2C2;FGD5-AS1;FGD5-AS1;NR2C2;NR2C2;FGD5-AS1;NR2C2	ENST00000417835.1;ENST00000426200.1;ENST00000475707.1;ENST00000435454.1;ENST00000440079.1;ENST00000424349.1;ENST00000323373.6;ENST00000413118.1;ENST00000430166.1;ENST00000413118.1	3'UTR;3'UTR;TSS1500;TSS200;TSS200;TSS200;TSS200;1stExon;3'UTR;5'UTR	chr3:14988285-14989150	3	NA	NA	NA	NA	NA	NA	NA	0.365373912	0.143650416	-0.221723496
63	chr2	233376536	-	cg08933613	76762239	NA	TATTTCAACAAATACAATCTAAATATACCCRCAAATAAACAAAATACTCC	NA	II	NA	NA	NA	NA	NA	NA	NA	NA	NA	OpenSea	CTCCAGCAATTTATTTCAGCAAATGCAATCTGGGTGTGCCCGCAGGTGGGCAGGATGCTC[CG]TTGCTGCCAGAGTCACAGAGCCCAGCTTTATTGTCAGGCTGACAGGCATGATTCCCCAGC	CGGAGCATCCTGCCCACCTGCGGGCACACCCAGATTGCATTTGCTGAAAT				NA	NA	NA	NA	NA	NA	NA	NA	NA	NA	NA	NA	NA	chr2:233376300-233376575	3	NA	NA	NA	NA	NA	NA	NA	0.499871169	0.738677717	0.238806548
64	chr13	93854554	+	cg01624030	38621905	NA	TATATATCCATATACTTATAATTAAAAAAAACCTTAACCTCTCAAAATAC	NA	II	NA	NA	NA	NA	NA	NA	NA	NA	NA	OpenSea	TTAAGAGTGATTAAAATTTAATTTATTAAAACCTGCCAGAATTAGGGTACAGTCAATAGT[CG]TATCCTGAGAGGTCAAGGCCTTTCCCAATTACAAGCACATGGACACACAGATGCACTGAT	GTGTGTCCATGTGCTTGTAATTGGGAAAGGCCTTGACCTCTCAGGATACG				NA	NA	NA	NA	NA	NA	NA	NA	NA	NA	NA	NA	NA	chr13:93854405-93854755	3	NA	NA	NA	NA	NA	NA	NA	0.656061045	0.88853399	0.232472945
65	chr15	65243255	+	cg03564277	41700985	NA	TAAATAATAATCATCTTCTATTCAAATAACTCCACACRCTAAAATCCCAC	NA	II	NA	NA	NA	NA	NA	NA	NA	NA	NA	OpenSea	GCCCCGAGTGCCCCCAGGAGGTGCACAGCCATGTAACCGGAGGGGCCAGACCTTCAGGCA[CG]TGGGACCTCAGCGTGTGGAGCCACCTGAACAGAAGATGACCATCATTTAAGGGCTTTTTA	CGTGGGACCTCAGCGTGTGGAGCCACCTGAACAGAAGATGACCATCATTT	ANKDD1A	NM_182703	Body	NA	NA	NA	NA	NA	NA	NA	NA	NA	NA	ANKDD1A	ENST00000487867.1	3'UTR	chr15:65243100-65243475	3	NA	NA	NA	NA	NA	NA	NA	0.401593517	0.207384527	-0.19420899
66	chr14	58858888	+	cg18175611	65716841	NA	TACAACATCAATATAAAAAAATTCTAATTCCACTAAACRCRATAACTCAC	NA	II	NA	NA	NA	NA	NA	NA	NA	NA	chr14:58862541-58863209	N_Shelf	GGTCTCGAACTCCCGACCTTGAACACCCACCTCAGCCTCCCAAAGTGCTGGGATTAGAGG[CG]TGAGCCACCGCGCTCAGTGGAACTAGAACTCTTCTACATTGATGTTGCAAAATGGTATAA	GCAACATCAATGTAGAAGAGTTCTAGTTCCACTGAGCGCGGTGGCTCACG				NA	NA	NA	NA	NA	NA	NA	RP11-517O13.3	ENST00000556390.1	3'UTR	RP11-517O13.3	ENST00000556390.1	3'UTR	NA	NA	NA	NA	NA	NA	NA	TRUE	NA	0.594609252	0.856738862	0.26212961
67	chr16	71659894	-	cg05236660	90633303	82642276	TCACCAAAAAATTACTTCAAAACAAAAAAATACAACTATAAATCACCCCA	TCACCAAAAAATTACTTCGAAACAAAAAAATACGACTATAAATCGCCCCG	I	C	Grn	rs78152844	0.413538	NA	NA	NA	NA	chr16:71659829-71660747	Island	CACCTCGTGGGGTCACCAAGGGGTTACTTCGGGGCAGAAAGGTGCGGCTGTGGGTCGCCC[CG]CCCGGGTTTCCAGCAGCAGCACCCCAGCCCCCACCCAGCACACAGGCACCCCTCCCGCCC	TCACCAAGGGGTTACTTCGGGGCAGAAAGGTGCGGCTGTGGGTCGCCCCG	MARVELD3;MARVELD3;MARVELD3	NM_052858;NM_001017967;NM_001271329	TSS200;TSS200;TSS200	NA	NA	NA	NA	NA	16:71659780-71660973	Unclassified_Cell_type_specific	SNORA70D;MARVELD3;MARVELD3;MARVELD3	ENST00000562763.1;ENST00000565261.1;ENST00000268485.3;ENST00000299952.4	3'UTR;TSS200;TSS200;TSS200	SNORA70D;MARVELD3;MARVELD3;MARVELD3;MARVELD3	ENST00000562763.1;ENST00000567566.1;ENST00000565261.1;ENST00000268485.3;ENST00000299952.4	3'UTR;TSS200;TSS200;TSS200;TSS200	NA	NA	chr16:71659667-71661191	6	chr16:71658982-71661195	6	NA	NA	NA	0.685390324	0.31749352	-0.367896805
68	chr3	182041573	+	cg06600444	55626527	NA	TAAAATAAAAAATCCAAAAATAACTTTTCTAAAAAAACAACATTTAAACC	NA	II	NA	NA	NA	NA	NA	NA	NA	NA	NA	OpenSea	GGCCTGCACACTTGCTGCCCTCTTCCCCACTGTGGCATTTCTCCTCGCTTCATCAGGTCT[CG]GCCCAAATGTTGTCTCCTCAGAAAAGCCATCCCTGGACCCCTTACCTTAAATAGCGCCCT	CGGCCCAAATGTTGTCTCCTCAGAAAAGCCATCCCTGGACCCCTTACCTT				NA	NA	NA	TRUE	NA	NA	NA	NA	NA	NA	NA	NA	NA	NA	NA	NA	NA	NA	NA	NA	TRUE	NA	0.441263359	0.90274098	0.461477622
69	chr1	204330069	+	cg15695045	12665181	NA	TTTATAAAATCAATATTTTTATTACACTTACCCATTATCACAAAAAATCC	NA	II	NA	NA	NA	NA	NA	NA	NA	NA	NA	OpenSea	AAGATTGCTTTCTGCCTCAGTTTCCCTTTATCCACATCTCTCTCAGTTTTCCTCTATCCA[CG]GATTCTCTGTGACAATGGGCAAGTGTAATAAAAACACTGATTTCATAAACAGGATCAGAA	CGGATTCTCTGTGACAATGGGCAAGTGTAATAAAAACACTGATTTCATAA	PLEKHA6	NM_014935	TSS1500	NA	NA	NA	NA	NA	NA	NA	PLEKHA6	ENST00000272203.2	TSS1500	PLEKHA6;PLEKHA6	ENST00000272203.2;ENST00000564627.1	TSS1500;3'UTR	NA	NA	chr1:204328391-204330678	6	chr1:204328270-204330070	6	NA	TRUE	NA	0.299733051	0.70207355	0.402340499
70	chr10	5617743	-	cg10410412	78606342	NA	AACCCCCCACAAAATAAAAACTTTATTATAACCCCAAAACAAAACCTAAC	NA	II	NA	NA	NA	NA	NA	NA	NA	NA	NA	OpenSea	TCACAGAAACCAGCCCCCCACAAGGTGAGGGCTTTATTGTGACCCCAAAGCAGGACCTGG[CG]GAGAGAAGCTGTGGCTCCGAGGGAGGCTCTTGACAGGCACTAATGGGCTCGCCAGAGCCA	CGCCAGGTCCTGCTTTGGGGTCACAATAAAGCCCTCACCTTGTGGGGGGC				NA	NA	NA	TRUE	NA	NA	NA	NA	NA	NA	NA	NA	NA	chr10:5617725-5617935	3	NA	NA	NA	NA	NA	TRUE	NA	0.530407885	0.864433285	0.3340254
71	chr8	110237716	+	cg02956042	9602559	NA	TATTAAAAAAATCAAAACTACATAAACTATAAACCATCTAAAACCTCRAC	NA	II	NA	NA	NA	NA	NA	NA	NA	NA	NA	OpenSea	ATAAAGGTGATATAAGGGAGACAGGACTGAATGACAATGGTGTTTAAGTTGTGGCTGAAA[CG]TCGAGGTCCCAGATGGTCCACAGTTCATGCAGCTTTGATCCTTTTAACAAGTGCTTCTGT	CGTCGAGGTCCCAGATGGTCCACAGTTCATGCAGCTTTGATCCTTTTAAC				NA	NA	NA	NA	NA	NA	NA	NA	NA	NA	NA	NA	NA	chr8:110237500-110237750	3	NA	NA	NA	NA	NA	NA	NA	0.687516862	0.890361048	0.202844186
72	chr8	142234483	-	cg07437919	12752210	NA	ACACATCCTAATTAAACTTTCTAAAACTTTATAAATTTATAAATTTATAC	NA	II	NA	NA	NA	NA	NA	NA	NA	NA	chr8:142236388-142236589	N_Shore	GATTTCTGGACACACATCCTGGTTGGGCTTTCTGGAGCTTTATGAATTTGTAGATTTATA[CG]TTTCACCAAGTTTAGAAAACATCCCGTTCATCCCGTTACGTCTTACTTCAAAGCTGTGAG	CACATCCTGGTTGGGCTTTCTGGAGCTTTATGAATTTGTAGATTTATACG	SLC45A4	NM_001080431	Body	NA	NA	NA	NA	NA	NA	NA	NA	NA	NA	SLC45A4	ENST00000520137.1	5'UTR	NA	NA	NA	NA	NA	NA	NA	TRUE	NA	0.25520809	0.508346634	0.253138544
73	chr7	5391111	-	cg10211530	27754288	NA	AAAACCCRAACCAAACCTAAAATCTCTAAATAAACAAAAAACRTAAATAC	NA	II	NA	NA	rs184782070	0.01258	NA	NA	NA	NA	chr7:5391323-5391572	N_Shore	CGTGCCCAAAGAGAGCCCGAACCAAGCCTGGGGTCTCTGGGTGGGCAGAAAACGTGAGTG[CG]GGGGTGGGGGGAACTCGGGGGAGGGGGAGGAGGGCAGGGAGGAGGGCAAGTGGAGAGAAA	GAGCCCGAACCAAGCCTGGGGTCTCTGGGTGGGCAGAAAACGTGAGTGCG	TNRC18	NM_001080495	Body	NA	NA	NA	NA	7:5357557-5357655	NA	NA	NA	NA	NA	NA	NA	NA	NA	NA	chr7:5387655-5392950	6	NA	NA	NA	TRUE	NA	0.561559938	0.837236107	0.275676169
74	chr6	16467598	-	cg26393261	8650249	94787904	ATACAACAATATAACCAAAAATTAACATAAAACATAATTATTCTATCACA	ATACAACGATATAACCGAAAATTAACATAAAACGTAATTATTCTATCACG	I	A	Red	NA	NA	NA	NA	NA	NA	NA	OpenSea	TGTATGAAGAGGATGCAGCGATGTGGCCGGGAGTTAGCATGAAGCGTGGTTATTCTATCA[CG]GAGATATGCTCCTCATCCACAAACCAGAGGGACGCACGGTCCAATCACCAGTGTCAGGTT	ATGCAGCGATGTGGCCGGGAGTTAGCATGAAGCGTGGTTATTCTATCACG	ATXN1;ATXN1	NM_001128164;NM_000332	5'UTR;5'UTR	NA	NA	NA	TRUE	NA	NA	NA	ATXN1;ATXN1	ENST00000244769.3;ENST00000436367.1	5'UTR;5'UTR	ATXN1;ATXN1;ATXN1	ENST00000244769.3;ENST00000450222.1;ENST00000483591.1	5'UTR;5'UTR;3'UTR	NA	NA	NA	NA	NA	NA	NA	TRUE	NA	0.432724173	0.810766482	0.378042308
75	chr5	38819991	+	cg06444855	4618431	NA	AAAATCCATTTTCATCCTATAACAAATAAATATCCAATTTTCACAACACC	NA	II	NA	NA	NA	NA	NA	NA	NA	NA	NA	OpenSea	TTCATTTTCAACAAAGGTGCCAAGAACACACATTGGGGAAAGGATGGTCTCTTCAGTAAA[CG]GTGTTGTGAAAACTGGATATTTACTTGCCATAGGATGAAAATGGACTCTTATTTCACACC	CGGTGTTGTGAAAACTGGATATTTACTTGCCATAGGATGAAAATGGACTC	OSMR-AS1	NR_109951	Body	NA	NA	NA	NA	NA	NA	NA	AC091435.2;AC091435.1	ENST00000431698.1;ENST00000381778.3	TSS1500;3'UTR	AC091435.2;AC091435.1;CTD-2127H9.1	ENST00000431698.1;ENST00000381778.3;ENST00000513480.1	TSS1500;3'UTR;3'UTR	NA	NA	NA	NA	NA	NA	NA	NA	NA	0.508309078	0.692668963	0.184359885
76	chr2	33359550	-	cg08357990	11737231	NA	AAATTAACTCTTTAATCTATCRTACCCTCRATATTACTCTTTATCTACCC	NA	II	NA	NA	rs77548335	0.015375	NA	NA	NA	NA	NA	OpenSea	TCTGCCTGTCAGGGTTGGCTCTTTAATCTGTCGTGCCCTCGGTATTGCTCTTTGTCTGCC[CG]TGAATAAAGTGCAGCATTGTGGTTAGTAATCCCACTCCAGTGACTCGACTTCAAATGTGG	CGGGCAGACAAAGAGCAATACCGAGGGCACGACAGATTAAAGAGCCAACC	LTBP1;LTBP1;LTBP1;LTBP1;LTBP1	NM_001166265;NM_000627;NM_206943;NM_001166264;NM_001166266	TSS200;TSS200;Body;TSS200;TSS200	NA	NA	NA	TRUE	NA	2:33359167-33360132	Unclassified_Cell_type_specific	LTBP1;LTBP1;LTBP1;LTBP1	ENST00000418533.2;ENST00000402934.1;ENST00000404525.1;ENST00000407925.1	TSS200;TSS200;TSS200;TSS200	LTBP1;LTBP1;LTBP1;LTBP1;LTBP1	ENST00000418533.2;ENST00000432635.1;ENST00000402934.1;ENST00000404525.1;ENST00000407925.1	TSS200;1stExon;TSS200;TSS200;TSS200	chr2:33359245-33360230	3	NA	NA	NA	NA	NA	TRUE	NA	0.366868071	0.120997914	-0.245870157
77	chr12	109120582	+	cg22933161	40673593	NA	TAAACAATAATAACTAACRCACAATCTCCTCAATAAAATAAATAACCAAC	NA	II	NA	NA	NA	NA	NA	NA	NA	NA	chr12:109124224-109125964	N_Shelf	CTAACTGACCAAATACTATCAGGGTCGGCCTGTATGCATTTGGTGTGACTAAATCGTGTT[CG]CTGGCCATCTACCCTACTGAGGAGACTGTGCGCCAGTCATTACTGTTCATCGGGGGAAAG	CGCTGGCCATCTACCCTACTGAGGAGACTGTGCGCCAGTCATTACTGTTC	CORO1C	NM_014325	5'UTR	NA	NA	NA	NA	NA	NA	NA	CORO1C;CORO1C;CORO1C	ENST00000541050.1;ENST00000261401.3;ENST00000549384.1	5'UTR;5'UTR;3'UTR	CORO1C;CORO1C;CORO1C;CORO1C;CORO1C;CORO1C;CORO1C;CORO1C;CORO1C	ENST00000552871.1;ENST00000551059.1;ENST00000546571.1;ENST00000551044.1;ENST00000541050.1;ENST00000551550.1;ENST00000550542.1;ENST00000261401.3;ENST00000549384.1	5'UTR;3'UTR;5'UTR;5'UTR;5'UTR;5'UTR;5'UTR;5'UTR;3'UTR	NA	NA	NA	NA	NA	NA	NA	TRUE	NA	0.533893636	0.825437048	0.291543412
78	chr7	1553203	-	cg20697025	85643931	37616822	TAACAAATATCAAAACCATAAATCAACAATTATAAAAACATCAATACCCA	TAACGAATATCAAAACCGTAAATCAACAATTATAAAAACGTCGATACCCG	I	T	Red	rs73270232	0.052516	NA	NA	NA	NA	NA	OpenSea	TCCTCAGCGCGGTGACGAGTGTCAAAGCCGTGAGTCAGCAGTTATGAGGGCGTCGATGCC[CG]TGGGGCAGCTCGGAGCCCATCAACGCACCAGTGGAGGTTTTGTTCTCTGCTAAACAACAA	CGGGCATCGACGCCCTCATAACTGCTGACTCACGGCTTTGACACTCGTCA				NA	NA	NA	NA	7:1519426-1520170	7:1552276-1553238	Unclassified_Cell_type_specific	NA	NA	NA	NA	NA	NA	chr7:1552940-1553335	3	NA	NA	NA	NA	NA	TRUE	NA	0.284126738	0.068336987	-0.21578975
79	chr6	29477026	+	cg19371599	26640834	NA	AACACCTTAACCAATCAAAATAATATACTAACACAATTACTAATTCTCAC	NA	II	NA	NA	NA	NA	NA	NA	NA	NA	NA	OpenSea	AAGGTGACCCAGGGAAGCAGAATTGTTCTCCTCCTCAGGCAGATAGCTCCTGGGGACTGG[CG]TGAGAATTAGCAACTGTGCCAGCACATCACTTTGATTGGTCAAGGTGCCCCTTGCTGCCT	GCACCTTGACCAATCAAAGTGATGTGCTGGCACAGTTGCTAATTCTCACG				NA	chr6:29477023-29477023	NA	NA	NA	NA	NA	XXbac-BPG13B8.10	ENST00000436804.1	5'UTR	XXbac-BPG13B8.10	ENST00000436804.1	5'UTR	NA	NA	NA	NA	chr6:29476975-29477501	6	NA	NA	NA	0.688372567	0.920594812	0.232222245
80	chr18	56532433	-	cg14269096	15693139	NA	CTTACTAAAATAAAAACACTTAATTAATACAATCTCTCTCTCTCTTTCTC	NA	II	NA	NA	NA	NA	NA	NA	NA	NA	chr18:56530395-56531288	S_Shore	AAAAAATGTGCCTTGCTAGGGTGGGGACACTTGGTTGATGCAGTCTCTCTCTCTCTTTCT[CG]GTGTTTATAACAAAACAAAACCAAAATGAACTGAGGGGTTTGTAATGGTAGTTTGTTTGT	TTGCTAGGGTGGGGACACTTGGTTGATGCAGTCTCTCTCTCTCTTTCTCG	ZNF532	NM_018181	5'UTR	NA	NA	RDMR	TRUE	NA	18:56532121-56532700	Unclassified_Cell_type_specific	ZNF532	ENST00000336078.4	5'UTR	ZNF532	ENST00000336078.4	5'UTR	chr18:56529800-56532815	3	NA	NA	NA	NA	NA	TRUE	NA	0.477973062	0.793527748	0.315554686
81	chr6	29405902	+	cg00239066	17614281	NA	TAAAATATTTTCAAAACATACCAACCATTATAACAAACCCCAACTCCAAC	NA	II	NA	NA	NA	NA	NA	NA	NA	NA	NA	OpenSea	TTTATGTAAACCCTGAACTTCTAGTTATATAAATTAATAAGTAAATTTATTACTTAAACC[CG]TTGGAGTTGGGGCTTGTTATAATGGTTGGTATGTCTTGAAAACATTCTATTTGACACACA	AGAATGTTTTCAAGACATACCAACCATTATAACAAGCCCCAACTCCAACG				NA	NA	NA	NA	NA	NA	NA	OR10C1;OR11A1;OR12D3	ENST00000444197.2;ENST00000377149.1;ENST00000377143.1	TSS1500;5'UTR;5'UTR	OR10C1;OR11A1;OR12D3	ENST00000444197.2;ENST00000377149.1;ENST00000377143.1	TSS1500;5'UTR;5'UTR	NA	NA	NA	NA	NA	NA	NA	NA	NA	0.643217478	0.896223025	0.253005548
82	chr17	74113667	-	cg00904580	17722286	NA	CTTATTTTTTCCCATTTTCATTATCATATAAACCAAACATAATAACTCAC	NA	II	NA	NA	NA	NA	NA	NA	NA	NA	chr17:74117508-74118380	N_Shelf	AAAATCTTTTTCTTATTTTTTCCCATTTTCATTATCATGTGGGCCAGGCATGGTGGCTCA[CG]CTTATAATCCCAGCACTTTGGGAGGCCATTTCGGGTGGATTCCCTGAGTTTAGGAGTTTG	TTATTTTTTCCCATTTTCATTATCATGTGGGCCAGGCATGGTGGCTCACG				NA	NA	NA	NA	NA	NA	NA	NA	NA	NA	NA	NA	NA	NA	NA	NA	NA	NA	NA	NA	TRUE	NA	0.585512229	0.879972722	0.294460492
83	chr15	59280078	-	cg04009254	95745484	99650345	AAATTAAACATTCTAAACCCACACCAACTTAACTAAACCAAATCCAAACA	AAATTAAACATTCTAAACCCACGCCGACTTAACTAAACCGAATCCAAACG	I	C	Grn	NA	NA	NA	NA	NA	NA	chr15:59279741-59280720	Island	TCTTGTGGGACCAAATTAGGCATTCTGAACCCACGCCGGCTTAGCTGGGCCGAGTCCAGG[CG]CTGCCGCACGTACAGTTTTGGTGGCGGTGACAGACACTGTTCTTGACTCTAGGGGCCTAT	CGCCTGGACTCGGCCCAGCTAAGCCGGCGTGGGTTCAGAATGCCTAATTT	RNF111;RNF111	NM_017610;NM_017610	5'UTR;1stExon	high-CpG:57067141-57067700	NA	NA	NA	15:57067034-57067981	15:59279251-59281230	Promoter_Associated	RNF111;RNF111;RNF111;RNF111;RNF111;RNF111	ENST00000557998.1;ENST00000348370.4;ENST00000434298.1;ENST00000559209.1;ENST00000348370.4;ENST00000434298.1	TSS1500;1stExon;1stExon;TSS200;5'UTR;5'UTR	RNF111;RNF111;RNF111;RNF111;RNF111;RNF111;RNF111;RNF111;RNF111	ENST00000557998.1;ENST00000348370.4;ENST00000434298.1;ENST00000559160.1;ENST00000559209.1;ENST00000348370.4;ENST00000434298.1;ENST00000559160.1;ENST00000559757.1	TSS1500;1stExon;1stExon;1stExon;TSS200;5'UTR;5'UTR;5'UTR;5'UTR	chr15:59279980-59280870	3	NA	NA	NA	NA	NA	TRUE	NA	0.387221346	0.101286514	-0.285934832
84	chr1	11000722	+	cg19081470	91722154	NA	TACCATTAAATAAAAAACTAAACTAAAATCCAAACACATTCTACATCTCC	NA	II	NA	NA	NA	NA	NA	NA	NA	NA	NA	OpenSea	CCCTGCCTCTGCCAGTCTCCCCTGCTGTTCCCAGCATGGTCCTCCCTGGCCCTGGGCATT[CG]GAGATGTAGAATGTGCTTGGATCCCAGCTCAGCCTCCCATCCAATGGTAGTTAAGAACCT	CGGAGATGTAGAATGTGCTTGGATCCCAGCTCAGCCTCCCATCCAATGGT				NA	NA	NA	TRUE	NA	1:10999890-11000778	Unclassified_Cell_type_specific	NA	NA	NA	NA	NA	NA	chr1:11000565-11001115	3	NA	NA	NA	NA	NA	TRUE	NA	0.689051242	0.927469856	0.238418614
85	chr8	59161271	-	cg05555527	36725125	NA	CTCAAACACAAAACTATAAAAACTCACRATAACTACTTCAATAAACAACC	NA	II	NA	NA	NA	NA	NA	NA	NA	NA	NA	OpenSea	GGGCCTTGGGTCTCAAGCACAGAGCTGTGAAGGCTCACGGTGGCTGCTTCAGTGGGCAGC[CG]CCCAAGCAGGCACTGGGTCACAGGAGTTTGTGCATACTCCCGCTCTGTGAATTCTGGTGA	TCAAGCACAGAGCTGTGAAGGCTCACGGTGGCTGCTTCAGTGGGCAGCCG				NA	NA	NA	NA	NA	NA	NA	NA	NA	NA	NA	NA	NA	NA	NA	NA	NA	chr8:59160989-59162257	6	NA	NA	NA	0.695433961	0.937945542	0.242511582
86	chr3	41143414	-	cg04415694	6751326	NA	AATCATCCCTATTCTTTCCTAAATATAAAACAAAAACACCAATACRCCAC	NA	II	NA	NA	rs75801947	0.054113	NA	NA	NA	NA	NA	OpenSea	TTCCAGAGCACAGTCATCCCTGTTCTTTCCTAAATATGAGGCAGAAACACCAATACGCCA[CG]CCATTGCTGACCTCCGCACCTGTGCCCACGCTGCACAGGGAAGGTGTGAGCCTTCCCTTT	GTCATCCCTGTTCTTTCCTAAATATGAGGCAGAAACACCAATACGCCACG				NA	NA	NA	TRUE	NA	NA	NA	NA	NA	NA	NA	NA	NA	NA	NA	NA	NA	chr3:41142995-41144215	6	NA	NA	NA	0.633176207	0.865688593	0.232512386
87	chr17	43870537	+	cg09422970	63803577	NA	RAAACACAAAACAATACTAAAATCTTTTAATATTACTAAACCRCRCTACC	NA	II	NA	NA	NA	NA	NA	NA	NA	NA	NA	OpenSea	ATAGGTCCCTCTCTGCCTCCGCGTGTGGATTTGTGACTCAACGGCTTATCAAGGGCTACG[CG]GCAGCGCGGCTTAGTAACATTAAAAGATTCCAGCACTGCCCTGTGTTCCGCCTCCGGTCC	CGGCAGCGCGGCTTAGTAACATTAAAAGATTCCAGCACTGCCCTGTGTTC	CRHR1;CRHR1;LINC02210-CRHR1;LINC02210-CRHR1;CRHR1;CRHR1;CRHR1;CRHR1	NM_001303020;NM_001303018;NM_001256299;NM_001303016;NM_004382;NM_001145146;NM_001145148;NM_001145147	5'UTR;5'UTR;5'UTR;5'UTR;Body;Body;Body;Body	NA	NA	NA	NA	NA	NA	NA	CRHR1;CRHR1	ENST00000293493.7;ENST00000339069.5	5'UTR;5'UTR	CRHR1;CRHR1	ENST00000293493.7;ENST00000339069.5	5'UTR;5'UTR	chr17:43870440-43870650	3	NA	NA	NA	NA	NA	NA	NA	0.577971117	0.828594949	0.250623832
88	chr15	35262789	+	cg11062168	35770874	NA	CCAACTTCAAATAATTATTCTCCTAAATCCRAATAACTAAAACTACAAAC	NA	II	NA	NA	rs116244993	0.015974	NA	NA	NA	NA	chr15:35261686-35262124	S_Shore	CTAACATGGTGAAAACCCATCTCTACTAAAAAACAAAATTTAGCCGGGCGTGGTGGCGCG[CG]CCTGTAGTTCCAGCTACTCGGATTCAGGAGAATAATCACTTGAAGCTGGGAGGCGGAGGT	CAGCTTCAAGTGATTATTCTCCTGAATCCGAGTAGCTGGAACTACAGGCG	AQR	NM_014691	TSS1500	NA	NA	NA	NA	NA	NA	NA	AQR	ENST00000156471.5	TSS1500	AQR;AQR	ENST00000543879.2;ENST00000156471.5	TSS1500;TSS1500	NA	NA	NA	NA	NA	NA	NA	TRUE	NA	0.52460664	0.782128736	0.257522096
89	chr8	32188749	-	cg07799643	20686523	NA	CATTTTCTTCAACAAAAAACTTCTTCTTCTAACTAAACACAACRACTCAC	NA	II	NA	NA	NA	NA	NA	NA	NA	NA	NA	OpenSea	TTTCCAGTTTTCATTTTCTTCAACAGAAAGCTTCTTCTTCTGGCTGGACACAGCGGCTCA[CG]CCTGTAATCCCAGCACTTTGGAAGGCTGAGGGGGATGTAATCCCAGCACTTTGGAAGGCT	ATTTTCTTCAACAGAAAGCTTCTTCTTCTGGCTGGACACAGCGGCTCACG	NRG1	NM_013962	Body	NA	NA	NA	NA	NA	NA	NA	NA	NA	NA	NA	NA	NA	NA	NA	NA	NA	chr8:32188624-32190034	6	NA	NA	NA	0.693516781	0.876240118	0.182723337
90	chr11	47681300	-	cg23836814	9787908	NA	TAAAAATACCTCATTATAAACAAACCTAACATACAACAATAAAACTAACC	NA	II	NA	NA	rs115350026	0.011582	NA	NA	NA	NA	NA	OpenSea	TTATTTCTATGTGGGAATACCTCATTGTGAGCAAACCTGACATACAGCAGTAGGACTGAC[CG]TCACTAGAAAGCTTTGACACAACACTTTTTTTTATTATAGCACACTGCCAAAATGTGTTT	CGGTCAGTCCTACTGCTGTATGTCAGGTTTGCTCACAATGAGGTATTCCC	AGBL2	NM_024783	3'UTR	NA	NA	NA	NA	NA	NA	NA	AGBL2;AGBL2	ENST00000528609.1;ENST00000298861.4	3'UTR;3'UTR	AGBL2;AGBL2	ENST00000528609.1;ENST00000357610.3	3'UTR;3'UTR	NA	NA	NA	NA	NA	NA	NA	TRUE	NA	0.480084425	0.883694557	0.403610131
91	chr16	69140892	-	cg06961098	91724850	39716185	CAAAAACTTAATAAAAAAACATACATCCTTAACTAAAAATTCTCCTTCCA	CGAAAACTTAATAAAAAAACGTACGTCCTTAACTAAAAATTCTCCTTCCG	I	T	Red	NA	NA	NA	NA	NA	NA	chr16:69139628-69141900	Island	CCCTCAAAGTTTCGGAGGCTTGATGGAGAAGCGTGCGTCCTTGACTGGGGGTTCTCCTTC[CG]TAGTCCTGGGAGCCGGACTTGAGAGCGCCCCCAACCTTGTGCCCTTGAAAGCCGAGTGCG	CGGAAGGAGAACCCCCAGTCAAGGACGCACGCTTCTCCATCAAGCCTCCG	HAS3;HAS3	NM_138612;NM_005329	5'UTR;TSS1500	NA	NA	NA	NA	16:67697069-67699387	NA	NA	HAS3;HAS3;HAS3	ENST00000569188.1;ENST00000306560.1;ENST00000219322.3	5'UTR;TSS1500;5'UTR	HAS3;HAS3;HAS3;HAS3	ENST00000566118.1;ENST00000569188.1;ENST00000306560.1;ENST00000219322.3	5'UTR;5'UTR;TSS1500;5'UTR	chr16:69140305-69141155	3	NA	NA	NA	NA	NA	TRUE	NA	0.447847888	0.185380977	-0.262466911
92	chr17	37411834	-	cg18529251	74677937	NA	TACTTTCAAACAAATAAAATATTTATCCTAAACTAAACRCAATAACTCAC	NA	II	NA	NA	rs113341041	0.023163	NA	NA	NA	NA	NA	OpenSea	GCCTCTTATGGTACTTTCAGGCAGGTAGAATGTTTATCCTGGGCTGGGCGCAGTGGCTCA[CG]CCTGTAATCCTAGCATGTTGGGAGGCTGAGGTGGGCAGATCACCTGAGGTTGGGAGTTTG	ACTTTCAGGCAGGTAGAATGTTTATCCTGGGCTGGGCGCAGTGGCTCACG	FBXL20	NR_026953	TSS1500	NA	NA	NA	NA	NA	NA	NA	FBXL20	ENST00000264658.5	3'UTR	FBXL20	ENST00000264658.5	3'UTR	NA	NA	NA	NA	NA	NA	NA	TRUE	NA	0.467901979	0.666885029	0.198983049
93	chr13	76244804	+	cg09415720	24689274	NA	CCTTTACATTTAATCACCACTAACTTATTAATTCACCCAAAACAACTTCC	NA	II	NA	NA	rs77045408	0.012979	NA	NA	NA	NA	NA	OpenSea	TAAAAGATAAGAAATGCTACATTTGTATAGGGCACTCACCATGAATGGAGCTTGCAGGAC[CG]GAAGTTGCTCTGGGTGAATCAATAAGTCAGTGGTGACTAAATGTAAAGGCCTAGGACATT	CTTTACATTTAGTCACCACTGACTTATTGATTCACCCAGAGCAACTTCCG	LMO7	NM_005358	Body	NA	NA	NA	TRUE	NA	NA	NA	RP11-29G8.3	ENST00000563635.1	5'UTR	RP11-29G8.3;LMO7	ENST00000563635.1;ENST00000533305.1	5'UTR;5'UTR	chr13:76244720-76244950	3	NA	NA	NA	NA	NA	TRUE	NA	0.684252928	0.892468044	0.208215116
94	chr1	225117817	-	cg11804724	15732987	2648189	AACTCTCAACACAAAATTCTTCTTAATTACTCTCCCTCAAACAAACCACA	AACTCTCAACGCGAAATTCTTCTTAATTACTCTCCCTCAAACAAACCGCG	I	T	Red	rs78999641	0.033946	NA	NA	NA	NA	chr1:225117220-225117781	S_Shore	CCCGACCGCAGGAGCTCTCAACGCGAGGTTCTTCTTAGTTGCTCTCCCTCAGGCAGGCCG[CG]TTCCCTTCTAGTCCTATATTTCTGAAGTTTTTTAAAATTTTCCATTTATAAACGAATAAT	CGCGGCCTGCCTGAGGGAGAGCAACTAAGAAGAACCTCGCGTTGAGAGCT	DNAH14;DNAH14;DNAH14	NM_144989;NM_001145154;NM_001373	5'UTR;5'UTR;5'UTR	NA	NA	DMR	NA	NA	1:225117266-225117851	Unclassified_Cell_type_specific	DNAH14;DNAH14;DNAH14;DNAH14;DNAH14	ENST00000430092.1;ENST00000366850.3;ENST00000400952.3;ENST00000366849.1;ENST00000498360.1	5'UTR;5'UTR;5'UTR;5'UTR;5'UTR	DNAH14;DNAH14;DNAH14;DNAH14;DNAH14	ENST00000413949.2;ENST00000366850.3;ENST00000400952.3;ENST00000366849.1;ENST00000498360.1	5'UTR;5'UTR;5'UTR;5'UTR;5'UTR	chr1:225117585-225117835	3	NA	NA	NA	NA	NA	TRUE	NA	0.309589382	0.097115847	-0.212473535
95	chr16	86714999	-	cg00622128	83619576	NA	CTTCTAATTTTATCTAAAAACRAATATTCCAAACCCCAAACCACCAACCC	NA	II	NA	NA	NA	NA	NA	NA	NA	NA	chr16:86714998-86715325	Island	TAATAAAAAAACTTCTGATTTTATCTGAAAACGGATGTTCCAAACCCCAAACCACCAACC[CG]GGCTTGCTCGAAGGCCCCTTCCCTGGTCGGTGCTGGCGCCGGGTGCTGGGTGCAGACTGG	TTCTGATTTTATCTGAAAACGGATGTTCCAAACCCCAAACCACCAACCCG				NA	NA	NA	TRUE	16:85272500-85273135	NA	NA	NA	NA	NA	NA	NA	NA	chr16:86714305-86715155	3	NA	NA	NA	NA	NA	TRUE	NA	0.501807567	0.744227725	0.242420158
96	chr2	10093493	-	cg10162971	35686205	NA	ATTAATTATAACTTAACAATACATCAATCAATCAATCCATAACACCAACC	NA	II	NA	NA	NA	NA	NA	NA	NA	NA	chr2:10090907-10092456	S_Shore	GCTATTACGCTATTAATTATAGCTTAGCAGTACATCAGTCAATCAGTCCATGGCACCAGC[CG]TTCAGTAGCTGTTGTACTCTGGTCCTGATGGCTCAGGGAATGCCACTTTGTATATTTCTT	CGGCTGGTGCCATGGACTGATTGACTGATGTACTGCTAAGCTATAATTAA	GRHL1	NM_198182	Body	NA	NA	CDMR	NA	NA	2:10093380-10093518	Unclassified_Cell_type_specific	GRHL1	ENST00000324883.5	5'UTR	GRHL1;GRHL1	ENST00000324883.5;ENST00000497403.1	5'UTR;5'UTR	NA	NA	chr2:10093105-10094020	5	NA	NA	NA	TRUE	NA	0.487946182	0.91546886	0.427522678
97	chr11	45687277	+	cg10817615	75628880	71741969	TAAAAACAAACTCCAAAACCTAACTACAAAATAAATATCCAAAACACTCA	TAAAAACGAACTCCGAAACCTAACTACGAAATAAATATCCAAAACGCTCG	I	C	Grn	NA	NA	NA	NA	NA	NA	chr11:45686160-45687495	Island	CCCCTTCTCCTCCCCACCCCTTCGGCGCGCGCCTTCCCGCCCCCCGCGCCGCCCCAGCCG[CG]AGCGCCCTGGACACCCACTCCGCAGCCAGGCTCCGGAGCCCGCCCCCACCCACCCGCCGG	TGGGGGCGGGCTCCGGAGCCTGGCTGCGGAGTGGGTGTCCAGGGCGCTCG	CHST1	NM_003654	TSS200	NA	NA	DMR	NA	11:45642751-45644048	11:45685748-45687604	Unclassified_Cell_type_specific	CHST1	ENST00000308064.2	TSS200	CHST1;CHST1	ENST00000531322.1;ENST00000308064.2	TSS200;TSS200	chr11:45685265-45688475	3	NA	NA	NA	NA	NA	TRUE	NA	0.684890799	0.429746182	-0.255144617
98	chr4	10463590	-	cg00292701	5669391	NA	ACCAAAAAAAATACATTTAAAAACTCATTACAACCTAACAAAATTACAAC	NA	II	NA	NA	NA	NA	NA	NA	NA	NA	chr4:10462832-10463689	Island	TGCAGATCAGAACCAGAGAGGGTGCATTTAGAAACTCATTGCAACCTGACAAAGTTGCAG[CG]TTGTAGCGCGGGGTCAGCAACAGGAATTCGGGTTGGGTGGAGTCGGACTCAGGGAGTGGT	CGCTGCAACTTTGTCAGGTTGCAATGAGTTTCTAAATGCACCCTCTCTGG				NA	NA	NA	NA	4:10071955-10072915	4:10462512-10463643	Unclassified_Cell_type_specific	NA	NA	NA	NA	NA	NA	NA	NA	chr4:10462542-10464035	6	chr4:10457547-10464003	6	NA	TRUE	NA	0.356535639	0.166212124	-0.190323515
99	chr5	140013652	+	cg08830139	4806110	NA	AAATACATCCACTTTTAAAAAAATTAATACTACCAAACACAATAACTCAC	NA	II	NA	NA	NA	NA	NA	NA	NA	NA	chr5:140011482-140012739	S_Shore	CTTGAACTCCTGACCTTGTGATCCACCCGCCTCGGCCTCCCAAAGTGCTGGGATTACAGG[CG]TGAGCCACTGTGCCTGGCAGTACTAACTTTCTTAAAAGTGGATGTATTTAACAGAGACAC	AATACATCCACTTTTAAGAAAGTTAGTACTGCCAGGCACAGTGGCTCACG	CD14;CD14	NM_000591;NM_001040021	TSS1500;TSS1500	NA	NA	NA	NA	NA	NA	NA	CD14	ENST00000302014.6	TSS1500	CD14;CD14;CD14;CD14	ENST00000498971.2;ENST00000519715.1;ENST00000512545.1;ENST00000302014.6	TSS1500;TSS1500;TSS1500;TSS1500	NA	NA	NA	NA	NA	NA	NA	TRUE	NA	0.540649466	0.789281908	0.248632442
100	chr5	110702850	-	cg05797914	95782495	NA	TAATTTACCTAATATCTTAATCCATTTTCTATTACTATAAACAAAATACC	NA	II	NA	NA	NA	NA	NA	NA	NA	NA	NA	OpenSea	TGCTGTCAATTTAGTTTACCTGGTGTCTTAGTCCATTTTCTGTTGCTATAAACAGAATAC[CG]CATTCTAGATAATAAACAGAAATGTATTTGACTCATAGTTCTGGAAGGGGGTCATCCCAT	AGTTTACCTGGTGTCTTAGTCCATTTTCTGTTGCTATAAACAGAATACCG	CAMK4	NM_001744	Body	NA	NA	NA	NA	NA	NA	NA	NA	NA	NA	CAMK4;CAMK4;CAMK4	ENST00000509408.1;ENST00000502916.1;ENST00000505763.1	5'UTR;5'UTR;5'UTR	NA	NA	chr5:110702696-110703498	4	chr5:110702607-110703485	6	NA	NA	NA	0.806649875	0.530545004	-0.276104871
101	chr6	150070997	-	cg02043083	11760560	NA	ATATAAAAAATAATCTCACTCTTAAAAAAACTACTAAACACCRTCRTCRC	NA	II	NA	NA	NA	NA	NA	NA	NA	NA	chr6:150070513-150071285	Island	GGGCGGTGACGGTGTGGGAGGTGGTCTCACTCTTGGGAAAACTGCTGGGCACCGTCGTCG[CG]CTGAAGGTGGTTCTGTACCTGCTCCGAGTGTGCTTAGCGATGGCCTGGAAATCCGGCGGC	CGCGACGACGGTGCCCAGCAGTTTTCCCAAGAGTGAGACCACCTCCCACA	PCMT1	NM_005389	1stExon	NA	NA	NA	NA	6:150111993-150113407	6:150070521-150071898	Promoter_Associated	PCMT1;PCMT1;NUP43;PCMT1;PCMT1;PCMT1;PCMT1	ENST00000367384.2;ENST00000367378.1;ENST00000463048.2;ENST00000367380.5;ENST00000367380.5;ENST00000544496.1;ENST00000544496.1	1stExon;1stExon;TSS200;5'UTR;1stExon;5'UTR;1stExon	PCMT1;PCMT1;NUP43;PCMT1;PCMT1;PCMT1;PCMT1;PCMT1;PCMT1;PCMT1	ENST00000367384.2;ENST00000484601.1;ENST00000463048.2;ENST00000367380.5;ENST00000367380.5;ENST00000460828.1;ENST00000544496.1;ENST00000544496.1;ENST00000486585.1;ENST00000495487.1	1stExon;1stExon;TSS200;5'UTR;1stExon;1stExon;5'UTR;1stExon;1stExon;TSS200	NA	NA	chr6:150070058-150071826	6	chr6:150069881-150072243	6	TRUE	TRUE	NA	0.45453536	0.240466916	-0.214068444
102	chr10	1256339	-	cg18093771	63635879	3751484	TACATCTATTCCCAAAAAAATTTCTAAACAAAAAAACAAATATAACCACA	TACGTCTATTCCCAAAAAAATTTCTAAACGAAAAAACAAATATAACCACG	I	A	Red	NA	NA	NA	NA	NA	NA	chr10:1252141-1252505	S_Shelf	CTCAAACAGAACTGCGTCTATTCCCAGAGAAATTTCTAAACGAAGAAGCAAATATGACCA[CG]GGTTCCCGGCCTCGTGTGGGATGAGACTCGTGCTGTCTAGGAGAGAAAATCTGTAGGTTT	TGCGTCTATTCCCAGAGAAATTTCTAAACGAAGAAGCAAATATGACCACG	ADARB2	NM_018702	Body	NA	NA	NA	NA	10:1246339-1246370	NA	NA	NA	NA	NA	NA	NA	NA	chr10:1256265-1256575	3	NA	NA	NA	NA	NA	TRUE	NA	0.685457501	0.923591983	0.238134482
103	chr20	22904868	+	cg19048658	2602234	NA	TAAAAATCAACTACTCATAAAACAACTCACTTACCTAATAAAAAACTCAC	NA	II	NA	NA	NA	NA	NA	NA	NA	NA	NA	OpenSea	TGGAACACATTACCAGCCCACCCTTGCCGTGCCAAGCCCTCCTTCCCAGACTGCAGCTGC[CG]TGAGTCTCTCATCAGGCAAGTGAGCTGTTTCATGAGTAGCTGACTCCCAAAAGTTGGCTG	GGGAGTCAGCTACTCATGAAACAGCTCACTTGCCTGATGAGAGACTCACG				NA	chr20:22904759-22904759	NA	NA	NA	NA	NA	NA	NA	NA	NA	NA	NA	chr20:22904740-22904950	3	NA	NA	NA	NA	NA	NA	NA	0.770241982	0.965434399	0.195192418
104	chr17	9992019	+	cg27374674	17754205	NA	ATTTTTTATCTACATTACATTTTCCCTCCCTTCCAACATAAAAAACAACC	NA	II	NA	NA	NA	NA	NA	NA	NA	NA	NA	OpenSea	AGGGAAATAAATCATCCCAATTATACAGGGCGAGCTGCCATGCTGTCTCTATTTCTGGAG[CG]GTTGCTTCCCATGCTGGAAGGGAGGGAAAATGCAATGTAGACAAAAAACCCAGGGAAGGG	TTTTTTGTCTACATTGCATTTTCCCTCCCTTCCAGCATGGGAAGCAACCG	GAS7	NM_201433	Body	NA	NA	NA	NA	NA	NA	NA	GAS7	ENST00000540214.1	5'UTR	GAS7	ENST00000540214.1	5'UTR	chr17:9991840-9992070	3	NA	NA	NA	NA	NA	NA	NA	0.683775827	0.934786958	0.251011131
105	chr19	3831859	-	cg23380496	53653299	NA	TACTATAAAAACTAAACRTAACTATAACTACCATAAAAACTAAACTACCC	NA	II	NA	NA	NA	NA	NA	NA	NA	NA	chr19:3831363-3831807	S_Shore	CTATGGGCGCCTGCTGTGGGGGCTGAGCGTGGCTGTGACTGCCATGGGGGCTGGGCTGCC[CG]CAGGCTTCTTGGGTCCCTAGGGGACAGGGACAGGCCCTCTGCAGAGCCAACCCCCACCCC	CGGGCAGCCCAGCCCCCATGGCAGTCACAGCCACGCTCAGCCCCCACAGC	ZFR2	NM_015174	Body	NA	NA	NA	NA	NA	19:3831628-3831920	Unclassified_Cell_type_specific	ZFR2	ENST00000262961.3	ExonBnd	ZFR2	ENST00000262961.3	ExonBnd	chr19:3831685-3831875	3	NA	NA	NA	NA	NA	TRUE	NA	0.579647114	0.835663507	0.256016393
106	chr19	11660848	-	cg22565389	45702125	NA	CRCTCTATAATACTACAAAATCCAACATAAAACCRAATATCCCCAACAAC	NA	II	NA	NA	NA	NA	NA	NA	NA	NA	chr19:11660299-11660521	S_Shore	AGGGGACCCTCCGCTCTGTAGTGCTACAGGGTCCAACATAGAGCCGGGTGTCCCCAACAG[CG]CCCAAAGGACGCACTGAGCAACGCTATTCCAGCTGTCCCCCCACTCCCTCACAAGTGGGT	GCTCTGTAGTGCTACAGGGTCCAACATAGAGCCGGGTGTCCCCAACAGCG	CNN1	NM_001299	3'UTR	NA	NA	NA	NA	NA	NA	NA	CNN1	ENST00000252456.1	3'UTR	CNN1	ENST00000252456.1	3'UTR	NA	NA	chr19:11660139-11661212	6	NA	NA	NA	TRUE	NA	0.681775949	0.898204567	0.216428618
107	chr7	77851190	+	cg11682605	31767885	NA	CACACACCACAATACCCAACTAATATTCTTATTTTTTAAACAAAAAAATC	NA	II	NA	NA	NA	NA	NA	NA	NA	NA	NA	OpenSea	CAACACAAGGAGACCTTGTCTCTATATTGCCTAGGCTGGTCTTGAACTCTTGGCCTTAAA[CG]ATCCTTTTGTTTAAAAAATAAGAACATTAGCTGGGCATTGTGGTGTGTGCTTATAGTCCT	CGATCCTTTTGTTTAAAAAATAAGAACATTAGCTGGGCATTGTGGTGTGT	MAGI2	NM_012301	Body	NA	NA	NA	TRUE	NA	NA	NA	NA	NA	NA	MAGI2;MAGI2	ENST00000519748.1;ENST00000520379.1	3'UTR;3'UTR	NA	NA	NA	NA	NA	NA	NA	TRUE	NA	0.642032804	0.899829456	0.257796652
108	chr6	31619951	+	cg12435665	10790988	76664993	TTCAAATCTATAATAAATTAAAAAAATTCAATAAACATAACACACATACA	TTCGAATCTATAATAAATTAAAAAAATTCGATAAACGTAACGCGCGTACG	I	C	Grn	NA	NA	NA	NA	NA	NA	chr6:31619856-31620525	Island	AAATCCTGGGACAACGCGAAAGCGGTGGTCGCCCCACACTCTGCGGAGAAAGTGGTTTCG[CG]CACGCGCGCCACGCCCATCGAACCCTCCTAACTCACTATAGACCCGAAACGGCACTCACG	TTCGGGTCTATAGTGAGTTAGGAGGGTTCGATGGGCGTGGCGCGCGTGCG	BAG6;BAG6;BAG6;BAG6	NM_001098534;NM_004639;NM_080702;NM_080703	5'UTR;5'UTR;5'UTR;5'UTR	high-CpG:31727460-31728478	NA	RDMR	NA	6:31727741-31728594	6:31619524-31621189	Promoter_Associated	APOM;APOM;BAG6;BAG6;BAG6;BAG6;BAG6	ENST00000375918.2;ENST00000375920.4;ENST00000375976.4;ENST00000375964.5;ENST00000439687.2;ENST00000404765.2;ENST00000211379.5	TSS1500;TSS1500;5'UTR;5'UTR;5'UTR;5'UTR;5'UTR	BAG6;BAG6;APOM;APOM;BAG6;BAG6;BAG6;BAG6;BAG6;BAG6;BAG6;BAG6;BAG6;BAG6;BAG6;BAG6;BAG6;BAG6;BAG6;BAG6;BAG6;BAG6;BAG6	ENST00000486692.1;ENST00000474692.1;ENST00000375918.2;ENST00000375920.4;ENST00000424176.1;ENST00000456622.1;ENST00000435080.1;ENST00000375976.4;ENST00000441054.1;ENST00000375964.5;ENST00000446826.1;ENST00000451898.1;ENST00000439687.2;ENST00000424480.1;ENST00000437771.1;ENST00000404765.2;ENST00000211379.5;ENST00000433828.1;ENST00000456286.1;ENST00000454165.1;ENST00000428326.1;ENST00000452994.1;ENS…	3'UTR;3'UTR;TSS1500;TSS1500;5'UTR;5'UTR;5'UTR;5'UTR;5'UTR;5'UTR;5'UTR;5'UTR;5'UTR;5'UTR;5'UTR;5'UTR;5'UTR;TSS200;TSS200;TSS200;TSS200;TSS200;TSS1500	chr6:31619660-31620330	3	NA	NA	NA	NA	NA	TRUE	NA	0.454633846	0.257156075	-0.197477771
109	chr1	174985071	-	cg14620343	86684381	NA	AACTAACAAAATTACATAAAACAACATAATTACCAAACACAATAACTCAC	NA	II	NA	NA	NA	NA	NA	NA	NA	NA	NA	OpenSea	TTACCATTATGAACTAACAGAATTACATAAAACAACATGATTGCCAGGCACAGTGGCTCA[CG]CCTATAATCCCAGCACTTTGGGACGCCGAGGCAGGCGGATCATCTGAGGTCAAGAGTTCG	ACTAACAGAATTACATAAAACAACATGATTGCCAGGCACAGTGGCTCACG	MRPS14;MRPS14	NR_037606;NM_022100	Body;Body	NA	NA	NA	NA	NA	NA	NA	MRPS14	ENST00000498253.1	TSS1500	MRPS14;MRPS14	ENST00000367677.3;ENST00000498253.1	3'UTR;TSS1500	NA	NA	NA	NA	NA	NA	NA	NA	NA	0.608347107	0.840435094	0.232087987
110	chr17	33905541	+	cg20932281	72618839	65673277	ATCATAAAACAAAAACCTCCCTTCAAACATAACATCATAAATTATTTACA	ATCATAAAACGAAAACCTCCCTTCAAACGTAACGTCGTAAATTATTTACG	I	C	Grn	rs2278950	0.09085500000000001	NA	NA	NA	NA	chr17:33905502-33905726	Island	AGCTGTTGGCTTTGAGTATCCCCGCCCGCGCCCGTCCTTGCTCGCTGACCCCAGGCGAGG[CG]CAAACAACCCACGACGCCACGTTTGAAGGGAGGTCTCCGCTTTATGACAGAAGCCGCACC	GTCATAAAGCGGAGACCTCCCTTCAAACGTGGCGTCGTGGGTTGTTTGCG	PEX12;PEX12	NM_000286;NM_000286	1stExon;5'UTR	NA	NA	NA	NA	17:30929372-30930114	17:33905229-33906047	Promoter_Associated	PEX12;PEX12;PEX12;PEX12	ENST00000225873.3;ENST00000424525.1;ENST00000225873.3;ENST00000424525.1	1stExon;1stExon;5'UTR;5'UTR	PEX12;PEX12;PEX12;PEX12	ENST00000225873.3;ENST00000424525.1;ENST00000225873.3;ENST00000424525.1	1stExon;1stExon;5'UTR;5'UTR	chr17:33905500-33905755	3	NA	NA	NA	NA	NA	TRUE	NA	0.371277496	0.173875685	-0.197401811
111	chr5	43603786	-	cg07848310	52699893	50700562	CTTTAAAAAACAACAAAAATCATACAAAATCATTTCAACCCTCAAAATCA	CTTTAAAAAACAACGAAAATCGTACGAAATCATTTCGACCCTCAAAATCG	I	A	Red	NA	NA	NA	NA	NA	NA	chr5:43602977-43603650	S_Shore	AGATATTTGCAGCTTTGGGGGACAGCGAGAGTCGTACGGGGTCATTTCGGCCCTCAAGAT[CG]GGGGTGGTGGAGAGGGAGGTCATAGAGGACTTTCGATGGGCGGTTCATCCAGAGAGGTGG	CTTTGGGGGACAGCGAGAGTCGTACGGGGTCATTTCGGCCCTCAAGATCG	NNT;NNT	NM_182977;NM_012343	5'UTR;5'UTR	NA	NA	NA	NA	5:43638505-43640082	NA	NA	NNT;NNT;NNT;RP11-159F24.1;NNT	ENST00000542759.1;ENST00000264663.5;ENST00000344920.4;ENST00000513560.1;ENST00000512996.1	5'UTR;5'UTR;5'UTR;TSS1500;5'UTR	NNT;NNT;NNT;NNT;NNT;RP11-159F24.1;RP11-159F24.1;RP11-159F24.1;RP11-159F24.1;RP11-159F24.1;NNT	ENST00000542759.1;ENST00000505678.1;ENST00000512422.1;ENST00000264663.5;ENST00000344920.4;ENST00000503484.1;ENST00000500258.2;ENST00000513560.1;ENST00000515466.1;ENST00000506247.1;ENST00000512996.1	5'UTR;5'UTR;5'UTR;5'UTR;5'UTR;TSS1500;TSS1500;TSS1500;TSS1500;TSS1500;5'UTR	chr5:43602485-43603935	3	NA	NA	NA	NA	NA	TRUE	NA	0.371473161	0.05657393	-0.314899231
112	chr11	62066715	+	cg18241351	76660556	NA	TCACCTAAAACACAAAACAAAATTCTCACAAAACTACTATCTTATACTCC	NA	II	NA	NA	NA	NA	NA	NA	NA	NA	NA	OpenSea	GCCAGGGCTGCTGCCGTCCATCAATGTCACCTCCTTAGGAATCTCTGCATCTGAGTGGGG[CG]GAGCACAAGACAGCAGCCTTGTGAGAACTCTGCTCTGTGCTCCAGGTGAGTGTTCAGGTA	CACCTGGAGCACAGAGCAGAGTTCTCACAAGGCTGCTGTCTTGTGCTCCG	SCGB1D4	NM_206998	TSS200	NA	NA	NA	NA	NA	NA	NA	SCGB1D4	ENST00000358585.1	TSS200	SCGB1D4	ENST00000358585.1	TSS200	NA	NA	NA	NA	NA	NA	NA	TRUE	NA	0.644260817	0.866293611	0.222032793
113	chr10	26224228	-	cg07630301	47768288	NA	AAATCTACTCACCAACAACTCTATTCTATTCTCCAAATAATTACTAACTC	NA	II	NA	NA	NA	NA	NA	NA	NA	NA	chr10:26222921-26224022	S_Shore	GATGTCCTTTCAAGTCTGCTCACCAACAGCTCTGTTCTGTTCTCCAAGTAGTTGCTAACT[CG]CACCTTGCTACTATCCCCCTTCCAGAAAAAAAATTTTATTATTGTTAGAATGGAAATTGG	AGTCTGCTCACCAACAGCTCTGTTCTGTTCTCCAAGTAGTTGCTAACTCG	MYO3A	NM_017433	5'UTR	NA	NA	DMR	NA	NA	NA	NA	MYO3A;MYO3A;MYO3A	ENST00000543632.1;ENST00000265944.5;ENST00000376302.1	TSS1500;5'UTR;5'UTR	MYO3A;MYO3A;MYO3A	ENST00000543632.1;ENST00000265944.5;ENST00000376302.1	TSS1500;5'UTR;5'UTR	NA	NA	NA	NA	chr10:26222481-26224240	6	NA	TRUE	NA	0.398610136	0.628023336	0.2294132
114	chr17	804509	-	cg01858467	9742955	NA	CAAATAAATCTACATTCTCATTTATATCCAAAACCCCTCTAAACCTCAAC	NA	II	NA	NA	rs474966	0.205072	NA	NA	NA	NA	NA	OpenSea	CGGCGTCCGGCCAGATAGATCTGCATTCTCATTTGTATCCAAAACCCCTCTGAGCCTCAA[CG]TCACCCTCTGCAACATGCAGGGATCTGTGGGGGGAGATGATCTCTACATGAAATGGAATA	AGATAGATCTGCATTCTCATTTGTATCCAAAACCCCTCTGAGCCTCAACG	NXN	NM_022463	Body	NA	NA	NA	NA	NA	NA	NA	NXN	ENST00000577098.1	3'UTR	NXN;NXN;NXN	ENST00000577098.1;ENST00000571338.1;ENST00000575171.1	3'UTR;3'UTR;3'UTR	chr17:804465-804970	3	NA	NA	NA	NA	NA	NA	NA	0.575035535	0.802232658	0.227197123
115	chr8	144653962	+	cg20465143	32765210	70767940	TCTACCCCCTTCCCCACCAAATACATACTCTAATACATAAACTACTAACA	TCTACCCCCTTCCCCACCAAATACATACTCTAATACGTAAACTACTAACG	I	C	Grn	NA	NA	NA	NA	NA	NA	chr8:144653774-144653976	Island	TGCGCTCAGCACTCGCAGGGCCGCCCTCCAGGGCCTCCCCTCCGCTAGGCTGGGCACCTG[CG]CCAGCAGCCCACGCACCAGAGCATGCACCTGGTGGGGAAGGGGGCAGACTTCAGCAGTCA	CGCCAGCAGCCCACGCACCAGAGCATGCACCTGGTGGGGAAGGGGGCAGA	MROH6	NM_001100878	Body	NA	NA	NA	TRUE	NA	8:144653350-144654830	Promoter_Associated_Cell_type_specific	NA	NA	NA	NA	NA	NA	chr8:144653585-144653975	3	NA	NA	NA	NA	NA	TRUE	NA	0.472653941	0.148573516	-0.324080425
116	chr6	56179791	-	cg05700860	40790970	NA	ATCTCTAAAACCTCTAAACACAAACAATATTATAAAATATTACCRCAAAC	NA	II	NA	NA	NA	NA	NA	NA	NA	NA	NA	OpenSea	TGTAGACAAGAATCTCTGGAACCTCTGAGCACAAGCAGTATTATGGGGTGTTACCGCAAA[CG]CAGACTACATAACTTTACAAAAATCAATGCAACCGATAATTATTTAAAGCCAGTGTAATA	TCTCTGGAACCTCTGAGCACAAGCAGTATTATGGGGTGTTACCGCAAACG	RNU6-71P	NR_046940	Body	NA	NA	NA	NA	NA	6:56179541-56180390	Unclassified	COL21A1	ENST00000370819.1	5'UTR	COL21A1	ENST00000370819.1	5'UTR	chr6:56179560-56179870	3	NA	NA	NA	NA	NA	NA	NA	0.439518955	0.652995421	0.213476466
117	chr19	12848288	-	cg05085886	8776888	47659118	CACTAAAAATATAATAAAAAATTTCCCCTATAAATTCTTCATATAATACA	CGCTAAAAATATAATAAAAAATTTCCCCTATAAATTCTTCGTATAATACG	I	C	Grn	NA	NA	NA	NA	NA	NA	chr19:12848278-12848586	Island	TGCTCCTAGCTTCGCTAGGAATGTGATAGAGAATTTCCCCTGTAGGTTCTTCGTATGGTG[CG]CTCCGCTGGATCACGTGAGCCAGTTCCAAAATGGCGGCAGGGGTGGCCGGGTGGGGGGTT	CGCTAGGAATGTGATAGAGAATTTCCCCTGTAGGTTCTTCGTATGGTGCG	GET3	NM_004317	TSS200	low-CpG:12709281-12709327	NA	NA	NA	19:12709279-12709586	19:12847603-12848512	Promoter_Associated	ASNA1	ENST00000357332.3	TSS200	ASNA1	ENST00000357332.3	TSS200	chr19:12848160-12848635	3	NA	NA	NA	NA	NA	NA	NA	0.454646689	0.108478843	-0.346167846
118	chr11	83849543	-	cg02137496	27639876	NA	TCAAACRTATATTATAATATCRATCAAACCAAACAAACTAAAAACAACCC	NA	II	NA	NA	rs73515762	0.066494	NA	NA	NA	NA	NA	OpenSea	AACATGATAGGTCAAACGTGTGTTGTAATGTCGATCAAACCAAACAGGCTGAAGACAGCC[CG]TCCCTAAAGTAATATGCTTGAAGAGAAGGGGATTAACTAACACTGACACAAGTTTAATTT	CGGGCTGTCTTCAGCCTGTTTGGTTTGATCGACATTACAACACACGTTTG	DLG2;DLG2;DLG2;DLG2;DLG2	NM_001142700;NM_001206769;NM_001300983;NM_001364;NM_001142699	Body;Body;Body;Body;Body	NA	NA	NA	NA	NA	NA	NA	DLG2;DLG2	ENST00000376106.3;ENST00000537455.1	5'UTR;5'UTR	DLG2;DLG2;DLG2;DLG2;DLG2;DLG2	ENST00000524941.1;ENST00000529111.1;ENST00000376106.3;ENST00000537455.1;ENST00000529401.1;ENST00000527466.1	3'UTR;3'UTR;5'UTR;5'UTR;3'UTR;3'UTR	NA	NA	NA	NA	NA	NA	NA	NA	NA	0.659917827	0.935574518	0.275656691
119	chr15	96897414	+	cg18512515	49702860	99725276	AAACCCAAAACACCAATAAAACAAAATCAAACTCCCCTTCTCATAATACA	AAACCCGAAACGCCAATAAAACAAAATCAAACTCCCCTTCTCGTAATACG	I	T	Red	NA	NA	NA	NA	NA	NA	chr15:96897596-96898046	N_Shore	CCCCTCCTGGAAGAGGACACACACCCACCCACCCACACACACACACACACACCCCACACA[CG]CACTACGAGAAGGGGAGTTTGATCTTGTCTCATTGGCGTCTCGGGTCTGAAAGGAAAATC	CGCACTACGAGAAGGGGAGTTTGATCTTGTCTCATTGGCGTCTCGGGTCT				NA	NA	NA	NA	15:94697915-94699001	NA	NA	RP11-522B15.3;RP11-522B15.3	ENST00000558499.1;ENST00000558382.1	TSS1500;TSS200	RP11-522B15.3;RP11-522B15.3	ENST00000558499.1;ENST00000558382.1	TSS1500;TSS200	chr15:96896920-96897955	3	NA	NA	NA	NA	NA	TRUE	NA	0.326333594	0.140469998	-0.185863596
120	chr8	54137552	-	cg11641410	50639863	NA	TTTTATCCTCATTTCACTAACCAACCAAAAATTCCACTAAAAATAAAAAC	NA	II	NA	NA	NA	NA	NA	NA	NA	NA	NA	OpenSea	TTCTAACTTATTTTTGTCCTCATTTCACTAACCAACCAAAGATTCCACTGAAAATGGAAG[CG]GAGGCCCCTACCACACTTGCACTCCAATCCCTTATGAAATTGACTTACCAATCAAAGATA	TTTGTCCTCATTTCACTAACCAACCAAAGATTCCACTGAAAATGGAAGCG				NA	NA	NA	TRUE	NA	NA	NA	RP11-162D9.3	ENST00000524425.1	5'UTR	RP11-162D9.3	ENST00000524425.1	5'UTR	NA	NA	NA	NA	NA	NA	NA	TRUE	NA	0.580895043	0.875880203	0.294985159
121	chr14	31495714	+	cg03916902	7695337	6706355	CTCAATACACCAACATAAAATAAAACCAAACTCTATTTAACAATTAAACA	CTCAATACGCCGACGTAAAATAAAACCGAACTCTATTTAACGATTAAACG	I	T	Red	NA	NA	NA	NA	NA	NA	chr14:31494794-31496056	Island	AGGGGATAGGCGGAGGGCCGTCACTAGCGCACAGCATGCTGGGTAGCGAACGCAGCCTCA[CG]CTTAATCGCCAAATAGAGTCCGGCCTCACCCTACGCCGGCGCACTGAGAACGCAGCCCGG	CGCTTAATCGCCAAATAGAGTCCGGCCTCACCCTACGCCGGCGCACTGAG	STRN3;STRN3;AP4S1;AP4S1;AP4S1;AP4S1;AP4S1;AP4S1	NM_014574;NM_001083893;NM_001254728;NM_001254729;NM_007077;NM_001128126;NM_001254727;NM_001254726	TSS200;TSS200;TSS200;5'UTR;5'UTR;5'UTR;5'UTR;5'UTR	NA	NA	NA	NA	14:30564345-30566032	14:31495230-31495933	Promoter_Associated	STRN3;STRN3;AP4S1;AP4S1;AP4S1;AP4S1;AP4S1;AP4S1	ENST00000357479.5;ENST00000355683.5;ENST00000542754.2;ENST00000313566.6;ENST00000216366.4;ENST00000334725.4;ENST00000554609.1;ENST00000554345.1	TSS200;TSS200;5'UTR;5'UTR;5'UTR;5'UTR;5'UTR;5'UTR	STRN3;STRN3;STRN3;AP4S1;AP4S1;AP4S1;AP4S1;AP4S1;AP4S1;AP4S1;AP4S1;AP4S1	ENST00000555358.1;ENST00000357479.5;ENST00000355683.5;ENST00000555417.1;ENST00000557346.1;ENST00000542754.2;ENST00000313566.6;ENST00000556232.1;ENST00000216366.4;ENST00000334725.4;ENST00000554609.1;ENST00000554345.1	TSS200;TSS200;TSS200;TSS200;5'UTR;5'UTR;5'UTR;5'UTR;5'UTR;5'UTR;5'UTR;5'UTR	chr14:31495525-31495875	3	NA	NA	NA	NA	NA	NA	NA	0.270960065	0.064900112	-0.206059954
122	chr3	192109830	+	cg24920997	5627346	NA	AAATCAACACTTCTCAAACTTATAAAATACAAATTCTAATTCAACAAATC	NA	II	NA	NA	NA	NA	NA	NA	NA	NA	NA	OpenSea	TGTGTGGTCACCAGGCCAGCAGCAATGGTATCACCTGGGAGAGAATTCCAAAGCCACTCC[CG]ACTTGCTGAATCAGAATCTGCATTTCACAAGTTTGAGAAGTGCTGATCTGAGGAACTATT	GATCAGCACTTCTCAAACTTGTGAAATGCAGATTCTGATTCAGCAAGTCG	FGF12;FGF12	NM_021032;NM_004113	Body;Body	NA	NA	NA	NA	NA	NA	NA	NA	NA	NA	FGF12	ENST00000448795.1	5'UTR	chr3:192109680-192110070	3	NA	NA	NA	NA	NA	NA	NA	0.776584991	0.5517808	-0.22480419
123	chr19	4455239	+	cg21720385	82778411	NA	TAAAACTTAAACTAAAAACCTAACCTCCCAAAAAATTTTAATAAACCTAC	NA	II	NA	NA	NA	NA	NA	NA	NA	NA	chr19:4457493-4458040	N_Shelf	TCTCACCCGTCTCCTCTCAGGCCCCTCCCATGAACTTACGGGCTGTGTCAATTTCTGTGC[CG]TAGGTCTATTAAAACCTTCTGGGAGGCCAGGCTCTCAGTTCAAGCCCTATACTCCTCTGG	AGGGCTTGAACTGAGAGCCTGGCCTCCCAGAAGGTTTTAATAGACCTACG	UBXN6;UBXN6;UBXN6	NM_001171091;NM_001171091;NM_025241	5'UTR;1stExon;Body	NA	NA	RDMR	TRUE	NA	NA	NA	UBXN6;UBXN6	ENST00000394765.2;ENST00000394765.2	5'UTR;1stExon	UBXN6;UBXN6	ENST00000394765.2;ENST00000394765.2	5'UTR;1stExon	chr19:4454840-4456075	3	NA	NA	NA	NA	NA	TRUE	NA	0.721675029	0.942892438	0.221217409
124	chr19	13856175	-	cg06931676	31657100	NA	TTCATTTATTAATAAAACCCRACTTTAAAACAAAAATAAAACCTAACACC	NA	II	NA	NA	NA	NA	NA	NA	NA	NA	chr19:13858446-13858904	N_Shelf	CTATGTAAGAATTCATTTGTTAGTAGAGCCCGGCTTTAGAACAGAGATGGAACCTGGCAC[CG]AATAATAAAGCATGGGGAGGCCGGGCGCAGTGGCTCATGCCTGTAATCCCAGCACTTTGG	CGGTGCCAGGTTCCATCTCTGTTCTAAAGCCGGGCTCTACTAACAAATGA				NA	NA	NA	NA	NA	NA	NA	CCDC130	ENST00000540216.1	5'UTR	CCDC130	ENST00000540216.1	5'UTR	NA	NA	NA	NA	NA	NA	NA	TRUE	NA	0.674841662	0.944994013	0.270152351
125	chr6	127622363	+	cg06669598	19755222	NA	CAAAACCCTATAAACACCAACTAATAATAAATATAATATATACRTATATC	NA	II	NA	NA	NA	NA	NA	NA	NA	NA	NA	OpenSea	TTACATGAAAAGTATGACTCAAGTGAGGGTCTATCTATGCAAAGTAGAACTGAGTGTTTC[CG]ACATACGTATACATTACATCTATTACCAGCTGGTGCTCACAGGGTTTTGCGGGAAGGGGA	AAAACCCTGTGAGCACCAGCTGGTAATAGATGTAATGTATACGTATGTCG	ECHDC1;ECHDC1;ECHDC1;ECHDC1;ECHDC1	NM_001105545;NM_018479;NM_001002030;NM_001105544;NM_001139510	3'UTR;3'UTR;Body;Body;Body	NA	NA	NA	TRUE	NA	NA	NA	ECHDC1;ECHDC1;ECHDC1;ECHDC1;RP11-73O6.4	ENST00000368290.4;ENST00000528402.1;ENST00000368291.2;ENST00000368289.2;ENST00000563385.1	3'UTR;3'UTR;3'UTR;3'UTR;5'UTR	ECHDC1;ECHDC1;ECHDC1;ECHDC1;ECHDC1;ECHDC1;ECHDC1;ECHDC1;ECHDC1;RP11-73O6.4	ENST00000368290.4;ENST00000368295.4;ENST00000528402.1;ENST00000479525.2;ENST00000368291.2;ENST00000475319.1;ENST00000368289.2;ENST00000417628.2;ENST00000368292.6;ENST00000563385.1	3'UTR;3'UTR;3'UTR;3'UTR;3'UTR;3'UTR;3'UTR;3'UTR;3'UTR;5'UTR	NA	NA	NA	NA	NA	NA	NA	TRUE	NA	0.305244975	0.790852187	0.485607212
126	chr7	117470793	-	cg02766704	11724191	NA	TATTTAACTACTCTTTCTTTATTAAAAACRCCTCCCTCTCTAAAATAAAC	NA	II	NA	NA	NA	NA	NA	NA	NA	NA	NA	OpenSea	TTTTGCAACCCTGTTTGACTGCTCTTTCTTTATTAGGAACGCCTCCCTCTCTAGAATGAA[CG]CCACCCTTCCCTGGCTACTTGGCACTTCTGGAAGCTGCCTGCTCTGCACAGAAAATAAAC	GTTTGACTGCTCTTTCTTTATTAGGAACGCCTCCCTCTCTAGAATGAACG	CTTNBP2	NM_033427	Body	NA	chr7:117470735-117470735	NA	NA	NA	NA	NA	NA	NA	NA	NA	NA	NA	chr7:117470660-117470990	3	NA	NA	NA	NA	NA	NA	NA	0.545151932	0.893592226	0.348440294
127	chr1	53905709	-	cg11683966	71801239	NA	AACTATACCRATTTAAAAAAATAATCATCTCCATAACAATAACRTTCCAC	NA	II	NA	NA	NA	NA	NA	NA	NA	NA	chr1:53904140-53905247	S_Shore	AGTCCTCACCCAACTATGCCGGTTTAGGGGAATGGTCATCTCCATGGCAGTGACGTTCCA[CG]GTGCGAATGGGCAGAGAGAGCCAGTGGCTTCCGGCCTTACATAACCTTCTCACCTGGTAG	ACTATGCCGGTTTAGGGGAATGGTCATCTCCATGGCAGTGACGTTCCACG	SLC25A3P1	NR_002314	TSS200	NA	NA	NA	NA	NA	NA	NA	SLC25A3P1	ENST00000566100.1	TSS1500	SLC25A3P1;SLC25A3P1;SLC25A3P1;SLC25A3P1	ENST00000566100.1;ENST00000562700.1;ENST00000563752.1;ENST00000569142.1	TSS1500;TSS1500;TSS200;TSS200	NA	NA	NA	NA	NA	NA	NA	TRUE	NA	0.549951139	0.90948543	0.359534291
128	chr1	210000883	+	cg05968010	39692208	86735223	AATAAAAAAACTAATACTTAAAAAAAATAACACACTAACAACCAAACACA	AATAAAAAAACTAATACTTAAAAAAAATAACACGCTAACGACCGAACGCG	I	A	Red	NA	NA	NA	NA	NA	NA	chr1:210001129-210001428	N_Shore	ACCTCAGGTGATCCGCCCATCTCGGCCTCCCAAAGTGTTGAGATTACAGGCGTGAGCCAC[CG]CGCCCGGCCGCTAGCGTGTTATCTTTTCTAAGCATCAGTTTCCTTATCTGCAACACCAGG	CGCGCCCGGCCGCTAGCGTGTTATCTTTTCTAAGCATCAGTTTCCTTATC	UTP25	NM_014388	TSS1500	NA	NA	NA	NA	NA	NA	NA	DIEXF	ENST00000491415.1	TSS1500	DIEXF	ENST00000491415.1	TSS1500	chr1:210000880-210001095	3	NA	NA	NA	NA	NA	TRUE	NA	0.491131829	0.300839431	-0.190292398
129	chr19	3093246	-	cg24736345	21607200	NA	AACCTAATTAACACCTAATAAACAACAAACACTCCATTAATCTCTAATCC	NA	II	NA	NA	NA	NA	NA	NA	NA	NA	chr19:3094671-3095055	N_Shore	CACTGCAGTAAGGCCTGATTGACACCTGATGGACAGCAGGCACTCCATTAATCTCTGGTC[CG]TGCCTGGCATATAGAATGTGTCCCATTAATGCCTGATACACAGTAGGTGTCCCATTAACG	CGGACCAGAGATTAATGGAGTGCCTGCTGTCCATCAGGTGTCAATCAGGC	GNA11	NM_002067	TSS1500	NA	NA	NA	NA	NA	NA	NA	GNA11	ENST00000078429.3	TSS1500	GNA11	ENST00000078429.3	TSS1500	NA	NA	NA	NA	NA	NA	NA	NA	NA	0.725927147	0.954954972	0.229027825
130	chr10	116786342	-	cg25751164	9805488	NA	AACTTTATTATCTACCTAAACAAATAACTAACCACTAAATAAACCTCRAC	NA	II	NA	NA	NA	NA	NA	NA	NA	NA	NA	OpenSea	GAGAAAAATTGAGCTTTATTGTCTGCCTAGGCAGATGGCTGACCACTAGGTGGGCCTCGG[CG]TCACGTCCAGGGTAATTGGTTGCTGGGGTGTTTCTGGCGAGGAAGATTCACGCTTCAGCT	CGCCGAGGCCCACCTAGTGGTCAGCCATCTGCCTAGGCAGACAATAAAGC				NA	NA	NA	NA	NA	NA	NA	NA	NA	NA	NA	NA	NA	chr10:116786160-116786470	3	NA	NA	NA	NA	NA	NA	NA	0.547315693	0.786557784	0.23924209
131	chr3	187455953	+	cg07403865	92774209	65799221	TTCAAAATCAAACAACTTAAAATCTCAATATAAACCTCAAATTATATTCA	TTCGAAATCGAACAACTTAAAATCTCGATATAAACCTCGAATTATATTCG	I	A	Red	rs11924264	0.483826	NA	NA	NA	NA	chr3:187456250-187456580	N_Shore	TTTATAAATGGGGAAGGTCAGACAAGTTAGTAGCAGAGCTGGGTCTAGAACCCAGGAGTT[CG]AATACAATCCGAGGCTCATATCGAGACTTTAAGTTGTCCGATTCCGAAGTTTATTTGCTT	TTCGGAATCGGACAACTTAAAGTCTCGATATGAGCCTCGGATTGTATTCG	BCL6	NM_001706	5'UTR	NA	NA	NA	NA	3:188938315-188938648	NA	NA	BCL6;BCL6	ENST00000406870.2;ENST00000496823.1	5'UTR;3'UTR	BCL6;BCL6;BCL6;BCL6;BCL6;BCL6	ENST00000480458.1;ENST00000406870.2;ENST00000470319.1;ENST00000496823.1;ENST00000419510.2;ENST00000438077.1	3'UTR;5'UTR;3'UTR;3'UTR;TSS1500;TSS1500	chr3:187455520-187456670	3	NA	NA	NA	NA	NA	TRUE	NA	0.470826093	0.184503735	-0.286322358
132	chr10	48385033	-	cg10911243	25675286	NA	AAATAAATACTTCTAATCTACCACCCCCTACCACTTCTTTCAAACAACAC	NA	II	NA	NA	NA	NA	NA	NA	NA	NA	chr10:48389019-48389375	N_Shelf	GAACTGGAGCTGGGTGAATGCTTCTGGTCTGCCACCCCCTGCCACTTCTTTCAGACAACA[CG]GGAGCATGGAAGGGTCCCGTCTGAGGAAGGCAACCTGCCCAGGGAGGGTGCTGGGGCATG	GGTGAATGCTTCTGGTCTGCCACCCCCTGCCACTTCTTTCAGACAACACG	RBP3	NM_002900	Body	NA	NA	NA	NA	NA	10:48384415-48385164	Unclassified_Cell_type_specific	NA	NA	NA	NA	NA	NA	chr10:48384785-48385055	3	NA	NA	NA	NA	NA	TRUE	NA	0.597053469	0.902218641	0.305165173
133	chr10	126706831	-	cg27408262	62690924	NA	AAAATCATCCTTATCAAATACTCCACAATAAACCAAATACAATAACTCAC	NA	II	NA	NA	NA	NA	NA	NA	NA	NA	NA	OpenSea	ATTTCAGATGGGGGATCATCCTTGTCAAATGCTCCACAATAGGCCAGGTGCAGTGGCTCA[CG]CCTGTAATCCCAACACTTTGGGAGGCTGAGGCGGGGGGATCACCTGAGGTCAGGAGTTTG	GGATCATCCTTGTCAAATGCTCCACAATAGGCCAGGTGCAGTGGCTCACG	CTBP2;CTBP2;CTBP2	NM_001329;NM_022802;NM_001083914	Body;Body;Body	NA	NA	NA	TRUE	NA	NA	NA	NA	NA	NA	CTBP2;CTBP2	ENST00000493552.1;ENST00000460976.1	3'UTR;3'UTR	NA	NA	NA	NA	NA	NA	NA	TRUE	NA	0.570614657	0.784276163	0.213661506
134	chr6	140371628	-	cg02693505	76663173	27624900	ACATAACAAATATACACTTAAATTTATCCTATCTAAAACTTCAAACTCCA	ACATAACGAATATACGCTTAAATTTATCCTATCTAAAACTTCGAACTCCG	I	A	Red	rs10499217	0.070687	NA	NA	NA	NA	NA	OpenSea	TGAACATGAATTACATGACGAATGTGCGCTTGAGTTTGTCCTATCTGAGACTTCGGACTC[CG]GGAAGATTGCCGTACACGTACTGGCTAATGTGACGACTGTTTTCTGGGAGTTGCAGGATT	ACATGACGAATGTGCGCTTGAGTTTGTCCTATCTGAGACTTCGGACTCCG				NA	NA	NA	TRUE	NA	NA	NA	NA	NA	NA	NA	NA	NA	chr6:140371320-140371730	3	NA	NA	NA	NA	NA	TRUE	NA	0.633446392	0.904890969	0.271444576
135	chr4	152249812	-	cg02402209	14698896	NA	AACAACAATAATTATTTAAAAACCCAATTAAACCRAATACAATAACTCAC	NA	II	NA	NA	NA	NA	NA	NA	NA	NA	chr4:152246191-152246940	S_Shelf	AACATATAAAAAACAACAATAGTTGTTTAAAAACCCAATTAGGCCGGGTACAGTGGCTCA[CG]TCTGTAATCCTAGCACTTTGGGAGGCTGTGGCGGGTGGATCAGGAGTTCCAGACCTGCCT	CGTGAGCCACTGTACCCGGCCTAATTGGGTTTTTAAACAACTATTGTTGT				NA	NA	NA	NA	NA	NA	NA	NA	NA	NA	NA	NA	NA	NA	NA	NA	NA	NA	NA	NA	TRUE	NA	0.566381166	0.747032673	0.180651507
136	chr22	34199319	+	cg01741606	67626599	NA	ATTTACCTTAAAAACTAAATCAAACCACCAAATATATCCAAAAATAACTC	NA	II	NA	NA	NA	NA	NA	NA	NA	NA	NA	OpenSea	CTTCAGAGACTTCATCTCTGTAGCTTCCATATTGCCTGATATCTGGAAATGTCTTGGGAA[CG]AGTTACTCCTGGACACATTTGGTGGTTTGACTCAGTTTCTAAGGCAAACTGGAGTTTTAC	CGAGTTACTCCTGGACACATTTGGTGGTTTGACTCAGTTTCTAAGGCAAA	LARGE1;LARGE1	NM_004737;NM_133642	5'UTR;5'UTR	NA	NA	NA	NA	NA	NA	NA	LARGE;LARGE;LARGE;LARGE;LARGE	ENST00000337431.2;ENST00000402320.1;ENST00000354992.2;ENST00000397394.2;ENST00000437602.2	5'UTR;5'UTR;5'UTR;5'UTR;5'UTR	LARGE;LARGE;LARGE;LARGE;LARGE;LARGE;LARGE;LARGE;LARGE;LARGE;LARGE	ENST00000494763.1;ENST00000430220.2;ENST00000423375.1;ENST00000432776.1;ENST00000434071.1;ENST00000337431.2;ENST00000402320.1;ENST00000354992.2;ENST00000397394.2;ENST00000437602.2;ENST00000413114.1	3'UTR;5'UTR;5'UTR;5'UTR;5'UTR;5'UTR;5'UTR;5'UTR;5'UTR;5'UTR;5'UTR	NA	NA	chr22:34199288-34199857	3	NA	NA	NA	NA	NA	0.532560147	0.814600182	0.282040035
137	chr8	38759627	-	cg24581462	1625554	NA	TAAAATACAAATTCRATACCAAATTAAATAAACCCTCRAAAAAAACTATC	NA	II	NA	NA	rs77741182	0.186901	NA	NA	NA	NA	chr8:38758457-38759380	S_Shore	AAGGACTGCCCTAAAATGCAGGTTCGGTGCCAGGTTGGGTGAGCCCTCGAGGGGAGCTGT[CG]TTCTCTCTCTCACCAACTTCTTCCTCACCTTACACGCTTCCCTTTTCTCCTCCAGTCCTA	CGACAGCTCCCCTCGAGGGCTCACCCAACCTGGCACCGAACCTGCATTTT	PLEKHA2	NM_021623	5'UTR	NA	NA	NA	NA	NA	8:38759069-38759667	Promoter_Associated	PLEKHA2;PLEKHA2;PLEKHA2	ENST00000521746.1;ENST00000535929.1;ENST00000388745.4	5'UTR;5'UTR;5'UTR	PLEKHA2;PLEKHA2;PLEKHA2;PLEKHA2;PLEKHA2;PLEKHA2	ENST00000521746.1;ENST00000535929.1;ENST00000519640.1;ENST00000518571.1;ENST00000388745.4;ENST00000521784.1	5'UTR;5'UTR;5'UTR;5'UTR;5'UTR;5'UTR	chr8:38758285-38759715	3	NA	NA	NA	NA	NA	TRUE	NA	0.401078622	0.138198683	-0.262879939
138	chr12	25897495	-	cg05033636	51623267	NA	TATTTCATCACACCTATTAAATATAACRTCAACCAAAAAATATCCTAAAC	NA	II	NA	NA	rs76138680	0.014976	NA	NA	NA	NA	NA	OpenSea	TTACTCAGTTTTGTTTCATCACACCTATTAAGTATAACGTCAGCCAAAAAGTATCCTAAA[CG]TGTACATGTTTACTGTACAGGCTCATATCCCAAGAACATTCCAATTCAACAGCAATTCTT	GTTTCATCACACCTATTAAGTATAACGTCAGCCAAAAAGTATCCTAAACG				NA	NA	NA	TRUE	NA	NA	NA	NA	NA	NA	NA	NA	NA	chr12:25897320-25897610	3	NA	NA	NA	NA	NA	NA	NA	0.679436172	0.905036132	0.22559996
139	chr12	120687480	-	cg04835799	80651269	NA	AATATTTAAAAACAAATAACCACAAATAACCACAAAAAACCATAACAACC	NA	II	NA	NA	NA	NA	NA	NA	NA	NA	NA	OpenSea	GGCACAAACAGGATGTTTAGAAGCAGATGACCACAAGTGACCACAGGAAGCCATGACAAC[CG]CCTCCAGGTAACGATCTTCTTCCCCAGCTTCTTTCCGGCTTGGCTGCCTCCAAAGACCAG	ATGTTTAGAAGCAGATGACCACAAGTGACCACAGGAAGCCATGACAACCG	PXN;PXN;PXN;PXN	NM_002859;NM_001243756;NM_001080855;NM_025157	Body;Body;Body;5'UTR	NA	NA	NA	TRUE	NA	NA	NA	PXN;PXN;PXN	ENST00000331257.5;ENST00000541856.1;ENST00000458477.2	5'UTR;5'UTR;5'UTR	PXN;PXN;PXN;PXN;PXN;PXN;PXN;PXN;PXN	ENST00000551327.1;ENST00000550205.1;ENST00000323871.5;ENST00000331257.5;ENST00000541856.1;ENST00000458477.2;ENST00000440827.3;ENST00000547746.1;ENST00000547772.1	TSS1500;TSS1500;3'UTR;5'UTR;5'UTR;5'UTR;3'UTR;3'UTR;3'UTR	chr12:120687020-120687615	3	NA	NA	NA	NA	NA	NA	NA	0.242168911	0.093986287	-0.148182624
140	chr11	64685078	+	cg20360148	11693102	41662297	CAAATATTTACTCACTTAATTATTTCCACAAATACACACTTAAAATCACA	CGAATATTTACTCACTTAATTATTTCCACAAATACGCGCTTAAAATCGCG	I	C	Grn	NA	NA	NA	NA	NA	NA	chr11:64684599-64684826	S_Shore	TAAAGGGACAGTGTCCCATCAAACTTCGTAGAAGCCTTCCCCAGAGGAGTAAACTCAGTG[CG]CGATCTTAAGCGCGCATCTGTGGAAACAATTAAGTGAGTAAACATTCGCATTTTGCAAAA	CGCGATCTTAAGCGCGCATCTGTGGAAACAATTAAGTGAGTAAACATTCG	ATG2A	NM_015104	TSS1500	NA	NA	NA	NA	NA	11:64683553-64685483	Promoter_Associated	ATG2A;ATG2A;PPP2R5B;PPP2R5B	ENST00000377264.3;ENST00000421419.2;ENST00000413292.1;ENST00000413292.1	TSS1500;TSS1500;1stExon;5'UTR	ATG2A;ATG2A;ATG2A;PPP2R5B;PPP2R5B;PPP2R5B;PPP2R5B	ENST00000461701.1;ENST00000377264.3;ENST00000421419.2;ENST00000413292.1;ENST00000413292.1;ENST00000526559.1;ENST00000526559.1	TSS1500;TSS1500;TSS1500;1stExon;5'UTR;1stExon;5'UTR	NA	NA	chr11:64682444-64685865	6	chr11:64682995-64685959	6	NA	TRUE	NA	0.338583004	0.055588037	-0.282994967
141	chr10	2666743	+	cg26547526	92723125	18745158	TATTCCTATTAAAAAACATAAAAAAAATCTACAAAACAACTCAAACAACA	TATTCCTATTAAAAAACATAAAAAAAATCTACAAAACGACTCGAACAACG	I	A	Red	NA	NA	NA	NA	NA	NA	NA	OpenSea	GGTCAAGGCCCAGGCCCTGCCTTCCAGGGTCCCCTCCGAACTCCAGGCTGGTGCAGTGGC[CG]CTGCTCGAGCCGCTTTGCAGACTTCCTTTATGCCCTCCAACAGGAACAAAGCAAAAAAGT	TGTTCCTGTTGGAGGGCATAAAGGAAGTCTGCAAAGCGGCTCGAGCAGCG				NA	NA	NA	NA	10:2656719-2656756	NA	NA	NA	NA	NA	NA	NA	NA	NA	NA	NA	NA	NA	NA	NA	TRUE	NA	0.62918021	0.904886822	0.275706612
142	chr22	43366212	+	cg18343506	7755551	NA	ACTACCATAACTCACCACCRTAATATTAACCTTACRAATTTACTTTAATC	NA	II	NA	NA	NA	NA	NA	NA	NA	NA	NA	OpenSea	GAAGGGATCAGCAATCTTTTGGGGAACCAGTGCCACCTGAATCACATTTAAAAAGGAGAA[CG]ACTAAAGTAAACCCGCAAGGTTAACATCACGGTGGTGAGTCATGGCAGTATCAGGTGCCT	CGACTAAAGTAAACCCGCAAGGTTAACATCACGGTGGTGAGTCATGGCAG	PACSIN2	NM_001184970	5'UTR	NA	NA	NA	NA	NA	NA	NA	PACSIN2	ENST00000263246.3	5'UTR	PACSIN2;PACSIN2;PACSIN2;PACSIN2	ENST00000422336.1;ENST00000445706.1;ENST00000453643.1;ENST00000337959.4	5'UTR;5'UTR;5'UTR;5'UTR	chr22:43366025-43366375	3	NA	NA	NA	NA	NA	NA	NA	0.665076338	0.426398024	-0.238678314
143	chr8	133774288	+	cg15712243	20653275	NA	TACCTCAAAACRTAATAACTTAAAATACCATTTATCACTTCCCAATTTAC	NA	II	NA	NA	NA	NA	NA	NA	NA	NA	NA	OpenSea	GAACTGGGAAAGACCCAGAAGCAGACAACCCAGGCTAGCCCTGCCCAGCTCCCTGGCCCA[CG]CAAACTGGGAAGTGACAAATGGTATTTCAAGCCACCACGTTTTGAGGTAATTTGTTACAC	CGCAAACTGGGAAGTGACAAATGGTATTTCAAGCCACCACGTTTTGAGGT	TMEM71;TMEM71	NM_001145153;NM_144649	TSS1500;TSS1500	NA	chr8:133774185-133774185	NA	NA	NA	NA	NA	TMEM71;TMEM71;TMEM71	ENST00000523829.1;ENST00000517538.1;ENST00000356838.3	TSS1500;TSS1500;TSS1500	TMEM71;TMEM71;TMEM71;TMEM71;TMEM71;TMEM71	ENST00000519187.1;ENST00000523829.1;ENST00000517538.1;ENST00000356838.3;ENST00000522334.1;ENST00000522594.1	TSS1500;TSS1500;TSS1500;TSS1500;TSS1500;TSS1500	NA	NA	NA	NA	NA	NA	NA	NA	NA	0.287464819	0.097462243	-0.190002577
144	chr8	63954996	+	cg18898218	16784256	NA	TTAAAAAATCCCAACATCCTTTTATAATAAAACTCTTAACAAAACCAAAC	NA	II	NA	NA	NA	NA	NA	NA	NA	NA	chr8:63951122-63952104	S_Shelf	ACCTCGCCATCTGCCCGTCTTGGCCTCCCAAAGTGCTGGGACTACAGGTGTGAGCCACCG[CG]CCTGGCCTTGTTAAGAGTTTTATTATAAAAGGATGTTGGGATTTTTCAAATGTTTTTTCT	TGAAAAATCCCAACATCCTTTTATAATAAAACTCTTAACAAGGCCAGGCG				NA	NA	NA	NA	NA	NA	NA	NA	NA	NA	NA	NA	NA	NA	NA	NA	NA	NA	NA	NA	TRUE	NA	0.673019175	0.928803037	0.255783862
145	chr17	75135125	+	cg00814213	6777411	NA	ACTAAATAACACCATAAAAAACAATTAACAAAATACAAACTATAAAAAAC	NA	II	NA	NA	NA	NA	NA	NA	NA	NA	chr17:75136325-75137730	N_Shore	ATTGACCATTCCCCTCTTTTTTTCCTTTGGAATTTGATAAAGAATATATTTGTCTTGTAC[CG]TTTCCCACAGTCTGTACTTTGCCAATTGTTTTTCATGGTGTCATTTAGCATGTTCCTCTA	CTAAATGACACCATGAAAAACAATTGGCAAAGTACAGACTGTGGGAAACG	SEC14L1;SEC14L1	NM_001204408;NM_001204410	5'UTR;5'UTR	NA	chr17:75134867-75134867	NA	NA	NA	NA	NA	SEC14L1	ENST00000392476.2	5'UTR	SEC14L1	ENST00000392476.2	5'UTR	chr17:75135000-75135335	3	NA	NA	NA	NA	NA	NA	NA	0.492492982	0.203282543	-0.289210439
146	chr3	23861312	-	cg21610839	4646267	NA	AACAATTTTAACAATTTTAACCTTCCTACAATCACAAAAAAACTCTAAAC	NA	II	NA	NA	rs11707828	0.246006	NA	NA	NA	NA	NA	OpenSea	GTTGGCACCCAAGCAGTTTTGGCAATTTTGACCTTCCTGCAATCACAGAGAAGCTCTGGA[CG]TCAGTGTGGCAAAAAAGATGTGATCTCTGCTGCAGGCTCGATTGAGAAAAGATGTATTGG	CGTCCAGAGCTTCTCTGTGATTGCAGGAAGGTCAAAATTGCCAAAACTGC	UBE2E1;UBE2E1	NM_003341;NM_182666	Body;Body	NA	NA	NA	TRUE	NA	NA	NA	UBE2E1	ENST00000475680.1	5'UTR	UBE2E1;UBE2E1;UBE2E1	ENST00000495141.1;ENST00000467766.1;ENST00000475680.1	5'UTR;5'UTR;5'UTR	NA	NA	NA	NA	NA	NA	NA	TRUE	NA	0.401799404	0.672426848	0.270627444
147	chr1	183576580	+	cg03325543	5631985	NA	AAAAAACCAAAATCCTCTACAAAAAAACATTTCCTATTTATAAACTATAC	NA	II	NA	NA	NA	NA	NA	NA	NA	NA	NA	OpenSea	GTACCAGCTGGACACCCAGACACACAGTGGGGTTGGCCTACCGGGCCTGAGGAAGAGCAC[CG]CACAGTTCACAAACAGGAAATGTCCTTTTGCAGAGGACTTTGGTTTTTTTTCAAGATAGA	AAAAACCAAAGTCCTCTGCAAAAGGACATTTCCTGTTTGTGAACTGTGCG				NA	chr1:183576409-183576409	NA	NA	NA	NA	NA	NA	NA	NA	NA	NA	NA	chr1:183576400-183576750	3	NA	NA	NA	NA	NA	NA	NA	0.369464796	0.07435139	-0.295113406
148	chr2	48573478	+	cg20695627	31786128	NA	AATTTATAAATTCATCATCTACTAACTCACTATCCACTAAAATAACCTTC	NA	II	NA	NA	NA	NA	NA	NA	NA	NA	NA	OpenSea	CAGGATTAAGCCAGATTTACAAAATGGGAAGCTTGCCTGAAGCTGTTGATGCTGCCAGGC[CG]AAGGCCACTCTAGTGGACAGTGAGTCAGCAGATGATGAACTCACAAACTTGAACTGGCTT	GTTTGTGAGTTCATCATCTGCTGACTCACTGTCCACTAGAGTGGCCTTCG	FOXN2	NM_002158	Body	NA	NA	NA	NA	NA	NA	NA	FOXN2	ENST00000304367.6	5'UTR	FOXN2	ENST00000304367.6	5'UTR	chr2:48573280-48573630	3	NA	NA	NA	NA	NA	NA	NA	0.473492691	0.136988692	-0.336504
149	chr3	179041226	-	cg27614445	22612288	51611158	AAAACTCCCTTTATACAAAAACTCTACCTTCATTATATAACAAAATAACA	GAAACTCCCTTTATACGAAAACTCTACCTTCGTTATATAACGAAATAACG	I	T	Red	NA	NA	NA	NA	NA	NA	chr3:179040466-179041632	Island	GCGGGAGAGACCGGAGCTCCCTTTATACGGAAACTCTGCCTTCGTTATATGGCGGGATGG[CG]TTCCCCTCCCCCATCCCGAAGGCAGTTCCACCCCCTGCGCAGGACGCCTTGGCCGGGCTC	CGCCATCCCGCCATATAACGAAGGCAGAGTTTCCGTATAAAGGGAGCTCC	ZNF639	NM_016331	TSS1500	high-CpG:180523374-180524079	NA	NA	NA	3:180522961-180524319	3:179039810-179041247	Promoter_Associated	ZNF639;ZNF639	ENST00000326361.3;ENST00000496856.1	TSS1500;5'UTR	ZNF639;ZNF639;ZNF639;ZNF639	ENST00000326361.3;ENST00000496856.1;ENST00000491818.1;ENST00000481587.1	TSS1500;5'UTR;5'UTR;5'UTR	chr3:179040965-179041670	3	NA	NA	NA	NA	NA	TRUE	NA	0.356685669	0.113034021	-0.243651648
150	chr12	66034196	+	cg01904886	65658557	NA	CCTCTTACATTATAAATCAATAACATAAACTTTTAAAACCAAAAATATTC	NA	II	NA	NA	NA	NA	NA	NA	NA	NA	NA	OpenSea	TCAGTTTAAATAGGAGAGTGAAGGTAGTTAAATCCTCTATCGTTTTAAAAGGAGATCTTA[CG]AATACTTTTGGCTTTAAAAGCTTATGTCACTGATTCATAATGTAAGAGGTGACATTAAAA	CTCTTACATTATGAATCAGTGACATAAGCTTTTAAAGCCAAAAGTATTCG				NA	NA	NA	TRUE	NA	NA	NA	RP11-230G5.2;RP11-230G5.2;RP11-230G5.2;RP11-230G5.2;RP11-230G5.2;RP11-230G5.2	ENST00000546198.1;ENST00000537298.1;ENST00000544557.1;ENST00000537250.1;ENST00000535315.1;ENST00000539653.1	3'UTR;3'UTR;3'UTR;3'UTR;3'UTR;3'UTR	RP11-230G5.2;RP11-230G5.2;RP11-230G5.2;RP11-230G5.2;RP11-230G5.2;RP11-230G5.2	ENST00000546198.1;ENST00000537298.1;ENST00000544557.1;ENST00000537250.1;ENST00000535315.1;ENST00000539653.1	3'UTR;3'UTR;3'UTR;3'UTR;3'UTR;3'UTR	NA	NA	NA	NA	chr12:66033505-66034840	5	NA	TRUE	NA	0.462349731	0.651367988	0.189018256
151	chr17	75096239	-	cg11597902	92748307	6724102	CAAAAAACAAACATACTACACTACTTCTCTTTAAATCATCTAAATCCTCA	CGAAAAACGAACGTACTACGCTACTTCTCTTTAAATCATCTAAATCCTCG	I	C	Grn	NA	NA	NA	NA	NA	NA	NA	OpenSea	TGGTTTTGTTTCCGAGGAGCGGGCGTGCTGCGCTGCTTCTCTTTGAGTCATCTGGGTCCT[CG]CCTGTTGACTTTCTTCCTGGTAGATGTGGACTGACCTCTTCCTGGTAGATGTGGACTGAC	CGAGGAGCGGGCGTGCTGCGCTGCTTCTCTTTGAGTCATCTGGGTCCTCG				NA	chr17:75096190-75096190	NA	NA	17:72607734-72607984	NA	NA	SEC14L1	ENST00000392476.2	5'UTR	SEC14L1	ENST00000392476.2	5'UTR	chr17:75096105-75096435	3	NA	NA	NA	NA	NA	TRUE	NA	0.465016664	0.258007401	-0.207009263
152	chr14	93127455	+	cg03325619	89725260	NA	ATTATTTCTAATACTCACAAATAACTAAATATAACTTCTAAACCATTAAC	NA	II	NA	NA	rs80019451	0.07707700000000001	NA	NA	NA	NA	NA	OpenSea	AGAGCCCAATTTCCTCGCCTGAGGAAGCTGCTTTACAGAGAGGATAAAAGACCCTAAGAC[CG]CTAATGGTTCAGAAGCCATACTCAGTCACTTGTGAGTATTAGAAACAATGTATGTAAAAT	TTGTTTCTAATACTCACAAGTGACTGAGTATGGCTTCTGAACCATTAGCG	RIN3	NM_024832	Body	NA	NA	NA	NA	NA	NA	NA	RIN3	ENST00000418924.2	5'UTR	RIN3;RIN3;RIN3	ENST00000555589.1;ENST00000553959.1;ENST00000418924.2	3'UTR;5'UTR;5'UTR	NA	NA	chr14:93125838-93127457	6	NA	NA	NA	NA	NA	0.689350349	0.959074366	0.269724017
153	chr7	27214126	-	cg01215762	62780217	NA	CRATTAATATAAATATATAATCTATATTAATAAACCAAAAAACRCACCCC	NA	II	NA	NA	NA	NA	NA	NA	NA	NA	chr7:27212416-27214396	Island	CTCAGAGCCCGCGATTGATATAAATATGTAATCTGTATTGATGGGCCAGGAGACGCACCC[CG]ACACCTTGGCCCGAAGGCCGGGAGCTGTGGGGGCTGCCCCAACGTGGCTGGTGGGGGGCC	CGGGGTGCGTCTCCTGGCCCATCAATACAGATTACATATTTATATCAATC	HOXA10;HOXA10	NM_018951;NM_153715	TSS200;Body	NA	NA	NA	NA	7:27178821-27180909	7:27213935-27214478	Unclassified_Cell_type_specific	HOXA10;HOXA10;RP1-170O19.21	ENST00000381834.4;ENST00000283921.4;ENST00000465941.1	TSS1500;TSS1500;3'UTR	HOXA10;HOXA10;RP1-170O19.21	ENST00000381834.4;ENST00000283921.4;ENST00000465941.1	TSS1500;TSS1500;3'UTR	chr7:27214085-27214490	3	NA	NA	NA	NA	NA	TRUE	NA	0.693797019	0.327535078	-0.366261941
154	chr7	155174728	-	cg19064493	67785556	3803453	AAAACAAATTCTCATATCCATATAAACACAAACATATATATACATACACA	GAAACGAATTCTCGTATCCGTATAAACGCGAACGTATATATACGTACGCG	I	T	Red	rs1421323	0.29972	NA	NA	NA	NA	chr7:155174128-155175248	Island	CAGGCGCGCAGCGGGGCGAGTTCTCGTGTCCGTGTGAGCGCGGGCGTGTGTATGCGTGCG[CG]TGCACGAGCGTGAGTGTGCGTGAGCGTGAGTTTGAGTGTGCATGCGGGTGTGAATGTGTA	CGCGCACGCATACACACGCCCGCGCTCACACGGACACGAGAACTCGCCCC				NA	NA	DMR	TRUE	7:154866714-154867982	NA	NA	AC008060.7	ENST00000401499.1	TSS200	AC008060.7	ENST00000401499.1	TSS200	chr7:155174445-155174735	3	NA	NA	NA	NA	NA	NA	NA	0.461187185	0.183330142	-0.277857043
155	chr14	58543900	+	cg05939089	41638267	NA	TAAATAAAACAACCACCCTTTTATAACCAATATATTATTAATCACTAAAC	NA	II	NA	NA	NA	NA	NA	NA	NA	NA	NA	OpenSea	ATGGGTCTGCAGGACCATGGGAGGCTGAAGAAACAAGCTAGACAGCCCTGAGCTAACCCA[CG]TTTAGTGATTAATAACACACTGGTTACAAAAGGGTGGTTGTTCTATTTAAGAATGAGTAA	AAATAGAACAACCACCCTTTTGTAACCAGTGTGTTATTAATCACTAAACG	ARMH4	NM_001001872	Body	NA	NA	NA	TRUE	NA	NA	NA	NA	NA	NA	NA	NA	NA	NA	NA	NA	NA	NA	NA	NA	TRUE	NA	0.666634963	0.922181617	0.255546654
156	chr5	172744670	-	cg08839053	96668105	NA	CCTTAAATACRTATAAATACAAAATTCACCAAACACCCCTAAAACCCCAC	NA	II	NA	NA	NA	NA	NA	NA	NA	NA	NA	OpenSea	CGGGCGCGCTCCCTTGAGTACGTGTAAGTGCAGAATTCACCAGGCACCCCTGAGACCCCA[CG]GCCCCAGGGGTCTCCATCTCACCTGTCCGTTCCGCGAACACACACCTCGATGAAGTCCAC	CTTGAGTACGTGTAAGTGCAGAATTCACCAGGCACCCCTGAGACCCCACG	STC2	NM_003714	3'UTR	NA	NA	NA	TRUE	5:172677205-172677357	NA	NA	STC2	ENST00000265087.4	3'UTR	STC2	ENST00000265087.4	3'UTR	NA	NA	chr5:172739431-172749252	6	chr5:172738924-172759626	6	NA	TRUE	NA	0.614130909	0.875119454	0.260988545
157	chr1	207984794	+	cg25940202	76660918	NA	TATCCTACAAAAAACTAACCCAAAAAACCCTACTCTAAAAAAAATACTCC	NA	II	NA	NA	NA	NA	NA	NA	NA	NA	NA	OpenSea	CACAGACCCTCCCTCAAACCACAGCTGCATTCTCTCTCCAGGGTTTAGGGCCAGACAGGA[CG]GAGCATCTTTCCTAGAGCAGGGTCCCTTGGGTCAGCCCCTTGCAGGACAGCAGGCACCCC	CGGAGCATCTTTCCTAGAGCAGGGTCCCTTGGGTCAGCCCCTTGCAGGAC				low-CpG:206051363-206051630	NA	NA	NA	NA	NA	NA	NA	NA	NA	NA	NA	NA	chr1:207984665-207984995	3	NA	NA	NA	NA	NA	TRUE	NA	0.610986437	0.921731921	0.310745484
158	chr3	172629024	-	cg15144397	91653482	NA	CAACCAAATTTAATTTTTCCAAAAATTACAAACTACATCCATTACTACCC	NA	II	NA	NA	rs79530999	0.026358	NA	NA	NA	NA	NA	OpenSea	TTCTGTAGTAGCAGCCAAATTTAGTTTTTCCAAAAGTTGCAAACTACATCCATTACTACC[CG]CCTCCCCATCACTTCCCATAGCACCGGTGGGTCAGTGGCCCCTTCTTGGAGGTTTGGGTC	AGCCAAATTTAGTTTTTCCAAAAGTTGCAAACTACATCCATTACTACCCG	SPATA16	NM_031955	Body	NA	NA	NA	NA	NA	NA	NA	NA	NA	NA	NA	NA	NA	chr3:172628985-172629175	3	NA	NA	NA	NA	NA	NA	NA	0.695872589	0.94806751	0.252194921
159	chr12	125052327	+	cg04829186	78790466	25744298	TATACATACATATCTATATATATAACAACATACACACACAAATAAAAACA	TATACGTACGTATCTATATATATAACGACGTACGCGCGCGAATAAAAACG	I	C	Grn	NA	NA	NA	NA	NA	NA	chr12:125050796-125052051	S_Shore	GCCCCGGCCCGGCCCCCTCTGGCTCCTTAAAGGGCCCGCGCCTTCTCTCCAGGCCCTGCG[CG]TCCCCACTCGCGCGCGCACGCCGCCACACACACAGACACGCACGCACACACTTGGGCGCG	TGTGCGTGCGTGTCTGTGTGTGTGGCGGCGTGCGCGCGCGAGTGGGGACG				high-CpG:123618047-123618323	NA	NA	NA	12:123616710-123618989	12:125051908-125053356	Promoter_Associated	NA	NA	NA	NCOR2;NCOR2	ENST00000542565.1;ENST00000458234.1	TSS200;TSS1500	chr12:125052105-125053515	3	NA	NA	NA	NA	NA	TRUE	NA	0.545420379	0.108556344	-0.436864035
160	chr10	12944035	+	cg07418777	99725466	NA	ATTCTCCTAATACCACCAAATACTTAACRTATAATATAAATAACTACRAC	NA	II	NA	NA	NA	NA	NA	NA	NA	NA	NA	OpenSea	ATGCTTTCCACCGGGTCTCCCTGTGTATGTAATGTGTCCCCCTCCCCAGTCTCCATGGCA[CG]CCGTAGCTATTCACACCACACGCCAAGTACCTGGTGGCACTAGGAGAATGTGACTCAAGG	CGCCGTAGCTATTCACACCACACGCCAAGTACCTGGTGGCACTAGGAGAA	CCDC3	NM_031455	Body	NA	NA	NA	NA	NA	10:12943730-12945494	Unclassified	NA	NA	NA	NA	NA	NA	chr10:12943965-12944395	3	NA	NA	NA	NA	NA	TRUE	NA	0.612557016	0.930280657	0.317723641
161	chr20	1801483	+	cg08800144	49787917	NA	ACTACATCACCCAATTCCTACTAATACTCAAATATCAACATTTTCAATAC	NA	II	NA	NA	NA	NA	NA	NA	NA	NA	NA	OpenSea	GAAAGCTCAGGACTCTGGCCAGGCCAGCCCAACTCTGGAATCCTTGAGTTTAACCTCAAA[CG]CACTGAAAATGCTGACACTTGAGTATTAGCAGGAACTGGGTGATGCAGTCCCTGACTCAC	CGCACTGAAAATGCTGACACTTGAGTATTAGCAGGAACTGGGTGATGCAG				NA	chr20:1801326-1801326	NA	NA	NA	NA	NA	NA	NA	NA	NA	NA	NA	chr20:1801400-1801675	3	NA	NA	NA	NA	NA	NA	NA	0.492567941	0.216544098	-0.276023843
162	chr10	89864142	-	cg07114727	90605166	NA	TTATATTCAAACCAAACTCTTAACATCTAAAATAATCTAAAAACTCCTAC	NA	II	NA	NA	NA	NA	NA	NA	NA	NA	NA	OpenSea	AATGGCAAGGCTTGTATTCAAACCAGGCTCTTGGCATCTGAGGTAGTCTGAGAGCTCCTG[CG]CTGTGCTGCCTGCTATTGCAAAACAGTTCTCTTCTTTGTTGTCTTCTTTTTTCTTGATGA	CGCAGGAGCTCTCAGACTACCTCAGATGCCAAGAGCCTGGTTTGAATACA				NA	NA	NA	NA	NA	NA	NA	NA	NA	NA	NA	NA	NA	chr10:89864080-89864250	3	NA	NA	NA	NA	NA	NA	NA	0.591282348	0.296815799	-0.29446655
163	chr1	153348305	+	cg02901136	16704837	NA	AAACCTAAACCCTAACTCAAAACTAAAAAAAATTCAAAACACCCCTATAC	NA	II	NA	NA	NA	NA	NA	NA	NA	NA	NA	OpenSea	CCAGACTGAATTTTGCCCTCCTGCTCAGCCTGAAACAAAATCACCCCCACTCCACCCACC[CG]CACAGGGGTGCCCTGAACCTTTTTTAGCCCTGAGCCAGGGCCCAGGTTTCAGGTTTAGCT	AACCTGGGCCCTGGCTCAGGGCTAAAAAAGGTTCAGGGCACCCCTGTGCG	S100A12	NM_005621	TSS1500	NA	NA	NA	NA	NA	NA	NA	S100A12;S100A12	ENST00000368737.3;ENST00000368736.1	TSS200;TSS1500	S100A12;S100A12	ENST00000368737.3;ENST00000368736.1	TSS200;TSS1500	NA	NA	chr1:153347902-153348424	4	chr1:153347878-153348494	6	NA	TRUE	NA	0.39902376	0.252652571	-0.146371189
164	chr1	24645380	+	cg27298252	79617378	NA	AATAACTTCTTTTAATTCTTAAAATAACCTACCRTAATAAATTTATTATC	NA	II	NA	NA	NA	NA	NA	NA	NA	NA	chr1:24648202-24648985	N_Shelf	CTCTCTGGCCTCCATTTCCTCCCTCATCTGTAAAATATGTGTTGAAGAGGAAGGGGGAAG[CG]ATAATAAATCTACCACGGTAGGTTACTTTAAGAACCAAAAGAAGTCACTTGAGTAACTGC	GTGACTTCTTTTGGTTCTTAAAGTAACCTACCGTGGTAGATTTATTATCG	GRHL3	NM_198173	TSS1500	NA	NA	NA	TRUE	NA	NA	NA	GRHL3;GRHL3;GRHL3;GRHL3;GRHL3;RP11-10N16.3;RP11-10N16.3	ENST00000361548.4;ENST00000342072.4;ENST00000350501.5;ENST00000530984.1;ENST00000356046.2;ENST00000446220.1;ENST00000437965.1	TSS1500;TSS1500;TSS1500;TSS1500;TSS1500;3'UTR;3'UTR	GRHL3;GRHL3;GRHL3;GRHL3;GRHL3;GRHL3;RP11-10N16.3;RP11-10N16.3	ENST00000361548.4;ENST00000342072.4;ENST00000350501.5;ENST00000530984.1;ENST00000356046.2;ENST00000524724.1;ENST00000446220.1;ENST00000437965.1	TSS1500;TSS1500;TSS1500;TSS1500;TSS1500;TSS1500;3'UTR;3'UTR	NA	NA	NA	NA	chr1:24644461-24650188	6	NA	TRUE	NA	0.675040881	0.352758846	-0.322282034
165	chr11	93143810	-	cg21115391	4625313	NA	CACTAATCTATATTAAACACCCACTAAATACAAAACACTATTTCCTATTC	NA	II	NA	NA	NA	NA	NA	NA	NA	NA	NA	OpenSea	CGTATGTTAGTCACTGATCTGTATTGAGCACCCACTGGGTACAGAACACTATTTCCTGTT[CG]TGCTAGTTGAGAATAACTTTGAAAGCTTTAGATGGAGATACCAGGTGTTGTTATTTAAAC	ACTGATCTGTATTGAGCACCCACTGGGTACAGAACACTATTTCCTGTTCG	DEUP1	NM_181645	Body	NA	NA	NA	TRUE	NA	NA	NA	NA	NA	NA	CCDC67;CCDC67	ENST00000530862.1;ENST00000529909.1	3'UTR;TSS1500	NA	NA	NA	NA	NA	NA	NA	TRUE	NA	0.587712994	0.857211519	0.269498525
166	chr17	998432	+	cg04478251	48785852	56702239	CATAACCATTATATTTTATCTTCATATAAATAACAAATAAACACATCACA	CATAACCATTATATTTTATCTTCGTATAAATAACAAATAAACGCGTCGCG	I	A	Red	NA	NA	NA	NA	NA	NA	NA	OpenSea	AAGGGAAGCAGGAAGGTCAGCAGTCCCAGGAAGGCCAAGGAGACGGGATTTCTCAGAAGC[CG]CGACGCGCTCATCTGCCACCCACACGAAGACAAAACACAATGGTTATGCTTCCTCCTCAA	CGCGACGCGCTCATCTGCCACCCACACGAAGACAAAACACAATGGTTATG	ABR;ABR;ABR	NM_021962;NM_001092;NM_001159746	Body;Body;Body	NA	NA	NA	NA	17:945090-945547	NA	NA	ABR	ENST00000382259.2	5'UTR	ABR	ENST00000382259.2	5'UTR	NA	NA	chr17:997974-1000530	6	NA	NA	NA	TRUE	NA	0.348888472	0.161711937	-0.187176535
167	chr4	25882681	-	cg11456659	42736571	NA	TTAAACTACACTAAACCAAACAATCTATTAACAAATACTAATTACTCCCC	NA	II	NA	NA	NA	NA	NA	NA	NA	NA	NA	OpenSea	AAAGATGGATTTTGAGCTACACTGAGCCAGGCAGTCTGTTAGCAAATACTGATTGCTCCC[CG]TGGGGTCTCAAGTATTTTTTCAGGTGATGGAAGTACATATGAAAGAAGTGCATGGTCTGT	CGGGGAGCAATCAGTATTTGCTAACAGACTGCCTGGCTCAGTGTAGCTCA				NA	NA	NA	NA	NA	NA	NA	C4orf52	ENST00000515764.2	5'UTR	C4orf52	ENST00000515764.2	5'UTR	NA	NA	chr4:25880921-25883218	6	NA	NA	NA	NA	NA	0.712088596	0.946201973	0.234113377
168	chr4	80206264	-	cg02054572	2750549	NA	CATTAAACAAAACCAATAAATAATAATCTTAAATTACAAATTACTTTTAC	NA	II	NA	NA	NA	NA	NA	NA	NA	NA	NA	OpenSea	AGCTTTTGCAGCATTGGACAGAACCAGTAGATGGTGGTCTTAAGTTGCAAGTTGCTTTTA[CG]CTAACACCTGTCAGCATGTGAAACAACTACTGCTTTCAACAAAATGTTGAAATTCACCTT	ATTGGACAGAACCAGTAGATGGTGGTCTTAAGTTGCAAGTTGCTTTTACG	LINC01088	NR_038342	Body	NA	NA	NA	NA	NA	NA	NA	RP11-438E5.1;RP11-438E5.1;RP11-438E5.1;RP11-438E5.1;RP11-438E5.1;RP11-438E5.1;NAA11;RP11-438E5.1	ENST00000510667.1;ENST00000509088.1;ENST00000513153.1;ENST00000515597.1;ENST00000507476.1;ENST00000512130.1;ENST00000513733.1;ENST00000511241.1	5'UTR;5'UTR;5'UTR;5'UTR;5'UTR;5'UTR;3'UTR;5'UTR	RP11-438E5.1;RP11-438E5.1;RP11-438E5.1;RP11-438E5.1;RP11-438E5.1;RP11-438E5.1;NAA11;NAA11;RP11-438E5.1	ENST00000510667.1;ENST00000509088.1;ENST00000513153.1;ENST00000515597.1;ENST00000507476.1;ENST00000512130.1;ENST00000511542.1;ENST00000513733.1;ENST00000511241.1	5'UTR;5'UTR;5'UTR;5'UTR;5'UTR;5'UTR;3'UTR;3'UTR;5'UTR	chr4:80206100-80206390	3	NA	NA	NA	NA	NA	NA	NA	0.573162137	0.924213197	0.35105106
169	chr6	133070524	+	cg15135194	8705222	NA	TATAATTACCTTATCCTAAACAACTAAAATTATTAAAACCATCTCTCCCC	NA	II	NA	NA	rs6926968	0.178914	NA	NA	NA	NA	NA	OpenSea	TCCTGGACTCATTCAGCTAACATGTGAACAAGCTCAGGTTTGCTGAAAGATGAGAGACCA[CG]GGGAGAGATGGCCTTAATAATCCCAGCTGTCCAGGACAAGGCAATCACAAACTGGTCAGT	CGGGGAGAGATGGCCTTAATAATCCCAGCTGTCCAGGACAAGGCAATCAC	VNN2;VNN2;VNN2;VNN2;VNN2;VNN2;VNN2;VNN2;VNN2	NR_034174;NR_034173;NR_110146;NR_110145;NR_110144;NR_110143;NM_001242350;NM_004665;NM_078488	Body;Body;Body;Body;Body;Body;Body;Body;Body	NA	NA	NA	NA	NA	NA	NA	NA	NA	NA	VNN2;VNN2;VNN2;VNN2;VNN2;VNN2	ENST00000418593.2;ENST00000422400.2;ENST00000392389.2;ENST00000528801.1;ENST00000532053.1;ENST00000525674.1	3'UTR;3'UTR;3'UTR;3'UTR;3'UTR;3'UTR	chr6:133070260-133070575	3	NA	NA	NA	NA	NA	NA	NA	0.65041752	0.307888711	-0.342528809
170	chr6	89012204	-	cg22711847	40788141	NA	TTTATAACTAACTAAACTAATACCTATACCCTATAATAATCTAAACTACC	NA	II	NA	NA	NA	NA	NA	NA	NA	NA	NA	OpenSea	GCAGAAACCATTTTATGACTAGCTGGACTAGTGCCTGTACCCTGTAGTAATCTGGACTAC[CG]CTTGTTGCTTAAGTTCAGGTAAACTTAATGGGTCTTCTCCTTTTGCTTGAAATTCAACTG	CGGTAGTCCAGATTACTACAGGGTACAGGCACTAGTCCAGCTAGTCATAA				NA	NA	NA	NA	NA	NA	NA	RP11-459O1.2	ENST00000429137.1	3'UTR	RP11-459O1.2	ENST00000429137.1	3'UTR	NA	NA	NA	NA	chr6:89011378-89012573	6	NA	NA	NA	0.398532737	0.921470427	0.52293769
171	chr16	79155427	-	cg26700469	3675495	NA	TTTCTATTCRACTCTATTTACRAAACTATAAAATAAATACATAAACACTC	NA	II	NA	NA	rs9940026	0.042931	NA	NA	NA	NA	NA	OpenSea	TTGGGCATTGGTTTCTGTTCGGCTCTGTTTACGGGGCTGTGGGATGGGTACATAGACACT[CG]TCTACTTGAACTTCCAGGGACTCGGGAGGCCTGCAGTTGAATAACAAGAGACCGTGCTGG	CGAGTGTCTATGTACCCATCCCACAGCCCCGTAAACAGAGCCGAACAGAA	WWOX	NM_016373	Body	NA	NA	NA	NA	16:77712887-77712953	NA	NA	NA	NA	NA	WWOX	ENST00000569332.1	3'UTR	NA	NA	NA	NA	NA	NA	NA	TRUE	NA	0.641162111	0.93444104	0.293278928
172	chr22	18507520	+	cg05367846	60647227	63691277	CAAAAAAATACTAAAATTTCCAACCTTCAAAATACTAATAACATATATCA	CAAAAAAATACTAAAATTTCCAACCTTCGAAATACTAATAACGTATATCG	I	A	Red	NA	NA	NA	NA	NA	NA	chr22:18506419-18507412	S_Shore	TCCCCATCTTTTCATTTTCTCCCCTTCTTTTCATTTTCTCCCCTTCTCCAACCCCTTCCT[CG]ACACACGTTACTAGCACCTCGAAGGTTGGAAATTCCAGCACTCTCCTGAGGCCTCTTCCC	CAGGAGAGTGCTGGAATTTCCAACCTTCGAGGTGCTAGTAACGTGTGTCG	MICAL3;MICAL3;MICAL3	NM_015241;NM_001136004;NM_001122731	TSS200;TSS200;TSS200	NA	NA	NA	NA	22:16887047-16887668	22:18506264-18508363	Unclassified	XXbac-B461K10.4	ENST00000441493.1	TSS200	XXbac-B461K10.4	ENST00000441493.1	TSS200	chr22:18506225-18507735	3	NA	NA	NA	NA	NA	TRUE	NA	0.315531698	0.101270358	-0.21426134
173	chr1	158800024	-	cg05304729	18646900	NA	TAATAAAATTTCCTTATATTCCTCTTTACCCTTTACCTTAAAACCTACTC	NA	II	NA	NA	NA	NA	NA	NA	NA	NA	NA	OpenSea	AGTGGGGCACCTGATAAGGTTTCCTTGTGTTCCTCTTTACCCTTTACCTTAAGACCTGCT[CG]AAGCATCAGCATAAGAGAGAAACTGAAACAATGAACACCCACATGTGTTAGTGGCTGTCA	CGAGCAGGTCTTAAGGTAAAGGGTAAAGAGGAACACAAGGAAACCTTATC	MNDA	NM_002432	TSS1500	NA	NA	NA	NA	NA	NA	NA	MNDA;MNDA	ENST00000368141.4;ENST00000491210.1	TSS1500;TSS1500	MNDA;MNDA	ENST00000368141.4;ENST00000491210.1	TSS1500;TSS1500	chr1:158799925-158800155	3	NA	NA	NA	NA	NA	TRUE	NA	0.545538142	0.276676259	-0.268861883
174	chr5	14326153	-	cg12547959	42607112	NA	ATCTTTCCTTTTTCATCTCACCTATATATCAAAACAAAAACAATATAAAC	NA	II	NA	NA	NA	NA	NA	NA	NA	NA	NA	OpenSea	CAAAAGCAGAGGTCTTTCCTTTTTCATCTCACCTGTATGTCAGGGCAGAAGCAGTGTAGA[CG]GGAGGATGAGCCCTGAGGCAGGCATCCTGGCTTCTAGTGCACACTCAGGCTTTCCCATAA	TCTTTCCTTTTTCATCTCACCTGTATGTCAGGGCAGAAGCAGTGTAGACG	TRIO	NM_007118	Body	NA	NA	NA	TRUE	NA	5:14325985-14326934	Unclassified_Cell_type_specific	NA	NA	NA	TRIO	ENST00000515144.1	5'UTR	NA	NA	chr5:14325920-14326943	6	chr5:14326008-14327237	6	NA	TRUE	NA	0.296052872	0.143627293	-0.152425579
175	chr5	35247879	-	cg16232234	48600988	NA	AATTTCTACCTTAACATTTCCAATAAAAAAAACACATTAATAAATTAAAC	NA	II	NA	NA	NA	NA	NA	NA	NA	NA	NA	OpenSea	AGGTTTAAGCTAATTTCTACCTTGACATTTCCAATGAGAGAAACACATTAATGAGTTAAA[CG]GAAGGATGATTTTCCCCTTGGCCTCTTTACCATATCTTTTGCCTCCTGCTGACTAATAAT	ATTTCTACCTTGACATTTCCAATGAGAGAAACACATTAATGAGTTAAACG				NA	NA	NA	TRUE	NA	NA	NA	NA	NA	NA	NA	NA	NA	chr5:35247820-35248095	3	NA	NA	NA	NA	NA	TRUE	NA	0.646936042	0.922548249	0.275612207
176	chr2	240986651	+	cg05740739	58611130	NA	RATAACTTCCAAATCTTTTACTTATTAATTTAAATATTTACTTTAAATTC	NA	II	NA	NA	NA	NA	NA	NA	NA	NA	NA	OpenSea	AAAGGCAGAGAAGACCCCTTCAGAAGGAAATACAGGGATATAGGGCATAGGTTGGTTGAA[CG]AACCTAAAGCAAATATTTAAATTAATAAGCAAAAGACTTGGAAGCCACCGTATTGTTCAT	CGAACCTAAAGCAAATATTTAAATTAATAAGCAAAAGACTTGGAAGCCAC	OR6B3	NM_173351	TSS1500	NA	NA	NA	NA	NA	NA	NA	OR6B3	ENST00000319423.4	TSS1500	OR6B3	ENST00000319423.4	TSS1500	NA	NA	NA	NA	NA	NA	NA	TRUE	NA	0.652371737	0.915715113	0.263343376
177	chr7	76877115	+	cg10025778	76719869	NA	AATCACATTCCTAACAACAATATATAAATATTCCCTTTACTCAACACTCC	NA	II	NA	NA	NA	NA	NA	NA	NA	NA	NA	OpenSea	TATATCATTTTATACCAGTCAGAATAGCTATTATTAAAAAGATAAAAAATAAGATGTTGG[CG]GAGTGCTGAGTAAAGGGAACACTTATACATTGTTGCTAGGAATGTGATTGGTACAAGCTC	ATCACATTCCTAGCAACAATGTATAAGTGTTCCCTTTACTCAGCACTCCG	CCDC146	NM_020879	Body	NA	NA	NA	NA	NA	NA	NA	AC073635.5;CCDC146	ENST00000476561.2;ENST00000431197.1	3'UTR;5'UTR	AC073635.5;CCDC146;CCDC146	ENST00000476561.2;ENST00000461882.1;ENST00000431197.1	3'UTR;5'UTR;5'UTR	NA	NA	NA	NA	chr7:76876303-76877599	6	NA	NA	NA	0.681169096	0.947352073	0.266182977
178	chr1	228570446	-	cg26019498	41798141	NA	TACAAAACTAAACTATACAATACCAACATTCAAACTAATCAAAAATTCCC	NA	II	NA	NA	NA	NA	NA	NA	NA	NA	chr1:228565949-228567121	S_Shelf	TTTTGCTTGATTGCAAGACTAGGCTGTGCAGTGCCAACATTCAGACTGATCAGGAGTTCC[CG]AATAGTTCTCAGGGCTGTTTTATTGCTCACAGGTCTCACTCATATTGGGGGAGTCAGAAA	CGGGAACTCCTGATCAGTCTGAATGTTGGCACTGCACAGCCTAGTCTTGC				NA	NA	NA	NA	NA	NA	NA	NA	NA	NA	NA	NA	NA	NA	NA	NA	NA	NA	NA	NA	TRUE	NA	0.632928744	0.930266978	0.297338234
179	chr1	107359588	+	cg22699447	46706562	NA	TTAAAAATAACTCCCTTCTTTAAACAAAACCTCATTCTTAACCRAATACC	NA	II	NA	NA	NA	NA	NA	NA	NA	NA	NA	OpenSea	CCTGACCTTGTGATCTGCCTTCTTGGCCTCCCAAAGTGCTGGGATTACAGGTGTGAGCCA[CG]GCACCCGGCCAAGAATGAGGTTTTGTCCAAAGAAGGGAGTCATCTCTAATTTCAGCAGTT	CGGCACCCGGCCAAGAATGAGGTTTTGTCCAAAGAAGGGAGTCATCTCTA				NA	NA	NA	NA	NA	NA	NA	RP11-233E12.1-001	ENST00000415910.1	TSS1500	RP11-233E12.1-001	ENST00000415910.1	TSS1500	NA	NA	NA	NA	NA	NA	NA	NA	NA	0.679796336	0.928154113	0.248357777
180	chr6	49511040	+	cg04132292	9648100	NA	CACTTACCCATTCCACTAATATTAACATTAATCATATAACTTACTACAAC	NA	II	NA	NA	NA	NA	NA	NA	NA	NA	NA	OpenSea	CAATGACTCTTTAAACTTCTGCTCAGATGCATCCAATGTCACATCTGCTTACATCCTATA[CG]CTGCAGCAAGTCACATGACCAATGTCAACATCAGTGGAATGGGCAAGTGTATTTGTATAG	CGCTGCAGCAAGTCACATGACCAATGTCAACATCAGTGGAATGGGCAAGT				NA	NA	NA	NA	NA	NA	NA	NA	NA	NA	NA	NA	NA	chr6:49510880-49511155	3	NA	NA	NA	NA	NA	NA	NA	0.544941488	0.83446469	0.289523202
181	chr6	8392790	+	cg08176538	51630205	NA	AAATCTTATTTTCCTCTTCCAAAAAAAAATCCATTCCTTCCTTTTAAACC	NA	II	NA	NA	NA	NA	NA	NA	NA	NA	NA	OpenSea	TCCAATTAAAAGAAAGTGCTGTTAAAAGAAAATCTCATATTTTATTAAAAATGTCTGATG[CG]GCCCAAAAGGAAGGAATGGATCTTTTCCTGGAAGAGGAAAACAAGATTTAAGACAAAGAA	CGGCCCAAAAGGAAGGAATGGATCTTTTCCTGGAAGAGGAAAACAAGATT				NA	NA	NA	NA	NA	NA	NA	NA	NA	NA	NA	NA	NA	NA	NA	NA	NA	chr6:8392736-8393129	3	NA	NA	NA	0.687582617	0.913976036	0.226393419
182	chr3	60952921	+	cg03105319	60807949	NA	TTACCACCAATATAATATAACAAAACTATTTCTTTTATTCCCAAAACAAC	NA	II	NA	NA	NA	NA	NA	NA	NA	NA	NA	OpenSea	TGTTCCTGGCAGTGATTCACTGGATGAGAACATAAATGTATTTGTGGGAATATGTATGAA[CG]TTGCTCTGGGAACAAAAGAAACAGTTCTGTTATACCACATTGGTGGTAATCATTCTTTCC	CGTTGCTCTGGGAACAAAAGAAACAGTTCTGTTATACCACATTGGTGGTA	FHIT;FHIT	NM_002012;NM_001166243	5'UTR;5'UTR	NA	NA	NA	NA	NA	NA	NA	FHIT;FHIT;FHIT	ENST00000476844.1;ENST00000492590.1;ENST00000468189.1	5'UTR;5'UTR;5'UTR	FHIT;FHIT;FHIT;FHIT	ENST00000490952.1;ENST00000476844.1;ENST00000492590.1;ENST00000468189.1	3'UTR;5'UTR;5'UTR;5'UTR	chr3:60952840-60953130	3	NA	NA	NA	NA	NA	NA	NA	0.703109839	0.941764785	0.238654946
183	chr20	56012805	+	cg23348269	21700119	NA	TACTATCCTACTAATACAACTACTATAATATCAAAAACCTCTAAACAACC	NA	II	NA	NA	NA	NA	NA	NA	NA	NA	NA	OpenSea	TTCTGCTCGGTCACCCTCAGTGTGGTGTCTTTCAGTTGCTTCATGGTCACGAAGTGGCTG[CG]GCTGCTCAGAGGCTCCTGACATCACAGCAGCTGCACCAGCAGGACAGCAGGGAGAGGGCT	CGGCTGCTCAGAGGCTCCTGACATCACAGCAGCTGCACCAGCAGGACAGC				NA	NA	NA	NA	NA	NA	NA	NA	NA	NA	NA	NA	NA	chr20:56012720-56013090	3	NA	NA	NA	NA	NA	NA	NA	0.630745791	0.415317042	-0.215428749
184	chr11	68779817	+	cg13734833	39800110	3767349	ACTCTATATCTAAAAAAACAAAACAAACCCCTCTAATAACAACACAAACA	ACTCTATATCTAAAAAAACGAAACAAACCCCTCTAATAACGACACAAACG	I	A	Red	NA	NA	NA	NA	NA	NA	chr11:68778569-68778851	S_Shore	TCCATCCCACCATGACCCAGCCCCGACGCCGCTGGGGCTGTCCCAGCCCCTCTCCTTAGC[CG]CTTGTGCCGCCATCAGAGGGGCCTGTCTCGCTCCCCCAGACACAGAGCCTCTGTTTTCCT	GCTCTGTGTCTGGGGGAGCGAGACAGGCCCCTCTGATGGCGGCACAAGCG	MRGPRF;MRGPRF	NM_001098515;NM_145015	5'UTR;5'UTR	NA	NA	NA	NA	NA	NA	NA	RP11-554A11.6;RP11-554A11.6;RP11-554A11.6;MRGPRF;MRGPRF;MRGPRF;RP11-554A11.6	ENST00000569428.1;ENST00000538407.2;ENST00000569432.1;ENST00000421543.2;ENST00000441623.1;ENST00000309099.6;ENST00000569432.1	TSS200;TSS200;1stExon;5'UTR;5'UTR;5'UTR;5'UTR	RP11-554A11.6;RP11-554A11.6;RP11-554A11.6;MRGPRF;MRGPRF;MRGPRF;RP11-554A11.6	ENST00000569428.1;ENST00000538407.2;ENST00000569432.1;ENST00000421543.2;ENST00000441623.1;ENST00000309099.6;ENST00000569432.1	TSS200;TSS200;1stExon;5'UTR;5'UTR;5'UTR;5'UTR	chr11:68779480-68781115	3	NA	NA	NA	NA	NA	TRUE	NA	0.657365717	0.466233678	-0.191132039
185	chr2	237768519	+	cg04170238	19739246	NA	ATAAACTCTTTCRATATTTAAAATCTTTAATACTAAACRCAATAACTCAC	NA	II	NA	NA	NA	NA	NA	NA	NA	NA	NA	OpenSea	CAAACTCCTGACCTCAGGTGATCCACCCGCCTCGGCCTCCCAAAGTGCAGGGATTACAGG[CG]TGAGCCATTGCGCCCAGCACCAAAGACTTTAAATACCGAAAGAGCTTACATTTCAAATAG	TAAGCTCTTTCGGTATTTAAAGTCTTTGGTGCTGGGCGCAATGGCTCACG				NA	NA	NA	TRUE	NA	NA	NA	NA	NA	NA	NA	NA	NA	NA	NA	NA	NA	NA	NA	NA	TRUE	NA	0.690303521	0.886204999	0.195901478
186	chr15	49309308	+	cg04320095	79607147	NA	CTATCAAATCCTATTCTTTATAACATTAAATTCTTTAAAAAATCTAATCC	NA	II	NA	NA	NA	NA	NA	NA	NA	NA	NA	OpenSea	CCCATAAAAGTCAATCATAAGGAAAAAGGATCCAGAATGTGGGATGTTCTGCAGTACAAC[CG]GACTAGACTCTTCAAAGAATTCAATGTCATAAAGAACAGGATTTGACAGTGGGACCATTT	CGGACTAGACTCTTCAAAGAATTCAATGTCATAAAGAACAGGATTTGACA	SECISBP2L;SECISBP2L	NM_001193489;NM_014701	Body;Body	NA	NA	NA	NA	NA	NA	NA	NA	NA	NA	SECISBP2L;SECISBP2L;SECISBP2L	ENST00000557940.1;ENST00000558461.1;ENST00000561203.1	3'UTR;3'UTR;TSS200	NA	NA	NA	NA	NA	NA	NA	NA	NA	0.716888483	0.949958794	0.233070311
187	chr21	46976175	+	cg21139150	93603278	86641288	TACAATCTTAAATCCACCCAATCTTTCTATCTACAATAAAAATAAAAACA	TACAATCTTAAATCCGCCCGATCTTTCTATCTACGATAAAAATAAAAACG	I	C	Grn	NA	NA	NA	NA	NA	NA	chr21:46975415-46976341	Island	CAGAGGTCCTCACGGCCTGCGGCCCGGGGAGACCTGAGACTCCTAAGCTGAGCACGTCAG[CG]TCTCTACCTCCACCGCAGACAGAAAGACCGGGCGGACCCAAGACTGCAAGCTCAAGCCCT	TGCAGTCTTGGGTCCGCCCGGTCTTTCTGTCTGCGGTGGAGGTAGAGACG				NA	NA	NA	NA	21:45799215-45800769	21:46975689-46976923	Promoter_Associated	NA	NA	NA	NA	NA	NA	chr21:46976000-46976275	3	NA	NA	NA	NA	NA	TRUE	NA	0.098115587	0.471547958	0.37343237
188	chr2	86831346	-	cg14931378	38753115	NA	CAAACCTCAACATCACAATAACTTACTATTCCTAAAAAATTATAAAATAC	NA	II	NA	NA	NA	NA	NA	NA	NA	NA	NA	OpenSea	TGGCACATGAACAAGCCTCAGCATCACAGTGACTTGCTGTTCCTGGAGAATTGTGAAGTA[CG]CTTTGCTTATCTTCAAATACTTCCTTCTCACTACTCAAAGTGTCTGTGTTCTCACTTTCC	AAGCCTCAGCATCACAGTGACTTGCTGTTCCTGGAGAATTGTGAAGTACG	RNF103;RNF103;RNF103-CHMP3	NM_005667;NM_001198951;NM_001198954	Body;Body;Body	NA	NA	NA	NA	NA	NA	NA	AC015971.2;AC015971.2;AC015971.2;AC015971.2	ENST00000426549.1;ENST00000424788.1;ENST00000439077.1;ENST00000426549.1	1stExon;TSS200;5'UTR;5'UTR	AC015971.2;AC015971.2;AC015971.2;RNF103;AC015971.2	ENST00000426549.1;ENST00000424788.1;ENST00000439077.1;ENST00000472030.1;ENST00000426549.1	1stExon;TSS200;5'UTR;3'UTR;5'UTR	NA	NA	NA	NA	NA	NA	NA	NA	NA	0.62260303	0.453321248	-0.169281783
189	chr4	132351803	+	cg13003258	96618160	NA	CCCCTCCACRCAACTCATTAAAACACTTATTTTATTTCATAAAATAAAAC	NA	II	NA	NA	NA	NA	NA	NA	NA	NA	NA	OpenSea	GACAAAATTAAAACAAATTTAGTTTAAAGATCTCAGTCAGCATTATTGTAAATTGGGCAA[CG]CTCCATTCTATGAAATAAAATAAGTGTTCCAATGAGCTGCGTGGAGGGGGGTGGTTTTAT	CGCTCCATTCTATGAAATAAAATAAGTGTTCCAATGAGCTGCGTGGAGGG				NA	NA	NA	NA	NA	NA	NA	NA	NA	NA	RP11-314N14.1	ENST00000500169.2	5'UTR	NA	NA	NA	NA	chr4:132351212-132352162	6	NA	NA	NA	0.598714724	0.824992083	0.226277359
190	chr4	186733590	-	cg27262015	76683860	NA	AATAACTTCTATTATCTTTCTACACATTTCACCRATAATACAAATACTCC	NA	II	NA	NA	NA	NA	NA	NA	NA	NA	NA	OpenSea	TTTTTGAGGAGGGTAGCTTCTGTTATCTTTCTACACATTTCACCGATAGTGCAAGTGCTC[CG]ATTTTTCTGCTCTCCTGAAGAACTCTTTTTTATATGAGCCGGGGCTATGTATGAAATCGA	CGGAGCACTTGCACTATCGGTGAAATGTGTAGAAAGATAACAGAAGCTAC	SORBS2;SORBS2;SORBS2;SORBS2;SORBS2	NM_001145671;NM_001145670;NM_003603;NM_021069;NM_001270771	TSS1500;TSS200;TSS200;5'UTR;5'UTR	NA	NA	NA	NA	NA	NA	NA	SORBS2;SORBS2;SORBS2;SORBS2;SORBS2	ENST00000431808.1;ENST00000449407.2;ENST00000393528.3;ENST00000284776.7;ENST00000355634.5	TSS1500;TSS200;TSS1500;5'UTR;5'UTR	SORBS2;SORBS2;SORBS2;SORBS2;SORBS2;SORBS2;SORBS2;SORBS2;SORBS2;SORBS2;SORBS2;SORBS2;SORBS2;SORBS2;SORBS2;SORBS2;SORBS2;SORBS2;SORBS2;SORBS2;SORBS2;SORBS2;SORBS2;SORBS2	ENST00000420158.1;ENST00000431808.1;ENST00000421639.1;ENST00000451958.1;ENST00000439914.1;ENST00000428330.1;ENST00000463104.1;ENST00000478249.1;ENST00000419063.1;ENST00000449407.2;ENST00000462661.1;ENST00000493709.1;ENST00000393523.2;ENST00000393528.3;ENST00000476878.1;ENST00000469627.1;ENST00000488562.1;ENST00000284776.7;ENST00000444781.1;ENST00000431902.1;ENST00000415274.1;ENST00000456060.1;ENS…	TSS1500;TSS1500;TSS1500;TSS1500;TSS1500;TSS1500;TSS1500;TSS1500;TSS1500;TSS200;TSS200;TSS1500;TSS1500;TSS1500;3'UTR;3'UTR;3'UTR;5'UTR;5'UTR;5'UTR;5'UTR;5'UTR;5'UTR;5'UTR	NA	NA	chr4:186731736-186733784	6	chr4:186730221-186733801	6	NA	NA	NA	0.73718328	0.960159243	0.222975963
[truncated: 8 more columns]
